# Supplementary material for: Dynamic behaviour restructuring mediates dopamine-dependent credit assignment
Source: Nature. 2023 Dec 13;626(7999):583–92. doi: 10.1038/s41586-023-06941-5 (PMC10866702; doi:10.1038/s41586-023-06941-5)
Supplement: Supplementary file 4 — Statistical summary of results in the Article. [file 41586_2023_6941_MOESM4_ESM.xlsx]

## Sheet: Table of Content
			Tab Name	Tables
			Fig. 1i	Table of Repeated measures 2-way ANOVA statistics from Fig. 1i
				Table of Repeated measures 2-way ANOVA post hoc comparisons from Fig. 1i
			Fig. 1l, Ext Data Fig. 5c	Table for Mixed Effects Model statistics in Figure 1l, Extended Data Fig. 5c, 5f
				Table of Mixed Effects Model post hoc comparisons for ChR2-YFP animals reinforced for Actions A in Fig. 1l and Extended Data Fig. 5c
				Table of Mixed Effects Model post hoc comparisons for YFP animals reinforced for Actions A in Extended Data Fig. 5f
			Fig. 2i, 2j	Table of Repeated Measures 2 way ANOVA statistics in Fig. 2i, 2j
				Table of Repeated Measures 2 way ANOVA post hoc statistics in Fig. 2i, 2j
			Fig. 3b	Table of Mixed effects model statistics in Fig. 3b
				Table of Mixed effects model post hoc comparisons in Fig. 3b
			Fig. 3f (I)	Table of 2-way ANOVA statistics in Fig. 3f
				Table of 2-way ANOVA post hoc comparisons in Fig. 3f
			Fig. 3f (II)	Table of Beta Coefficients and corresponding P-values of Logistic Regression Models in Fig. 3f
				Table of Intercept Coefficients and corresponding P-values of Logistic Regression Model in Fig. 3f
			Fig. 3f (III)	Table - Permutation test comparing out-of-training set prediction accuracy of Logistic Regression Models in Fig. 3f
				Table - True Positive Predictions from all logistic regression models in Fig. 3f
			Fig. 3g	Table of Permutation statistics in Fig. 3g
			Fig. 3j	Table of Mixed effects model statistics in Figure 3j
				Table of Mixed effects model post hoc statistics in Figure 3j
			Figure 4 ANOVA Summary	Table of ANOVA statistics in Fig. 4
				Table of Repeated measures, one-way ANOVA post-hoc statistics in Figure 4e
				Table of Repeated measures, one-way ANOVA statistics in Figure 4g
				Table of Repeated measures, one-way ANOVA post-hoc statistics in Figure 4i
				Table of Repeated measures, one-way ANOVA post-hoc statistics in Figure 4k
			Fig. 5d, Extended Data Fig. 13c	Table of ANOVA statistics in Extended Data Fig. 13c
				Table of Repeated measures, two-way ANOVA post-hoc statistics in Fig. 5d and Extended Data Fig. 13c
			Fig. 5e	Table of Two-tailed, paired Wilcoxon test in Fig. 5e
			Fig. 5f	Table of Repeated measures, Mixed Effects Model statistics in Figure 5f
				Table of Repeated measures, two-way ANOVA post-hoc statistics in Fig. 5f
			Fig. 5g	Table for Welch's t test in Fig. 5g
				Table of Repeated measures, Mixed Effects Model statistics in Fig. 5g
				Table of Post hoc Sidak test statistics in Fig. 5g
			Fig. 5i	Table of Repeated measures, two-way ANOVA statistics in Fig.5i
				Table of post hoc Sidak statistics in Fig.5i
			Extended Data Figs. 4b, 9c	Table of 2-way ANOVA statistics from Extended Data Figs. 4b and 9c
				Table of post hoc analyses from Extended Data Figs. 4b and 9c
			Extended Data Figs. 4c, 9g	Table of Repeated measures 2-way ANOVA statistics from single action selection extinction experiments
				Table of Repeated measures 2-way ANOVA post hoc comparisons from single action selection extinction experiments
			Extended Data Fig. 5a	Table of Repeated measures 2-way ANOVA statistics from Extended Data Fig. 5a
				Table of Repeated measures 2-way ANOVA post hoc comparisons from Extended Data Fig. 5a
			Extended Data Fig. 5b	Table of Repeated measures 2-way ANOVA statistics from Extended Data Fig. 5b
				Table of Repeated measures 2-way ANOVA post hoc comparisons from Extended Data Fig. 5b
			Extended Data Fig. 7d	Table of Kruskal Wallis Test Statistic in Extended Data Fig. 7d
				Table of Kruskal Wallis Post Hoc analysis in Extended Data Fig. 7d
			Extended Data Fig. 9d	Table of Kruskal Wallis Test Statistic in Extended Data Fig. 9d
				Table of Kruskal Wallis Post Hoc analysis in Extended Data Fig. 9d
			Extended Data Figs. 9h, 9l	Table for Mixed Effects Model statistics in Extended Data Figs. 9h, 9l
				Table of Repeated Measures 2-way ANOVA post hoc comparisons for ChR2-YFP animals reinforced for Actions A in Extended Data Fig. 9h
				Table of Repeated Measures 2-way ANOVA post hoc comparisons for YFP animals reinforced for Actions B in Extended Data Fig. 9l
			Extended Data Fig. 9i	Table for Repeated Measures Two-Way ANOVA Statistics for Extended Data Fig. 9i
				Table for Repeated Measures Two-Way ANOVA Post Hoc Comparisons for Extended Data Fig. 9i
			Extended Data Fig. 11b-d	Table for 2-tailed, unpaired t-test for Extended Data Fig. 11b-d
			Extended Data Fig. 11f	Table for Repeated Measures Two-Way ANOVA Statistics for Extended Data Figure 11f
				Table for Two-Way ANOVA Sidak's Post Hoc Comparisons for Extended Data Figure 11f
			Extended Data Fig. 12n	Table for Repeated Measures Two-Way ANOVA Statistics for Extended Data Fig. 12n
				Table for Two-Way ANOVA Sidak's Post Hoc Comparisons for Extended Data Fig. 12n
				Table for Two-Way ANOVA Post Hoc Dunnett's Comparisons for Extended Data Fig. 12k
			Extended Data Fig. 14b	Table of Repeated measures, Mixed Effects Model statistics in Extended Data Fig. 14b
			Extended Data Fig. 14c	Table of Repeated measures, Mixed Effects Model statistics in Extended Data Fig. 14c
				Table of Post hoc Sidak test statistics in Extended Data Fig. 14c

## Sheet: Fig. 1i
	Table of Repeated measures 2-way ANOVA statistics from Fig. 1i
	Figure	Condition	ANOVA table	DF	F (DFn, DFd)	P value	P value summary	Significant?
	Figure 1i	ChR2-YFP vs. YFP - Target A Frequency (Groups) over Cumulative Reinforcement (Time)	Time x Group Factor	35	F (35, 805) = 3.120	P<0.0001	****	Yes
			Time	35	F (5.026, 115.6) = 6.546	P<0.0001	****	Yes
			Group Factor	1	F (1, 23) = 11.83	P=0.0022	**	Yes
										Table of Repeated measures 2-way ANOVA post hoc comparisons from Fig. 1i
										Figure	Condition	Šidák's multiple comparisons test	Mean Difference	95.00% CI of difference	Below threshold?	Summary	Adjusted P Value	N1	N2
										Figure 1i	ChR2-YFP Action A	1st vs. 2nd cumulated reinforcement	-0.006425	-0.01730 to 0.004447	No	ns	0.4405	15	15
												1st vs. 6th cumulated reinforcement	-0.01112	-0.02540 to 0.003150	No	ns	0.1767	15	15
												1st vs. 11th cumulated reinforcement	-0.01546	-0.02983 to -0.001082	Yes	*	0.0319	15	15
												1st vs. 16th cumulated reinforcement	-0.01857	-0.03500 to -0.002145	Yes	*	0.0229	15	15
												1st vs. 21th cumulated reinforcement	-0.02005	-0.03636 to -0.003742	Yes	*	0.0126	15	15
												1st vs. 26th cumulated reinforcement	-0.02565	-0.04219 to -0.009114	Yes	**	0.0019	15	15
											YFP Action A	1st vs. 2nd cumulated reinforcement	0.0009259	-0.005903 to 0.007755	No	ns	0.9985	10	10
												1st vs. 6th cumulated reinforcement	0.001753	-0.002785 to 0.006291	No	ns	0.7879	10	10
												1st vs. 11th cumulated reinforcement	0.002406	-0.004783 to 0.009594	No	ns	0.8732	10	10
												1st vs. 16th cumulated reinforcement	0.001147	-0.006782 to 0.009075	No	ns	0.9978	10	10
												1st vs. 21th cumulated reinforcement	-0.006858	-0.02301 to 0.009289	No	ns	0.7142	10	10
												1st vs. 26th cumulated reinforcement	-0.006306	-0.02080 to 0.008186	No	ns	0.6934	10	10

## Sheet: Fig. 1l, Ext Data Fig.5c
	Table for Mixed Effects Model statistics in Figure 1l, Extended Data Fig. 5c
	Figure	Condition	Fixed effects (type III)	P value	P value summary	Statistically significant (P < 0.05)?	F (DFn, DFd)
	Figure 1l, Extended Data Fig. 5c	ChR2-YFP Action A Time vs. Percentile Similarity	Time	<0.0001	****	Yes	F (2.019, 1007) = 311.0
			Percentile Similarity	<0.0001	****	Yes	F (10, 499) = 82.96
			Time x Percentile Similarity	<0.0001	****	Yes	F (30, 1497) = 34.93
	Extended Data Fig. 5f	YFP Action A Time vs. Percentile Similarity	Time	0.003	**	Yes	F (2.459, 848.2) = 5.204
			Percentile Similarity	<0.0001	****	Yes	F (10, 345) = 4.893
			Time x Percentile Similarity	0.2886	ns	No	F (30, 1035) = 1.130			Table of Mixed Effects Model post hoc comparisons for ChR2-YFP animals reinforced for Actions A in Fig. 1l and Extended Data Fig. 5c										Table of Mixed Effects Model post hoc comparisons for YFP animals reinforced for Actions A in Extended Data Fig. 5f
										Condition	Tukey's multiple comparisons test	Mean Difference	95.00% CI of difference	Below threshold?	Summary	Adjusted P Value	N1	N2		Condition	Tukey's multiple comparisons test	Mean Difference	95.00% CI of difference	Below threshold?	Summary	Adjusted P Value	N1	N2
										ChR2-YFP Action A Target	Baseline vs. Early	-0.6259	-0.8527 to -0.3991	Yes	****	<0.0001	15	15		YFP Action A Target	Baseline vs. Early	0.08997	-0.7146 to 0.8945	No	ns	0.9844	10	10
											Baseline vs. Mid	-0.9705	-1.244 to -0.6975	Yes	****	<0.0001	15	15			Baseline vs. Mid	-0.07658	-0.6959 to 0.5427	No	ns	0.9792	10	10
											Baseline vs. Late	-1.063	-1.330 to -0.7946	Yes	****	<0.0001	15	15			Baseline vs. Late	0.04657	-0.6868 to 0.7800	No	ns	0.997	10	10
											Early vs. Mid	-0.3446	-0.4669 to -0.2223	Yes	****	<0.0001	15	15			Early vs. Mid	-0.1666	-0.5726 to 0.2395	No	ns	0.5962	10	10
											Early vs. Late	-0.4366	-0.5611 to -0.3121	Yes	****	<0.0001	15	15			Early vs. Late	-0.04341	-0.4685 to 0.3817	No	ns	0.988	10	10
											Mid vs. Late	-0.09201	-0.1545 to -0.02953	Yes	**	0.0038	15	15			Mid vs. Late	0.1231	-0.07433 to 0.3206	No	ns	0.2756	10	10
										ChR2-YFP Action A Similarity Percentile 1-10	Baseline vs. Early	-0.2637	-0.3839 to -0.1436	Yes	****	<0.0001	49	49		YFP Action A Similarity Percentile 1-10	Baseline vs. Early	0.1992	-0.02538 to 0.4237	No	ns	0.0971	35	35
											Baseline vs. Mid	-0.3258	-0.4679 to -0.1837	Yes	****	<0.0001	49	49			Baseline vs. Mid	0.03246	-0.1253 to 0.1902	No	ns	0.9443	35	35
											Baseline vs. Late	-0.3079	-0.4652 to -0.1507	Yes	****	<0.0001	49	49			Baseline vs. Late	0.1998	-0.004656 to 0.4042	No	ns	0.0574	35	35
											Early vs. Mid	-0.06207	-0.1183 to -0.005841	Yes	*	0.0252	49	49			Early vs. Mid	-0.1667	-0.3355 to 0.002132	No	ns	0.054	35	35
											Early vs. Late	-0.04419	-0.1298 to 0.04144	No	ns	0.5219	49	49			Early vs. Late	0.0006081	-0.1827 to 0.1839	No	ns	>0.9999	35	35
											Mid vs. Late	0.01787	-0.03632 to 0.07206	No	ns	0.8163	49	49			Mid vs. Late	0.1673	0.06253 to 0.2721	Yes	***	0.0007	35	35
										ChR2-YFP Action A Similarity Percentile 11-20	Baseline vs. Early	-0.1056	-0.2237 to 0.01241	No	ns	0.0944	49	49		YFP Action A Similarity Percentile 11-20	Baseline vs. Early	0.09297	-0.1652 to 0.3511	No	ns	0.765	34	34
											Baseline vs. Mid	-0.01946	-0.2012 to 0.1623	No	ns	0.9918	49	49			Baseline vs. Mid	-0.03491	-0.2020 to 0.1322	No	ns	0.9417	34	34
											Baseline vs. Late	0.04764	-0.1547 to 0.2500	No	ns	0.923	49	49			Baseline vs. Late	0.09915	-0.1050 to 0.3033	No	ns	0.5609	34	34
											Early vs. Mid	0.08617	-0.01142 to 0.1838	No	ns	0.101	49	49			Early vs. Mid	-0.1279	-0.3102 to 0.05442	No	ns	0.2487	34	34
											Early vs. Late	0.1533	0.02175 to 0.2848	Yes	*	0.0164	49	49			Early vs. Late	0.006179	-0.1869 to 0.1993	No	ns	0.9998	34	34
											Mid vs. Late	0.0671	0.0009085 to 0.1333	Yes	*	0.0458	49	49			Mid vs. Late	0.1341	0.02902 to 0.2391	Yes	**	0.008	34	34
										ChR2-YFP Action A Similarity Percentile 21-30	Baseline vs. Early	0.04275	-0.07614 to 0.1616	No	ns	0.7746	50	50		YFP Action A Similarity Percentile 21-30	Baseline vs. Early	0.1704	-0.04656 to 0.3873	No	ns	0.1669	35	35
											Baseline vs. Mid	0.3952	0.1918 to 0.5986	Yes	****	<0.0001	50	50			Baseline vs. Mid	0.01689	-0.1160 to 0.1498	No	ns	0.9858	35	35
											Baseline vs. Late	0.4786	0.2725 to 0.6846	Yes	****	<0.0001	50	50			Baseline vs. Late	0.1046	-0.06417 to 0.2734	No	ns	0.3527	35	35
											Early vs. Mid	0.3525	0.2209 to 0.4840	Yes	****	<0.0001	50	50			Early vs. Mid	-0.1535	-0.3585 to 0.05155	No	ns	0.2001	35	35
											Early vs. Late	0.4358	0.2980 to 0.5736	Yes	****	<0.0001	50	50			Early vs. Late	-0.06573	-0.2845 to 0.1531	No	ns	0.8487	35	35
											Mid vs. Late	0.08335	-0.0004586 to 0.1671	No	ns	0.0518	50	50			Mid vs. Late	0.08773	-0.01525 to 0.1907	No	ns	0.1179	35	35
										ChR2-YFP Action A Similarity Percentile 31-40	Baseline vs. Early	0.1965	0.03493 to 0.3580	Yes	*	0.0114	49	49		YFP Action A Similarity Percentile 31-40	Baseline vs. Early	0.01305	-0.2189 to 0.2449	No	ns	0.9987	34	34
											Baseline vs. Mid	0.5772	0.3243 to 0.8301	Yes	****	<0.0001	49	49			Baseline vs. Mid	-0.05993	-0.2210 to 0.1012	No	ns	0.7469	34	34
											Baseline vs. Late	0.7532	0.4502 to 1.056	Yes	****	<0.0001	49	49			Baseline vs. Late	0.08606	-0.1170 to 0.2892	No	ns	0.6641	34	34
											Early vs. Mid	0.3807	0.2267 to 0.5347	Yes	****	<0.0001	49	49			Early vs. Mid	-0.07298	-0.2209 to 0.07497	No	ns	0.5483	34	34
											Early vs. Late	0.5567	0.3341 to 0.7794	Yes	****	<0.0001	49	49			Early vs. Late	0.07302	-0.08812 to 0.2342	No	ns	0.6153	34	34
											Mid vs. Late	0.176	0.03386 to 0.3182	Yes	**	0.0097	49	49			Mid vs. Late	0.146	0.02722 to 0.2648	Yes	*	0.0111	34	34
										ChR2-YFP Action A Similarity Percentile 41-50	Baseline vs. Early	0.2156	0.08120 to 0.3499	Yes	***	0.0005	50	50		YFP Action A Similarity Percentile 41-50	Baseline vs. Early	0.06064	-0.1749 to 0.2962	No	ns	0.8981	35	35
											Baseline vs. Mid	0.7255	0.4771 to 0.9738	Yes	****	<0.0001	50	50			Baseline vs. Mid	-0.013	-0.1577 to 0.1317	No	ns	0.9949	35	35
											Baseline vs. Late	0.8837	0.6209 to 1.146	Yes	****	<0.0001	50	50			Baseline vs. Late	0.06813	-0.09310 to 0.2294	No	ns	0.667	35	35
											Early vs. Mid	0.5099	0.3356 to 0.6842	Yes	****	<0.0001	50	50			Early vs. Mid	-0.07364	-0.2829 to 0.1357	No	ns	0.7781	35	35
											Early vs. Late	0.6681	0.4675 to 0.8687	Yes	****	<0.0001	50	50			Early vs. Late	0.007489	-0.2130 to 0.2280	No	ns	0.9997	35	35
											Mid vs. Late	0.1582	0.02873 to 0.2877	Yes	*	0.0109	50	50			Mid vs. Late	0.08113	-0.02617 to 0.1884	No	ns	0.1929	35	35
										ChR2-YFP Action A Similarity Percentile 51-60	Baseline vs. Early	0.3243	0.1516 to 0.4971	Yes	****	<0.0001	50	50		YFP Action A Similarity Percentile 51-60	Baseline vs. Early	0.0716	-0.1873 to 0.3305	No	ns	0.8774	35	35
											Baseline vs. Mid	0.8109	0.5397 to 1.082	Yes	****	<0.0001	50	50			Baseline vs. Mid	-0.08102	-0.2295 to 0.06750	No	ns	0.4642	35	35
											Baseline vs. Late	1.048	0.7447 to 1.351	Yes	****	<0.0001	50	50			Baseline vs. Late	0.04587	-0.1486 to 0.2404	No	ns	0.9193	35	35
											Early vs. Mid	0.4866	0.3203 to 0.6529	Yes	****	<0.0001	50	50			Early vs. Mid	-0.1526	-0.3459 to 0.04070	No	ns	0.1635	35	35
											Early vs. Late	0.7237	0.5068 to 0.9405	Yes	****	<0.0001	50	50			Early vs. Late	-0.02574	-0.2292 to 0.1778	No	ns	0.986	35	35
											Mid vs. Late	0.2371	0.1169 to 0.3572	Yes	****	<0.0001	50	50			Mid vs. Late	0.1269	0.009910 to 0.2439	Yes	*	0.0293	35	35
										ChR2-YFP Action A Similarity Percentile 61-70	Baseline vs. Early	0.4426	0.2700 to 0.6151	Yes	****	<0.0001	49	49		YFP Action A Similarity Percentile 61-70	Baseline vs. Early	0.03367	-0.1921 to 0.2594	No	ns	0.9774	34	34
											Baseline vs. Mid	1.02	0.7921 to 1.248	Yes	****	<0.0001	49	49			Baseline vs. Mid	-0.02137	-0.1785 to 0.1358	No	ns	0.9827	34	34
											Baseline vs. Late	1.284	1.008 to 1.561	Yes	****	<0.0001	49	49			Baseline vs. Late	0.09571	-0.1112 to 0.3026	No	ns	0.5996	34	34
											Early vs. Mid	0.5777	0.3948 to 0.7605	Yes	****	<0.0001	49	49			Early vs. Mid	-0.05505	-0.2268 to 0.1167	No	ns	0.8217	34	34
											Early vs. Late	0.8417	0.5982 to 1.085	Yes	****	<0.0001	49	49			Early vs. Late	0.06204	-0.1518 to 0.2759	No	ns	0.8609	34	34
											Mid vs. Late	0.264	0.1048 to 0.4233	Yes	***	0.0003	49	49			Mid vs. Late	0.1171	-0.04256 to 0.2767	No	ns	0.2146	34	34
										ChR2-YFP Action A Similarity Percentile 71-80	Baseline vs. Early	0.7228	0.4995 to 0.9461	Yes	****	<0.0001	50	50		YFP Action A Similarity Percentile 71-80	Baseline vs. Early	-0.06577	-0.3446 to 0.2130	No	ns	0.9193	35	35
											Baseline vs. Mid	1.307	1.055 to 1.559	Yes	****	<0.0001	50	50			Baseline vs. Mid	-0.1117	-0.3047 to 0.08136	No	ns	0.4129	35	35
											Baseline vs. Late	1.506	1.268 to 1.744	Yes	****	<0.0001	50	50			Baseline vs. Late	-0.01097	-0.2655 to 0.2436	No	ns	0.9994	35	35
											Early vs. Mid	0.584	0.3519 to 0.8162	Yes	****	<0.0001	50	50			Early vs. Mid	-0.04592	-0.2163 to 0.1244	No	ns	0.8852	35	35
											Early vs. Late	0.7829	0.5442 to 1.022	Yes	****	<0.0001	50	50			Early vs. Late	0.0548	-0.1445 to 0.2541	No	ns	0.8791	35	35
											Mid vs. Late	0.1989	0.05526 to 0.3426	Yes	**	0.0031	50	50			Mid vs. Late	0.1007	-0.02742 to 0.2289	No	ns	0.1664	35	35
										ChR2-YFP Action A Similarity Percentile 81-90	Baseline vs. Early	0.7768	0.5354 to 1.018	Yes	****	<0.0001	49	49		YFP Action A Similarity Percentile 81-90	Baseline vs. Early	-0.03915	-0.3641 to 0.2858	No	ns	0.9878	34	34
											Baseline vs. Mid	1.248	0.9394 to 1.557	Yes	****	<0.0001	49	49			Baseline vs. Mid	0.001757	-0.2973 to 0.3008	No	ns	>0.9999	34	34
											Baseline vs. Late	1.464	1.167 to 1.762	Yes	****	<0.0001	49	49			Baseline vs. Late	0.05756	-0.2277 to 0.3428	No	ns	0.947	34	34
											Early vs. Mid	0.4715	0.2454 to 0.6977	Yes	****	<0.0001	49	49			Early vs. Mid	0.0409	-0.1352 to 0.2170	No	ns	0.9223	34	34
											Early vs. Late	0.6875	0.4257 to 0.9492	Yes	****	<0.0001	49	49			Early vs. Late	0.0967	-0.09711 to 0.2905	No	ns	0.5389	34	34
											Mid vs. Late	0.2159	0.07666 to 0.3551	Yes	***	0.0008	49	49			Mid vs. Late	0.0558	-0.08979 to 0.2014	No	ns	0.7293	34	34
										ChR2-YFP Action A Similarity Percentile 91-100	Baseline vs. Early	1.041	0.7733 to 1.308	Yes	****	<0.0001	50	50		YFP Action A Similarity Percentile 91-100	Baseline vs. Early	-0.2127	-0.5461 to 0.1206	No	ns	0.3276	35	35
											Baseline vs. Mid	1.46	1.209 to 1.712	Yes	****	<0.0001	50	50			Baseline vs. Mid	0.06731	-0.2803 to 0.4149	No	ns	0.953	35	35
											Baseline vs. Late	1.54	1.308 to 1.771	Yes	****	<0.0001	50	50			Baseline vs. Late	0.02816	-0.3637 to 0.4200	No	ns	0.9974	35	35
											Early vs. Mid	0.4197	0.1090 to 0.7304	Yes	**	0.0041	50	50			Early vs. Mid	0.28	-0.1369 to 0.6970	No	ns	0.2845	35	35
											Early vs. Late	0.4989	0.1945 to 0.8033	Yes	***	0.0004	50	50			Early vs. Late	0.2409	-0.1765 to 0.6582	No	ns	0.415	35	35
											Mid vs. Late	0.07919	-0.05808 to 0.2165	No	ns	0.4253	50	50			Mid vs. Late	-0.03915	-0.2838 to 0.2055	No	ns	0.9725	35	35

## Sheet: Fig 2i, 2j
Table of Repeated Measures 2 way ANOVA statistics in Fig. 2i, 2j
Figure	Condition	ANOVA table	DF	F (DFn, DFd)	P value	Significant?
Figure 2i	ChR2-YFP. Reinforce A. Bin1/Bin2 (Time) vs. Action A/B (Columns)	Time x Column Factor	1	F (1, 24) = 34.40	P<0.0001	Yes
		Time	1	F (1, 24) = 18.64	P=0.0002	Yes
		Column Factor	1	F (1, 24) = 45.23	P<0.0001	Yes
	ChR2-YFP. Reinforce B. Bin1/Bin2 (Time) vs. Action A/B (Columns)	Time x Column Factor	1	F (1, 24) = 71.58	P<0.0001	Yes
		Time	1	F (1, 24) = 0.1825	P=0.6731	No
		Column Factor	1	F (1, 24) = 3.709	P=0.0661	No
Figure 2j	YFP. Reinforce A. Bin1/Bin2 (Time) vs. Action A/B (Columns)	Time x Column Factor	1	F (1, 16) = 0.2909	P=0.5971	No
		Time	1	F (1, 16) = 12.14	P=0.0031	Yes
		Column Factor	1	F (1, 16) = 0.1673	P=0.6880	No
	YFP. Reinforce B. Bin1/Bin2 (Time) vs. Action A/B (Columns)	Time x Column Factor	1	F (1, 16) = 0.01355	P=0.9088	No		Table of Repeated Measures 2 way ANOVA post hoc statistics in Fig. 2i, 2j
		Time	1	F (1, 16) = 2.162	P=0.1609	No
		Column Factor	1	F (1, 16) = 0.7301	P=0.4055	No		Figure	Condition	Šídák's multiple comparisons test	Mean Difference	95.00% CI of difference	Below threshold?	Summary	Adjusted P Value	N1	N2
								Figure 2i	ChR2-YFP Reinforce A	Bin1 (Early), Action A - B	27.98	9.478 to 46.49	Yes	**	0.0021	13	13
										Bin2 (Late), , Action A - B	69.03	50.52 to 87.54	Yes	****	<0.0001	13	13
									ChR2-YFP Reinforce B	Bin1 (Early), Action A - B	20.52	2.281 to 38.76	Yes	*	0.0247	13	13
										Bin2 (Late), Action A - B	-46.82	-65.06 to -28.57	Yes	****	<0.0001	13	13
								Figure 2j	YFP Reinforce A	Bin1 (Early), Action A - B	-0.8	-13.95 to 12.35	No	ns	0.9873	9	9
										Bin2 (Late), , Action A - B	-3.356	-16.51 to 9.796	No	ns	0.8007	9	9
									YFP Reinforce B	Bin1 (Early), Action A - B	-2.444	-12.11 to 7.217	No	ns	0.8037	9	9
										Bin2 (Late), Action A - B	-3.044	-12.71 to 6.617	No	ns	0.7139	9	9

## Sheet: Fig 3b
Table of Mixed effects model statistics in Fig. 3b
Condition	Fixed effects (type III)	P value	P value summary	Statistically significant (P < 0.05)?	F (DFn, DFd)
ChR2-YFP vs. YFP (Groups) over Reinforcement sessions (Time)	Time	<0.0001	****	Yes	F (2.205, 50.71) = 15.53
	Group Factor	<0.0001	****	Yes	F (1, 23) = 157.5
	Time x Group Factor	<0.0001	****	Yes	F (3, 69) = 72.26		Table of Mixed effects model post hoc comparisons in Fig. 3b
							Condition	Tukey's multiple comparisons test	Mean Diff.	95.00% CI of diff.	Below threshold?	Summary	Adjusted P Value	N1	N2
							ChR2-YFP Action A Inter-Action Intervals	Baseline vs. Session 1 Reinforcement	0.7172	0.4728 to 0.9615	Yes	****	<0.0001	15	15
								Session 1 Reinforcement vs. Session 2	0.2373	0.1817 to 0.2930	Yes	****	<0.0001	15	15
								Session 2 vs. Session 3	0.06779	0.02350 to 0.1121	Yes	**	0.0027	15	15
							ChR2-YFP Action B Inter-Action Intervals	Baseline vs. Session 1 Reinforcement	0.6477	0.4720 to 0.8235	Yes	****	<0.0001	15	15
								Session 1 Reinforcement vs. Session 2	0.2203	0.1260 to 0.3145	Yes	****	<0.0001	15	15
								Session 2 vs. Session 3	0.04623	-0.004640 to 0.09710	No	ns	0.0794	15	15

## Sheet: Fig. 3f (I)
Table of 2-way ANOVA statistics in Fig. 3f
Factors	Conditions	Degrees of Freedom	F (DFn, DFd)	P value	Significant?
Models (Row) x Real or Shuffled Data (Column)	Interaction	2	F (2, 30594) = 1082	P<0.0001	Yes
	Row Factor	2	F (2, 30594) = 1310	P<0.0001	Yes
	Column Factor	1	F (1, 30594) = 181558	P<0.0001	Yes
						Table of 2-way ANOVA post hoc comparisons in Fig. 3f
						Condition	Dennett's multiple comparisons test	Predicted (LS) mean difference	95.00% CI of difference	Below threshold?	Summary	Adjusted P Value	N1	N2
						Real Data	Both Factors vs. Time to Target	-42.7	-44.64 to -40.79	Yes	****	<0.0001	200	200
							Both Factors vs. Similarity	-18.0	-19.93 to -16.08	Yes	****	<0.0001	200	200

## Sheet: Fig. 3f (II)
	Table of Beta Coefficients and corresponding P-values of Logistic Regression Models in Fig. 3f
	Factor(s) in Model	Factor(s) in Model	Comparison	Beta-coefficient			P-value
				Average	Standard Deviation	Number of Models	Average	Standard Deviation	Number of Models
	Median Time to Target	Median Time to Target	Sustained Increased	-4.00862	0.201712	200	1.05116e-13	4.8412e-13	200
			Transiently Increased	-1.81354	0.0956447	200	8.91247e-10	3.14407e-09	200
	Similarity	Similarity	Sustained Increased	-2.57743	0.114082	200	5.32117e-18	1.02033e-17	200
			Transiently Increased	-1.20277	0.051153	200	9.06626e-11	1.21049e-10	200
	Median Time to Target + Similarity	Median Time to Target	Sustained Increased	-1.63	0.232	200	0.0161	0.0168408	200
			Transiently Increased	-1.14	0.157	200	0.00178	0.00151966	200
		Similarity	Sustained Increased	-1.96	0.0889432	200	9.86e-06	4.17096e-07	200
			Transiently Increased	-0.72	0.067	200	0.00136	0.00133047	200
		Table of Intercept Coefficients and corresponding P-values of Logistic Regression Model in Fig. 3f
		Factor(s) in Model	Comparison vs. Decreasing	Intercept			P-value
				Average	Standard Deviation	Number of Models	Average	Standard Deviation	Number of Models
		Median Time to Target	Sustained Increased	-2.8939	0.132038	200	7.19288e-19	2.48333e-18	200
			Transiently Increased	-1.34803	0.0515717	200	8.48214e-18	5.3753e-17	200
		Similarity	Sustained Increased	-2.52175	0.107829	200	2.1164e-20	1.47976e-20	200
			Transiently Increased	-1.1137	0.0423631	200	6.23648e-16	1.29951e-15	200
		Median Time to Target + Similarity	Sustained Increased	-2.84	0.12	200	2e-17	2.16e-05	200
			Transiently Increased	-1.27	0.051	200	2.86e-15	4e-15	200

## Sheet: Fig. 3f (III)
	Table - Permutation test comparing out-of-training set prediction accuracy of Logistic Regression Models in Fig. 3f
	Predicted Action Dynamics Type	Factor(s) in Model	Permutation Test: Model Comparison (% True Positive)	Observed Difference	Cohen's d Effect Size	Below threshold?	Summary	Raw P Value	Bonferroni Adjusted P Significance Level (6 comparisons)	N1	N2
	Sustained Increased	Median Time Preceding Target + Similarity	Median Time Preceding Target	0.0896	0.645	Yes	significant	9.999e-05	0.0083	200	200
			Similarity	0.0014	0.009	No	not significant	0.93	0.0083	200	200
	Transiently Increased		Median Time Preceding Target	0.0426	0.403	Yes	significant	0.00019998	0.0083	200	200
			Similarity	-0.0093	-0.08	No	not significant	0.426	0.0083	200	200
	Decreased		Median Time Preceding Target	0.0206	0.409	Yes	significant	0.00029997	0.0083	200	200
			Similarity	0.0236	0.469	Yes	significant	9.999e-05	0.0083	200	200
		Table - True Positive Predictions from all logistic regression models in Fig. 3f
		Factor(s) in Model	Predicted Action Dynamics Type	True Positives (Proportion)	Standard Deviation	Models
		Median Time Preceding Target	Sustained Increased	0.29392	0.122942	200
			Transiently Increased	0.317581	0.0949285	200
			Decreased	0.834393	0.054502	200
		Similarity	Sustained Increased	0.382078	0.15943	200
			Transiently Increased	0.369508	0.117571	200
			Decreased	0.831455	0.0542142	200
		Median Time Preceding Target + Similarity	Sustained Increased	0.383495	0.15484	200
			Transiently Increased	0.360168	0.116455	200
			Decreased	0.855013	0.0463113	200

## Sheet: Fig. 3g
Table of Permutation statistics in Fig. 3g
Figure	Condition	Permutation Test	Observed Difference	Cohen's d Effect Size	Below threshold?	Summary	Raw P Value	Bonferroni Adjusted P Value	N1	N2
Figure 3g PRC data	Increased / Sustained	Real Data vs. Baseline	0.242	2.4	Yes	***	9.999e-05	<0.001	200	200
		Real Data vs. Shuffled	0.199	1.7	Yes	***	9.999e-05	<0.001	10000	200
	Transient	Real Data vs. Baseline	0.134	1.58	Yes	***	9.999e-05	<0.001	200	200
		Real Data vs. Shuffled	0.0879	0.893	Yes	***	9.999e-05	<0.001	10000	200
	Decreasing	Real Data vs. Baseline	0.222	4.09	Yes	***	9.999e-05	<0.001	200	200
		Real Data vs. Shuffled	0.192	3.01	Yes	***	9.999e-05	<0.001	10000	200

## Sheet: Fig. 3j
	Table of Mixed effects model statistics in Figure 3j
	Groups	Fixed effects (type III)	P value	P value summary	Statistically significant (P < 0.05)?	F (DFn, DFd)
	ChR2-YFP Early. Backward vs. Forward. Mixed-effects analysis	Time	<0.0001	****	Yes	F (2.741, 76.74) = 467.0
		Group Factor	<0.0001	****	Yes	F (1, 28) = 355.8
		Time x Group Factor	<0.0001	****	Yes	F (6, 168) = 114.8
	ChR2-YFP Late. Backward vs. Forward. Mixed-effects analysis	Time	<0.0001	****	Yes	F (1.722, 48.20) = 278.8
		Group Factor	<0.0001	****	Yes	F (1, 28) = 34.61
		Time x Group Factor	<0.0001	****	Yes	F (6, 168) = 46.62
	YFP Early. Backward vs. Forward.. Mixed-effects analysis	Time	0.0002	***	Yes	F (1.147, 20.65) = 17.85
		Group Factor	0.3368	ns	No	F (1, 18) = 0.9738
		Time x Group Factor	<0.0001	****	Yes	F (6, 108) = 10.52
	YFP Late. Backward vs. Forward. Mixed-effects analysis	Time	<0.0001	****	Yes	F (1.359, 24.47) = 32.14
		Group Factor	0.716	ns	No	F (1, 18) = 0.1366
		Time x Group Factor	0.4984	ns	No	F (6, 108) = 0.8992		Table of Mixed effects model post hoc statistics in Figure 3j
								Condition	Šídák's multiple comparisons test: Seconds from start of stimulation	Mean Diff.	95.00% CI of diff.	Below threshold?	Summary	Adjusted P Value	N1	N2
								ChR2-YFP Early Backwards vs. Forward	0.3	0.3717	0.2760 to 0.4674	Yes	****	<0.0001	15	15
									0.6	0.5652	0.4827 to 0.6477	Yes	****	<0.0001	15	15
									0.9	0.6963	0.6101 to 0.7826	Yes	****	<0.0001	15	15
									1.2	0.4199	0.3457 to 0.4940	Yes	****	<0.0001	15	15
									1.5	0.3278	0.2404 to 0.4152	Yes	****	<0.0001	15	15
									1.8	0.1378	0.04927 to 0.2262	Yes	**	0.0015	15	15
									2.1	-0.07206	-0.1548 to 0.01068	No	ns	0.1151	15	15
								ChR2-YFP Late Backwards vs. Forward	0.3	0.6485	0.5494 to 0.7477	Yes	****	<0.0001	15	15
									0.6	0.8961	0.6267 to 1.166	Yes	****	<0.0001	15	15
									0.9	1.031	0.6410 to 1.421	Yes	****	<0.0001	15	15
									1.2	0.4693	0.06300 to 0.8756	Yes	*	0.0191	15	15
									1.5	0.4608	0.1542 to 0.7674	Yes	**	0.0022	15	15
									1.8	0.1187	-0.2016 to 0.4390	No	ns	0.9012	15	15
									2.1	-0.0455	-0.3189 to 0.2279	No	ns	0.9991	15	15
								YFP Early Backwards vs. Forward	0.3	0.003334	-0.08552 to 0.09219	No	ns	>0.9999	10	10
									0.6	0.0003233	-0.1069 to 0.1076	No	ns	>0.9999	10	10
									0.9	0.01506	-0.06783 to 0.09795	No	ns	0.9977	10	10
									1.2	0.09359	0.05559 to 0.1316	Yes	****	<0.0001	10	10
									1.5	0.06774	0.01372 to 0.1218	Yes	**	0.0094	10	10
									1.8	-0.1763	-0.3077 to -0.04484	Yes	**	0.0077	10	10
									2.1	-0.1144	-0.2620 to 0.03318	No	ns	0.192	10	10
								YFP Late Backwards vs. Forward	0.3	-0.05634	-0.3193 to 0.2066	No	ns	0.9908	10	10
									0.6	-0.03823	-0.2084 to 0.1320	No	ns	0.989	10	10
									0.9	-0.01713	-0.1473 to 0.1131	No	ns	0.9997	10	10
									1.2	0.01841	-0.1170 to 0.1538	No	ns	0.9997	10	10
									1.5	-0.02877	-0.1529 to 0.09535	No	ns	0.9894	10	10
									1.8	-0.01457	-0.1503 to 0.1212	No	ns	>0.9999	10	10
									2.1	0.03209	-0.1207 to 0.1849	No	ns	0.9918	10	10

[truncated: 19 more sheets: Figure 4 ANOVA Summary, Fig. 5d, Extended Data Fig. 13c, Fig. 5e, Fig 5f, Fig. 5g, Fig. 5i , Extended Data Figs. 4b, 9c, Extended Data Figs. 4c, 9g, Extended Data Fig. 5a, Extended Data Fig. 5b, Extended Data Fig. 7d, Extended Data Fig. 9d, Extended Data Figs. 9h, 9l, Extended Data Fig. 9i, Extended Data Fig. 11b-d, Extended Data Fig. 11f, Extended Data Fig. 12n, Extended Data Fig. 14b, Extended Data Fig. 14c]
