# Supplementary material for: Dynamic behaviour restructuring mediates dopamine-dependent credit assignment
Source: Nature. 2023 Dec 13;626(7999):583–92. doi: 10.1038/s41586-023-06941-5 (PMC10866702; doi:10.1038/s41586-023-06941-5)
Supplement: Supplementary file 6 — Source Data Fig. 1 [file 41586_2023_6941_MOESM6_ESM.xlsx]

## Sheet: Fig. 1f
	DeltaF/F0 - Ventral Striatum, Lick-induced Sucrose		DeltaF/F0 - Dorsal Striatum, Lick-induced Sucrose			YFP corrected DeltaF/F0 - Ventral Striatum, Random Closed Loop Reinforcement		YFP corrected DeltaF/F0 - Dorsal Striatum, Random Closed Loop Reinforcement
Time points	Mean	Standard Deviation	Mean	Standard Deviation	Time points	Mean	Standard Deviation	Mean	Standard Deviation
1	0.000127001	0.00849179	-0.00074838	0.0121349	1	-0.00180176	0.00110265	0.000189672	0.00243936
2	0.000321383	0.00823684	-0.00086762	0.0117867	2	-0.00136696	0.00105182	0.000356704	0.00244085
3	0.000507778	0.0081992	-0.00106428	0.0120095	3	-0.00136586	0.00104024	0.000261737	0.00236041
4	0.000584143	0.00836903	-0.00112486	0.0122161	4	-0.00133574	0.00103714	0.000280326	0.0023077
5	0.000530622	0.00853508	-0.00119884	0.0125256	5	-0.00142355	0.00103486	0.000275644	0.00224826
6	0.000470625	0.00872474	-0.00121616	0.0126161	6	-0.00155149	0.00103706	0.000264182	0.00221902
7	0.000350782	0.00876098	-0.00111969	0.0125711	7	-0.0016477	0.00104508	0.000326175	0.00221816
8	0.000274918	0.00862661	-0.0010589	0.0124853	8	-0.00169546	0.0010496	0.000328179	0.0022337
9	0.000226889	0.00848535	-0.00111857	0.0123866	9	-0.00172569	0.00105476	0.000229675	0.00226801
10	0.00024775	0.00837655	-0.00116404	0.0124392	10	-0.00184306	0.00105109	-3.46205e-06	0.00231405
11	0.000232524	0.00816778	-0.00124686	0.0124939	11	-0.00191904	0.00104497	-0.000267801	0.0023523
12	0.000251089	0.00791729	-0.00135606	0.012539	12	-0.00199622	0.00103016	-0.000593695	0.00240975
13	0.000164557	0.00772687	-0.00154977	0.0125593	13	-0.00203254	0.00101239	-0.000810727	0.00246494
14	0.000117803	0.00747336	-0.00167619	0.0125458	14	-0.00194456	0.000998954	-0.00098921	0.00251624
15	0.000101798	0.00713292	-0.00176857	0.0124578	15	-0.00182453	0.00100079	-0.00105417	0.00255962
16	0.000107212	0.00695432	-0.00186666	0.0124672	16	-0.0018176	0.000998978	-0.00116734	0.00258208
17	0.000217185	0.00686429	-0.00199936	0.0125579	17	-0.00173704	0.000998523	-0.00119375	0.00257394
18	0.000410891	0.00683095	-0.00200401	0.0125185	18	-0.00176544	0.000999229	-0.00125981	0.00254365
19	0.00055783	0.00691072	-0.00200076	0.0124281	19	-0.00187709	0.000987699	-0.00125945	0.00250164
20	0.000708628	0.00712592	-0.0019777	0.012264	20	-0.00195134	0.000979871	-0.00128577	0.00245396
21	0.000878643	0.00732748	-0.00191095	0.0119808	21	-0.00191099	0.000982164	-0.00123593	0.00241198
22	0.000933752	0.00741284	-0.00177784	0.0117124	22	-0.00188173	0.000985761	-0.00121338	0.00237919
23	0.000902083	0.00731299	-0.00172781	0.0114954	23	-0.00184803	0.000978147	-0.00114382	0.00233846
24	0.000841896	0.00709487	-0.00173866	0.0112383	24	-0.00175322	0.000978566	-0.000972877	0.00230112
25	0.000778834	0.00660732	-0.00181828	0.0110231	25	-0.0015644	0.000959611	-0.000693479	0.00226022
26	0.000812759	0.00613541	-0.001909	0.0109152	26	-0.0015107	0.000933345	-0.000492774	0.00219261
27	0.000819384	0.00585236	-0.0020317	0.0107976	27	-0.00148364	0.000914046	-0.000224663	0.00211756
28	0.00086677	0.00563973	-0.00213718	0.0107391	28	-0.00138672	0.000897864	4.53445e-05	0.00205389
29	0.000984497	0.00556143	-0.00220123	0.0107923	29	-0.00136671	0.000867416	0.000140262	0.00199837
30	0.00105339	0.00563324	-0.00225451	0.0108114	30	-0.00139008	0.00083951	0.000178101	0.00196582
31	0.00097512	0.00560988	-0.00234075	0.0109046	31	-0.00132583	0.000817362	0.000201657	0.00194973
32	0.000889394	0.00544506	-0.00244184	0.0110086	32	-0.00125221	0.00078948	0.000132523	0.00193359
33	0.000784992	0.00528302	-0.00247775	0.0109607	33	-0.0011965	0.00075957	-6.06856e-05	0.00189
34	0.000757598	0.00511291	-0.00239129	0.01096	34	-0.00109361	0.000741766	-0.000281757	0.00181683
35	0.000794966	0.00489338	-0.00228672	0.0107625	35	-0.000991226	0.000718199	-0.000560026	0.00172115
36	0.000856465	0.00450406	-0.00211124	0.0103224	36	-0.00100154	0.000681307	-0.00073792	0.00161234
37	0.00102452	0.00414289	-0.00176014	0.00983714	37	-0.000923613	0.000634201	-0.000786799	0.00149424
38	0.00121238	0.00380211	-0.00144478	0.00926172	38	-0.000854297	0.000572857	-0.000801354	0.00137488
39	0.00125055	0.00333508	-0.00115449	0.0084299	39	-0.000774513	0.000481743	-0.000704343	0.00125139
40	0.00119302	0.00292276	-0.000767216	0.00756712	40	-0.000711524	0.000392294	-0.000629102	0.00110255
41	0.00114739	0.00249855	-0.000425651	0.00660953	41	-0.000517711	0.000311674	-0.000571511	0.000941857
42	0.000875808	0.0019184	-0.000306155	0.0053166	42	-0.000402515	0.000241325	-0.000515433	0.000764612
43	0.000554947	0.00136956	-0.000207417	0.00391622	43	-0.000239938	0.00017958	-0.000417065	0.000574881
44	0.000371596	0.000919894	-0.000188717	0.00257221	44	-0.000162777	0.000125665	-0.000356719	0.00037815
45	0.00018299	0.000717562	-0.000196353	0.0014803	45	-6.06545e-05	9.33954e-05	-0.00020665	0.000229643
46	-0.000106486	0.000822038	-0.000146171	0.00143695	46	-5.17483e-05	0.000102067	-0.000154895	0.000233722
47	-0.000286204	0.00118483	0.00014655	0.0025465	47	6.97936e-06	0.000158233	-0.000155036	0.000375294
48	-0.000308798	0.00170057	0.000530191	0.00369717	48	-4.07092e-06	0.000251686	-0.000170124	0.000546619
49	-0.000209738	0.00258247	0.00108367	0.00480969	49	-0.000989746	0.000364146	-0.00125572	0.000689721
50	0.000404474	0.00370844	0.00211478	0.00589567	50	-0.00133755	0.00047101	-0.00124556	0.000852124
51	0.00205992	0.00501049	0.00397987	0.00689807	51	-0.00144304	0.000503539	-7.25457e-06	0.0010088
52	0.0043773	0.00657819	0.00639168	0.00826597	52	-0.00155181	0.000541054	0.0019397	0.00117289
53	0.00697078	0.00801196	0.00910465	0.00974654	53	-0.00151583	0.000594355	0.00447803	0.00129601
54	0.00957175	0.00932599	0.0117129	0.0112423	54	-9.8573e-05	0.000675495	0.00860267	0.00142423
55	0.0120399	0.0106957	0.0138107	0.0126174	55	0.00118665	0.000745626	0.0123842	0.00151866
56	0.0137649	0.0116326	0.0151159	0.0134198	56	0.00290599	0.000816761	0.0157773	0.00158771
57	0.015054	0.0124972	0.0156599	0.0137061	57	0.00458255	0.000876098	0.0185706	0.00168753
58	0.0160343	0.0133683	0.01583	0.0139222	58	0.00603197	0.000915845	0.0207199	0.00179771
59	0.0168332	0.0140747	0.0158712	0.0140754	59	0.00719715	0.000982191	0.0222891	0.00188687
60	0.0173592	0.0145126	0.0158144	0.0144073	60	0.00805551	0.00105267	0.0233243	0.00195193
61	0.0176332	0.0148053	0.0155784	0.0150365	61	0.00868992	0.00111241	0.0239942	0.00200962
62	0.017698	0.0148428	0.0153222	0.0156143	62	0.00988979	0.00117299	0.0250832	0.0021006
63	0.0176567	0.0148419	0.0149317	0.0161348	63	0.0111636	0.00121928	0.0263108	0.00221199
64	0.0174922	0.0148218	0.0144557	0.0166685	64	0.0121642	0.00125091	0.0273087	0.00228905
65	0.0172014	0.0147814	0.0138066	0.0169828	65	0.0130091	0.00130095	0.0280548	0.00232223
66	0.0168848	0.0146513	0.0130847	0.0169929	66	0.0136016	0.00136681	0.0284784	0.00234132
67	0.0164172	0.0145664	0.0122331	0.016895	67	0.0149808	0.0014378	0.0297685	0.0023807
68	0.0158471	0.0143558	0.0112983	0.0166386	68	0.0162911	0.00148248	0.0307719	0.00241276
69	0.015333	0.0140883	0.0103285	0.0163753	69	0.0176604	0.00150329	0.0316759	0.00243985
70	0.0148181	0.0138059	0.00941084	0.0162072	70	0.0189089	0.00149223	0.0321961	0.00247713
71	0.0142792	0.0135505	0.00851161	0.0159753	71	0.0199478	0.0014729	0.0322296	0.00252005
72	0.0137953	0.0133595	0.00756954	0.0154578	72	0.0194739	0.00146721	0.0303882	0.00253596
73	0.0133811	0.0131675	0.00667501	0.0150207	73	0.0190042	0.00144989	0.0284326	0.00256415
74	0.012943	0.0129452	0.00584843	0.0145758	74	0.0185886	0.00142607	0.0265744	0.00259633
75	0.0125206	0.0128426	0.00498783	0.0140846	75	0.0181183	0.00141272	0.0248623	0.00262834
76	0.012125	0.0126924	0.00416285	0.0137294	76	0.0176949	0.00139927	0.0234361	0.00266276
77	0.0117942	0.0125186	0.00346346	0.0135532	77	0.0173536	0.00138441	0.0222264	0.00268287
78	0.0114505	0.0122449	0.00277605	0.013325	78	0.0170393	0.00136374	0.0210696	0.00269832
79	0.0111435	0.0119951	0.00215682	0.0132696	79	0.0167909	0.00135095	0.0200588	0.00272366
80	0.010818	0.0116761	0.00168161	0.0133179	80	0.016568	0.00133413	0.0190249	0.00276202
81	0.0105282	0.0114511	0.00122952	0.0133112	81	0.0162653	0.00132803	0.0179538	0.00279833
82	0.010285	0.011113	0.000835997	0.0133247	82	0.0160222	0.00132079	0.0169896	0.00283924
83	0.0100359	0.01083	0.00053057	0.0133329	83	0.0157784	0.00132899	0.0160695	0.00286646
84	0.00977447	0.0106875	0.000242632	0.0132549	84	0.0155262	0.00133087	0.0152493	0.00287411
85	0.00961845	0.0105708	3.12107e-05	0.0131936	85	0.0153574	0.00132234	0.01464	0.00287121
86	0.0095531	0.0104623	-0.000113773	0.0131402	86	0.0151742	0.00131442	0.0141226	0.00286553
87	0.00940233	0.0104797	-0.00015716	0.0131615	87	0.0149308	0.0013089	0.0136354	0.00284364
88	0.00928879	0.0105815	-0.000199799	0.0132118	88	0.0147798	0.00129418	0.0132658	0.00281224
89	0.00920783	0.0106864	-0.000341478	0.0132406	89	0.0145691	0.00127817	0.0128475	0.00277405
90	0.009103	0.0107719	-0.000535078	0.0131747	90	0.014303	0.00126917	0.0123453	0.00273416
91	0.00889325	0.0107843	-0.000753192	0.0130693	91	0.0141702	0.00126	0.0117302	0.00270625
92	0.0086894	0.010776	-0.00102279	0.0128532	92	0.0140218	0.00125069	0.0110856	0.0026923
93	0.00851639	0.0107777	-0.00123399	0.0126349	93	0.0138604	0.00124486	0.0104855	0.00268185
94	0.00840981	0.0107039	-0.0013039	0.0125031	94	0.0137299	0.00124273	0.00987917	0.00268089
95	0.00841488	0.0105211	-0.00127437	0.0124905	95	0.013582	0.00125037	0.00936881	0.00269028
96	0.00839593	0.0104422	-0.00111849	0.0125057	96	0.013417	0.0012664	0.0089268	0.00270217
97	0.00839873	0.0104006	-0.000991596	0.012642	97	0.0132567	0.00128087	0.00853042	0.00270401
98	0.00837161	0.0104079	-0.000900846	0.0127736	98	0.0129938	0.00128865	0.0080524	0.00271609
99	0.00833622	0.0104325	-0.000803865	0.0128546	99	0.0126864	0.00129952	0.00756033	0.00272529
100	0.00810951	0.0104511	-0.00078572	0.012862	100	0.0124044	0.00130257	0.00710898	0.00273237
101	0.0079524	0.0103786	-0.00085544	0.0128827	101	0.0120641	0.00130952	0.00674449	0.0027319
102	0.00773949	0.0102918	-0.000948534	0.0129517	102	0.0117419	0.00132496	0.00649362	0.00273652
103	0.00761721	0.0102287	-0.00100968	0.0130418	103	0.0115034	0.00134299	0.00633762	0.00274398
104	0.00738569	0.0101055	-0.00113686	0.0130858	104	0.0113582	0.00135501	0.00627552	0.00273971
105	0.00725037	0.0100272	-0.00122879	0.0131498	105	0.0111778	0.00137332	0.00617419	0.0027421
106	0.00707192	0.0100039	-0.00138852	0.0131457	106	0.0110222	0.00138384	0.00596099	0.00273652
107	0.00698074	0.0100526	-0.00157966	0.0131715	107	0.0108477	0.00139103	0.00561407	0.00272305
108	0.0068576	0.0100552	-0.00174853	0.013357	108	0.0107471	0.00140127	0.00537984	0.00269187
109	0.00674437	0.0101072	-0.00185019	0.0135853	109	0.0106788	0.00140886	0.00524329	0.00267738
110	0.00658487	0.0102164	-0.00196249	0.0139189	110	0.010721	0.00142167	0.00519802	0.00265789
111	0.00641862	0.0102561	-0.00201566	0.0143976	111	0.0106905	0.00143513	0.00517046	0.00263916
112	0.00626395	0.0102261	-0.00202477	0.0148444	112	0.01065	0.00145789	0.0051136	0.00260761
113	0.00610006	0.0102099	-0.00202349	0.015161	113	0.0106069	0.00146999	0.00486007	0.00257409
114	0.00600549	0.010089	-0.00193943	0.0153906	114	0.0104861	0.00148469	0.0045748	0.00252733
115	0.0059871	0.00997794	-0.0017996	0.0154936	115	0.0103887	0.00149145	0.00415215	0.00249146
116	0.00596454	0.00993424	-0.00164793	0.0155711	116	0.0103294	0.00150125	0.00382227	0.0024806
117	0.00598812	0.00979356	-0.00141335	0.0157009	117	0.0103328	0.0015031	0.00364366	0.00249439
118	0.00597209	0.00971472	-0.00124437	0.0157389	118	0.0102433	0.00150684	0.00355178	0.00252266
119	0.00590663	0.00965609	-0.0011264	0.0156924	119	0.0102212	0.00150849	0.0034211	0.00254459
120	0.00585113	0.00958689	-0.00104191	0.0156083	120	0.0101466	0.00150149	0.00336777	0.002541
121	0.00582266	0.0095674	-0.000954648	0.0153908	121	0.0101063	0.00149421	0.00331127	0.00251451
122	0.00575093	0.00966084	-0.000884974	0.0151779	122	0.0100981	0.00149072	0.00328749	0.00248046
123	0.005713	0.00972585	-0.000734859	0.0150097	123	0.0100983	0.00147951	0.00339456	0.00244821
124	0.00566685	0.00992211	-0.000681179	0.0147304	124	0.0101414	0.00147224	0.00352803	0.00243474
125	0.00550203	0.0100067	-0.000676784	0.0146067	125	0.0101898	0.00147287	0.00370168	0.00242151
126	0.00536452	0.0100491	-0.000584781	0.0146787	126	0.0101602	0.00146073	0.00377313	0.00240123
127	0.00519339	0.0101158	-0.000503589	0.0146905	127	0.0101456	0.00144565	0.00384057	0.00237613
128	0.00496977	0.0101216	-0.000452754	0.0148471	128	0.0101171	0.00144642	0.00378235	0.00236791
129	0.00476709	0.0100616	-0.000335946	0.0151192	129	0.00997318	0.00143745	0.00379496	0.00235677
130	0.00457435	0.0100362	-0.000204867	0.015234	130	0.00983068	0.00142804	0.00381061	0.00235651
131	0.00440001	0.0100737	-0.000220592	0.015356	131	0.00967761	0.00143108	0.00390599	0.00236219
132	0.00430774	0.0100371	-0.000213403	0.0154525	132	0.00946289	0.0014301	0.00387524	0.00235642
133	0.00418482	0.0100655	-0.000208017	0.0154133	133	0.0093402	0.00143321	0.00388753	0.00232717
134	0.00404896	0.0101824	-0.000289835	0.0154053	134	0.0092281	0.00144064	0.00378235	0.00230956
135	0.00399338	0.0103354	-0.000343922	0.0154776	135	0.00907327	0.00144298	0.0036406	0.00229641
136	0.00394483	0.0103282	-0.000322537	0.0155165	136	0.00900184	0.00144226	0.00346913	0.00228657
137	0.00378992	0.0102594	-0.000397323	0.015515	137	0.00891379	0.00143709	0.00329521	0.00228663
138	0.00377407	0.0101211	-0.00049161	0.0154996	138	0.00878059	0.00142778	0.00311311	0.00229214
139	0.00385609	0.00982938	-0.000439358	0.015444	139	0.00865443	0.00141231	0.00297689	0.00229506
140	0.00389514	0.00959868	-0.000512328	0.0153874	140	0.00861221	0.00140144	0.00290161	0.0023072
141	0.00392202	0.0094949	-0.000731743	0.015331	141	0.00856516	0.00139126	0.00289938	0.00230717
142	0.00397635	0.0095118	-0.000927394	0.0153555	142	0.00854887	0.00138568	0.002996	0.00230133
143	0.00391097	0.00960325	-0.00116584	0.0154017	143	0.00842373	0.00137429	0.00308238	0.00229558
144	0.0038141	0.00970715	-0.00151988	0.0154519	144	0.00827052	0.00135793	0.00316973	0.00228913
145	0.00367474	0.00980003	-0.00175776	0.0155536	145	0.00811511	0.00134809	0.00330097	0.00227734
146	0.00363921	0.00994073	-0.00190149	0.0156398	146	0.00797701	0.00134987	0.00339357	0.00227863
147	0.00362422	0.0101565	-0.00205105	0.0157157	147	0.00788439	0.00135065	0.00350529	0.00227978
148	0.00365431	0.0103029	-0.00210388	0.0158394	148	0.00784649	0.00134804	0.00363787	0.00228673
149	0.00360329	0.0105583	-0.00211637	0.0159027	149	0.00772161	0.00134939	0.00359683	0.00230049
150	0.00359346	0.0106661	-0.00217213	0.0158328	150	0.00759733	0.00135139	0.00340842	0.00231321
151	0.00344922	0.0106018	-0.00212356	0.0157928	151	0.00747022	0.00135495	0.00323986	0.00232215
152	0.00323793	0.010523	-0.0021471	0.0156891	152	0.00724641	0.00135928	0.00295779	0.00233539
153	0.00303808	0.0104141	-0.00223862	0.0155581	153	0.0071321	0.00137284	0.00266296	0.00234619
154	0.0029095	0.0102285	-0.00227022	0.0155221	154	0.00716833	0.00137887	0.00241761	0.00234663
155	0.00274258	0.0100524	-0.00223174	0.0155575	155	0.00708141	0.0013785	0.00211083	0.00234052
156	0.00253046	0.00996615	-0.00231148	0.0156224	156	0.00700351	0.00137977	0.00179598	0.00233612
157	0.00240895	0.00987895	-0.00230695	0.0158512	157	0.00705924	0.00138418	0.00163172	0.00232874
158	0.00236785	0.00989532	-0.00229608	0.0160028	158	0.00705436	0.00138667	0.00151725	0.00232513
159	0.00221243	0.00979206	-0.00242772	0.0159607	159	0.00705965	0.00139877	0.00152112	0.00233237
160	0.0020441	0.00971593	-0.00261515	0.0158899	160	0.00714077	0.00141796	0.00166619	0.00232514
161	0.00199213	0.00969482	-0.00285137	0.0157476	161	0.00718794	0.0014287	0.00189952	0.00230878
162	0.00191144	0.00958731	-0.00311278	0.015521	162	0.00712111	0.00145008	0.00203248	0.00232714
163	0.00172708	0.00934036	-0.0033187	0.0154073	163	0.00706726	0.00146342	0.00217425	0.00234933
164	0.00163112	0.0091675	-0.00352381	0.015381	164	0.00705474	0.00146342	0.00227907	0.0023651
165	0.00161895	0.00905151	-0.00368371	0.0152869	165	0.00702008	0.00146668	0.00238531	0.00238953
166	0.00162561	0.00910212	-0.00376991	0.015222	166	0.00694092	0.00146663	0.00246148	0.00239981
167	0.00159046	0.00926599	-0.00386427	0.0151764	167	0.00688327	0.00146153	0.00265739	0.0023957
168	0.00154306	0.00941369	-0.00390202	0.0150367	168	0.00688312	0.00145235	0.00275958	0.0023887
169	0.00154976	0.00953642	-0.00381207	0.014806	169	0.00678098	0.00143896	0.00273303	0.00238751
170	0.00163084	0.00970474	-0.00373155	0.0145072	170	0.00668	0.00141294	0.00257324	0.00239152
171	0.00164922	0.00989947	-0.0036253	0.0141951	171	0.00664592	0.00139818	0.00226493	0.00239691
172	0.00169183	0.0100807	-0.00351684	0.0139843	172	0.00661691	0.00138807	0.0017369	0.00239411
173	0.00170003	0.0103577	-0.00355391	0.0137719	173	0.00660156	0.00139175	0.00130788	0.0023991
174	0.00166863	0.0106056	-0.00354772	0.0136735	174	0.00661361	0.00140189	0.0010796	0.00241142
175	0.00155966	0.0106856	-0.00352417	0.0136841	175	0.00655604	0.00141009	0.00095816	0.00242396
176	0.00132075	0.0105522	-0.00353499	0.0138013	176	0.00651208	0.00140936	0.000937913	0.00245065
177	0.00110581	0.0105914	-0.00343243	0.013997	177	0.00653469	0.00141801	0.000961101	0.00247655
178	0.00097584	0.010606	-0.00328257	0.0143398	178	0.00647833	0.00142198	0.000955052	0.00248566
179	0.000742627	0.0105015	-0.00326277	0.0146262	179	0.00644023	0.00142033	0.000966183	0.002493
180	0.000459943	0.0104015	-0.00326122	0.0149622	180	0.00646926	0.00142449	0.000985014	0.00249973
181	0.000291616	0.0103223	-0.00333171	0.0152103	181	0.00652962	0.00142714	0.00105844	0.00249801
182	0.000110749	0.0101267	-0.00350213	0.0153368	182	0.00644987	0.00142314	0.00124244	0.00250657
183	3.53778e-05	0.00983902	-0.00354295	0.0153935	183	0.00632147	0.00143092	0.00132769	0.00250881
184	8.92755e-05	0.00959539	-0.00356367	0.0154643	184	0.00622479	0.00144703	0.00137213	0.00250957
185	0.00013964	0.00936349	-0.00364204	0.0154755	185	0.006128	0.00146244	0.00152576	0.00250818
186	0.000241098	0.00927406	-0.00354378	0.0154544	186	0.0060071	0.00148535	0.00159824	0.00250479
187	0.000387432	0.009124	-0.00344462	0.0155447	187	0.00599243	0.00149665	0.00163542	0.00250491
188	0.000409539	0.00901246	-0.00356215	0.0156186	188	0.00602798	0.00149823	0.00172495	0.00251853
189	0.000462055	0.00901887	-0.00350048	0.0156192	189	0.00599374	0.00149596	0.00183151	0.00252307
190	0.000642609	0.00901672	-0.00333088	0.0156665	190	0.00598984	0.001486	0.00185183	0.00253824
191	0.000678039	0.0089831	-0.00331615	0.0156651	191	0.0060409	0.00147457	0.00193444	0.0025733
192	0.000743102	0.00897296	-0.00309975	0.0155173	192	0.00598611	0.00145851	0.00206828	0.00259774
193	0.000780894	0.00901741	-0.00282431	0.0154228	193	0.00588177	0.00143728	0.00219409	0.00262729
194	0.00065065	0.00910384	-0.0027407	0.0151719	194	0.00572747	0.00142499	0.00228822	0.00266985
195	0.000522345	0.00909301	-0.00259663	0.0149424	195	0.00556864	0.00141644	0.00231974	0.00270103
196	0.000522301	0.00908233	-0.00231966	0.0148832	196	0.00535453	0.00140751	0.00233203	0.00270965
197	0.000387279	0.00901621	-0.00224025	0.0147953	197	0.00518628	0.00141269	0.0023404	0.00273044
198	0.000416631	0.00895182	-0.00210069	0.0147706	198	0.00508337	0.00142869	0.00232588	0.00273756
199	0.000588323	0.00887435	-0.00196415	0.0149964	199	0.00505544	0.0014356	0.00236508	0.00274106
200	0.000649767	0.00893557	-0.00214588	0.015111	200	0.00497332	0.00144605	0.00239756	0.00274631
201	0.000768174	0.00904123	-0.00250928	0.0151805	201	0.00488063	0.00145782	0.00237438	0.00275396
202	0.000878053	0.00929129	-0.00293444	0.0152741	202	0.00479677	0.00146506	0.00235677	0.00275065
203	0.000710208	0.00938086	-0.00356423	0.0152348	203	0.004763	0.00147055	0.00241951	0.00274846
204	0.000500343	0.00937949	-0.00414588	0.015174	204	0.00472086	0.00148806	0.00235919	0.00274655
205	0.000303006	0.00930194	-0.00451401	0.015104	205	0.00478819	0.00150519	0.00240977	0.00275263
206	-3.20783e-05	0.00915502	-0.00470303	0.0150122	206	0.00489212	0.00151059	0.00256445	0.00276715
207	-0.000248863	0.00885	-0.00475114	0.015103	207	0.00499729	0.00152234	0.0026554	0.00280255
208	-0.000280662	0.00859347	-0.00454627	0.0152476	208	0.00494163	0.00153508	0.0027365	0.00284873
209	-0.000258365	0.00843543	-0.00429398	0.0153424	209	0.0049267	0.00154076	0.00279929	0.00289621
210	-0.000143774	0.00836817	-0.00404677	0.0156151	210	0.00485559	0.00154674	0.00277595	0.00293036
211	-3.30784e-05	0.0084872	-0.00387144	0.0157708	211	0.00470683	0.0015561	0.0026766	0.00294726
212	5.08431e-05	0.00853101	-0.00373235	0.0156716	212	0.00460435	0.00156187	0.00264564	0.00295952
213	0.000130326	0.00858222	-0.00358737	0.015568	213	0.00451017	0.00157007	0.00264955	0.00296099
214	7.14342e-05	0.00867105	-0.00349481	0.0153697	214	0.00441923	0.00156472	0.00282993	0.00293225
215	-0.000127466	0.00867494	-0.00343207	0.0149687	215	0.00438782	0.0015571	0.00313501	0.00288447
216	-0.000259479	0.00859985	-0.00327102	0.0146446	216	0.00433244	0.00154583	0.00343431	0.00283644
217	-0.000430427	0.00856174	-0.00308873	0.0144131	217	0.0043033	0.00153958	0.00373387	0.0027747
218	-0.000661726	0.00843749	-0.0030517	0.014132	218	0.00433631	0.00153723	0.00390188	0.00272755
219	-0.000753386	0.00830055	-0.00296194	0.0138836	219	0.00423666	0.00154437	0.00388726	0.002711
220	-0.000803854	0.00833793	-0.00285038	0.0137741	220	0.00408386	0.00154569	0.00375206	0.00270141
221	-0.000858019	0.00840359	-0.0027701	0.0136226	221	0.00396824	0.00155405	0.00360322	0.00270405
222	-0.000834627	0.00844212	-0.00260974	0.0135238	222	0.00381348	0.0015515	0.00338651	0.00270628
223	-0.000862142	0.00857682	-0.00241651	0.0135509	223	0.00358247	0.0015463	0.00316227	0.00270615
224	-0.000929645	0.0086717	-0.00243584	0.0135725	224	0.00344253	0.00154842	0.003009	0.00269693
225	-0.00102579	0.00856752	-0.00245037	0.0135554	225	0.00330829	0.00154552	0.00287549	0.00268705
226	-0.00113716	0.00850638	-0.00250305	0.0135165	226	0.00313574	0.00155131	0.00275109	0.00266584
227	-0.00134985	0.00835448	-0.00272274	0.0134325	227	0.00297927	0.00156526	0.00266689	0.00264727
228	-0.00140052	0.00828422	-0.00279682	0.0133833	228	0.00293907	0.00157611	0.00274012	0.00261665
229	-0.00151722	0.00825545	-0.00263783	0.0133996	229	0.0028803	0.00158486	0.00278775	0.00257818
230	-0.00160518	0.00828186	-0.00249852	0.0134882	230	0.0027893	0.00160084	0.00280096	0.00253642
231	-0.00156918	0.00827852	-0.00226857	0.0136777	231	0.00283248	0.00160492	0.00285463	0.00249952
232	-0.00149787	0.00841773	-0.00189736	0.0137833	232	0.00283472	0.00160527	0.00279963	0.00244854
233	-0.00149363	0.0086045	-0.00175215	0.0139081	233	0.00277224	0.00161794	0.0025448	0.00238529
234	-0.00142981	0.00865442	-0.00168981	0.0140546	234	0.00266203	0.00162581	0.0022865	0.00233126
235	-0.00134958	0.00863668	-0.00166284	0.0140356	235	0.00269811	0.00162651	0.00208164	0.00229044
236	-0.0013945	0.00868863	-0.00180308	0.0139359	236	0.00259467	0.00162488	0.00187367	0.00226113
237	-0.00136432	0.00865791	-0.00202332	0.0138947	237	0.00258995	0.00162235	0.00170555	0.00226158
238	-0.00128885	0.00848766	-0.00209108	0.0137681	238	0.00258272	0.00160185	0.00170218	0.00228964
239	-0.00128003	0.00844098	-0.00211919	0.0137756	239	0.00268589	0.00159352	0.00172465	0.00233266
240	-0.00134775	0.00851818	-0.00207342	0.0138806	240	0.00266716	0.00159904	0.00179685	0.00237738
241	-0.00137115	0.00843658	-0.0019306	0.0139966	241	0.00272126	0.00159824	0.00186872	0.00242208
242	-0.00150155	0.00841388	-0.00184047	0.0142178	242	0.00271265	0.00160418	0.00197043	0.00245617
243	-0.0017833	0.00841693	-0.00187069	0.0143697	243	0.00278428	0.00160687	0.00207316	0.00247372
244	-0.00203527	0.00843976	-0.00200662	0.0143848	244	0.0027851	0.00160809	0.00216436	0.00248266
245	-0.00217123	0.00849286	-0.00222013	0.0144583	245	0.00283718	0.00159911	0.0021626	0.00249044
246	-0.00236431	0.00865982	-0.00241089	0.0145024	246	0.00293016	0.00159497	0.00221458	0.00250778
247	-0.00256765	0.0088366	-0.00261382	0.0144636	247	0.00295284	0.00159093	0.00222833	0.00252849
248	-0.00270546	0.00906749	-0.00281327	0.0145085	248	0.00290565	0.00158873	0.00211868	0.0025441
249	-0.00279207	0.00921396	-0.00293494	0.0144805	249	0.00289474	0.00158518	0.00210095	0.00254962
250	-0.00283131	0.00924799	-0.00305521	0.0143436	250	0.00275595	0.00158171	0.00207128	0.00255809
251	-0.00298024	0.00920556	-0.00325872	0.0142479	251	0.00272184	0.00158013	0.0020647	0.00255441
252	-0.00313228	0.00916772	-0.00343052	0.0141158	252	0.00281822	0.00156881	0.00220469	0.00253966
253	-0.00328754	0.00910241	-0.00357821	0.0139388	253	0.0029471	0.00155684	0.00253212	0.00252684
254	-0.00344274	0.00906871	-0.00370377	0.0138631	254	0.00306966	0.00154672	0.00287874	0.00252436
255	-0.00358815	0.00919622	-0.00372581	0.0138489	255	0.00327802	0.00154936	0.00322983	0.00251349
256	-0.00353041	0.00951003	-0.00362718	0.0137741	256	0.00335731	0.0015559	0.0034948	0.00250034
257	-0.00334503	0.00985699	-0.00342271	0.0137551	257	0.0034648	0.00156457	0.00358183	0.00248975
258	-0.0031097	0.0101797	-0.00315928	0.0135634	258	0.00356957	0.00156677	0.00358432	0.00247388
259	-0.00287811	0.0104456	-0.0029064	0.0133479	259	0.00367101	0.00156738	0.00355782	0.00246124
260	-0.00272888	0.0104533	-0.00267476	0.0132171	260	0.00364351	0.00157363	0.00354462	0.00246498
261	-0.00262203	0.0103713	-0.00257256	0.0130436	261	0.00359089	0.00157499	0.00358897	0.00246702
262	-0.00254447	0.0104434	-0.00265691	0.0130404	262	0.00352391	0.0015765	0.0037332	0.00247678
263	-0.00243365	0.0105368	-0.00270612	0.0132065	263	0.00340949	0.00157842	0.00382919	0.0024872
264	-0.0023101	0.0105032	-0.0028829	0.0133129	264	0.00328191	0.00157962	0.00379945	0.00249334
265	-0.00212262	0.0104468	-0.00316238	0.0134981	265	0.00329039	0.00157656	0.00377067	0.0024856
266	-0.00195404	0.0103002	-0.00340302	0.0137829	266	0.00322483	0.00158117	0.00352247	0.00248391
267	-0.00174394	0.0102231	-0.00363765	0.0138567	267	0.00313853	0.00158048	0.00314538	0.00247843
268	-0.001629	0.0102642	-0.00390654	0.0139793	268	0.00306973	0.0015806	0.00268426	0.00247603
269	-0.00160639	0.010492	-0.00400934	0.0141129	269	0.00290818	0.00158503	0.00202708	0.00247573
270	-0.00164663	0.0106318	-0.00420166	0.014083	270	0.00279326	0.00158777	0.00145677	0.00247967
271	-0.00169552	0.0106945	-0.00441475	0.0140729	271	0.00270437	0.00158857	0.00108849	0.0024889
272	-0.00177949	0.0106511	-0.00448034	0.0142232	272	0.00260006	0.00159372	0.000833854	0.00251553
273	-0.0018746	0.0105531	-0.00471914	0.0142613	273	0.0025027	0.00159025	0.00069414	0.00254111
274	-0.00180945	0.0105645	-0.00504929	0.0143897	274	0.00248557	0.00157845	0.000688585	0.00255994
275	-0.00171735	0.0107478	-0.00517401	0.0145961	275	0.00239238	0.00156781	0.000565428	0.0025651
276	-0.00167597	0.0107763	-0.00537992	0.0147801	276	0.00233807	0.00155005	0.000340294	0.00255392
277	-0.00166485	0.0107812	-0.00556245	0.0149171	277	0.0021744	0.00152704	3.07986e-05	0.00252622
278	-0.00152048	0.0108605	-0.00542528	0.0150256	278	0.00205642	0.00151403	-0.000326527	0.00249205
279	-0.00149739	0.0109074	-0.00528535	0.0150558	279	0.00196385	0.00149407	-0.000608576	0.00244489
280	-0.00149291	0.0108446	-0.0051705	0.0150864	280	0.00185623	0.0014735	-0.000806419	0.00240762
281	-0.00138765	0.0110971	-0.0048683	0.0150293	281	0.00186138	0.00146749	-0.000858148	0.00238798
282	-0.00134517	0.0113844	-0.0046419	0.0148992	282	0.00193912	0.0014614	-0.000793823	0.00237599
283	-0.00144799	0.0115028	-0.00467066	0.0147093	283	0.00198871	0.00145611	-0.000749945	0.00236469
284	-0.00146748	0.0115551	-0.00468112	0.0145187	284	0.00201277	0.00145947	-0.000572208	0.00236699
285	-0.00153164	0.0115642	-0.00469846	0.0143468	285	0.0020637	0.00146217	-0.000393139	0.00236007
286	-0.0016378	0.0114198	-0.00478975	0.0143477	286	0.00197408	0.00145522	-0.000169383	0.00234784
287	-0.00168712	0.0111856	-0.0048166	0.0144161	287	0.00188625	0.00145623	9.5778e-05	0.00234871
288	-0.00165127	0.0110388	-0.00471918	0.0144983	288	0.00193225	0.00144739	0.00055151	0.00235612
289	-0.00162122	0.0107956	-0.00454119	0.0146843	289	0.00197516	0.00144961	0.000950578	0.00235242
290	-0.00155748	0.0106093	-0.00422596	0.0148138	290	0.00194005	0.00144827	0.00121864	0.0023552
291	-0.00159838	0.0104099	-0.00394301	0.0148272	291	0.00187794	0.00144578	0.00131484	0.00237101
292	-0.00167507	0.010317	-0.00376993	0.014852	292	0.00178412	0.00143787	0.00129094	0.00238751
293	-0.00178359	0.0102183	-0.00363548	0.0148204	293	0.00151618	0.00143661	0.00107628	0.00240579
294	-0.00197231	0.0103109	-0.0035652	0.0147043	294	0.00134426	0.00142372	0.000826628	0.00243649
295	-0.00219841	0.0103242	-0.0036406	0.0145524	295	0.00123698	0.00141739	0.000710205	0.00247785
296	-0.00234455	0.010349	-0.00366868	0.0141554	296	0.00121616	0.00142112	0.000607122	0.00251602
297	-0.00248402	0.0104237	-0.00369375	0.0137808	297	0.00124572	0.0014264	0.000557714	0.00256053
298	-0.00261206	0.0105546	-0.00373223	0.0135253	298	0.00131421	0.00143494	0.00070282	0.00260758
299	-0.00271555	0.0105982	-0.00378393	0.0132127	299	0.00130981	0.00145011	0.000922587	0.00263717
300	-0.00282799	0.0108784	-0.00389504	0.013081	300	0.00135572	0.00146645	0.001123	0.00267699
301	-0.00287281	0.0108687	-0.0039733	0.0128308	301	0.00129468	0.00149176	0.00159617	0.00268238

## Sheet: Fig. 1g
	All actions t-SNE1 score	All actions t-SNE2 score	Action A
	13.0791	-38.3126
	-13.5684	2.64587
	-1.9393	9.2233
	-12.9022	6.98887
	8.16804	-32.0518
	-10.5104	-3.18145
	-34.666	-17.5976
	43.8798	2.66882
	-37.9788	-13.2899
	15.6483	31.464
	-29.125	-19.9686
	-3.37648	-11.6442
	-6.0879	7.60757
	38.6993	-19.9343	-19.9343
	8.70659	-9.87875
	8.77629	31.5356
	5.36754	28.6865
	-30.1392	-26.7062
	-26.1443	12.715
	39.4932	-15.6059
	-46.0045	-9.0959
	7.13284	-12.1731
	42.9535	-12.1875
	-40.029	11.7765
	-24.7382	12.2002
	13.9925	26.9424
	-2.1578	35.4287
	-1.52556	-19.6912
	41.3626	0.407446
	-27.5595	19.5348
	16.7053	-40.477
	15.3871	-33.9064
	-0.179364	-29.5964
	-4.86027	-26.7832
	-34.2322	-9.08947
	2.66663	-10.0629
	-46.946	-11.0187
	-31.2866	-14.8622
	-27.7501	14.155
	-40.0673	-13.4812
	-27.9865	-23.7762
	38.2453	-14.2011
	-12.3992	3.36633
	16.7445	30.2781
	6.92738	29.4907
	-5.13956	9.64438
	14.8436	-36.8194
	41.3199	-2.83167
	0.59208	-12.6	-12.6
	9.93384	-38.2828
	-10.6245	-2.85127
	-1.50076	9.86813
	-0.822986	58.1219
	-4.24537	56.1982
	-23.7158	11.8336
	11.6967	-17.6048
	-3.02563	39.326
	41.1499	2.89073
	9.90985	-9.81899
	-15.023	6.49505
	42.1335	-11.3602
	-27.9514	18.7591
	16.1574	-33.6296
	-1.34364	-30.032
	1.03479	56.8663
	-2.30067	-31.3179
	9.22045	-19.8448
	-9.08758	-5.09607
	-33.7556	-16.7073
	-33.03	-15.2225
	-29.2253	-28.5864
	-40.7435	-14.2924
	42.8133	-11.7801
	37.7501	-18.8763
	-3.38524	10.5885
	-14.5471	-0.392344
	27.6008	20.1167
	29.9765	21.7197
	10.7047	-16.7309
	23.8413	23.0531
	22.5199	24.9927
	10.1146	34.2614
	11.1542	25.5195
	39.7153	1.19078	1.19078
	-47.5853	-12.8452
	-6.80369	10.9205
	44.0035	3.39464
	-2.97295	-13.0467
	-25.6421	15.5549
	-31.7688	-22.6072
	-3.54522	55.1191
	-21.7314	12.8049
	7.90505	-13.7158
	0.742903	33.1814
	14.1212	-30.7988
	-11.434	2.28351
	12.5114	-20.8412
	-3.82557	29.058
	1.27531	-26.667
	11.5563	-38.8942
	-26.6497	20.2372
	2.81929	-12.3823
	14.913	-38.1493
	2.17038	-13.9135
	10.6782	-18.3381
	43.92	-13.0881
	-30.789	-26.43
	-46.925	-10.1782	-10.1782
	-34.7677	-11.7871
	-41.0904	10.6644
	-41.0749	12.9325
	-3.54449	8.94915
	14.5394	31.634
	24.6103	36.0252
	28.2059	38.7498
	-9.5369	-5.80601
	13.2492	-0.751322
	22.23	37.6776
	10.9027	32.8985
	-39.9099	-12.1575
	-0.83206	-20.0746
	8.64699	26.9562
	-0.15847	57.1632
	-29.4024	17.9689
	5.95938	-9.875
	-29.1988	-19.9361
	26.0561	38.0659
	21.0247	34.981
	-13.5532	2.00473
	41.6302	-11.2404
	-17.1982	7.08205
	17.8515	-33.0967
	-39.3284	-5.98177
	37.5377	-15.5322
	-32.4371	-13.6313
	-23.8887	12.6279
	6.46482	29.7756
	1.26734	-27.6125
	-35.3665	-16.1444
	-9.96433	-4.479
	-13.4796	6.20106
	9.79192	-18.1957
	1.29776	-26.164
	-45.3523	-9.5307
	16.3634	-32.9259	-32.9259
	38.3688	-16.5018
	12.1269	28.6447
	8.80924	24.7483
	21.4524	35.5242
	41.5804	2.3673
	-4.74749	12.8734
	24.5539	22.0361
	4.09852	-11.0859
	-31.042	-26.6022
	42.1194	-11.6199
	-1.70442	56.1559
	-29.8824	-18.7493
	15.1555	-38.6641
	8.86466	33.0815
	-29.6539	17.569
	-25.6672	12.1764
	28.7868	20.6827
	23.2425	22.183
	26.2354	21.8108
	-0.531279	31.0469
	-0.419193	29.9098
	18.8233	-40.2016
	28.5176	19.1794
	-8.14898	25.7958
	-9.0792	26.0993
	-15.0435	3.81552
	-36.7833	-10.0328
	-9.27919	-5.43386
	12.3897	-20.5011
	20.0125	34.6793
	14.5442	30.0258
	-31.3356	-19.4354
	43.7358	-12.3453
	38.7769	-14.2476
	15.9758	-35.9195
	-27.8813	-20.885
	-41.7242	9.58548
	-31.0828	-12.8749
	-11.418	1.20235
	-45.1181	-11.8617
	25.5847	37.3316
	11.2133	30.0385	30.0385
	-4.63808	58.1203
	-41.3504	12.0667
	-9.54947	7.3975
	1.24204	56.6128
	3.68573	-28.2659
	-25.7717	16.5202
	42.0441	1.19223
	9.9578	-8.98415
	-0.400509	-21.4185
	26.7135	40.9399
	-29.2163	18.1318
	-2.61311	-33.3987
	29.5705	21.5546
	5.62393	27.5778
	-2.85941	39.7706
	24.2876	21.8869
	-3.44597	-33.4984
	-8.1308	26.8824
	32.9258	21.345
	-14.4112	0.18657
	-35.7996	-10.692
	-45.6413	-11.9769
	9.86657	-26.1725
	-10.8779	7.6731
	15.1984	-38.1542
	7.47213	-39.1624
	-31.0684	-19.8046
	-3.82931	11.7882	11.7882
	38.5177	-17.5929
	22.7448	38.2436
	8.53812	31.3586
	3.98553	-11.9353
	11.6223	-5.70286
	-31.3305	-25.9101
	-10.0378	-6.69678
	9.03566	-23.6884
	0.780017	57.0934
	43.272	2.29423
	-39.8811	-16.9278
	-2.68214	39.7719
	9.98705	-9.478
	15.8416	28.4399
	9.48906	25.5797
	-5.39164	54.0956
	-24.9772	12.5671
	43.4205	-12.751
	14.8263	-1.22789
	-28.9331	17.2914
	1.41827	-28.2795
	-2.30429	39.3888
	-16.952	6.26289
	-14.6286	2.02552
	-3.11875	10.2542
	-42.813	-12.6076
	-32.8347	-11.2435
	37.7182	-22.0843
	11.4189	-17.8518
	-11.0909	-4.23492
	39.0438	-15.8378
	7.03215	-40.4289
	22.3828	36.7145
	-28.7178	-20.2072
	13.5542	27.0234
	5.68292	29.5011
	28.9368	20.236
	-47.2252	-9.53759
	-39.2557	-15.3258
	3.57422	-30.6115
	41.1451	1.01865
	-30.6387	-26.1065
	7.78988	-25.3955
	11.4534	-23.5068
	45.4968	3.72316	3.72316
	-6.99707	8.32766
	-0.429825	-20.716
	7.59088	-10.2419
	-5.76981	55.0076
	-2.35797	56.5656
	1.34159	55.8888
	17.6055	-38.9599
	-0.350084	55.2368
	-5.0994	-26.6104
	14.5559	-2.33147
	-5.2772	37.276
	-6.07017	38.1477
	-3.99727	33.5224
	-8.08765	25.8207
	-9.20166	26.1134
	-15.7143	6.6562
	-27.9596	-22.5999
	10.1077	-18.2388
	-1.79802	-12.2455	-12.2455
	-28.6516	-26.4163
	-32.5842	-11.3994
	17.7637	32.5642
	-40.7788	10.2656
	-43.575	-11.3124
	26.8987	39.9838
	-12.8174	7.91571
	-32.1356	-22.8171
	22.2345	37.7857
	-46.6791	-11.6843
	-1.44241	-29.7568
	10.0379	-8.52886
	25.6082	37.8752
	2.13712	29.5753
	36.9542	-16.0969
	41.0145	-13.0564
	-5.96352	10.4846
	-13.7119	-1.17167
	15.4281	-32.1889
	3.54162	-13.0446
	-33.3457	-15.2152
	14.573	-38.6578
	14.7632	25.9216
	11.5005	31.1219
	-26.7406	18.9736
	-0.867898	34.4859
	35.539	-15.1164
	-2.75858	-33.4549
	-10.6411	2.75628
	-11.0326	-3.13379
	11.5421	-20.3551
	3.23988	-13.2706
	-44.9565	-9.38069
	-33.1755	-14.8461
	-35.4424	-10.4581
	-48.1619	-12.7401
	15.4641	-32.4428
	2.88295	-31.1182
	-14.4156	7.36636
	-31.4425	-25.4021
	-3.01241	57.8912
	-34.0605	-15.3334
	0.661036	58.3162
	-4.92107	56.9598
	7.05223	-39.2354
	-10.7327	-5.36876
	-6.34803	10.2401
	8.94795	25.3087
	9.71505	30.0276
	4.67038	-26.7701
	37.8711	-19.9593
	-11.833	4.2947
	38.6695	-15.0362
	12.4185	-21.1811
	42.0416	-11.8192	-11.8192
	-2.92514	39.3648
	9.42982	-9.94708
	42.1176	-0.706692
	16.3901	27.0665
	-39.9692	-14.496
	15.5005	-2.27484
	15.3315	-1.10661
	-26.9315	18.6882
	17.9015	-40.068
	-14.3335	7.89183
	-8.42709	8.1248	8.1248
	-29.5936	-23.0321
	-37.02	-12.1979
	4.92634	-13.248
	11.7953	-39.1805
	-2.36741	10.5217
	15.9347	-36.2695
	-28.4872	-20.666
	39.447	-20.9646
	14.6233	31.1181
	-12.448	-1.49063
	9.35482	-10.0505
	-33.3708	-16.0123
	39.6581	2.78718
	10.3996	-17.5594
	38.4056	-13.4136
	-26.1605	20.4816
	0.576934	-30.39
	12.2443	-7.55909
	0.845712	-13.1085
	-41.0233	10.3889
	44.7626	3.7223
	-12.2982	8.40789
	-28.0058	15.3119
	-28.5494	18.5177
	6.88591	-26.7377
	1.1432	32.6916
	-45.929	-10.0692
	-23.2708	12.4402
	16.0261	-41.6296
	-3.40952	-33.0922
	8.02342	-13.9165
	-3.38164	8.51391
	-33.1092	-13.5687
	36.6722	-15.8631
	-0.94472	-12.4181
	3.31523	-11.5367
	10.551	30.1601
	10.4899	-22.2648
	-28.8316	-23.873
	-13.5249	1.11951
	14.7099	-30.9965	-30.9965
	-5.87846	55.3431
	11.0071	-38.4572
	40.1126	-19.3163
	-11.4616	-4.95551
	43.1054	-10.7623
	-39.6129	12.6905
	43.0017	2.35633
	-3.06663	54.5199
	9.10204	-14.9386
	15.8074	-36.1632
	2.76968	-27.1863
	7.68568	-40.0233
	-12.3569	6.62236
	-24.449	11.5427
	-30.6149	-27.868
	-39.2613	-12.932
	-3.74674	-27.6343
	-4.60131	-27.3375
	-45.2685	-13.2965
	39.8587	1.32304
	-0.653689	34.903
	-2.97692	33.8506
	34.8091	-14.4131
	-14.9944	2.52645
	-10.57	-1.80089
	8.71183	-23.9752
	-33.7103	-14.4921
	39.8141	-11.5761
	38.7915	-18.6429	-18.6429
	-10.5884	8.79536
	-0.702593	-19.467
	10.1182	24.9612
	14.0625	31.0678
	-33.1053	-22.5179
	-30.2983	-24.1937
	-26.0789	11.0557
	-39.6727	12.6301
	42.8285	3.28471
	-0.696617	-28.6676
	-36.9748	-12.183
	-3.33486	12.1483
	-0.273766	-13.2606
	-2.88648	56.1933
	-46.4367	-10.1593
	-4.94885	54.5519
	-26.6406	16.6444
	8.0765	-12.3451
	12.3234	-5.02753
	15.7558	-37.2458
	-1.96718	-30.9568
	1.21304	57.2233
	2.92233	30.6549
	-3.99985	36.0641
	6.97109	31.9719
	13.8627	0.291492
	-3.57478	28.2018
	32.8375	21.2314
	32.0266	20.0076
	-29.6191	-13.0269
	-27.1459	-24.16
	-4.15938	11.8466
	11.9344	-18.3618
	-38.2126	-11.211
	-45.2867	-9.88331
	-13.8627	7.01177
	-30.341	-20.4837
	-11.6098	-5.24434
	37.7977	-15.5072
	14.3121	26.9085
	0.214099	-16.4092
	-13.0505	1.47629
	41.9393	-10.3845	-10.3845
	26.0561	38.066
	-40.9185	9.21784
	-1.28373	-30.495
	25.1458	22.8281
	17.2032	32.8592
	15.2781	-31.6433
	11.6033	32.4923
	-0.462516	29.3943
	42.1153	3.67625
	9.2085	-9.42733
	-41.4096	10.6314
	0.227205	57.9106
	7.72842	26.7502
	13.1248	-7.16514
	-28.1075	19.1756
	12.0975	-7.35791
	-5.15142	37.2211
	-1.56727	35.0909
	29.8767	21.2833
	-8.16848	26.8847
	11.2261	-23.5935
	10.7549	-37.5341
	-13.8745	9.02727
	-10.1893	-0.450411	-0.450411
	-3.12513	-13.0393
	-28.0237	-18.8025
	-2.17278	9.68631
	38.5597	-14.9982
	-34.748	-13.4398
	-29.8123	-26.5322
	15.3045	-31.5438
	-6.27254	11.5809
	-14.3213	4.5964
	5.31463	-11.7795
	6.13029	-13.2047
	37.9165	-20.3369
	10.0869	-17.187
	41.1895	1.86383
	1.33456	-29.4041
	40.0927	-12.2283
	15.9214	0.164981
	17.2012	30.3732
	12.4837	32.9654
	10.1948	-39.8009
	-24.3336	14.9888
	-46.1366	-8.5203
	4.89047	-27.7768
	14.7368	-36.2691
	-39.8953	-15.3714
	-3.50637	55.6806
	-3.06841	-27.9384
	9.36723	27.0215
	-3.98317	29.9173
	-2.71764	39.7625
	-26.3798	19.5579
	18.3429	-40.3635
	-37.78	-12.4357
	-11.0532	4.91159
	8.91082	-25.424
	-0.00918691	-15.6192
	-30.4217	-13.1442
	10.711	-18.5638
	-40.0743	-6.88362
	-3.00554	11.6236
	11.8301	25.8121
	-31.4955	-23.6481
	7.36837	-10.6664
	15.6396	-32.9383
	41.3614	-2.94214
	-21.2906	12.1837
	-11.3338	-1.43956
	26.2845	37.6359
	-4.19313	54.1421
	-4.99477	53.6423
	40.1684	-18.1285
	41.9058	1.743
	-3.70943	56.5599
	40.7012	-11.6121
	15.0543	-2.16716
	-2.1758	-28.5717
	12.1971	-39.7942
	5.90805	31.5069
	14.1264	26.5465
	-4.38739	36.5998
	0.946145	32.0504
	27.6305	40.1278
	18.6287	-40.8878
	15.4428	-1.46764
	17.6013	-39.5985
	15.2393	-0.0918966
	29.3442	21.9228
	31.9827	19.6509
	-9.19936	26.1135
	31.3051	20.5581
	-16.412	1.2852
	-0.251959	-17.3521
	38.7286	-16.7138
	-13.0712	0.0421354
	10.7986	-21.9775
	41.2736	-11.9416
	8.16496	-32.2015
	39.0216	-20.584
	-1.53938	9.09312
	-8.89302	5.99335
	-47.9711	-10.638
	-31.3701	-11.2542
	-9.19373	8.10578
	7.14827	-39.4064
	-11.2804	-5.32064
	5.25555	-27.2318
	12.8174	28.9483
	-16.2024	7.61444
	-37.619	-10.6432
	-38.8502	-15.4199
	21.9342	37.4485
	40.7009	2.93682
	-29.6142	-28.2153
	15.3728	-36.4949
	14.0413	-38.3908
	10.5037	-14.8201
	7.44235	33.1441
	45.9374	3.59439
	5.93913	-9.84225
	-41.018	9.76618
	-40.9134	12.483
	-41.4368	11.3327
	1.74133	-29.0144
	0.173476	32.7821
	-5.48123	36.8931
	-4.10966	27.1047
	11.5947	-6.81622
	12.4949	-4.94837
	16.629	-41.5392
	17.8221	-39.9572
	40.5817	-20.9797
	-31.4692	-13.0235
	-37.832	-14.0012
	-4.36691	11.1326
	-11.0654	0.496498
	11.9518	-39.0874
	-7.37054	6.87731
	-39.1783	-10.8942
	39.0747	-22.1768
	10.037	34.2582
	7.89659	-10.2917
	11.5584	-23.2966
	37.5881	-15.7665
	-30.0314	-26.5201
	-32.2102	-24.9909
	-9.73228	-7.34858
	-1.00626	54.0299
	-14.8816	6.68405
	-5.45205	54.3055
	-46.7544	-13.3608
	1.2917	-12.1161
	9.35171	-14.1016
	40.799	-11.5934
	7.91485	-26.4466
	-1.22799	-29.4079
	-29.5615	16.3414
	11.396	28.1755
	11.8383	-5.84815
	42.6166	1.22927
	39.4853	1.89751
	3.31533	24.6162
	6.68035	27.5798
	24.0698	21.3846
	22.9664	20.9768
	-4.09906	30.2873
	18.4552	-39.8109
	-5.14683	37.1335
	-3.57151	28.4088
	-9.85364	-2.40537
	-33.8944	-11.1098
	-28.9169	-24.2978
	13.9955	32.2526
	14.3173	-39.7114
	7.97125	-39.4939
	-3.7559	12.6873
	-44.3648	-12.6727
	-6.95504	10.0488
	-8.66183	-5.71228
	25.1816	40.8858
	8.58182	25.9277
	9.37369	33.2026
	14.5698	27.4593
	38.7942	-19.9533
	-41.8576	12.6955
	-41.6202	10.3349
	-32.4448	-15.3438
	-12.1647	4.99077
	10.7831	-9.70241
	28.1877	38.7225
	2.09909	-11.6701
	41.0903	-14.0904
	1.83952	-28.1752
	9.13743	-22.7297
	29.5556	20.8764
	25.4167	21.3536
	22.6685	35.8386
	-28.2948	19.0324
	-0.198213	31.8833
	-28.3065	14.5963
	-2.27542	-31.2885
	-2.06583	-29.5113
	-0.430961	32.0306
	-0.279883	29.2013
	-8.03281	25.8049
	1.68677	-14.3926
	6.33108	-27.4221
	-31.7563	-16.3582
	-8.788	-6.30646
	-3.04087	9.61425
	-46.4705	-11.6465
	22.0143	38.6199
	27.3641	40.4818
	-32.8009	-12.0551
	29.3721	20.6927
	-11.4595	1.68038
	23.4598	21.3538
	-31.1835	-26.4382
	26.2289	21.7191
	9.31361	25.7933
	42.6361	-12.3215
	38.8485	-21.654
	14.0086	28.2143
	-29.7143	17.285
	41.6639	-2.58787
	2.75656	-31.8071
	-38.2086	-11.4939
	1.02813	54.7106
	-23.8684	13.2256
	-0.647306	28.9438
	-1.0177	29.7931
	-5.52392	37.4432
	0.422089	33.8233
	-25.1495	15.6595
	9.37853	-9.06938
	-14.7549	6.20196
	1.69313	33.1953
	-3.61046	28.4138
	-6.32268	10.5919
	-30.5308	-17.214
	-2.97962	-11.521
	14.9914	-32.3904
	40.6085	-15.0684
	-1.26312	9.7125
	-13.2726	-0.199922
	-46.1388	-8.46545
	-4.01614	53.218
	-44.3822	-13.8944
	-31.0687	-13.2565
	21.978	38.6936
	18.6878	33.7269
	12.9001	25.9487
	28.7324	20.2642
	-1.05186	54.1212
	-14.2855	6.90523
	0.47013	54.7018
	40.2136	-18.4191
	9.63366	-10.236
	1.26971	56.7702
	-31.6456	-25.59
	2.92059	-29.0743
	-24.1525	13.7021
	-3.49571	-27.9943
	-26.2203	18.1823
	0.202084	33.6911
	-5.93515	38.0144
	-3.57594	41.0916
	27.9904	39.5433
	32.8356	21.2268
	31.889	19.4502
	-14.0431	-1.42214
	10.6066	-40.159
	-3.70811	13.1188
	15.1317	-31.6009
	-28.8773	-27.6682
	25.0033	37.5893
	8.27605	-12.7216
	-3.4769	53.307
	-22.0214	13.9488
	-11.4365	-5.06471
	-45.57	-9.67571
	15.1381	30.7975
	15.4375	26.7874
	-0.243288	-19.0847
	39.3248	-14.182
	-27.6615	14.0047
	-39.5902	13.0728
	-30.7094	-8.68791
	-30.6788	-22.5607
	-6.93199	10.4694
	-36.9434	-13.6062
	-11.7192	4.49728
	2.18961	-27.6278
	-1.90551	39.3234
	42.7825	2.40948
	10.567	-17.0959
	-2.77023	-28.7445
	-5.04634	-27.2899
	0.873435	57.6431
	15.9121	-37.4322
	-3.60441	41.2972
	-3.99088	-27.7322
	-5.88083	37.8987
	28.2986	38.3847
	-36.9956	-8.72001
	-12.1585	-5.76948
	-33.3606	-14.5466
	6.2054	-11.8691
	43.8599	-12.9654
	-29.9067	-20.7751
	-11.6542	4.5496
	-0.698646	-19.3456
	-44.3406	-13.7927
	-46.7048	-11.101
	-4.14248	10.0255
	14.2934	-29.9389
	22.1217	35.6287
	14.6754	30.7453
	4.40226	31.0116
	-27.3935	12.9411
	0.575104	-28.4736
	38.413	-20.7154
	42.5518	2.46183
	17.0735	-38.8501
	9.22311	33.0891
	10.9624	-8.05909
	-28.9053	18.558
	28.6087	37.5402
	-4.83753	56.3076
	-4.03201	36.4294
	0.0906202	31.5219
	24.5728	21.4772
	25.9145	37.4152
	13.281	-0.439538
	9.60562	26.9365
	28.5866	19.8068
	16.5385	-40.5635
	-39.2704	-5.89416
	-3.41151	28.1278
	15.7383	25.6692
	-29.1485	-14.2582
	-43.0359	-12.6162
	-7.73326	9.44259
	14.8154	-32.9837
	-12.5421	-5.54744
	9.83727	-20.1187
	-31.9417	-12.5296
	9.92713	-40.7289
	-10.3178	4.37181
	8.69713	27.3477
	-32.2875	-22.2522
	38.1973	-14.8582
	14.2883	33.7153
	24.5952	39.546
	-47.9312	-10.6508
	-5.24866	53.9233
	-26.5762	-22.3266
	28.2986	38.3847
	2.79382	-12.2643
	11.1923	-7.90927
	-41.0964	10.0217
	14.6595	30.4587
	-0.151207	-29.8382
	5.02382	32.4141
	23.7644	22.3729
	0.156267	30.8241
	-2.03275	34.8701
	-26.7986	18.3198
	-0.594688	29.5493
	0.965805	57.6723
	14.5887	-2.10772
	-3.17823	-33.4241
	15.276	0.211159
	31.9269	19.5193
	-9.20166	26.1134
	2.35823	-27.4809
	-8.34666	7.69991
	-31.4605	-13.0629
	10.1923	-39.1413
	-11.3195	-0.886127
	-12.7677	3.98027
	16.4223	-34.1197
	-30.2147	-26.2615
	10.0249	-23.1577
	40.3856	-15.7425
	-3.06772	11.5236
	8.10035	-13.3602
	12.8967	32.1422
	40.6658	2.50606
	-39.8033	-15.406
	-46.1379	-13.5122
	-0.61917	-12.541
	43.8257	3.96214
	10.7886	28.0598
	-3.71542	53.2917
	-2.42462	35.2712
	-3.5301	36.0131
	-22.5484	13.1651
	15.297	27.0219
	5.32558	31.2633
	-25.2882	16.0428
	-2.82481	33.8081
	-0.585208	29.0227
	15.8302	-41.6401
	-1.18965	55.768
	-26.9763	18.0509
	-3.70663	28.7377
	29.0063	20.067
	-9.21679	26.1111
	-37.09	-8.72511
	0.435158	-20.059
	-35.4375	-14.0239
	12.068	-19.1073
	-44.9915	-10.5238
	-28.0728	-26.17
	16.592	-36.6165
	10.9488	-14.2038
	12.2727	26.6292
	41.7453	-5.64798
	-4.98433	10.8193
	-3.95405	53.2874
	25.6443	41.0477
	-28.8259	-21.6766
	39.3951	1.25442
	-33.0088	-16.0819
	9.6469	27.7343
	-13.479	4.00562
	25.9209	37.6548
	-25.6797	16.726
	-10.6146	-4.016
	-28.6995	18.6764
	1.24327	57.0025
	24.2301	21.2054
	29.1892	20.6344
	4.61664	30.2653
	-0.296008	32.1511
	-0.145544	-27.7639
	-23.365	13.4876
	7.55278	31.773
	-8.14251	26.8798
	-23.1869	10.7493
	0.140235	-16.4285
	-32.2273	-22.5188
	-47.8314	-14.1437
	8.36765	-10.3445
	39.7868	-17.2174
	8.45296	-40.8365
	-11.6768	-0.2916
	12.1432	-19.3051
	-10.1378	-6.15628
	13.5429	-30.5128
	-6.92634	7.96229
	-3.97032	-12.9571
	-39.7388	-15.2678
	42.3842	2.98234
	14.7558	33.4183
	10.1998	28.9559
	5.78489	27.3828
	38.4926	-20.69
	40.0984	-12.663
	-33.8215	-16.0662
	-22.1778	13.8571
	24.4543	23.8209
	2.21772	-30.2419
	14.3237	0.0282619
	-1.27493	57.41
	-5.60288	37.6175
	0.532739	59.3865
	17.7549	-38.7273
	4.40949	30.7082
	-3.04741	39.3655
	-29.3355	-28.6134
	18.4282	-40.0427
	-3.71314	28.8976
	15.3467	25.9515
	-3.60263	41.115
	-8.17476	26.8909
	-31.2861	-8.67042
	-0.851598	9.0343
	-37.8285	-10.4633
	-14.0732	0.569556
	-0.223633	-17.0511
	14.4524	-39.6204
	-27.8065	-24.784
	-35.7938	-14.5808
	12.7797	29.9552
	21.7503	22.017
	-5.96159	10.439
	-15.6713	6.89942
	14.5817	-30.8294
	8.46007	-10.8756
	41.7867	-12.82
	37.7379	-19.0672
	14.8451	32.821
	2.19677	-30.6596
	6.9967	31.8296
	23.7039	23.8526
	-0.831139	53.4242
	-28.9112	-19.7015
	-46.3858	-13.9839
	40.3906	2.35722
	-22.2748	12.8065
	-25.53	19.0114
	-27.211	17.9958
	11.6118	-5.461
	44.1563	2.25558
	-29.6491	17.5696
	27.1128	40.6611
	25.7402	38.5814
	-3.95664	36.1929
	-4.66404	38.6094
	-2.96216	-33.0874
	41.7809	-5.42457
	-3.59351	40.9255
	29.6644	21.7565
	-35.7927	-9.50046
	-31.904	-12.5882
	-13.5405	-1.12168
	-0.354583	-18.1394
	39.9766	-19.9335
	-14.9425	5.93871
	-46.2636	-10.9946
	-28.8336	-21.6315
	17.1386	32.3361
	9.54195	-20.8536
	-4.18068	-12.7282
	14.9173	31.6869
	-38.5529	-12.4222
	41.1129	2.33215
	39.6517	-15.928
	12.5007	-23.9101
	9.90104	-11.4264
	28.4909	37.3099
	10.0212	32.9783
	25.0544	22.6113
	-39.6435	-16.3436
	45.0569	3.16925
	-8.95346	7.39471
	-29.0755	-25.3145
	39.1654	1.67289
	13.8074	-39.1335
	41.4489	-11.0758
	3.91949	-28.2988
	-6.03991	9.50743
	13.3429	25.6924
	23.4196	21.184
	-41.1828	12.9123
	-27.7152	15.451
	-26.411	12.1632
	-3.20926	-33.6645
	-2.45698	-33.3678
	0.495893	31.0797
	-4.11628	36.5501
	-29.8361	-24.8052
	-47.3436	-13.9149
	1.41643	-26.4808
	6.32476	-25.6372
	11.9348	-21.9016
	-7.19968	6.68239
	-37.3721	-14.1125
	-9.2649	-7.42926
	37.8813	-22.0746
	40.7697	0.985844
	-27.4264	-21.0938
	-3.68886	10.2589
	-33.5182	-14.1837
	38.1135	-14.8747
	-14.9668	3.43277
	13.9062	26.3113
	-5.00535	38.5967
	43.0013	3.34386
	6.47214	-10.5717
	4.61584	-12.5786
	14.7987	-0.212347
	-10.2777	-0.393172
	-1.07353	-16.1676
	-4.64865	56.1617
	-3.1607	57.0123
	-30.8235	-27.4046
	-40.1408	-12.3107
	5.18957	31.55
	2.67882	30.0909
	8.49622	27.2914
	11.0953	-17.425
	9.44679	-41.7043
	0.226025	57.8482
	15.4792	30.0963
	-2.2421	34.1814
	22.0076	25.5647
	13.2918	-2.50818
	-35.8994	-9.55161
	11.7969	-16.7913
	-30.7279	-18.5694
	-45.2004	-12.4472
	-12.2309	8.39069
	-47.8513	-10.3255
	-35.6343	-17.0922
	-12.0197	-3.67625
	-12.1955	2.43633
	-5.78285	57.2489
	7.41439	26.9939
	13.7658	26.3551
	9.77256	33.4071
	-29.3383	-26.8419
	27.6165	39.0474
	10.4748	-9.09778
	2.0217	-11.9067
	-0.889569	57.385
	-1.29227	54.7188
	1.86463	-28.7429
	39.6779	-17.0304
	42.7397	-13.2738
	22.064	36.5455
	-40.0762	13.0186
	16.4159	-33.3284
	-29.86	17.0847
	-25.8991	12.4108
	-3.85137	11.2562
	13.5517	0.25416
	14.0056	-0.324094
	0.241315	-19.9754
	15.4283	26.9722
	0.319359	32.0805
	11.7514	-5.2746
	14.9759	-1.45378
	-31.6343	-11.9466
	-13.5329	2.83143
	-0.601592	8.76045
	43.96	-13.1811
	21.7039	36.9408
	24.0376	39.4248
	27.5792	40.2011
	11.9185	28.0659
	23.1792	36.1366
	-45.3798	-10.8192
	27.4741	37.7044
	11.8391	-7.77724
	11.6801	-19.8226
	-28.2586	-20.0982
	5.13661	31.3751
	23.1702	20.9722
	36.9286	-21.5219
	7.72179	-40.0971
	-10.4267	-4.66753
	-27.2454	-24.8868
	-39.0254	-13.4508
	1.50313	-13.4459
	15.3011	-0.876883
	15.7443	0.163228
	-24.5827	12.616
	-5.39941	7.58686
	-0.834613	34.7122
	-12.8421	-0.0900159
	9.97945	-11.7255
	-9.89701	7.35438
	42.2759	1.93271
	2.64027	-29.1686
	6.78785	-27.3206
	16.24	-38.1674
	-1.66421	31.1612
	-1.94922	-30.9726
	-12.3764	4.95177
	-36.8738	-10.5205
	-44.2224	-12.8835
	11.3711	-23.3104
	39.1225	-15.3992
	7.62095	-10.9051
	-2.83714	-12.7534
	-10.7941	1.47413
	-14.9891	5.54835
	-36.3044	-13.8401
	-5.05617	10.0485
	40.0399	-19.8887
	9.79557	24.7536
	15.7981	25.3582
	15.9486	-35.7219
	-1.83361	54.4141
	1.99799	-11.3066
	-12.1079	-4.32904
	-30.3054	-26.0334
	2.05422	-29.3815
	11.6132	32.0433
	5.22092	-26.2932
	-4.28084	-27.4847
	-4.91293	-27.2746
	0.347608	34.3953
	11.647	-40.331
	13.481	-3.03706
	11.5625	-5.24824
	-27.918	14.8265
	17.8417	-39.659
	16.0098	0.185046
	5.55013	56.1241
	32.8429	21.2397
	-34.3332	-9.13303
	8.17001	-26.4315
	-2.62828	-12.2049
	-15.2309	7.67493
	-37.375	-12.0505
	-32.2386	-14.103
	-41.382	12.8652
	-40.6166	11.6268
	-31.6105	-15.7791
	-27.3082	-25.6615
	26.9223	38.51
	23.7695	36.3881
	-31.043	-21.7007
	38.8646	-16.8165
	27.9904	39.5433
	10.2359	24.9416
	23.8168	22.7791
	10.5923	33.8602
	-47.1478	-12.6183
	10.9031	-19.7631
	16.6715	-33.5882
	9.52058	-9.54412
	-3.12762	9.87861
	18.7563	33.8348
	-12.9697	0.738221
	13.3667	31.9377
	13.4606	-7.27287
	-23.8897	14.1606
	-2.71342	-32.4288
	-0.963565	33.3515
	10.6068	-38.6216
	41.453	1.47554
	-11.1912	7.56918
	41.1502	-13.4862
	14.7629	-36.8627
	2.43683	-29.3216
	34.7873	-14.4777
	-3.48157	28.3178
	1.87681	-10.496
	-35.4019	-15.9669
	-32.5225	-23.1515
	10.8479	-40.1922
	37.1875	-22.7494
	-27.1873	-21.6165
	-30.5089	-11.4696
	-39.9829	13.0358
	32.8463	21.2431
	-4.27864	53.5039
	-46.9896	-12.2485
	-10.7183	5.8161
	-2.31819	11.7593
	-2.92197	56.7274
	-24.4486	11.8994
	0.714922	58.4955
	5.551	56.1252
	-11.9082	-2.89174
	-0.825385	57.1211
	27.5243	39.4671
	31.9749	19.6423
	42.6017	2.531
	25.1617	21.7642
	23.5972	22.1608
	22.0292	21.85
	2.281	30.1835
	11.091	-11.2378
	-26.201	17.0317
	29.1947	39.4742
	-14.9377	1.64789
	7.66004	-26.1295
	-16.1324	7.38814
	-43.3725	-12.7461
	-6.47554	7.4157
	-12.0907	0.880416
	-11.1096	-5.27481
	-3.59524	8.46315
	17.4049	-32.0439
	-1.251	-12.3927
	-29.811	-14.8947
	41.6165	-12.3235
	-29.2284	-24.5304
	2.24968	-26.8519
	11.493	-18.4287
	10.2335	29.2466
	8.4088	-40.8868
	9.12741	-11.3624
	-45.8043	-14.9048
	14.1286	-29.1596
	-34.7744	-17.7022
	39.3698	-14.7183
	39.9564	1.28873
	-30.2055	-29.0899
	1.89568	-12.2305
	38.7414	-21.719
	-26.9744	13.2855
	-27.8019	17.7978
	42.8977	1.82804
	-1.6757	-30.134
	13.8117	-37.2223
	-0.618027	-20.2421
	4.12663	-28.0026
	-20.8258	11.885
	-35.8444	-11.2454
	-28.5538	-22.6421
	11.259	-19.7703
	8.25316	-13.2794
	0.28384	54.7278
	-47.5967	-12.932
	-3.80282	53.6723
	41.8094	-5.15725
	15.253	-2.21901
	-1.30345	-19.5639
	-2.14082	53.8379
	-5.58893	54.4909
	37.1696	-15.7037
	26.6086	41.002
	-29.7127	-23.059
	1.45368	55.0889
	24.6351	23.1125
	-24.9984	15.1856
	-9.92804	-5.31609
	-8.88451	7.42368
	-41.3908	-11.2554
	-26.849	20.0828
	16.3369	32.874
	15.3205	26.1926
	-11.8853	3.56174
	-3.52184	11.0762
	2.00878	-10.846
	8.01752	-25.0604
	10.3	26.4319
	1.86946	-27.6992
	14.5173	-2.64955
	16.7622	-33.0315
	15.7489	-0.533008
	-4.68764	36.4102
	2.95322	-11.217
	-0.810469	-20.243
	-37.9111	-15.0425
	16.1457	-33.4251
	-10.072	-0.358345
	9.91468	-16.6179
	40.6293	-14.0662
	-41.3716	-14.2221
	-2.10093	8.60038
	39.6844	3.26988
	9.3609	-40.2702
	45.0123	3.40994
	39.9012	-19.9723
	-12.2951	-5.46543
	14.2235	-37.361
	8.1197	-32.0417
	44.7695	2.19435
	8.48206	-26.7156
	-44.4369	-11.7266
	6.38037	-26.4909
	-30.464	-23.6974
	-15.3941	7.38051
	-31.4109	-13.5684
	-7.74468	6.59942
	-24.3915	12.9274
	9.74644	-13.6649
	-28.9662	18.2537
	-1.19116	32.4754
	-40.0318	11.7068
	-1.18851	-12.6142
	17.1246	30.3793
	13.506	32.1529
	-1.05086	-29.4642
	22.8202	24.79
	13.534	-0.310398
	0.532739	59.3865
	-19.5202	11.0528
	-28.0605	-24.7089
	-2.87452	-11.8145
	-31.2538	-12.8321
	11.8723	-16.3998
	-3.81742	9.66659
	-40.964	-16.0723
	-30.0476	-21.8337
	38.0948	-13.8869
	42.3013	0.633737
	10.2457	28.3127
	2.13089	-12.5752
	-0.184238	32.7857
	6.70294	-26.3123
	-45.3063	-12.3646
	-11.9262	0.569179
	-25.9978	11.2175
	-48.0088	-13.2035
	10.7587	-39.2398
	37.8762	-21.2829
	-11.0238	7.57195
	6.81963	-12.1639
	12.5132	-23.8946
	10.6076	26.4276
	3.07839	-26.6191
	-29.4608	15.2592
	-30.1153	16.2797
	-5.76981	55.0076
	10.8274	32.1002
	25.4404	37.9782
	23.1218	22.9791
	23.6547	36.6401
	41.8848	-10.9101
	2.41557	-30.7808
	45.1672	3.80872
	15.9296	-34.7673
	19.0565	-39.7089
	18.5854	-39.2668
	38.7485	2.52693
	3.2817	24.6389
	-36.4151	14.0137
	29.9914	22.6494
	-10.6975	6.28468
	10.4876	-11.6888
	10.9237	-39.9432
	-27.1364	-23.6429
	-45.504	-13.1015
	-39.1549	-13.4651
	-4.53635	12.7335
	-29.5288	-20.1928
	36.4484	-14.5438
	-33.6086	-11.7477
	-9.60035	-5.14769
	43.251	-10.0297
	37.2472	-20.8649
	18.8387	33.8643
	-11.4115	2.50043
	-35.4982	-17.151
	27.6129	19.5587
	11.277	31.6474
	9.02958	25.6508
	8.00873	-26.2522
	41.2109	2.05215
	-40.844	10.7544
	13.8627	0.291492
	16.0975	-37.756
	25.3061	21.377
	-0.598312	32.5473
	3.09052	-11.8083
	7.97049	-32.1835
	-4.26215	55.232
	26.8383	40.8517
	26.6771	37.4921
	-21.6632	12.039
	1.42038	55.2761
	22.7916	36.1128
	29.5853	21.2982
	14.1554	-2.24853
	-26.3188	17.8836
	18.9915	-39.9684
	-7.97577	25.7769
	-34.1133	-11.5061
	-2.54455	9.93826
	-29.7042	-14.3623
	-14.2387	-0.260383
	11.2392	-19.6472
	5.69032	-27.5917
	9.17271	-12.6089
	39.2698	-20.4138
	-14.4092	5.506
	-45.9432	-13.5239
	12.157	-37.9078
	-9.16847	-5.70625
	38.0579	-14.5525
	-29.787	-27.558
	40.5213	3.23005
	6.05378	28.3594
	-7.11573	6.85326
	2.05786	-12.8898
	-0.671417	-19.7317
	14.3275	-29.8511
	-29.8312	15.8199
	-26.9806	13.2876
	43.7264	2.09836
	1.09145	-28.1795
	10.1926	31.5339
	40.3042	-11.4529
	-5.3016	55.6086
	-33.23	-16.8331
	-43.3114	-14.1944
	-0.98394	32.5067
	-3.48733	56.3494
	-32.7743	-21.9065
	16.1914	28.8667
	-30.5392	-11.7916
	10.0779	26.6126
	-3.60919	13.1676
	-9.92506	-4.42668
	16.9517	33.0216
	16.1664	33.2868
	-5.89166	56.1836
	5.82054	-9.90635
	-30.2954	-26.249
	25.3993	39.8227
	38.2147	-18.4169
	-44.5171	-8.92099
	-41.6757	10.2227
	1.40762	55.3709
	-28.2866	18.9941
	-23.6854	12.9555
	16.3641	-32.7826
	-33.3856	-22.0269
	9.15645	-14.3649
	-0.357235	-20.476
	-1.14493	31.2183
	13.8776	27.1201
	24.6905	22.331
	29.2029	21.5329
	25.7534	21.7657
	23.2333	21.7037
	10.0481	33.0114
	-15.3741	6.6574
	40.913	-11.3041
	-25.8955	19.5601
	12.1867	-7.55181
	14.2321	-1.57716
	-12.576	-0.951963
	16.0471	-38.7126
	0.378087	34.0951
	0.279522	-28.843
	-3.97251	-27.6784
	-32.0798	-8.41792
	-27.3049	-24.8728
	-45.3927	-11.1675
	-19.9486	11.089
	-10.0192	-3.25354
	-5.8415	10.427
	-30.9274	-12.4849
	24.4105	36.9223
	-36.8864	-11.5392
	1.18521	57.5869
	-4.76419	55.4835
	5.87135	-9.74973
	14.5489	-35.8733
	11.4633	-39.8798
	-30.8457	-21.5122
	-41.431	11.9024
	-23.7171	11.8326
	-29.9234	16.8744
	-24.3256	13.326
	-24.9888	15.9152
	0.839806	-11.806
	27.6021	39.2773
	22.0642	36.0581
	14.4278	26.5854
	3.67993	-28.5239
	38.0278	-20.3999
	6.82241	-26.7846
	-0.944092	-28.2505
	38.744	-17.127
	7.09656	27.4798
	-2.77569	-32.7683
	10.0803	-18.0426
	13.3444	-0.436426
	10.6475	-7.40114
	43.9712	1.11587
	-2.68462	35.4768
	-3.61799	-27.9052
	-8.35175	10.3128
	-3.16489	-11.5554
	11.8709	-37.6583
	14.1175	-30.4445
	-38.0963	-12.1698
	-39.7686	-17.2684
	-11.6417	5.93508
	12.288	-21.1481
	37.4269	-21.6315
	-45.4823	-14.2976
	-28.771	-26.1843
	16.8309	29.6529
	11.2348	28.5553
	1.43574	-11.0079
	39.1312	-19.0709
	-4.72975	7.82249
	10.7184	-17.1922
	9.30417	-11.0098
	-39.4265	-6.12099
	41.6147	-10.5535
	-30.7296	-22.699
	1.02264	-27.0336
	-32.7936	-15.9341
	7.07914	-40.0146
	-10.9401	-1.01053
	41.8455	2.72984
	-2.54614	33.6292
	39.9409	-15.4659
	-30.1158	16.28
	-25.8991	12.4108
	15.4283	-35.2891
	27.427	19.9246
	24.0356	20.4162
	-14.16	8.36477
	-30.8657	-18.8976
	-31.6942	-11.246
	-3.17215	9.67798
	-2.7686	57.7876
	-5.31624	56.3995
	7.06482	-27.4304
	-0.423809	-12.3062
	38.9526	-18.1978
	-44.2175	-11.4622
	28.1331	39.163
	-26.6474	-22.2112
	0.855043	58.1754
	27.6958	37.66
	22.5732	22.4621
	8.67506	24.5754
	-9.80958	7.23584
	43.3883	-12.6371
	43.0559	0.919414
	-12.5918	-3.57251
	23.1213	36.5615
	-34.2886	-16.386
	8.52079	-9.18894
	1.09868	-30.1978
	-22.3219	13.2183
	11.9082	33.4857
	-40.843	10.0916
	16.3968	-39.9223
	-26.5859	17.0224
	29.4127	20.4216
	-41.4628	12.8518
	-2.9292	-32.9487
	13.6739	0.730603
	-5.87594	37.4101
	-5.59474	6.18983
	-31.0374	-16.1835
	22.1939	37.2891
	26.8044	38.1862
	23.1863	38.3024
	-27.7003	19.4074
	-24.7685	12.8703
	-47.8399	-11.4592
	17.4594	31.3556
	14.501	30.4215
	14.7204	26.06
	10.7584	33.043
	16.135	-38.9536
	-7.72116	-6.62363
	-16.328	6.53455
	-40.2271	11.4995
	-11.7868	-2.84098
	-31.6743	-26.4246
	38.0705	-16.8132
	3.60024	-12.4133
	-39.5457	-15.6672
	43.1741	1.21276
	12.8417	-21.329
	43.2115	-10.155
	-35.7426	-11.0509
	-29.2209	-24.7902
	-45.9741	-8.3433
	10.1664	-10.4106
	14.5931	-31.6096
	0.600866	58.8347
	12.8071	-7.44381
	13.4614	-7.34095
	-3.98584	29.8019
	29.3826	21.1296
	-1.20267	-29.891
	1.03065	33.4051
	0.816896	34.1293
	-5.80711	37.7949
	18.6779	-40.3809
	35.3876	-14.3241

## Sheet: Fig. 1h
ChR2-YFP	Individual Animal ID															ChR2-YFP
Time (min)	Normalized Frequency															Average	S.E.M.
30	1	1	1	1	1	1	1	1	1	1	1	1	1	1	1	1	0
60	8.75214	2.24194	8.24444	6.11261	3.15385	7.64706	3.67857	6.08271	1.12687	2.54598	3.73	10.2623	2.13693	6.64151	1.81279	4.94464	0.74997
90	16.6838	2.24194	17.0222	6.75676	3.82591	13.3235	7.22321	10.6917	1.01493	5.33908	12.6	12.2951	2.80083	10.0377	2.87671	8.31556	1.37415
120	20.9145	4.45161	20.5889	8.58559	6.03239	17.2059	9.94196	15.1053	1.76866	5.96552	19.44	15.9344	3.12033	13.1038	3.72146	11.0587	1.75351
150	23.265	6.66129	24.6444	9.75225	5.95951	20.7279	9.07589	16.3459	1.35448	7.54023	18.85	19.2377	3.07884	15.1887	5.15525	12.4558	1.9838
180	23.9487	9.37097	26.5333	9.54054	6.34413	20.1176	14.8661	17.4286	1.9291	6.27586	19.85	21.2623	4.21162	16.8774	5.63927	13.613	2.0354
210	26.0513	7.20161	22.6	9.48649	6.93927	21.2059	14.2277	19.9774	1.20149	7.31609	18.29	22.2951	3.93776	17.3962	5.72603	13.5902	2.06761
230	25.3205	10.7661	25.9	9.08784	10.2692	19.0147	14.6451	18.5639	2.52985	7.86207	19.545	21.2828	5.51452	14.9717	5.28082	14.0369	1.91067
250	6.34615	3.79839	11.05	2.84459	4.04453	9.07721	3.64286	4.73684	1.34888	5.75862	7.665	7.54918	2.52075	5.43396	3.22603	5.26953	0.689551
270	4.11538	3.55645	7.3	2.62838	2.4413	3.94853	1.8683	4.36466	1.34328	4.11207	4.425	5.11475	2.04772	5.70283	2.62329	3.70613	0.413439
290	3.15385	3.14516	5.36667	2.39189	2.09514	2.59191	2.13616	4.19549	1.42164	1.5431	0.885	5.45902	2.60788	3.19811	2.02055	2.81411	0.344647
310	23.4231	8.37097	26.35	9.55405	9.28543	19.5993	12.5223	19.1504	1.99254	7.53448	14.4	20.0041	4.21369	10.1887	6.21233	12.8534	1.8879
YFP	Individual Animal ID										YFP
Time (min)	Normalized Frequency										Average	S.E.M
30	1	1	1	1	1	1	1	1	1	1	1	0
60	0.535971	0.543689	0.142857	0.104348	0.0681818	0.468085	0.44186	0.170968	0.84	0.402685	0.371865	0.0779819
90	0.654676	0.572816	1.37662	0.295652	0.215909	0.548936	0.174419	0.0387097	0.04	0.38255	0.430029	0.125512
120	0.834532	0.300971	0.753247	0.730435	0.943182	1	0.313953	0.541935	1.12	0.42953	0.696779	0.0915113
150	0.273381	0.0873786	0.415584	0.156522	0.25	0.2	0.511628	0.0774194	0	0.127517	0.209943	0.0500376
180	0.251799	0.126214	0.883117	0.452174	0.778409	0.902128	0.360465	0.590323	1.44	0.342282	0.612691	0.124665
210	0.201439	0.0485437	0.480519	0.00869565	0.0227273	0.157447	0	0.193548	0.04	0.0536913	0.120661	0.0466151
230	0.588129	0.247573	0.545455	0.456522	1.0142	0.638298	0.226744	0.580645	0.78	0.38255	0.546012	0.0753636
250	0.215827	0.0436893	0.116883	0.221739	0.144886	0.248936	0.139535	0.0629032	0.12	0.0100671	0.132447	0.0251193
270	0.172662	0	0.662338	0	0.0767045	0.185106	0	0.00483871	0.06	0.110738	0.127239	0.0634771
290	0.0323741	0.160194	0.0974026	0.0130435	0.0596591	0	0.0523256	0.45	0.12	0.0604027	0.10454	0.0413558
310	0.0809353	0.0436893	0.194805	0.0913043	0.0170455	0.00638298	0.209302	0.145161	0.54	0.372483	0.170111	0.0538436

## Sheet: Fig. 1i
		Frerquency (Baseline Normalized)
		ChR2-YFP															YFP
	Baseline	1	1	1	1	1	1	1	1	1	1	1	1	1	1	1	1	1	1	1	1	1	1	1	1	1
	1	0.980392	0.25	4.16667	4.34783	0.666667	2.5641	1.26984	1.76471	1.4	3.10345	2.30769	1.45833	2.04301	0.666667	1.96078	0.909091	0.714286	1.71429	1.02564	1.73913	2.26415	1.25	0.152672	0.333333	1.06383
	2	3.92157	0.5	5	4.34783	0.666667	3.33333	1.11111	1.91176	1.4	2.75862	1.92308	1.875	1.82796	0.666667	1.76471	0.757576	0.238095	2.28571	1.53846	1.52174	2.07547	0.833333	0.0763359	1.66667	0.851064
	3	3.72549	0.5	5.41667	4.63768	0.5	3.84615	0.952381	1.76471	1.2	3.44828	1.53846	1.875	1.72043	0.888889	1.56863	0.757576	0.714286	2.28571	1.28205	1.08696	1.88679	0.625	0.152672	1.33333	0.638298
	4	3.72549	0.25	5.83333	4.49275	0.333333	3.84615	0.793651	2.35294	2	3.44828	1.15385	2.70833	1.93548	0.666667	1.76471	0.757576	0.47619	2	1.02564	1.08696	1.69811	0.208333	0.0763359	0.666667	0.425532
	5	4.31373	0.5	7.91667	4.49275	0.166667	4.87179	1.11111	2.20588	1.8	3.44828	0.384615	2.5	1.82796	0.666667	1.56863	0.606061	1.19048	1.71429	0.769231	0.869565	1.69811	1.45833	0.534351	0.333333	0.638298
	6	4.90196	0.75	7.5	5.65217	2	4.61538	1.26984	2.64706	1.8	3.10345	2.69231	4.79167	1.72043	1.11111	1.37255	0.454545	3.57143	1.42857	0.512821	0.652174	1.69811	1.25	0.687023	0.666667	0.638298
	7	5.4902	0.5	8.33333	5.50725	1.83333	4.61538	1.26984	2.35294	2.8	2.41379	2.30769	4.79167	1.6129	2.44444	1.17647	0.30303	3.09524	1.42857	0.25641	0.434783	1.50943	1.04167	0.610687	2	0.851064
	8	5.29412	0.25	7.5	5.7971	1.66667	4.35897	1.26984	2.5	2.6	2.06897	1.92308	4.58333	1.50538	2.44444	1.17647	0.151515	2.85714	0.857143	0.769231	0.217391	1.32075	0.833333	0.534351	1.66667	0.425532
	9	5.29412	0.25	7.08333	5.65217	1.5	4.10256	1.26984	2.20588	2.6	2.06897	1.92308	4.375	1.50538	2.22222	0.980392	0.606061	2.85714	0.571429	0.512821	0.217391	1.13208	0.625	0.610687	1.33333	0.212766
	10	5.09804	2.25	6.25	5.50725	1.33333	4.10256	1.11111	2.79412	2.6	1.72414	1.53846	4.16667	1.39785	2.22222	0.980392	0.909091	2.61905	1.71429	0.25641	0.434783	0.943396	0.416667	0.534351	1	0.638298

## Sheet: Fig. 1j
			Chr2-YFP Action A
			EMD	Baseline	Early	Mid	Late
			0	1	1.30198	1.77723	1.92079
			0	1	1.5665	3.38916	5.13793
			0	1	2.23834	3.36269	4.36269
			0	1	2.53237	6.38129	6.64029
			0	1	2.71739	5.04348	10.7283
			0	1	3.12183	6.56853	6.67005
			0	1	3.45	11.0222	15.2444
			0	1	4.13846	25.2615	25.8
			0	1	5.12903	7.32258	8.04147
			0	1	5.52212	15.0619	17.0442
			0	1	6.50602	14.2169	18.1566
			0	1	7.71698	18.7642	22.2075
			0	1	9.48936	22.3936	24.9787
			0	1	11.4674	17.7935	23.6848
			0	1	12.5	29.0741	37.1852
			0.0328788	1	1.3786	1.46502	1.82305
			0.037197	1	0.617647	1.14706	1.37059
			0.0410606	1	1.4555	1.49738	1.59162
			0.0470202	1	3.92486	5.85549	6.18497
			0.049596	1	1.78947	2.12865	2.56725
			0.0497475	1	2.79845	4.24031	4.48837
			0.0500673	1	0.570048	0.623188	0.36715
			0.0508081	1	2.40865	3.11058	3.16346
			0.0512879	1	8.60748	7.63551	6.4486
			0.0515741	1	1.49351	3.59091	3.09091
			0.0537626	1	2.32184	3.10345	5.05747
			0.0540909	1	1.69298	1.57895	1.03509
			0.0542929	1	1.91503	2.79739	1.96732
			0.0549242	1	0.855556	1.0037	1.3037
			0.055	1	1.31504	0.968974	0.806683
			0.0551515	1	2.5	3.40909	2.11364
			0.0559091	1	1.42169	1.62651	2.56024
			0.057096	1	1.40636	2.09894	1.53004
			0.057197	1	1.15267	1.83206	1.45038
			0.0584596	1	1.05882	0.917647	0.970588
			0.0595875	1	2.25595	3.02976	2.91071
			0.0623485	1	2.16667	2.99206	5.12698
			0.0636027	1	6.48193	6.87952	5.60241
			0.0666414	1	3.44118	3.52353	3.02353
			0.0669697	1	1.51497	1.79641	3.7485
			0.0672138	1	1.02632	1.46053	1.44079
			0.0673485	1	1.47603	1.13699	0.94863
			0.0680051	1	2.35185	2.69753	2.91358
			0.0681061	1	1.08264	0.871901	0.652893
			0.0691414	1	0.244648	0.24159	0.211009
			0.070101	1	1.01587	1.30159	1.78175
			0.0718687	1	2.25556	4.92222	3.63333
			0.0732576	1	4.09804	3.86275	2.02941
			0.0743939	1	3.49315	8.10959	9.17808
			0.0746717	1	2.39216	4.58824	5.98039
			0.0750758	1	1.34932	1.69178	1.76712
			0.075968	1	3.59627	3.96894	1.78882
			0.0762626	1	2.45669	3.90551	4.33858
			0.0784933	1	8.16216	8.59459	8.72973
			0.0810606	1	0.391705	0.133641	0.0691244
			0.0824663	1	7.29787	7.40426	10.1702
			0.0833838	1	1.36232	1.71377	1.57971
			0.0834091	1	2.9322	2.62712	2
			0.0840657	1	1.065	0.875	0.665
			0.0840657	1	3.18129	2.39181	4.4152
			0.0847306	1	5.11607	6.64286	4.83036
			0.0849747	1	1.09717	1.23887	1.28745
			0.0855135	1	0.882927	0.678049	0.946341
			0.0855303	1	1.45763	1.04237	0.898305
			0.0860859	1	1.84507	2.07042	1.97887
			0.0867424	1	0.90799	0.460048	0.421308
			0.0868266	1	1.88889	1.9697	2.10101
			0.0869697	1	1.16525	1.1822	1.28814
			0.0896296	1	9.91045	21.209	21.8657
			0.0897811	1	1.62542	1.9699	1.82609
			0.0915152	1	1.35149	1.40594	1.13366
			0.0915657	1	0.532847	0.321168	0.394161
			0.0918687	1	1.43956	1.77289	1.93773
			0.0920202	1	1.31538	0.7	0.676923
			0.0922222	1	1.3	1.3	0.885714
			0.0944108	1	3.77778	4.42963	3.56296
			0.0948232	1	0.635965	0.333333	0.223684
			0.0952104	1	0.758621	1.41379	3.5
			0.0958333	1	0.820809	0.774566	0.705202
			0.0990488	1	2.57746	4.06103	3.30516
			0.0998232	1	2.01493	1.55224	1.13433
			0.0999242	1	2.79545	3	3.25
			0.100581	1	0.865116	1.12093	1.2186
			0.100749	1	2.12605	2.08403	2.04202
			0.100951	1	1.32558	1.23256	2.22093
			0.101338	1	0.482587	0.223881	0.303483
			0.101717	1	1.95238	1.14286	0.968254
			0.10362	1	0.617647	0.323529	0.191176
			0.103721	1	3.85345	7.98707	7.25431
			0.103796	1	0.584416	0.324675	0.194805
			0.104343	1	0.823899	0.515723	0.308176
			0.105379	1	1.8209	3.07463	3.60448
			0.107626	1	0.583039	0.222615	0.106007
			0.107904	1	0.673913	0.231884	0.23913
			0.108232	1	1.89604	2.09901	1.64356
			0.108232	1	0.380753	0.25523	0.259414
			0.108577	1	2.26966	0.47191	0.224719
			0.108611	1	1.68889	2.21111	1.33333
			0.109377	1	0.870432	2.15282	2.14618
			0.109444	1	0.469649	0.504792	0.217252
			0.109848	1	0.828283	0.469697	0.515152
			0.110455	1	1.16327	0.530612	0.0816327
			0.110505	1	1.04348	1.19807	0.908213
			0.111263	1	2.25	2.19737	1.93421
			0.111658	1	0.817365	0.419162	0.305389
			0.112424	1	0.6625	1.225	1.525
			0.113224	1	1.61224	0.346939	0.561224
			0.113258	1	0.712871	0.452145	0.320132
			0.113266	1	5.92233	6.40777	4.87379
			0.113763	1	2.28464	1.55805	1.14232
			0.113788	1	1.24765	1.42633	1.279
			0.113864	1	2.87879	2.18182	1.33333
			0.113914	1	2.87313	3.17164	3.04478
			0.114141	1	0.301136	0.0454545	0.0397727
			0.114722	1	0.899642	0.942652	0.860215
			0.115059	1	6.10294	4.58824	4.91176
			0.116557	1	1.86538	0.682692	0.923077
			0.117677	1	1.72455	1.23952	0.988024
			0.117845	1	3.06806	2.06283	1.44503
			0.118106	1	0.587879	0.30303	0.169697
			0.118636	1	1.26087	0.246377	0.304348
			0.119066	1	0.188571	0.00571429	0.0228571
			0.119369	1	1.47059	0.188235	0.576471
			0.119386	1	0.548387	0.215054	0.172043
			0.120278	1	2.52174	1.59006	1.49068
			0.121136	1	2.0873	1.65873	1.96032
			0.122281	1	1.88	1.83	1.11
			0.122904	1	1.29655	0.737931	0.562069
			0.122904	1	0.329268	0.164634	0.256098
			0.123384	1	1.18289	0.238938	0.168142
			0.123737	1	0.821918	0.156164	0.221918
			0.124672	1	0.934307	1.35766	1.57664
			0.125968	1	0.755906	0.488189	0.448819
			0.126187	1	0.540146	0.193431	0.124088
			0.126818	1	0.896552	0.994253	0.350575
			0.127222	1	0.577922	0.532468	0.194805
			0.128283	1	0.318182	0.0314685	0.0524476
			0.129832	1	4.54082	0.683673	0.387755
			0.129975	1	0.507042	0.0492958	0.0211268
			0.130463	1	0.90625	0.583333	0.916667
			0.13149	1	0.764368	0.45977	0.367816
			0.132374	1	0.418972	0.55336	0.173913
			0.132399	1	0.577947	0.178707	0.0874525
			0.133308	1	0.898876	1.07303	0.488764
			0.134848	1	1.21495	1.46729	1.50467
			0.135581	1	1.73214	1.91071	2.14286
			0.136869	1	0.834225	0.411765	0.256684
			0.138283	1	0.301075	0.155914	0.107527
			0.139369	1	0.728863	0.629738	0.501458
			0.139596	1	0.24	0.0266667	0.04
			0.139933	1	0.58567	0.311526	0.211838
			0.140581	1	0.587786	0.0305344	0.00763359
			0.140682	1	0.547368	0.0526316	0.0736842
			0.140732	1	1.36683	1.24121	1.12563
			0.140808	1	1.42029	0.652174	0.65942
			0.14101	1	0.492308	0.333333	0.389744
			0.141414	1	0.357143	0.154762	0.154762
			0.141843	1	1.91885	0.908377	0.594241
			0.141869	1	1.92414	2.08276	1.08276
			0.14202	1	0.915493	0.211268	0.028169
			0.142441	1	2.07812	1.125	1.32812
			0.142626	1	1.00752	0.383459	0.300752
			0.142778	1	0.42735	0.179487	0.102564
			0.142912	1	0.663317	0.180905	0.180905
			0.143182	1	1.53012	1.91566	2.3012
			0.143813	1	1.24031	1.62791	0.821705
			0.143813	1	0.39759	0.310241	0.48494
			0.144082	1	1.05848	0.25731	0.134503
			0.144369	1	1.69681	1.53723	1.56915
			0.14452	1	0.666667	0.106227	0.0915751
			0.146364	1	0.678657	0.42446	0.359712
			0.146465	1	1.45714	0.657143	0.535714
			0.146995	1	0.559055	0.141732	0.181102
			0.14702	1	0.329268	0.0609756	0
			0.14729	1	0.5	0.0766129	0.120968
			0.147988	1	1.01504	0.428571	0.0902256
			0.148283	1	0.42132	0.28934	0.0913706
			0.148451	1	6.81395	9.16279	9.86047
			0.14936	1	0.856459	0.241627	0.0550239
			0.14947	1	0.25	0.285714	0.571429
			0.151936	1	0.530612	0.0544218	0.0272109
			0.15213	1	0.5	0.266667	0.133333
			0.152146	1	0.795238	0.404762	0.266667
			0.152854	1	0.217742	0.129032	0.185484
			0.153434	1	0.529851	0.11194	0.0746269
			0.15346	1	0.330233	0.0837209	0.0186047
			0.153527	1	1.72489	0.956332	0.847162
			0.153965	1	0.72093	0.387597	0.255814
			0.154293	1	0.501779	0.135231	0.13879
			0.154343	1	0.208556	0.00534759	0
			0.154705	1	1.44751	1.1105	0.944751
			0.154975	1	0	0	0
			0.155463	1	6.95556	5.06667	8.08889
			0.156818	1	1.70909	2.27273	2.33636
			0.158241	1	2.22318	1.7897	1.37339
			0.158939	1	0.765487	1.61947	0.738938
			0.159141	1	0.623656	0.0645161	0.0215054
			0.159293	1	0.823529	0.0294118	0.470588
			0.160707	1	0.38806	0.0547264	0.00995025
			0.161608	1	0.384314	0.0313725	0
			0.1617	1	0.0731707	0	0.219512
			0.162677	1	1.35472	0.962264	0.803774
			0.16282	1	0.274194	0.0564516	0.0322581
			0.16298	1	0.108808	0.0829016	0.0310881
			0.164293	1	0.715328	0.248175	0.0437956
			0.164571	1	0.589744	0.0320513	0.00641026
			0.164848	1	0.169725	0.0917431	0.087156
			0.165598	1	0.457364	0.108527	0.0155039
			0.165985	1	1.23824	0.899687	0.561129
			0.166061	1	0.536585	1.7561	0.707317
			0.166742	1	0.513158	0.230263	0.0460526
			0.166944	1	0.304348	0.0434783	0.0144928
			0.16697	1	3.19231	3.53846	3.84615
			0.167702	1	0.259494	0.0822785	0.101266
			0.167921	1	0.943299	0.407216	0.216495
			0.167929	1	0.640625	0.328125	0.257812
			0.168535	1	0.242424	0	0.030303
			0.16883	1	1.09877	0.0987654	0
			0.169739	1	1.47668	2.25389	2.20207
			0.169773	1	0.80695	0.277992	0.258687
			0.170093	1	0.557143	0.266667	0.052381
			0.170202	1	0.569444	0.0509259	0.0416667
			0.170682	1	0.237288	0.0875706	0.0508475
			0.171296	1	0.758621	0.674877	0.453202
			0.171313	1	1.01342	0.812081	0.221477
			0.171507	1	0.177033	0.0717703	0.00956938
			0.171827	1	2.82781	4.54967	5.72848
			0.172399	1	0.872222	0.738889	0.333333
			0.172609	1	0.936416	0.271676	0.312139
			0.173224	1	1.81395	5.05426	6.05426
			0.173561	1	0.631148	0.248634	0.10929
			0.175606	1	0.718391	0.16092	0.091954
			0.17638	1	0.435294	0.129412	0.0352941
			0.176717	1	0.387931	0.0862069	0.0172414
			0.176953	1	1.34842	0.502262	0.751131
			0.177071	1	0.50495	0.029703	0.128713
			0.177677	1	0.634921	0.333333	0.126984
			0.178089	1	0.162162	0.0135135	0.0810811
			0.178687	1	0.301038	0.0311419	0.0346021
			0.178914	1	0.809524	1.16883	0.632035
			0.179495	1	0.487562	0.124378	0.0348259
			0.179722	1	0.569733	0.0356083	0.0118694
			0.179949	1	0.372881	0	0.00847458
			0.180118	1	1.00719	0.471223	0.226619
			0.180177	1	0.0234375	0	0.0234375
			0.180202	1	0.743802	0.363636	0.0909091
			0.180253	1	0.404255	0.553191	0.191489
			0.180446	1	0.373913	0.0434783	0.00869565
			0.180631	1	0.725	0.175	0.075
			0.180732	1	0.43985	0.161654	0.0714286
			0.180934	1	0.52459	0.0327869	0.0819672
			0.181187	1	0.934066	1.43956	1.6044
			0.18298	1	1.56522	0.217391	0.391304
			0.184882	1	0.621795	0.121795	0.166667
			0.185	1	0.315217	0.0869565	0.0326087
			0.18521	1	1.64286	0	0
			0.185707	1	2.46753	1.75325	1.4026
			0.186338	1	0.486957	0.0173913	0.0173913
			0.186692	1	0.736842	0.293233	0.240602
			0.187306	1	0.0745763	0.0338983	0.0101695
			0.187525	1	1.09836	0.553279	0.290984
			0.189638	1	0.902778	0.0277778	0
			0.190631	1	2.15205	3.05263	4.52047
			0.191136	1	0.382716	0.0185185	0.00617284
			0.191894	1	0.595652	0.104348	0.0347826
			0.191944	1	0.194872	0.0871795	0.0358974
			0.191987	1	0.267905	0.0424403	0.0159151
			0.192323	1	1.46	1.08	0.5
			0.19234	1	0.176101	0.194969	0.245283
			0.193308	1	0.697561	0.0585366	0.0243902
			0.193788	1	1.4	0.769231	0.476923
			0.194007	1	0.526042	0.0729167	0.00520833
			0.194436	1	2.04762	2.17857	1.02381
			0.194444	1	0.326241	0.77305	0.758865
			0.196574	1	0.732919	0.621118	0.0993789
			0.19798	1	3.21127	5.59155	7.24648
			0.198056	1	0.34188	0.0512821	0.034188
			0.198114	1	1.49375	0.70625	0.825
			0.198157	1	0.644144	0.184685	0.0630631
			0.198813	1	0.353535	0.348485	0.429293
			0.198838	1	0.882629	0.384977	0.230047
			0.200328	1	0.5625	0.145833	0.0625
			0.200623	1	0.26893	0.0652742	0.0234987
			0.200707	1	0.157303	0.011236	0.0449438
			0.20101	1	0.963855	0.156627	0.0240964
			0.201919	1	0.15625	0	0.03125
			0.202071	1	2.86667	3.46667	1.06667
			0.202576	1	0.752809	0.314607	0.202247
			0.203384	1	0.458967	0.0425532	0.0182371
			0.204268	1	0.700787	0.125984	0.0551181
			0.205042	1	0.0230769	0.0153846	0
			0.206431	1	1.4058	0.565217	0.514493
			0.206658	1	0.0973451	0.00884956	0.00884956
			0.206944	1	3.344	3.072	3.104
			0.208838	1	0.553398	0.252427	0.00970874
			0.208864	1	0.227848	0.392405	0.341772
			0.210227	1	0.262774	0.0145985	0.0218978
			0.210648	1	0.25	0.0833333	0
			0.211271	1	0.352113	0.246479	0.176056
			0.211431	1	0.299213	0.0314961	0.00787402
			0.21149	1	1.40336	2.97479	2.61345
			0.211524	1	2.38356	1.90411	2.75342
			0.212946	1	0.297143	0.0228571	0
			0.213131	1	0.5	0.0428571	0.0142857
			0.213771	1	1.47482	0.935252	1.71942
			0.214015	1	0.531915	0.219858	0.113475
			0.214259	1	0.438849	0.0827338	0.0323741
			0.214318	1	0.00943396	0	0
			0.214495	1	0.621429	0.0142857	0.00714286
			0.214722	1	0.164179	0.00995025	0
			0.214874	1	0.20625	0.06875	0.03125
			0.215227	1	0.528139	0.0779221	0.04329
			0.215682	1	0.102941	0.0147059	0
			0.21638	1	0.766917	0.075188	0.018797
			0.216414	1	0.467532	0.831169	0.331169
			0.217727	1	0.464481	0.0273224	0
			0.218838	1	0.28	0.04	0.28
			0.219091	1	0.50641	0.166667	0.0961538
			0.219116	1	0.396226	0.113208	0
			0.21947	1	0.236486	0.0135135	0
			0.219495	1	0.671533	0.0145985	0.0729927
			0.220648	1	0.25	0.0357143	0
			0.222247	1	0.787879	0.333333	0.126263
			0.223434	1	0.0857143	0.0428571	0.0178571
			0.223796	1	0.211111	0.0407407	0.0148148
			0.223914	1	0.0677966	0.0508475	0.0338983
			0.224512	1	0.0960452	0.039548	0
			0.225042	1	0.0632911	0.126582	0.0632911
			0.225328	1	0.475806	0.0241935	0.00806452
			0.22548	1	0.462898	0.0388693	0.00353357
			0.225833	1	0.174603	0.111111	0.0687831
			0.226263	1	0.981481	0.0740741	0
			0.22633	1	1.19355	0.770161	0.633065
			0.228106	1	0.274725	0.010989	0.010989
			0.22851	1	0.162393	0.0683761	0.034188
			0.228586	1	0.473684	0.12782	0.0225564
			0.228704	1	0.315789	0.0526316	0.00657895
			0.229234	1	0.166667	0.0714286	0.00396825
			0.229259	1	1.64706	0.718954	0.54902
			0.229891	1	0.209302	0	0
			0.229992	1	0.384365	0.0390879	0.00325733
			0.230051	1	0.957317	0.054878	0.0121951
			0.230429	1	0.881579	0.144737	0.0723684
			0.231717	1	0.382979	0.87234	0.489362
			0.231742	1	0.560976	1.26829	1.32927
			0.2325	1	1.99074	2.12963	1.67593
			0.232626	1	0.0306122	0.0102041	0.0102041
			0.233056	1	0.767442	0.131783	0.0232558
			0.233148	1	1.90683	2.26708	1.67081
			0.234966	1	1.23841	0.304636	0.178808
			0.23548	1	1.1875	0.0625	0.6875
			0.235707	1	1.4359	0.0769231	0
			0.236086	1	0.981308	1.1028	0.46729
			0.236212	1	0.15	0.075	0
			0.238359	1	0.0972222	0.0902778	0.0625
			0.238695	1	0.273885	0.0254777	0.0191083
			0.239116	1	0.406977	0.0116279	0
			0.240867	1	1.33333	0.307692	0.726496
			0.242163	1	0.0364964	0.00729927	0
			0.242264	1	0.0327869	0.00409836	0.00819672
			0.242534	1	0.0384615	0	0.115385
			0.243106	1	0.395062	0.0123457	0.0617284
			0.244419	1	1.02069	0.0689655	0.0482759
			0.245404	1	0.512195	0.0487805	0
			0.247753	1	0.427273	0.0181818	0
			0.247803	1	0.0656934	0.0364964	0
			0.247845	1	0.0897436	0	0
			0.248148	1	0.975309	0.12963	0.0679012
			0.248367	1	0.471154	0.105769	0.105769
			0.25	1	0.253086	0	0.00617284
			0.250042	1	3.8254	1.75397	1.44444
			0.250227	1	0.642857	0.0714286	0
			0.25053	1	0.872727	1.14545	0.0727273
			0.25096	1	0	0.0704225	0
			0.251364	1	0.421053	0.315789	0.0789474
			0.251692	1	0.047619	2.28571	0.761905
			0.253788	1	0.236111	0.0138889	0
			0.253914	1	0.3	0.3	1.4
			0.254638	1	0.461538	0.0604396	0.0384615
			0.255859	1	0.103093	0	0.0103093
			0.257138	1	0.212598	0	0.00787402
			0.257879	1	0.155689	0.0898204	0.00598802
			0.258788	1	0.333333	0.2	0.2
			0.259242	1	0.427419	0.0403226	0.0241935
			0.260168	1	0.403292	0.0164609	0.0329218
			0.260455	1	0.792453	0	0
			0.2608	1	0.0860215	0.0107527	0
			0.261052	1	0.0769231	0.00854701	0.00854701
			0.261894	1	0.261905	1.77381	1.4881
			0.262416	1	0.386364	0.0454545	0
			0.2633	1	0.00537634	0	0.00537634
			0.26346	1	0.0526316	0	0
			0.264773	1	0.0917431	0.0183486	0
			0.264823	1	0.0365854	0	0
			0.265286	1	1.13043	0.173913	0.0869565
			0.266128	1	0.038961	0	0
			0.266431	1	0.2	0.0097561	0.0146341
			0.266835	1	0.310924	0.0966387	0.0672269
			0.266995	1	0.459854	0.0291971	0.0109489
			0.267045	1	0.171429	0.00952381	0.00952381
			0.267946	1	0.190083	0	0
			0.268359	1	2.28571	0.285714	0
			0.269024	1	0.0512821	0.017094	0.00854701
			0.27	1	0.0188679	0	0
			0.270354	1	0.08	0.06	0.2
			0.270783	1	0.474138	0.0689655	0.00862069
			0.271086	1	0	0	0
			0.271944	1	0.973822	0.052356	0.0157068
			0.272079	1	0.00943396	0.0188679	0.0188679
			0.272845	1	0.060241	0.0120482	0.0060241
			0.274158	1	0.011236	0	0
			0.275354	1	0.0273973	0.0958904	0
			0.275657	1	0.0434783	0	0
			0.280034	1	0.076087	0.0362319	0.00362319
			0.280909	1	1.625	1.325	1.9
			0.281052	1	0.0153374	0	0
			0.282298	1	0	0	0
			0.282904	1	0.325	0.2	0
			0.283535	1	0.333333	1.33333	0
			0.28553	1	0.101449	0.057971	0.0434783
			0.286515	1	0.08	0.0133333	0.04
			0.287197	1	0	0	0
			0.287635	1	1.75	0.5	0.09375
			0.287753	1	0.645161	0.0107527	0
			0.287955	1	0.0576923	0.0192308	0
			0.288224	1	0.0212766	0	0
			0.288914	1	0.39207	0.687225	0.185022
			0.289386	1	0.11194	0.00746269	0
			0.290303	1	0.608889	0.262222	0.0977778
			0.291886	1	0.00940439	0	0
			0.292576	1	0.25	0	0
			0.293687	1	2.33684	0.126316	0.0210526
			0.294646	1	0.515873	0.15873	0.0238095
			0.296136	1	0.157895	0.157895	0.684211
			0.296439	1	0.298013	0.013245	0
			0.297744	1	0.937984	0.0697674	0.0155039
			0.29798	1	0	0.0217391	0.0217391
			0.298392	1	0.047619	0	0
			0.298434	1	0.712121	0	0
			0.300421	1	0.351852	0.037037	0
			0.301364	1	5.125	4.25	2.125
			0.301406	1	0.0428571	0	0
			0.302315	1	0.0416667	0	0
			0.302719	1	0.0915493	0	0
			0.304091	1	0.0229885	0	0
			0.304242	1	0.24359	0	0.0128205
			0.307702	1	0.0566038	0.0377358	0
			0.308409	1	1.29054	3.27027	4.62162
			0.308552	1	0.418367	0.0408163	0
			0.311035	1	0.0434783	0	0
			0.312071	1	0	0	0
			0.313409	1	0.173228	0.00787402	0
			0.315758	1	0.192982	1.61404	0.245614
			0.31697	1	0.448529	0.0220588	0
			0.318081	1	0.0344828	0.0258621	0.0172414
			0.320724	1	0.119266	0	0
			0.32303	1	0.0333333	0.0888889	0.0777778
			0.323291	1	0.363636	0.0909091	0.181818
			0.326052	1	0	0	0
			0.328325	1	0.00636943	0	0
			0.334537	1	0.049505	0	0
			0.337769	1	0	0	0
			0.337828	1	0	0	0
			0.338005	1	0.257143	1.37143	1.15714
			0.339672	1	0.646154	0	0
			0.339924	1	0.939227	0.0662983	0.0828729
			0.343737	1	0	0	0
			0.344487	1	0	0.00970874	0
			0.345194	1	0.106383	0	0
			0.345354	1	0.0277778	0	0
			0.347374	1	0.315789	0.184211	0.0263158
			0.347854	1	0.0847458	0.0338983	0.220339
			0.350471	1	0.0535714	0	0.0714286
			0.356035	1	0.454545	0	1.18182
			0.358519	1	0	0.0594059	0.029703
			0.360581	1	0.0322581	0.0645161	0.0430108
			0.366869	1	0.652755	0.0567613	0.00500835
			0.369747	1	0.452763	0.566845	0.13369
			0.375926	1	0	0	0
			0.376136	1	0.0175439	0.122807	0
			0.377912	1	1.22414	0	0
			0.382475	1	0	0	0
			0.386061	1	0.73262	0	0
			0.391313	1	0	0	0
			0.398148	1	0.119048	0	0
			0.400825	1	0	0	0
			0.400951	1	0.0535714	0	0
			0.408359	1	0.00847458	0.0508475	0.0508475
			0.40904	1	0.484848	0.0909091	0
			0.41447	1	0.0819672	0.0983607	0.0327869
			0.415909	1	0.0243902	0.268293	0.0731707
			0.429158	1	0.0394737	0	0
			0.430126	1	0.0140845	0	0
			0.431557	1	0.0738255	0.00671141	0.00671141
			0.432778	1	0.45614	0	0
			0.439495	1	5.99367	0	0
			0.443426	1	0.201923	0	0
			0.449596	1	0	0	0
			0.455926	1	1.57692	0	0
			0.458586	1	0	0	0
			0.477971	1	0.13253	0.060241	0.108434
			0.482492	1	0.00306748	0	0
			0.487803	1	0.0724638	0.0434783	0
			0.489941	1	0	0	0
			0.495269	1	0.030303	0	0
			0.495446	1	0	0	0
			0.519823	1	0	0	0
			0.522997	1	0	0	0
			0.529891	1	0.0722222	0	0

## Sheet: Fig. 1k inc
	Emd		Early Positive	Early Negative
	0		9.48936			9.48936
	0.0636027		6.48193			6.48193
	0.0896296		9.91045			9.91045
	0.108577		2.26966			2.26966
	0.142441		2.07812			2.07812
	0.144082		1.05848			1.05848
	0.148451		6.81395			6.81395
	0.16883		1.09877			1.09877
	0.18521		1.64286			1.64286
	0.185707		2.46753			2.46753
	0.287635		1.75			1.75
	0		2.71739			2.71739
	0.0537626		2.32184			2.32184
	0.0623485		2.16667			2.16667
	0.0669697		1.51497			1.51497
	0.0746717		2.39216			2.39216
	0.0869697		1.16525			1.16525
	0.0922222		1.3			1.3
	0.110455		1.16327			1.16327
	0.110505		1.04348			1.04348
	0.121136		2.0873			2.0873
	0.135581		1.73214			1.73214
	0.141869		1.92414			1.92414
	0.156818		1.70909			1.70909
	0.171313		1.01342			1.01342
	0.192323		1.46			1.46
	0.194436		2.04762			2.04762
	0.202071		2.86667			2.86667
	0		12.5			12.5
	0.075968		3.59627			3.59627
	0.0784933		8.16216			8.16216
	0.0824663		7.29787			7.29787
	0.0944108		3.77778			3.77778
	0.113224		1.61224			1.61224
	0.115059		6.10294			6.10294
	0.155463		6.95556			6.95556
	0.158241		2.22318			2.22318
	0.233148		1.90683			1.90683
	0		5.12903			5.12903
	0.0410606		1.4555			1.4555
	0.0512879		8.60748			8.60748
	0.0732576		4.09804			4.09804
	0.0855303		1.45763			1.45763
	0.0918687		1.43956			1.43956
	0.113864		2.87879			2.87879
	0.301364		5.125			5.125
	0		3.12183			3.12183
	0.0470202		3.92486			3.92486
	0.055		1.31504			1.31504
	0.070101		1.01587			1.01587
	0.0920202		1.31538			1.31538
	0.113763		2.28464			2.28464
	0.119369		1.47059			1.47059
	0.140808		1.42029			1.42029
	0.146465		1.45714			1.45714
	0.18298		1.56522			1.56522
	0.23548		1.1875			1.1875
	0		7.71698			7.71698
	0.103721		3.85345			3.85345
	0.113914		2.87313			2.87313
	0.129832		4.54082			4.54082
	0.206944		3.344			3.344
	0.234966		1.23841			1.23841
	0.293687		2.33684			2.33684
	0		3.45			3.45
	0.057096		1.40636			1.40636
	0.0673485		1.47603			1.47603
	0.0840657		3.18129			3.18129
	0.101717		1.95238			1.95238
	0.123384		1.18289			1.18289
	0.142626		1.00752			1.00752
	0.235707		1.4359			1.4359
	0.268359		2.28571			2.28571
	0		5.52212			5.52212
	0.0551515		2.5			2.5
	0.0834091		2.9322			2.9322
	0.100749		2.12605			2.12605
	0.105379		1.8209			1.8209
	0.113788		1.24765			1.24765
	0.162677		1.35472			1.35472
	0.171827		2.82781			2.82781
	0.229259		1.64706			1.64706
	0.250042		3.8254			3.8254
	0		1.30198			1.30198
	0.0508081		2.40865			2.40865
	0.057197		1.15267			1.15267
	0.0666414		3.44118			3.44118
	0.0833838		1.36232			1.36232
	0.120278		2.52174			2.52174
	0.140732		1.36683			1.36683
	0.141843		1.91885			1.91885
	0.280909		1.625			1.625
	0.308409		1.29054			1.29054
	0		2.53237			2.53237
	0.0515741		1.49351			1.49351
	0.0672138		1.02632			1.02632
	0.0868266		1.88889			1.88889
	0.0897811		1.62542			1.62542
	0.0990488		2.57746			2.57746
	0.116557		1.86538			1.86538
	0.122281		1.88			1.88
	0.154705		1.44751			1.44751
	0.16697		3.19231			3.19231
	0.176953		1.34842			1.34842
	0.193788		1.4			1.4
	0.211524		2.38356			2.38356
	0.213771		1.47482			1.47482
	0.240867		1.33333			1.33333
	0		4.13846			4.13846
	0.0718687		2.25556			2.25556
	0.0743939		3.49315			3.49315
	0.0750758		1.34932			1.34932
	0.173224		1.81395			1.81395
	0.206431		1.4058			1.4058
	0.244419		1.02069			1.02069
	0.377912		1.22414			1.22414
	0.439495		5.99367			5.99367
	0.455926		1.57692			1.57692
	0		11.4674			11.4674
	0.0847306		5.11607			5.11607
	0.113266		5.92233			5.92233
	0.117845		3.06806			3.06806
	0.147988		1.01504			1.01504
	0.153527		1.72489			1.72489
	0.180118		1.00719			1.00719
	0.19798		3.21127			3.21127
	0.22633		1.19355			1.19355
	0		2.23834			2.23834
	0.0328788		1.3786			1.3786
	0.0497475		2.79845			2.79845
	0.0584596		1.05882			1.05882
	0.0680051		2.35185			2.35185
	0.0681061		1.08264			1.08264
	0.0840657		1.065			1.065
	0.0849747		1.09717			1.09717
	0.0915152		1.35149			1.35149
	0.0998232		2.01493			2.01493
	0.100951		1.32558			1.32558
	0.134848		1.21495			1.21495
	0.144369		1.69681			1.69681
	0		6.50602			6.50602
	0.0540909		1.69298			1.69298
	0.0595875		2.25595			2.25595
	0.0762626		2.45669			2.45669
	0.0999242		2.79545			2.79545
	0.108611		1.68889			1.68889
	0.111263		2.25			2.25
	0.117677		1.72455			1.72455
	0.122904		1.29655			1.29655
	0.165985		1.23824			1.23824
	0.190631		2.15205			2.15205
	0.2325		1.99074			1.99074
	0		1.5665			1.5665
	0.049596		1.78947			1.78947
	0.0542929		1.91503			1.91503
	0.0559091		1.42169			1.42169
	0.0860859		1.84507			1.84507
	0.108232		1.89604			1.89604
	0.118636		1.26087			1.26087
	0.143182		1.53012			1.53012
	0.143813		1.24031			1.24031
	0.169739		1.47668			1.47668
	0.187525		1.09836			1.09836
	0.198114		1.49375			1.49375
	0.21149		1.40336			1.40336
	0.265286		1.13043			1.13043
	0.151936			0.530612		0.530612
	0.161608			0.384314		0.384314
	0.180446			0.373913		0.373913
	0.189638			0.902778		0.902778
	0.191894			0.595652		0.595652
	0.194007			0.526042		0.526042
	0.212946			0.297143		0.297143
	0.21638			0.766917		0.766917
	0.229891			0.209302		0.209302
	0.229992			0.384365		0.384365
	0.248148			0.975309		0.975309
	0.254638			0.461538		0.461538
	0.257138			0.212598		0.212598
	0.2608			0.0860215		0.0860215
	0.262416			0.386364		0.386364
	0.267946			0.190083		0.190083
	0.297744			0.937984		0.937984
	0.300421			0.351852		0.351852
	0.302315			0.0416667		0.0416667
	0.302719			0.0915493		0.0915493
	0.308552			0.418367		0.418367
	0.320724			0.119266		0.119266
	0.350471			0.0535714		0.0535714
	0.431557			0.0738255		0.0738255
	0.477971			0.13253		0.13253
	0.529891			0.0722222		0.0722222
	0.133308			0.898876		0.898876
	0.14202			0.915493		0.915493
	0.15213			0.5		0.5
	0.166742			0.513158		0.513158
	0.178914			0.809524		0.809524
	0.180202			0.743802		0.743802
	0.202576			0.752809		0.752809
	0.216414			0.467532		0.467532
	0.219116			0.396226		0.396226
	0.25053			0.872727		0.872727
	0.251364			0.421053		0.421053
	0.282904			0.325		0.325
	0.288914			0.39207		0.39207
	0.290303			0.608889		0.608889
	0.294646			0.515873		0.515873
	0.339924			0.939227		0.939227
	0.366869			0.652755		0.652755
	0.369747			0.452763		0.452763
	0.14729			0.5		0.5
	0.14936			0.856459		0.856459
	0.191987			0.267905		0.267905
	0.206658			0.0973451		0.0973451
	0.210648			0.25		0.25
	0.214259			0.438849		0.438849
	0.220648			0.25		0.25
	0.242264			0.0327869		0.0327869
	0.260168			0.403292		0.403292
	0.261052			0.0769231		0.0769231
	0.274158			0.011236		0.011236
	0.281052			0.0153374		0.0153374
	0.289386			0.11194		0.11194
	0.291886			0.00940439		0.00940439
	0.328325			0.00636943		0.00636943
	0.344487			0		0
	0.398148			0.119048		0.119048
	0.400825			0		0
	0.482492			0.00306748		0.00306748
	0.489941			0		0
	0.495446			0		0
	0.0948232			0.635965		0.635965
	0.100581			0.865116		0.865116
	0.101338			0.482587		0.482587
	0.122904			0.329268		0.329268
	0.123737			0.821918		0.821918
	0.124672			0.934307		0.934307
	0.143813			0.39759		0.39759
	0.167702			0.259494		0.259494
	0.170682			0.237288		0.237288
	0.191944			0.194872		0.194872
	0.19234			0.176101		0.176101
	0.198813			0.353535		0.353535
	0.208864			0.227848		0.227848
	0.223914			0.0677966		0.0677966
	0.225042			0.0632911		0.0632911
	0.225833			0.174603		0.174603
	0.236212			0.15		0.15
	0.25096			0		0
	0.28553			0.101449		0.101449
	0.29798			0		0
	0.298392			0.047619		0.047619
	0.307702			0.0566038		0.0566038
	0.32303			0.0333333		0.0333333
	0.345354			0.0277778		0.0277778
	0.391313			0		0
	0.449596			0		0
	0.0952104			0.758621		0.758621
	0.108232			0.380753		0.380753
	0.109848			0.828283		0.828283
	0.138283			0.301075		0.301075
	0.139369			0.728863		0.728863
	0.14947			0.25		0.25
	0.158939			0.765487		0.765487
	0.159293			0.823529		0.823529
	0.16298			0.108808		0.108808
	0.164848			0.169725		0.169725
	0.172399			0.872222		0.872222
	0.179949			0.372881		0.372881
	0.186692			0.736842		0.736842
	0.211271			0.352113		0.352113
	0.219495			0.671533		0.671533
	0.223434			0.0857143		0.0857143
	0.22851			0.162393		0.162393
	0.253914			0.3		0.3
	0.296136			0.157895		0.157895
	0.356035			0.454545		0.454545
	0.14452			0.666667		0.666667
	0.153965			0.72093		0.72093
	0.179722			0.569733		0.569733
	0.191136			0.382716		0.382716
	0.203384			0.458967		0.458967
	0.215227			0.528139		0.528139
	0.217727			0.464481		0.464481
	0.22548			0.462898		0.462898
	0.238695			0.273885		0.273885
	0.247803			0.0656934		0.0656934
	0.25			0.253086		0.253086
	0.259242			0.427419		0.427419
	0.264823			0.0365854		0.0365854
	0.266995			0.459854		0.459854
	0.271944			0.973822		0.973822
	0.275354			0.0273973		0.0273973
	0.275657			0.0434783		0.0434783
	0.282298			0		0
	0.296439			0.298013		0.298013
	0.311035			0.0434783		0.0434783
	0.313409			0.173228		0.173228
	0.31697			0.448529		0.448529
	0.318081			0.0344828		0.0344828
	0.375926			0		0
	0.376136			0.0175439		0.0175439
	0.41447			0.0819672		0.0819672
	0.415909			0.0243902		0.0243902
	0.487803			0.0724638		0.0724638
	0.519823			0		0
	0.109444			0.469649		0.469649
	0.118106			0.587879		0.587879
	0.126818			0.896552		0.896552
	0.127222			0.577922		0.577922
	0.132374			0.418972		0.418972
	0.154293			0.501779		0.501779
	0.164293			0.715328		0.715328
	0.169773			0.80695		0.80695
	0.171296			0.758621		0.758621
	0.196574			0.732919		0.732919
	0.198157			0.644144		0.644144
	0.20101			0.963855		0.963855
	0.204268			0.700787		0.700787
	0.208838			0.553398		0.553398
	0.230429			0.881579		0.881579
	0.231717			0.382979		0.382979
	0.233056			0.767442		0.767442
	0.245404			0.512195		0.512195
	0.251692			0.047619		0.047619
	0.283535			0.333333		0.333333
	0.315758			0.192982		0.192982
	0.347374			0.315789		0.315789
	0.40904			0.484848		0.484848
	0.111658			0.817365		0.817365
	0.129975			0.507042		0.507042
	0.140581			0.587786		0.587786
	0.154343			0.208556		0.208556
	0.154975			0		0
	0.173561			0.631148		0.631148
	0.176717			0.387931		0.387931
	0.178687			0.301038		0.301038
	0.193308			0.697561		0.697561
	0.198056			0.34188		0.34188
	0.201919			0.15625		0.15625
	0.213131			0.5		0.5
	0.214318			0.00943396		0.00943396
	0.215682			0.102941		0.102941
	0.225328			0.475806		0.475806
	0.230051			0.957317		0.957317
	0.247753			0.427273		0.427273
	0.27			0.0188679		0.0188679
	0.271086			0		0
	0.287197			0		0
	0.287753			0.645161		0.645161
	0.287955			0.0576923		0.0576923
	0.304091			0.0229885		0.0229885
	0.337828			0		0
	0.382475			0		0
	0.458586			0		0
	0.037197			0.617647		0.617647
	0.0500673			0.570048		0.570048
	0.0549242			0.855556		0.855556
	0.0691414			0.244648		0.244648
	0.0810606			0.391705		0.391705
	0.0915657			0.532847		0.532847
	0.0958333			0.820809		0.820809
	0.112424			0.6625		0.6625
	0.114141			0.301136		0.301136
	0.128283			0.318182		0.318182
	0.141414			0.357143		0.357143
	0.142778			0.42735		0.42735
	0.14702			0.329268		0.329268
	0.16282			0.274194		0.274194
	0.164571			0.589744		0.589744
	0.181187			0.934066		0.934066
	0.185			0.315217		0.315217
	0.200707			0.157303		0.157303
	0.231742			0.560976		0.560976
	0.255859			0.103093		0.103093
	0.258788			0.333333		0.333333
	0.323291			0.363636		0.363636
	0.0855135			0.882927		0.882927
	0.119386			0.548387		0.548387
	0.125968			0.755906		0.755906
	0.130463			0.90625		0.90625
	0.142912			0.663317		0.663317
	0.1617			0.0731707		0.0731707
	0.167921			0.943299		0.943299
	0.172609			0.936416		0.936416
	0.178089			0.162162		0.162162
	0.184882			0.621795		0.621795
	0.187306			0.0745763		0.0745763
	0.223796			0.211111		0.211111
	0.242534			0.0384615		0.0384615
	0.248367			0.471154		0.471154
	0.269024			0.0512821		0.0512821
	0.272079			0.00943396		0.00943396
	0.280034			0.076087		0.076087
	0.326052			0		0
	0.358519			0		0
	0.109377			0.870432		0.870432
	0.114722			0.899642		0.899642
	0.132399			0.577947		0.577947
	0.146364			0.678657		0.678657
	0.153434			0.529851		0.529851
	0.167929			0.640625		0.640625
	0.170202			0.569444		0.569444
	0.177071			0.50495		0.50495
	0.180631			0.725		0.725
	0.180934			0.52459		0.52459
	0.186338			0.486957		0.486957
	0.198838			0.882629		0.882629
	0.200328			0.5625		0.5625
	0.210227			0.262774		0.262774
	0.214495			0.621429		0.621429
	0.228106			0.274725		0.274725
	0.239116			0.406977		0.406977
	0.243106			0.395062		0.395062
	0.260455			0.792453		0.792453
	0.267045			0.171429		0.171429
	0.286515			0.08		0.08
	0.298434			0.712121		0.712121
	0.339672			0.646154		0.646154
	0.386061			0.73262		0.73262
	0.432778			0.45614		0.45614
	0.165598			0.457364		0.457364
	0.170093			0.557143		0.557143
	0.171507			0.177033		0.177033
	0.200623			0.26893		0.26893
	0.205042			0.0230769		0.0230769
	0.224512			0.0960452		0.0960452
	0.228704			0.315789		0.315789
	0.229234			0.166667		0.166667
	0.242163			0.0364964		0.0364964
	0.247845			0.0897436		0.0897436
	0.2633			0.00537634		0.00537634
	0.266128			0.038961		0.038961
	0.266431			0.2		0.2
	0.266835			0.310924		0.310924
	0.272845			0.060241		0.060241
	0.288224			0.0212766		0.0212766
	0.301406			0.0428571		0.0428571
	0.334537			0.049505		0.049505
	0.337769			0		0
	0.345194			0.106383		0.106383
	0.400951			0.0535714		0.0535714
	0.429158			0.0394737		0.0394737
	0.443426			0.201923		0.201923
	0.495269			0.030303		0.030303
	0.522997			0		0
	0.10362			0.617647		0.617647
	0.103796			0.584416		0.584416
	0.104343			0.823899		0.823899
	0.107904			0.673913		0.673913
	0.119066			0.188571		0.188571
	0.13149			0.764368		0.764368
	0.139596			0.24		0.24
	0.140682			0.547368		0.547368
	0.14101			0.492308		0.492308
	0.146995			0.559055		0.559055
	0.152146			0.795238		0.795238
	0.166061			0.536585		0.536585
	0.166944			0.304348		0.304348
	0.17638			0.435294		0.435294
	0.177677			0.634921		0.634921
	0.180177			0.0234375		0.0234375
	0.180253			0.404255		0.404255
	0.194444			0.326241		0.326241
	0.211431			0.299213		0.299213
	0.214722			0.164179		0.164179
	0.250227			0.642857		0.642857
	0.261894			0.261905		0.261905
	0.338005			0.257143		0.257143
	0.126187			0.540146		0.540146
	0.139933			0.58567		0.58567
	0.15346			0.330233		0.330233
	0.159141			0.623656		0.623656
	0.160707			0.38806		0.38806
	0.168535			0.242424		0.242424
	0.179495			0.487562		0.487562
	0.180732			0.43985		0.43985
	0.214874			0.20625		0.20625
	0.21947			0.236486		0.236486
	0.222247			0.787879		0.787879
	0.228586			0.473684		0.473684
	0.232626			0.0306122		0.0306122
	0.257879			0.155689		0.155689
	0.26346			0.0526316		0.0526316
	0.264773			0.0917431		0.0917431
	0.270783			0.474138		0.474138
	0.292576			0.25		0.25
	0.304242			0.24359		0.24359
	0.312071			0		0
	0.343737			0		0
	0.430126			0.0140845		0.0140845
	0.0867424			0.90799		0.90799
	0.107626			0.583039		0.583039
	0.113258			0.712871		0.712871
	0.136869			0.834225		0.834225
	0.148283			0.42132		0.42132
	0.152854			0.217742		0.217742
	0.175606			0.718391		0.718391
	0.214015			0.531915		0.531915
	0.218838			0.28		0.28
	0.219091			0.50641		0.50641
	0.226263			0.981481		0.981481
	0.236086			0.981308		0.981308
	0.238359			0.0972222		0.0972222
	0.253788			0.236111		0.236111
	0.270354			0.08		0.08
	0.347854			0.0847458		0.0847458
	0.360581			0.0322581		0.0322581
	0.408359			0.00847458		0.00847458

## Sheet: Fig. 1l
		Learning Stage	Target Individuals															1-10 percentile individuals
		Baseline	3.76	3.68	2.16	8.68	7.88	4.24	7.2	4.52	8.08	5.56	2.6	3.68	7.72	3.32	8.12	3.32	3.48	5.04	6.68	2.04	6.44	1.48	1.88	7.64	4.28	4.08	4.72	6.92	16.76	10.08	11.32	11.68	6.84	3.52	4.72	6.8	8.28	8.32	10.8	5.24	6.8	13.08	8.68	11.04	6.16	6.08	8.2
		Early	35.68	10	27	44.52	24.6	32.72	24.84	24.96	10.52	14.08	10.76	42.2	17.28	21.6	12.72	21.52	8.08	10.92	10.12	4.88	23.16	12.08	13.72	11.12	36.84	16.72	6.88	27.16	22.04	10.24	15.92	17.24	21.76	8.8	13.84	4.2	4.72	20.04	9.24	6.04	23.4	3.2	3.4	15.04	9.2	6.24	7.24
		Mid	84.2	18.56	62.8	63.56	51.76	79.56	79.36	68.08	14.36	35.48	65.68	65.48	25.96	47.2	27.52	22.84	10.8	15.08	12	9.36	25.56	12.72	13.92	11.44	32.68	15.76	4.92	40.52	16.24	13.12	23.76	13.28	16.36	12	12.4	7.8	5.16	25.88	10.84	9.6	23.96	3.16	1.16	18.92	22.12	8.88	5.56
		Late	93.92	39.48	80.32	69.8	52.56	94.16	109.76	77.04	15.52	36.92	67.08	87.16	33.68	60.28	41.72	18.6	17.6	25.84	25.04	12.2	11.52	12.92	19.12	12.16	27.6	8.28	4.24	42.8	13.52	17.96	17.32	11.08	30.2	7.44	9.44	9.32	3.04	26.32	14.08	7.6	20.56	2.76	0.6	17.44	19.04	8.76	7.76
[truncated: 463 more columns]

## Sheet: Fig. 1m
				Number of Actions
				Target
			Increasing/Sustained	15
			Transient	0
			Decreasing	0
			Others	0
				Number of Actions
				without target
			Increasing/Sustained	55
			Transient	108
			Decreasing	303
			Others	30
				Percent of Actions
				without target
			Increasing/Sustained	11.0887
			Transient	21.7742
			Decreasing	61.0887
			Others	6.04839
				Percent of Actions
				Target
			Increasing/Sustained	100
			Transient	0
			Decreasing	0
			Others	0
