# Supplementary material for: Dynamic behaviour restructuring mediates dopamine-dependent credit assignment
Source: Nature. 2023 Dec 13;626(7999):583–92. doi: 10.1038/s41586-023-06941-5 (PMC10866702; doi:10.1038/s41586-023-06941-5)
Supplement: Supplementary file 7 — Source Data Fig. 2 [file 41586_2023_6941_MOESM7_ESM.xlsx]

## Sheet: Fig. 2a
	All actions t-SNE1 score	All actions t-SNE2 score	Action A	Action B
	13.0791	-38.3126
	-13.5684	2.64587
	-1.9393	9.2233
	-12.9022	6.98887
	8.16804	-32.0518
	-10.5104	-3.18145		-3.18145
	-34.666	-17.5976
	43.8798	2.66882
	-37.9788	-13.2899
	15.6483	31.464
	-29.125	-19.9686
	-3.37648	-11.6442
	-6.0879	7.60757
	38.6993	-19.9343	-19.9343
	8.70659	-9.87875
	8.77629	31.5356
	5.36754	28.6865
	-30.1392	-26.7062
	-26.1443	12.715
	39.4932	-15.6059
	-46.0045	-9.0959
	7.13284	-12.1731
	42.9535	-12.1875
	-40.029	11.7765
	-24.7382	12.2002
	13.9925	26.9424
	-2.1578	35.4287
	-1.52556	-19.6912
	41.3626	0.407446
	-27.5595	19.5348
	16.7053	-40.477
	15.3871	-33.9064
	-0.179364	-29.5964
	-4.86027	-26.7832
	-34.2322	-9.08947
	2.66663	-10.0629
	-46.946	-11.0187
	-31.2866	-14.8622
	-27.7501	14.155
	-40.0673	-13.4812
	-27.9865	-23.7762
	38.2453	-14.2011
	-12.3992	3.36633
	16.7445	30.2781
	6.92738	29.4907
	-5.13956	9.64438
	14.8436	-36.8194
	41.3199	-2.83167		-2.83167
	0.59208	-12.6	-12.6
	9.93384	-38.2828
	-10.6245	-2.85127
	-1.50076	9.86813
	-0.822986	58.1219
	-4.24537	56.1982
	-23.7158	11.8336
	11.6967	-17.6048
	-3.02563	39.326
	41.1499	2.89073
	9.90985	-9.81899
	-15.023	6.49505
	42.1335	-11.3602
	-27.9514	18.7591
	16.1574	-33.6296
	-1.34364	-30.032
	1.03479	56.8663
	-2.30067	-31.3179
	9.22045	-19.8448
	-9.08758	-5.09607		-5.09607
	-33.7556	-16.7073
	-33.03	-15.2225
	-29.2253	-28.5864
	-40.7435	-14.2924
	42.8133	-11.7801
	37.7501	-18.8763
	-3.38524	10.5885
	-14.5471	-0.392344
	27.6008	20.1167
	29.9765	21.7197
	10.7047	-16.7309
	23.8413	23.0531
	22.5199	24.9927
	10.1146	34.2614
	11.1542	25.5195
	39.7153	1.19078	1.19078
	-47.5853	-12.8452
	-6.80369	10.9205
	44.0035	3.39464
	-2.97295	-13.0467
	-25.6421	15.5549
	-31.7688	-22.6072
	-3.54522	55.1191
	-21.7314	12.8049
	7.90505	-13.7158
	0.742903	33.1814
	14.1212	-30.7988
	-11.434	2.28351
	12.5114	-20.8412
	-3.82557	29.058
	1.27531	-26.667
	11.5563	-38.8942
	-26.6497	20.2372
	2.81929	-12.3823
	14.913	-38.1493
	2.17038	-13.9135
	10.6782	-18.3381
	43.92	-13.0881
	-30.789	-26.43
	-46.925	-10.1782	-10.1782
	-34.7677	-11.7871
	-41.0904	10.6644
	-41.0749	12.9325
	-3.54449	8.94915
	14.5394	31.634
	24.6103	36.0252
	28.2059	38.7498
	-9.5369	-5.80601
	13.2492	-0.751322
	22.23	37.6776
	10.9027	32.8985
	-39.9099	-12.1575
	-0.83206	-20.0746
	8.64699	26.9562
	-0.15847	57.1632
	-29.4024	17.9689
	5.95938	-9.875
	-29.1988	-19.9361
	26.0561	38.0659
	21.0247	34.981
	-13.5532	2.00473
	41.6302	-11.2404
	-17.1982	7.08205
	17.8515	-33.0967
	-39.3284	-5.98177
	37.5377	-15.5322
	-32.4371	-13.6313
	-23.8887	12.6279
	6.46482	29.7756
	1.26734	-27.6125
	-35.3665	-16.1444
	-9.96433	-4.479
	-13.4796	6.20106
	9.79192	-18.1957
	1.29776	-26.164
	-45.3523	-9.5307
	16.3634	-32.9259	-32.9259
	38.3688	-16.5018
	12.1269	28.6447
	8.80924	24.7483		24.7483
	21.4524	35.5242
	41.5804	2.3673
	-4.74749	12.8734
	24.5539	22.0361
	4.09852	-11.0859
	-31.042	-26.6022
	42.1194	-11.6199
	-1.70442	56.1559
	-29.8824	-18.7493
	15.1555	-38.6641
	8.86466	33.0815
	-29.6539	17.569
	-25.6672	12.1764
	28.7868	20.6827
	23.2425	22.183
	26.2354	21.8108
	-0.531279	31.0469
	-0.419193	29.9098
	18.8233	-40.2016
	28.5176	19.1794
	-8.14898	25.7958
	-9.0792	26.0993
	-15.0435	3.81552
	-36.7833	-10.0328
	-9.27919	-5.43386
	12.3897	-20.5011
	20.0125	34.6793
	14.5442	30.0258
	-31.3356	-19.4354
	43.7358	-12.3453		-12.3453
	38.7769	-14.2476
	15.9758	-35.9195
	-27.8813	-20.885
	-41.7242	9.58548
	-31.0828	-12.8749
	-11.418	1.20235
	-45.1181	-11.8617
	25.5847	37.3316
	11.2133	30.0385	30.0385
	-4.63808	58.1203
	-41.3504	12.0667
	-9.54947	7.3975
	1.24204	56.6128
	3.68573	-28.2659
	-25.7717	16.5202
	42.0441	1.19223
	9.9578	-8.98415
	-0.400509	-21.4185
	26.7135	40.9399
	-29.2163	18.1318
	-2.61311	-33.3987
	29.5705	21.5546
	5.62393	27.5778
	-2.85941	39.7706
	24.2876	21.8869
	-3.44597	-33.4984
	-8.1308	26.8824
	32.9258	21.345
	-14.4112	0.18657
	-35.7996	-10.692
	-45.6413	-11.9769
	9.86657	-26.1725
	-10.8779	7.6731
	15.1984	-38.1542
	7.47213	-39.1624		-39.1624
	-31.0684	-19.8046
	-3.82931	11.7882	11.7882
	38.5177	-17.5929
	22.7448	38.2436
	8.53812	31.3586
	3.98553	-11.9353
	11.6223	-5.70286
	-31.3305	-25.9101
	-10.0378	-6.69678
	9.03566	-23.6884
	0.780017	57.0934
	43.272	2.29423
	-39.8811	-16.9278
	-2.68214	39.7719
	9.98705	-9.478
	15.8416	28.4399
	9.48906	25.5797
	-5.39164	54.0956
	-24.9772	12.5671
	43.4205	-12.751
	14.8263	-1.22789
	-28.9331	17.2914
	1.41827	-28.2795
	-2.30429	39.3888
	-16.952	6.26289
	-14.6286	2.02552
	-3.11875	10.2542		10.2542
	-42.813	-12.6076
	-32.8347	-11.2435
	37.7182	-22.0843
	11.4189	-17.8518
	-11.0909	-4.23492
	39.0438	-15.8378
	7.03215	-40.4289
	22.3828	36.7145
	-28.7178	-20.2072
	13.5542	27.0234
	5.68292	29.5011
	28.9368	20.236
	-47.2252	-9.53759
	-39.2557	-15.3258
	3.57422	-30.6115
	41.1451	1.01865
	-30.6387	-26.1065
	7.78988	-25.3955
	11.4534	-23.5068
	45.4968	3.72316	3.72316
	-6.99707	8.32766
	-0.429825	-20.716
	7.59088	-10.2419
	-5.76981	55.0076
	-2.35797	56.5656
	1.34159	55.8888
	17.6055	-38.9599
	-0.350084	55.2368
	-5.0994	-26.6104
	14.5559	-2.33147
	-5.2772	37.276
	-6.07017	38.1477
	-3.99727	33.5224
	-8.08765	25.8207
	-9.20166	26.1134
	-15.7143	6.6562
	-27.9596	-22.5999
	10.1077	-18.2388
	-1.79802	-12.2455	-12.2455
	-28.6516	-26.4163
	-32.5842	-11.3994
	17.7637	32.5642
	-40.7788	10.2656
	-43.575	-11.3124
	26.8987	39.9838
	-12.8174	7.91571
	-32.1356	-22.8171
	22.2345	37.7857
	-46.6791	-11.6843
	-1.44241	-29.7568
	10.0379	-8.52886
	25.6082	37.8752
	2.13712	29.5753
	36.9542	-16.0969
	41.0145	-13.0564
	-5.96352	10.4846
	-13.7119	-1.17167
	15.4281	-32.1889		-32.1889
	3.54162	-13.0446
	-33.3457	-15.2152
	14.573	-38.6578
	14.7632	25.9216
	11.5005	31.1219
	-26.7406	18.9736
	-0.867898	34.4859
	35.539	-15.1164
	-2.75858	-33.4549
	-10.6411	2.75628
	-11.0326	-3.13379
	11.5421	-20.3551
	3.23988	-13.2706
	-44.9565	-9.38069
	-33.1755	-14.8461
	-35.4424	-10.4581
	-48.1619	-12.7401
	15.4641	-32.4428
	2.88295	-31.1182
	-14.4156	7.36636
	-31.4425	-25.4021
	-3.01241	57.8912
	-34.0605	-15.3334
	0.661036	58.3162
	-4.92107	56.9598
	7.05223	-39.2354
	-10.7327	-5.36876
	-6.34803	10.2401
	8.94795	25.3087
	9.71505	30.0276
	4.67038	-26.7701
	37.8711	-19.9593
	-11.833	4.2947
	38.6695	-15.0362
	12.4185	-21.1811
	42.0416	-11.8192	-11.8192
	-2.92514	39.3648
	9.42982	-9.94708
	42.1176	-0.706692
	16.3901	27.0665
	-39.9692	-14.496
	15.5005	-2.27484
	15.3315	-1.10661
	-26.9315	18.6882
	17.9015	-40.068
	-14.3335	7.89183
	-8.42709	8.1248	8.1248
	-29.5936	-23.0321
	-37.02	-12.1979
	4.92634	-13.248
	11.7953	-39.1805		-39.1805
	-2.36741	10.5217
	15.9347	-36.2695
	-28.4872	-20.666
	39.447	-20.9646
	14.6233	31.1181
	-12.448	-1.49063
	9.35482	-10.0505
	-33.3708	-16.0123
	39.6581	2.78718
	10.3996	-17.5594
	38.4056	-13.4136
	-26.1605	20.4816
	0.576934	-30.39
	12.2443	-7.55909
	0.845712	-13.1085
	-41.0233	10.3889
	44.7626	3.7223
	-12.2982	8.40789
	-28.0058	15.3119
	-28.5494	18.5177
	6.88591	-26.7377
	1.1432	32.6916
	-45.929	-10.0692
	-23.2708	12.4402
	16.0261	-41.6296
	-3.40952	-33.0922
	8.02342	-13.9165
	-3.38164	8.51391
	-33.1092	-13.5687
	36.6722	-15.8631
	-0.94472	-12.4181
	3.31523	-11.5367
	10.551	30.1601
	10.4899	-22.2648
	-28.8316	-23.873		-23.873
	-13.5249	1.11951
	14.7099	-30.9965	-30.9965
	-5.87846	55.3431
	11.0071	-38.4572
	40.1126	-19.3163
	-11.4616	-4.95551
	43.1054	-10.7623
	-39.6129	12.6905
	43.0017	2.35633
	-3.06663	54.5199
	9.10204	-14.9386
	15.8074	-36.1632
	2.76968	-27.1863
	7.68568	-40.0233
	-12.3569	6.62236
	-24.449	11.5427
	-30.6149	-27.868
	-39.2613	-12.932
	-3.74674	-27.6343
	-4.60131	-27.3375
	-45.2685	-13.2965
	39.8587	1.32304
	-0.653689	34.903
	-2.97692	33.8506
	34.8091	-14.4131
	-14.9944	2.52645
	-10.57	-1.80089
	8.71183	-23.9752
	-33.7103	-14.4921
	39.8141	-11.5761
	38.7915	-18.6429	-18.6429
	-10.5884	8.79536
	-0.702593	-19.467
	10.1182	24.9612
	14.0625	31.0678
	-33.1053	-22.5179
	-30.2983	-24.1937		-24.1937
	-26.0789	11.0557
	-39.6727	12.6301
	42.8285	3.28471
	-0.696617	-28.6676
	-36.9748	-12.183
	-3.33486	12.1483
	-0.273766	-13.2606
	-2.88648	56.1933
	-46.4367	-10.1593
	-4.94885	54.5519
	-26.6406	16.6444
	8.0765	-12.3451
	12.3234	-5.02753
	15.7558	-37.2458
	-1.96718	-30.9568
	1.21304	57.2233
	2.92233	30.6549
	-3.99985	36.0641
	6.97109	31.9719
	13.8627	0.291492
	-3.57478	28.2018
	32.8375	21.2314
	32.0266	20.0076
	-29.6191	-13.0269
	-27.1459	-24.16
	-4.15938	11.8466		11.8466
	11.9344	-18.3618
	-38.2126	-11.211
	-45.2867	-9.88331
	-13.8627	7.01177
	-30.341	-20.4837
	-11.6098	-5.24434
	37.7977	-15.5072
	14.3121	26.9085
	0.214099	-16.4092
	-13.0505	1.47629
	41.9393	-10.3845	-10.3845
	26.0561	38.066
	-40.9185	9.21784
	-1.28373	-30.495
	25.1458	22.8281
	17.2032	32.8592
	15.2781	-31.6433
	11.6033	32.4923
	-0.462516	29.3943
	42.1153	3.67625
	9.2085	-9.42733
	-41.4096	10.6314
	0.227205	57.9106
	7.72842	26.7502
	13.1248	-7.16514
	-28.1075	19.1756
	12.0975	-7.35791
	-5.15142	37.2211
	-1.56727	35.0909
	29.8767	21.2833
	-8.16848	26.8847
	11.2261	-23.5935
	10.7549	-37.5341
	-13.8745	9.02727
	-10.1893	-0.450411	-0.450411
	-3.12513	-13.0393
	-28.0237	-18.8025
	-2.17278	9.68631
	38.5597	-14.9982
	-34.748	-13.4398
	-29.8123	-26.5322
	15.3045	-31.5438
	-6.27254	11.5809
	-14.3213	4.5964
	5.31463	-11.7795
	6.13029	-13.2047
	37.9165	-20.3369		-20.3369
	10.0869	-17.187
	41.1895	1.86383
	1.33456	-29.4041
	40.0927	-12.2283
	15.9214	0.164981
	17.2012	30.3732
	12.4837	32.9654
	10.1948	-39.8009
	-24.3336	14.9888
	-46.1366	-8.5203
	4.89047	-27.7768
	14.7368	-36.2691
	-39.8953	-15.3714
	-3.50637	55.6806
	-3.06841	-27.9384
	9.36723	27.0215
	-3.98317	29.9173
	-2.71764	39.7625
	-26.3798	19.5579
	18.3429	-40.3635
	-37.78	-12.4357
	-11.0532	4.91159
	8.91082	-25.424
	-0.00918691	-15.6192
	-30.4217	-13.1442
	10.711	-18.5638
	-40.0743	-6.88362
	-3.00554	11.6236
	11.8301	25.8121
	-31.4955	-23.6481
	7.36837	-10.6664
	15.6396	-32.9383
	41.3614	-2.94214
	-21.2906	12.1837
	-11.3338	-1.43956
	26.2845	37.6359
	-4.19313	54.1421
	-4.99477	53.6423
	40.1684	-18.1285
	41.9058	1.743
	-3.70943	56.5599
	40.7012	-11.6121
	15.0543	-2.16716
	-2.1758	-28.5717
	12.1971	-39.7942
	5.90805	31.5069
	14.1264	26.5465
	-4.38739	36.5998
	0.946145	32.0504
	27.6305	40.1278
	18.6287	-40.8878
	15.4428	-1.46764
	17.6013	-39.5985
	15.2393	-0.0918966
	29.3442	21.9228
	31.9827	19.6509
	-9.19936	26.1135
	31.3051	20.5581
	-16.412	1.2852
	-0.251959	-17.3521
	38.7286	-16.7138
	-13.0712	0.0421354
	10.7986	-21.9775
	41.2736	-11.9416
	8.16496	-32.2015
	39.0216	-20.584
	-1.53938	9.09312
	-8.89302	5.99335
	-47.9711	-10.638
	-31.3701	-11.2542
	-9.19373	8.10578
	7.14827	-39.4064
	-11.2804	-5.32064
	5.25555	-27.2318
	12.8174	28.9483
	-16.2024	7.61444
	-37.619	-10.6432
	-38.8502	-15.4199
	21.9342	37.4485
	40.7009	2.93682
	-29.6142	-28.2153
	15.3728	-36.4949
	14.0413	-38.3908
	10.5037	-14.8201
	7.44235	33.1441
	45.9374	3.59439
	5.93913	-9.84225
	-41.018	9.76618
	-40.9134	12.483
	-41.4368	11.3327
	1.74133	-29.0144
	0.173476	32.7821
	-5.48123	36.8931
	-4.10966	27.1047
	11.5947	-6.81622
	12.4949	-4.94837
	16.629	-41.5392
	17.8221	-39.9572
	40.5817	-20.9797
	-31.4692	-13.0235
	-37.832	-14.0012
	-4.36691	11.1326
	-11.0654	0.496498
	11.9518	-39.0874
	-7.37054	6.87731
	-39.1783	-10.8942
	39.0747	-22.1768
	10.037	34.2582
	7.89659	-10.2917
	11.5584	-23.2966
	37.5881	-15.7665
	-30.0314	-26.5201
	-32.2102	-24.9909
	-9.73228	-7.34858
	-1.00626	54.0299
	-14.8816	6.68405
	-5.45205	54.3055
	-46.7544	-13.3608
	1.2917	-12.1161
	9.35171	-14.1016
	40.799	-11.5934
	7.91485	-26.4466
	-1.22799	-29.4079
	-29.5615	16.3414
	11.396	28.1755
	11.8383	-5.84815
	42.6166	1.22927
	39.4853	1.89751
	3.31533	24.6162
	6.68035	27.5798
	24.0698	21.3846
	22.9664	20.9768
	-4.09906	30.2873
	18.4552	-39.8109
	-5.14683	37.1335
	-3.57151	28.4088
	-9.85364	-2.40537
	-33.8944	-11.1098
	-28.9169	-24.2978
	13.9955	32.2526
	14.3173	-39.7114
	7.97125	-39.4939
	-3.7559	12.6873
	-44.3648	-12.6727
	-6.95504	10.0488
	-8.66183	-5.71228
	25.1816	40.8858
	8.58182	25.9277
	9.37369	33.2026
	14.5698	27.4593
	38.7942	-19.9533
	-41.8576	12.6955
	-41.6202	10.3349
	-32.4448	-15.3438
	-12.1647	4.99077
	10.7831	-9.70241
	28.1877	38.7225
	2.09909	-11.6701
	41.0903	-14.0904
	1.83952	-28.1752
	9.13743	-22.7297
	29.5556	20.8764
	25.4167	21.3536
	22.6685	35.8386
	-28.2948	19.0324
	-0.198213	31.8833
	-28.3065	14.5963
	-2.27542	-31.2885
	-2.06583	-29.5113
	-0.430961	32.0306
	-0.279883	29.2013
	-8.03281	25.8049
	1.68677	-14.3926
	6.33108	-27.4221
	-31.7563	-16.3582
	-8.788	-6.30646
	-3.04087	9.61425
	-46.4705	-11.6465
	22.0143	38.6199
	27.3641	40.4818
	-32.8009	-12.0551
	29.3721	20.6927
	-11.4595	1.68038
	23.4598	21.3538
	-31.1835	-26.4382
	26.2289	21.7191
	9.31361	25.7933
	42.6361	-12.3215
	38.8485	-21.654
	14.0086	28.2143
	-29.7143	17.285
	41.6639	-2.58787
	2.75656	-31.8071
	-38.2086	-11.4939
	1.02813	54.7106
	-23.8684	13.2256
	-0.647306	28.9438
	-1.0177	29.7931
	-5.52392	37.4432
	0.422089	33.8233
	-25.1495	15.6595
	9.37853	-9.06938
	-14.7549	6.20196
	1.69313	33.1953
	-3.61046	28.4138
	-6.32268	10.5919
	-30.5308	-17.214
	-2.97962	-11.521
	14.9914	-32.3904
	40.6085	-15.0684
	-1.26312	9.7125
	-13.2726	-0.199922
	-46.1388	-8.46545
	-4.01614	53.218
	-44.3822	-13.8944
	-31.0687	-13.2565
	21.978	38.6936
	18.6878	33.7269
	12.9001	25.9487
	28.7324	20.2642
	-1.05186	54.1212
	-14.2855	6.90523
	0.47013	54.7018
	40.2136	-18.4191
	9.63366	-10.236
	1.26971	56.7702
	-31.6456	-25.59
	2.92059	-29.0743
	-24.1525	13.7021
	-3.49571	-27.9943
	-26.2203	18.1823
	0.202084	33.6911
	-5.93515	38.0144
	-3.57594	41.0916
	27.9904	39.5433
	32.8356	21.2268
	31.889	19.4502
	-14.0431	-1.42214
	10.6066	-40.159
	-3.70811	13.1188
	15.1317	-31.6009
	-28.8773	-27.6682
	25.0033	37.5893
	8.27605	-12.7216
	-3.4769	53.307
	-22.0214	13.9488
	-11.4365	-5.06471
	-45.57	-9.67571
	15.1381	30.7975
	15.4375	26.7874
	-0.243288	-19.0847
	39.3248	-14.182
	-27.6615	14.0047
	-39.5902	13.0728
	-30.7094	-8.68791
	-30.6788	-22.5607
	-6.93199	10.4694
	-36.9434	-13.6062
	-11.7192	4.49728
	2.18961	-27.6278
	-1.90551	39.3234
	42.7825	2.40948
	10.567	-17.0959
	-2.77023	-28.7445
	-5.04634	-27.2899
	0.873435	57.6431
	15.9121	-37.4322
	-3.60441	41.2972
	-3.99088	-27.7322
	-5.88083	37.8987
	28.2986	38.3847
	-36.9956	-8.72001
	-12.1585	-5.76948
	-33.3606	-14.5466
	6.2054	-11.8691
	43.8599	-12.9654
	-29.9067	-20.7751
	-11.6542	4.5496
	-0.698646	-19.3456
	-44.3406	-13.7927
	-46.7048	-11.101
	-4.14248	10.0255
	14.2934	-29.9389
	22.1217	35.6287
	14.6754	30.7453
	4.40226	31.0116
	-27.3935	12.9411
	0.575104	-28.4736
	38.413	-20.7154
	42.5518	2.46183
	17.0735	-38.8501
	9.22311	33.0891
	10.9624	-8.05909
	-28.9053	18.558
	28.6087	37.5402
	-4.83753	56.3076
	-4.03201	36.4294
	0.0906202	31.5219
	24.5728	21.4772
	25.9145	37.4152
	13.281	-0.439538
	9.60562	26.9365
	28.5866	19.8068
	16.5385	-40.5635
	-39.2704	-5.89416
	-3.41151	28.1278
	15.7383	25.6692
	-29.1485	-14.2582
	-43.0359	-12.6162
	-7.73326	9.44259
	14.8154	-32.9837
	-12.5421	-5.54744
	9.83727	-20.1187
	-31.9417	-12.5296
	9.92713	-40.7289
	-10.3178	4.37181
	8.69713	27.3477
	-32.2875	-22.2522
	38.1973	-14.8582
	14.2883	33.7153
	24.5952	39.546
	-47.9312	-10.6508
	-5.24866	53.9233
	-26.5762	-22.3266
	28.2986	38.3847
	2.79382	-12.2643
	11.1923	-7.90927
	-41.0964	10.0217
	14.6595	30.4587
	-0.151207	-29.8382
	5.02382	32.4141
	23.7644	22.3729
	0.156267	30.8241
	-2.03275	34.8701
	-26.7986	18.3198
	-0.594688	29.5493
	0.965805	57.6723
	14.5887	-2.10772
	-3.17823	-33.4241
	15.276	0.211159
	31.9269	19.5193
	-9.20166	26.1134
	2.35823	-27.4809
	-8.34666	7.69991
	-31.4605	-13.0629
	10.1923	-39.1413
	-11.3195	-0.886127
	-12.7677	3.98027
	16.4223	-34.1197
	-30.2147	-26.2615
	10.0249	-23.1577
	40.3856	-15.7425
	-3.06772	11.5236
	8.10035	-13.3602
	12.8967	32.1422
	40.6658	2.50606
	-39.8033	-15.406
	-46.1379	-13.5122
	-0.61917	-12.541
	43.8257	3.96214
	10.7886	28.0598
	-3.71542	53.2917
	-2.42462	35.2712
	-3.5301	36.0131
	-22.5484	13.1651
	15.297	27.0219
	5.32558	31.2633
	-25.2882	16.0428
	-2.82481	33.8081
	-0.585208	29.0227
	15.8302	-41.6401
	-1.18965	55.768
	-26.9763	18.0509
	-3.70663	28.7377
	29.0063	20.067
	-9.21679	26.1111
	-37.09	-8.72511
	0.435158	-20.059
	-35.4375	-14.0239
	12.068	-19.1073
	-44.9915	-10.5238
	-28.0728	-26.17
	16.592	-36.6165
	10.9488	-14.2038
	12.2727	26.6292
	41.7453	-5.64798
	-4.98433	10.8193
	-3.95405	53.2874
	25.6443	41.0477
	-28.8259	-21.6766
	39.3951	1.25442
	-33.0088	-16.0819
	9.6469	27.7343
	-13.479	4.00562
	25.9209	37.6548
	-25.6797	16.726
	-10.6146	-4.016
	-28.6995	18.6764
	1.24327	57.0025
	24.2301	21.2054
	29.1892	20.6344
	4.61664	30.2653
	-0.296008	32.1511
	-0.145544	-27.7639
	-23.365	13.4876
	7.55278	31.773
	-8.14251	26.8798
	-23.1869	10.7493
	0.140235	-16.4285
	-32.2273	-22.5188
	-47.8314	-14.1437
	8.36765	-10.3445
	39.7868	-17.2174
	8.45296	-40.8365
	-11.6768	-0.2916
	12.1432	-19.3051
	-10.1378	-6.15628
	13.5429	-30.5128
	-6.92634	7.96229
	-3.97032	-12.9571
	-39.7388	-15.2678
	42.3842	2.98234
	14.7558	33.4183
	10.1998	28.9559
	5.78489	27.3828
	38.4926	-20.69
	40.0984	-12.663
	-33.8215	-16.0662
	-22.1778	13.8571
	24.4543	23.8209
	2.21772	-30.2419
	14.3237	0.0282619
	-1.27493	57.41
	-5.60288	37.6175
	0.532739	59.3865
	17.7549	-38.7273
	4.40949	30.7082
	-3.04741	39.3655
	-29.3355	-28.6134
	18.4282	-40.0427
	-3.71314	28.8976
	15.3467	25.9515
	-3.60263	41.115
	-8.17476	26.8909
	-31.2861	-8.67042
	-0.851598	9.0343
	-37.8285	-10.4633
	-14.0732	0.569556
	-0.223633	-17.0511
	14.4524	-39.6204
	-27.8065	-24.784
	-35.7938	-14.5808
	12.7797	29.9552
	21.7503	22.017
	-5.96159	10.439
	-15.6713	6.89942
	14.5817	-30.8294
	8.46007	-10.8756
	41.7867	-12.82
	37.7379	-19.0672
	14.8451	32.821
	2.19677	-30.6596
	6.9967	31.8296
	23.7039	23.8526
	-0.831139	53.4242
	-28.9112	-19.7015
	-46.3858	-13.9839
	40.3906	2.35722
	-22.2748	12.8065
	-25.53	19.0114
	-27.211	17.9958
	11.6118	-5.461
	44.1563	2.25558
	-29.6491	17.5696
	27.1128	40.6611
	25.7402	38.5814
	-3.95664	36.1929
	-4.66404	38.6094
	-2.96216	-33.0874
	41.7809	-5.42457
	-3.59351	40.9255
	29.6644	21.7565
	-35.7927	-9.50046
	-31.904	-12.5882
	-13.5405	-1.12168
	-0.354583	-18.1394
	39.9766	-19.9335
	-14.9425	5.93871
	-46.2636	-10.9946
	-28.8336	-21.6315
	17.1386	32.3361
	9.54195	-20.8536
	-4.18068	-12.7282
	14.9173	31.6869
	-38.5529	-12.4222
	41.1129	2.33215
	39.6517	-15.928
	12.5007	-23.9101
	9.90104	-11.4264
	28.4909	37.3099
	10.0212	32.9783
	25.0544	22.6113
	-39.6435	-16.3436
	45.0569	3.16925
	-8.95346	7.39471
	-29.0755	-25.3145
	39.1654	1.67289
	13.8074	-39.1335
	41.4489	-11.0758
	3.91949	-28.2988
	-6.03991	9.50743
	13.3429	25.6924
	23.4196	21.184
	-41.1828	12.9123
	-27.7152	15.451
	-26.411	12.1632
	-3.20926	-33.6645
	-2.45698	-33.3678
	0.495893	31.0797
	-4.11628	36.5501
	-29.8361	-24.8052
	-47.3436	-13.9149
	1.41643	-26.4808
	6.32476	-25.6372
	11.9348	-21.9016
	-7.19968	6.68239
	-37.3721	-14.1125
	-9.2649	-7.42926
	37.8813	-22.0746
	40.7697	0.985844
	-27.4264	-21.0938
	-3.68886	10.2589
	-33.5182	-14.1837
	38.1135	-14.8747
	-14.9668	3.43277
	13.9062	26.3113
	-5.00535	38.5967
	43.0013	3.34386
	6.47214	-10.5717
	4.61584	-12.5786
	14.7987	-0.212347
	-10.2777	-0.393172
	-1.07353	-16.1676
	-4.64865	56.1617
	-3.1607	57.0123
	-30.8235	-27.4046
	-40.1408	-12.3107
	5.18957	31.55
	2.67882	30.0909
	8.49622	27.2914
	11.0953	-17.425
	9.44679	-41.7043
	0.226025	57.8482
	15.4792	30.0963
	-2.2421	34.1814
	22.0076	25.5647
	13.2918	-2.50818
	-35.8994	-9.55161
	11.7969	-16.7913
	-30.7279	-18.5694
	-45.2004	-12.4472
	-12.2309	8.39069
	-47.8513	-10.3255
	-35.6343	-17.0922
	-12.0197	-3.67625
	-12.1955	2.43633
	-5.78285	57.2489
	7.41439	26.9939
	13.7658	26.3551
	9.77256	33.4071
	-29.3383	-26.8419
	27.6165	39.0474
	10.4748	-9.09778
	2.0217	-11.9067
	-0.889569	57.385
	-1.29227	54.7188
	1.86463	-28.7429
	39.6779	-17.0304
	42.7397	-13.2738
	22.064	36.5455
	-40.0762	13.0186
	16.4159	-33.3284
	-29.86	17.0847
	-25.8991	12.4108
	-3.85137	11.2562
	13.5517	0.25416
	14.0056	-0.324094
	0.241315	-19.9754
	15.4283	26.9722
	0.319359	32.0805
	11.7514	-5.2746
	14.9759	-1.45378
	-31.6343	-11.9466
	-13.5329	2.83143
	-0.601592	8.76045
	43.96	-13.1811
	21.7039	36.9408
	24.0376	39.4248
	27.5792	40.2011
	11.9185	28.0659
	23.1792	36.1366
	-45.3798	-10.8192
	27.4741	37.7044
	11.8391	-7.77724
	11.6801	-19.8226
	-28.2586	-20.0982
	5.13661	31.3751
	23.1702	20.9722
	36.9286	-21.5219
	7.72179	-40.0971
	-10.4267	-4.66753
	-27.2454	-24.8868
	-39.0254	-13.4508
	1.50313	-13.4459
	15.3011	-0.876883
	15.7443	0.163228
	-24.5827	12.616
	-5.39941	7.58686
	-0.834613	34.7122
	-12.8421	-0.0900159
	9.97945	-11.7255
	-9.89701	7.35438
	42.2759	1.93271
	2.64027	-29.1686
	6.78785	-27.3206
	16.24	-38.1674
	-1.66421	31.1612
	-1.94922	-30.9726
	-12.3764	4.95177
	-36.8738	-10.5205
	-44.2224	-12.8835
	11.3711	-23.3104
	39.1225	-15.3992
	7.62095	-10.9051
	-2.83714	-12.7534
	-10.7941	1.47413
	-14.9891	5.54835
	-36.3044	-13.8401
	-5.05617	10.0485
	40.0399	-19.8887
	9.79557	24.7536
	15.7981	25.3582
	15.9486	-35.7219
	-1.83361	54.4141
	1.99799	-11.3066
	-12.1079	-4.32904
	-30.3054	-26.0334
	2.05422	-29.3815
	11.6132	32.0433
	5.22092	-26.2932
	-4.28084	-27.4847
	-4.91293	-27.2746
	0.347608	34.3953
	11.647	-40.331
	13.481	-3.03706
	11.5625	-5.24824
	-27.918	14.8265
	17.8417	-39.659
	16.0098	0.185046
	5.55013	56.1241
	32.8429	21.2397
	-34.3332	-9.13303
	8.17001	-26.4315
	-2.62828	-12.2049
	-15.2309	7.67493
	-37.375	-12.0505
	-32.2386	-14.103
	-41.382	12.8652
	-40.6166	11.6268
	-31.6105	-15.7791
	-27.3082	-25.6615
	26.9223	38.51
	23.7695	36.3881
	-31.043	-21.7007
	38.8646	-16.8165
	27.9904	39.5433
	10.2359	24.9416
	23.8168	22.7791
	10.5923	33.8602
	-47.1478	-12.6183
	10.9031	-19.7631
	16.6715	-33.5882
	9.52058	-9.54412
	-3.12762	9.87861
	18.7563	33.8348
	-12.9697	0.738221
	13.3667	31.9377
	13.4606	-7.27287
	-23.8897	14.1606
	-2.71342	-32.4288
	-0.963565	33.3515
	10.6068	-38.6216
	41.453	1.47554
	-11.1912	7.56918
	41.1502	-13.4862
	14.7629	-36.8627
	2.43683	-29.3216
	34.7873	-14.4777
	-3.48157	28.3178
	1.87681	-10.496
	-35.4019	-15.9669
	-32.5225	-23.1515
	10.8479	-40.1922
	37.1875	-22.7494
	-27.1873	-21.6165
	-30.5089	-11.4696
	-39.9829	13.0358
	32.8463	21.2431
	-4.27864	53.5039
	-46.9896	-12.2485
	-10.7183	5.8161
	-2.31819	11.7593
	-2.92197	56.7274
	-24.4486	11.8994
	0.714922	58.4955
	5.551	56.1252
	-11.9082	-2.89174
	-0.825385	57.1211
	27.5243	39.4671
	31.9749	19.6423
	42.6017	2.531
	25.1617	21.7642
	23.5972	22.1608
	22.0292	21.85
	2.281	30.1835
	11.091	-11.2378
	-26.201	17.0317
	29.1947	39.4742
	-14.9377	1.64789
	7.66004	-26.1295
	-16.1324	7.38814
	-43.3725	-12.7461
	-6.47554	7.4157
	-12.0907	0.880416
	-11.1096	-5.27481
	-3.59524	8.46315
	17.4049	-32.0439
	-1.251	-12.3927
	-29.811	-14.8947
	41.6165	-12.3235
	-29.2284	-24.5304
	2.24968	-26.8519
	11.493	-18.4287
	10.2335	29.2466
	8.4088	-40.8868
	9.12741	-11.3624
	-45.8043	-14.9048
	14.1286	-29.1596
	-34.7744	-17.7022
	39.3698	-14.7183
	39.9564	1.28873
	-30.2055	-29.0899
	1.89568	-12.2305
	38.7414	-21.719
	-26.9744	13.2855
	-27.8019	17.7978
	42.8977	1.82804
	-1.6757	-30.134
	13.8117	-37.2223
	-0.618027	-20.2421
	4.12663	-28.0026
	-20.8258	11.885
	-35.8444	-11.2454
	-28.5538	-22.6421
	11.259	-19.7703
	8.25316	-13.2794
	0.28384	54.7278
	-47.5967	-12.932
	-3.80282	53.6723
	41.8094	-5.15725
	15.253	-2.21901
	-1.30345	-19.5639
	-2.14082	53.8379
	-5.58893	54.4909
	37.1696	-15.7037
	26.6086	41.002
	-29.7127	-23.059
	1.45368	55.0889
	24.6351	23.1125
	-24.9984	15.1856
	-9.92804	-5.31609
	-8.88451	7.42368
	-41.3908	-11.2554
	-26.849	20.0828
	16.3369	32.874
	15.3205	26.1926
	-11.8853	3.56174
	-3.52184	11.0762
	2.00878	-10.846
	8.01752	-25.0604
	10.3	26.4319
	1.86946	-27.6992
	14.5173	-2.64955
	16.7622	-33.0315
	15.7489	-0.533008
	-4.68764	36.4102
	2.95322	-11.217
	-0.810469	-20.243
	-37.9111	-15.0425
	16.1457	-33.4251
	-10.072	-0.358345
	9.91468	-16.6179
	40.6293	-14.0662
	-41.3716	-14.2221
	-2.10093	8.60038
	39.6844	3.26988
	9.3609	-40.2702
	45.0123	3.40994
	39.9012	-19.9723
	-12.2951	-5.46543
	14.2235	-37.361
	8.1197	-32.0417
	44.7695	2.19435
	8.48206	-26.7156
	-44.4369	-11.7266
	6.38037	-26.4909
	-30.464	-23.6974
	-15.3941	7.38051
	-31.4109	-13.5684
	-7.74468	6.59942
	-24.3915	12.9274
	9.74644	-13.6649
	-28.9662	18.2537
	-1.19116	32.4754
	-40.0318	11.7068
	-1.18851	-12.6142
	17.1246	30.3793
	13.506	32.1529
	-1.05086	-29.4642
	22.8202	24.79
	13.534	-0.310398
	0.532739	59.3865
	-19.5202	11.0528
	-28.0605	-24.7089
	-2.87452	-11.8145
	-31.2538	-12.8321
	11.8723	-16.3998
	-3.81742	9.66659
	-40.964	-16.0723
	-30.0476	-21.8337
	38.0948	-13.8869
	42.3013	0.633737
	10.2457	28.3127
	2.13089	-12.5752
	-0.184238	32.7857
	6.70294	-26.3123
	-45.3063	-12.3646
	-11.9262	0.569179
	-25.9978	11.2175
	-48.0088	-13.2035
	10.7587	-39.2398
	37.8762	-21.2829
	-11.0238	7.57195
	6.81963	-12.1639
	12.5132	-23.8946
	10.6076	26.4276
	3.07839	-26.6191
	-29.4608	15.2592
	-30.1153	16.2797
	-5.76981	55.0076
	10.8274	32.1002
	25.4404	37.9782
	23.1218	22.9791
	23.6547	36.6401
	41.8848	-10.9101
	2.41557	-30.7808
	45.1672	3.80872
	15.9296	-34.7673
	19.0565	-39.7089
	18.5854	-39.2668
	38.7485	2.52693
	3.2817	24.6389
	-36.4151	14.0137
	29.9914	22.6494
	-10.6975	6.28468
	10.4876	-11.6888
	10.9237	-39.9432
	-27.1364	-23.6429
	-45.504	-13.1015
	-39.1549	-13.4651
	-4.53635	12.7335
	-29.5288	-20.1928
	36.4484	-14.5438
	-33.6086	-11.7477
	-9.60035	-5.14769
	43.251	-10.0297
	37.2472	-20.8649
	18.8387	33.8643
	-11.4115	2.50043
	-35.4982	-17.151
	27.6129	19.5587
	11.277	31.6474
	9.02958	25.6508
	8.00873	-26.2522
	41.2109	2.05215
	-40.844	10.7544
	13.8627	0.291492
	16.0975	-37.756
	25.3061	21.377
	-0.598312	32.5473
	3.09052	-11.8083
	7.97049	-32.1835
	-4.26215	55.232
	26.8383	40.8517
	26.6771	37.4921
	-21.6632	12.039
	1.42038	55.2761
	22.7916	36.1128
	29.5853	21.2982
	14.1554	-2.24853
	-26.3188	17.8836
	18.9915	-39.9684
	-7.97577	25.7769
	-34.1133	-11.5061
	-2.54455	9.93826
	-29.7042	-14.3623
	-14.2387	-0.260383
	11.2392	-19.6472
	5.69032	-27.5917
	9.17271	-12.6089
	39.2698	-20.4138
	-14.4092	5.506
	-45.9432	-13.5239
	12.157	-37.9078
	-9.16847	-5.70625
	38.0579	-14.5525
	-29.787	-27.558
	40.5213	3.23005
	6.05378	28.3594
	-7.11573	6.85326
	2.05786	-12.8898
	-0.671417	-19.7317
	14.3275	-29.8511
	-29.8312	15.8199
	-26.9806	13.2876
	43.7264	2.09836
	1.09145	-28.1795
	10.1926	31.5339
	40.3042	-11.4529
	-5.3016	55.6086
	-33.23	-16.8331
	-43.3114	-14.1944
	-0.98394	32.5067
	-3.48733	56.3494
	-32.7743	-21.9065
	16.1914	28.8667
	-30.5392	-11.7916
	10.0779	26.6126
	-3.60919	13.1676
	-9.92506	-4.42668
	16.9517	33.0216
	16.1664	33.2868
	-5.89166	56.1836
	5.82054	-9.90635
	-30.2954	-26.249
	25.3993	39.8227
	38.2147	-18.4169
	-44.5171	-8.92099
	-41.6757	10.2227
	1.40762	55.3709
	-28.2866	18.9941
	-23.6854	12.9555
	16.3641	-32.7826
	-33.3856	-22.0269
	9.15645	-14.3649
	-0.357235	-20.476
	-1.14493	31.2183
	13.8776	27.1201
	24.6905	22.331
	29.2029	21.5329
	25.7534	21.7657
	23.2333	21.7037
	10.0481	33.0114
	-15.3741	6.6574
	40.913	-11.3041
	-25.8955	19.5601
	12.1867	-7.55181
	14.2321	-1.57716
	-12.576	-0.951963
	16.0471	-38.7126
	0.378087	34.0951
	0.279522	-28.843
	-3.97251	-27.6784
	-32.0798	-8.41792
	-27.3049	-24.8728
	-45.3927	-11.1675
	-19.9486	11.089
	-10.0192	-3.25354
	-5.8415	10.427
	-30.9274	-12.4849
	24.4105	36.9223
	-36.8864	-11.5392
	1.18521	57.5869
	-4.76419	55.4835
	5.87135	-9.74973
	14.5489	-35.8733
	11.4633	-39.8798
	-30.8457	-21.5122
	-41.431	11.9024
	-23.7171	11.8326
	-29.9234	16.8744
	-24.3256	13.326
	-24.9888	15.9152
	0.839806	-11.806
	27.6021	39.2773
	22.0642	36.0581
	14.4278	26.5854
	3.67993	-28.5239
	38.0278	-20.3999
	6.82241	-26.7846
	-0.944092	-28.2505
	38.744	-17.127
	7.09656	27.4798
	-2.77569	-32.7683
	10.0803	-18.0426
	13.3444	-0.436426
	10.6475	-7.40114
	43.9712	1.11587
	-2.68462	35.4768
	-3.61799	-27.9052
	-8.35175	10.3128
	-3.16489	-11.5554
	11.8709	-37.6583
	14.1175	-30.4445
	-38.0963	-12.1698
	-39.7686	-17.2684
	-11.6417	5.93508
	12.288	-21.1481
	37.4269	-21.6315
	-45.4823	-14.2976
	-28.771	-26.1843
	16.8309	29.6529
	11.2348	28.5553
	1.43574	-11.0079
	39.1312	-19.0709
	-4.72975	7.82249
	10.7184	-17.1922
	9.30417	-11.0098
	-39.4265	-6.12099
	41.6147	-10.5535
	-30.7296	-22.699
	1.02264	-27.0336
	-32.7936	-15.9341
	7.07914	-40.0146
	-10.9401	-1.01053
	41.8455	2.72984
	-2.54614	33.6292
	39.9409	-15.4659
	-30.1158	16.28
	-25.8991	12.4108
	15.4283	-35.2891
	27.427	19.9246
	24.0356	20.4162
	-14.16	8.36477
	-30.8657	-18.8976
	-31.6942	-11.246
	-3.17215	9.67798
	-2.7686	57.7876
	-5.31624	56.3995
	7.06482	-27.4304
	-0.423809	-12.3062
	38.9526	-18.1978
	-44.2175	-11.4622
	28.1331	39.163
	-26.6474	-22.2112
	0.855043	58.1754
	27.6958	37.66
	22.5732	22.4621
	8.67506	24.5754
	-9.80958	7.23584
	43.3883	-12.6371
	43.0559	0.919414
	-12.5918	-3.57251
	23.1213	36.5615
	-34.2886	-16.386
	8.52079	-9.18894
	1.09868	-30.1978
	-22.3219	13.2183
	11.9082	33.4857
	-40.843	10.0916
	16.3968	-39.9223
	-26.5859	17.0224
	29.4127	20.4216
	-41.4628	12.8518
	-2.9292	-32.9487
	13.6739	0.730603
	-5.87594	37.4101
	-5.59474	6.18983
	-31.0374	-16.1835
	22.1939	37.2891
	26.8044	38.1862
	23.1863	38.3024
	-27.7003	19.4074
	-24.7685	12.8703
	-47.8399	-11.4592
	17.4594	31.3556
	14.501	30.4215
	14.7204	26.06
	10.7584	33.043
	16.135	-38.9536
	-7.72116	-6.62363
	-16.328	6.53455
	-40.2271	11.4995
	-11.7868	-2.84098
	-31.6743	-26.4246
	38.0705	-16.8132
	3.60024	-12.4133
	-39.5457	-15.6672
	43.1741	1.21276
	12.8417	-21.329
	43.2115	-10.155
	-35.7426	-11.0509
	-29.2209	-24.7902
	-45.9741	-8.3433
	10.1664	-10.4106
	14.5931	-31.6096
	0.600866	58.8347
	12.8071	-7.44381
	13.4614	-7.34095
	-3.98584	29.8019
	29.3826	21.1296
	-1.20267	-29.891
	1.03065	33.4051
	0.816896	34.1293
	-5.80711	37.7949
	18.6779	-40.3809
	35.3876	-14.3241

## Sheet: Fig. 2b
ChR2-YFP: A vs. B	YFP: A vs. B	ChR2 - All vs. A	ChR2 - All vs. B	YFP - All vs. A	YFP - All vs. B
0.297744	0.243283	0	0	0	0
	0.263207	0.0468939	0.0636027	0.0449411	0.0438636
0.289386	0.258308	0.0602609	0.0896296	0.0592088	0.0593687
0.28553	0.233939	0.0692929	0.108577	0.084899	0.0618687
0.211271	0.248948	0.0727778	0.142441	0.0945623	0.0633081
0.31697	0.239495	0.0813636	0.144082	0.0982323	0.0647475
0.196574	0.275657	0.0908838	0.148451	0.137348	0.0664394
	0.182567	0.112668	0.151936	0.141793	0.0729293
0.185	0.229992	0.119394	0.161608	0.163561	0.0811111
0.240867	0.255202	0.123308	0.16883	0.16399	0.0841667
0.244419		0.128704	0.180446	0.181086	0.0929293
0.266835		0.137803	0.18521	0.18383	0.0964141
0.211431		0.146313	0.185707	0.183965	0.10447
0.222247		0.149293	0.189638	0.185909	0.109773
0.265286		0.15702	0.191894	0.189722	0.112929
		0.159293	0.194007	0.198485	0.113056
		0.164747	0.212946	0.202096	0.117677
		0.165783	0.21638	0.20548	0.120934
		0.169697	0.229891	0.222374	0.127475
		0.171894	0.229992	0.223763	0.143081
		0.175505	0.248148	0.225909	0.143157
		0.178359	0.254638	0.228939	0.157753
		0.189874	0.257138	0.23553	0.158384
		0.19617	0.2608	0.243283	0.160808
		0.201338	0.262416	0.252475	0.168418
		0.206641	0.267946	0.260152	0.16851
		0.20904	0.287635	0.263535	0.171035
		0.211944	0.297744	0.265581	0.172601
		0.219949	0.300421	0.273838	0.17654
		0.224167	0.302315	0.280177	0.185362
		0.226061	0.302719	0.283636	0.201372
		0.232449	0.308552	0.283864	0.208586
		0.234899	0.320724	0.290303	0.218081
		0.297744	0.350471	0.304369	0.219832
		0.323561	0.431557	0.312096	0.224697
		0.359116	0.477971	0.323081	0.243283
		0.427449	0.529891	0.363939	0.249848
		0	0	0.427374	0.27803
		0.0366667	0.0537626	0	0
		0.0642172	0.0623485	0.0499242	0.0818939
		0.0666667	0.0669697	0.0544444	0.0836364
		0.0697727	0.0746717	0.0703535	0.0949242
		0.0721212	0.0869697	0.0742172	0.118965
		0.0725	0.0922222	0.0831061	0.126641
		0.0751263	0.110455	0.0926431	0.135976
		0.097399	0.110505	0.11197	0.143258
		0.118939	0.121136	0.114369	0.155177
		0.123939	0.133308	0.116187	0.170051
		0.132904	0.135581	0.117778	0.177146
		0.138872	0.141869	0.126793	0.18218
		0.147096	0.14202	0.128906	0.187677
		0.148359	0.15213	0.143232	0.19814
		0.193106	0.156818	0.159293	0.212879
		0.194975	0.166742	0.162854	0.213283
		0.206919	0.171313	0.163131	0.234318
		0.208182	0.178914	0.174773	0.236793
		0.216162	0.180202	0.176061	0.24298
		0.218737	0.192323	0.183687	0.253333
		0.228232	0.194436	0.184672	0.262727
		0.238872	0.202071	0.188131	0.263207
		0.253485	0.202576	0.191776	0.266439
		0.272475	0.216414	0.19851	0.268232
		0.286439	0.219116	0.211465	0.304343
		0.289386	0.25053	0.229242	0.308561
		0.322727	0.251364	0.237626	0.309394
		0.357778	0.282904	0.259066	0.310227
		0.362071	0.288914	0.263207	0.334899
		0.376759	0.290303	0.280076	0.3675
		0.391237	0.294646	0.285884	0.420606
		0	0.339924	0.309773	0.424899
		0.0659848	0.366869	0.354066	0.444343
		0.0786364	0.369747	0.354217	0.480606
		0.118215	0	0.362576	0.506667
		0.120126	0.075968	0.37346	0.507449
		0.134747	0.0784933	0	0
		0.135859	0.0824663	0.0557912	0.0869276
		0.144747	0.0944108	0.0798485	0.110463
		0.150152	0.113224	0.0940657	0.115438
		0.162525	0.115059	0.0949242	0.117694
		0.171793	0.14729	0.098468	0.148182
		0.184949	0.14936	0.115505	0.156237
		0.199596	0.155463	0.118687	0.163106
		0.204192	0.158241	0.141372	0.164899
		0.223047	0.191987	0.147475	0.17846
		0.226524	0.206658	0.158333	0.180295
		0.230707	0.210648	0.166785	0.191389
		0.240859	0.214259	0.167071	0.198359
		0.251136	0.220648	0.17846	0.221313
		0.258485	0.233148	0.179537	0.221515
		0.270328	0.242264	0.181566	0.245152
		0.28553	0.260168	0.187323	0.249975
		0.288333	0.261052	0.18851	0.25048
		0.302121	0.274158	0.200934	0.258308
		0.327247	0.281052	0.206902	0.263039
		0.336616	0.289386	0.213333	0.273939
		0.339394	0.291886	0.21851	0.274318
		0.366843	0.328325	0.225025	0.282424
		0.392525	0.344487	0.231616	0.287845
		0.398333	0.398148	0.233931	0.293864
		0.425581	0.400825	0.258308	0.294091
		0.455505	0.47096	0.259571	0.303308
		0.46851	0.482492	0.278889	0.351136
		0.490833	0.489941	0.329167	0.391919
		0.518561	0.495446	0.331843	0.397424
		0.540455	0	0.348005	0.429141
		0	0.0410606	0.416616	0.47553
		0.076633	0.0512879	0.432677	0.504924
		0.0840236	0.0732576	0	0
		0.0846044	0.0855303	0.0363384	0.0592088
		0.0869108	0.0918687	0.0831566	0.0995202
		0.0957155	0.0948232	0.114369	0.109848
		0.113392	0.100581	0.120783	0.114672
		0.127003	0.101338	0.140455	0.133207
		0.129554	0.113864	0.153157	0.140732
		0.140412	0.122904	0.156869	0.15096
		0.146103	0.123737	0.157955	0.154773
		0.151557	0.124672	0.166035	0.166338
		0.160867	0.143813	0.174731	0.180328
		0.162332	0.167702	0.178173	0.191843
		0.172281	0.170682	0.190732	0.19899
		0.177273	0.191944	0.193308	0.203148
		0.179352	0.19234	0.202904	0.206944
		0.183367	0.198813	0.205051	0.210581
		0.188973	0.208864	0.215707	0.213207
		0.20463	0.223914	0.217247	0.213796
		0.211271	0.225042	0.233939	0.22798
		0.225286	0.225833	0.238451	0.233939
		0.234958	0.236212	0.269268	0.239874
		0.240918	0.25096	0.273072	0.253813
		0.249099	0.28553	0.278662	0.267012
		0.254175	0.29798	0.289874	0.272601
		0.257736	0.298392	0.306035	0.299975
		0.295084	0.301364	0.32697	0.301667
		0.296221	0.307702	0.376961	0.370901
		0.370286	0.32303	0.427652	0.403258
		0.427306	0.324924	0.427702	0.413308
		0	0.345354	0.45798	0.426035
		0.0550253	0.364419	0.460429	0.438586
		0.0594192	0.391313	0.487374	0.454646
		0.0618939	0.449596	0	0
		0.0643434	0	0.0587626	0.055463
		0.0818939	0.0470202	0.0637121	0.0879966
		0.084335	0.055	0.0668939	0.0924579
		0.093367	0.070101	0.075202	0.101827
		0.101843	0.0920202	0.0911616	0.108443
		0.111692	0.0952104	0.0948232	0.113687
		0.116061	0.108232	0.101035	0.128165
		0.125303	0.109848	0.109545	0.133418
		0.128258	0.113763	0.1225	0.136296
		0.131288	0.119369	0.122551	0.14016
		0.132525	0.138283	0.130631	0.143864
		0.155025	0.139369	0.135758	0.147357
		0.157576	0.140808	0.14096	0.154125
		0.167551	0.146465	0.14202	0.166145
		0.172626	0.14947	0.156742	0.173695
		0.177601	0.158939	0.161515	0.185236
		0.187828	0.159293	0.181869	0.192508
		0.193662	0.16298	0.184672	0.196852
		0.196288	0.164848	0.191944	0.2167
		0.200126	0.172399	0.196439	0.217079
		0.203056	0.179949	0.197247	0.238039
		0.208232	0.18298	0.19915	0.244832
		0.213249	0.186692	0.210152	0.24665
		0.221338	0.211271	0.219217	0.248948
		0.255471	0.219495	0.230842	0.283241
		0.261288	0.223434	0.238535	0.298367
		0.309562	0.22851	0.23947	0.29915
		0.314621	0.23548	0.248914	0.313645
		0.31697	0.253914	0.248948	0.339832
		0.391288	0.296136	0.317803	0.357483
		0.401465	0.356035	0.321591	0.437811
		0.405606	0	0.350202	0.443872
		0.42846	0.103721	0.378333	0.47915
		0.430076	0.113914	0	0
		0	0.129832	0.0793603	0.0753114
		0.0719444	0.14452	0.086271	0.0810017
		0.0778367	0.153965	0.0986279	0.0929966
		0.0822643	0.179722	0.114554	0.0965067
		0.0851347	0.191136	0.125547	0.117668
		0.0905471	0.203384	0.12883	0.121524
		0.103796	0.206944	0.142988	0.127113
		0.114731	0.215227	0.157938	0.145109
		0.12468	0.217727	0.161734	0.149242
		0.139554	0.22548	0.164184	0.156928
		0.140337	0.234966	0.165278	0.159891
		0.142719	0.238695	0.168535	0.160892
		0.153114	0.247803	0.174588	0.161658
		0.162534	0.25	0.1817	0.165547
		0.167534	0.259242	0.21383	0.166582
		0.170892	0.264823	0.218426	0.166759
		0.183325	0.266995	0.225042	0.181961
		0.188822	0.271944	0.239411	0.190976
		0.196574	0.275354	0.239495	0.193653
		0.19963	0.275657	0.25883	0.202668
		0.204175	0.282298	0.260017	0.214259
		0.208291	0.293687	0.26782	0.21431
		0.213291	0.296439	0.268148	0.217189
		0.239251	0.311035	0.276128	0.224057
		0.241625	0.313409	0.277138	0.22665
		0.252306	0.31697	0.285421	0.229773
		0.260614	0.318081	0.307517	0.239495
		0.261978	0.375926	0.308123	0.240598
		0.266599	0.376136	0.309941	0.252887
		0.343695	0.41447	0.312138	0.265143
		0.357281	0.415909	0.344638	0.288039
		0.428948	0.481162	0.396077	0.318249
		0	0.487803	0.416961	0.341557
		0.0688889	0.508106	0.482744	0.423249
		0.0755051	0.519823	0.506305	0.445143
		0.0831313	0	0	0
		0.0858586	0.057096	0.0501515	0.095404
		0.0861532	0.0673485	0.077096	0.105303
		0.0970455	0.0840657	0.0858081	0.106263
		0.101768	0.101717	0.0858333	0.118005
		0.121919	0.109444	0.0875758	0.132837
		0.139924	0.118106	0.0903535	0.133375
		0.142399	0.123384	0.107904	0.150101
		0.149394	0.126818	0.111212	0.159217
		0.153611	0.127222	0.116439	0.171667
		0.165354	0.132374	0.131414	0.172778
		0.168409	0.142626	0.137323	0.194141
		0.169327	0.154293	0.146263	0.197828
		0.170707	0.164293	0.160985	0.198157
		0.185	0.169773	0.16479	0.211818
		0.192121	0.171296	0.172551	0.215025
		0.195051	0.196574	0.173561	0.226162
		0.195859	0.198157	0.176313	0.227071
		0.21197	0.20101	0.176793	0.230051
		0.212475	0.204268	0.187172	0.263207
		0.22851	0.208838	0.187736	0.271793
		0.238409	0.230429	0.188232	0.275657
		0.251641	0.231717	0.199293	0.276086
		0.259571	0.233056	0.216616	0.281919
		0.279066	0.235707	0.230253	0.290783
		0.299588	0.245404	0.245707	0.308889
		0.339621	0.251692	0.268611	0.31202
		0.352121	0.268359	0.275657	0.322677
		0.404621	0.283535	0.329672	0.365682
		0	0.315758	0.331667	0.370934
		0.0275	0.347374	0.352727	0.382071
		0.052096	0.40904	0.356111	0.452323
		0.0559848	0	0.370455	0.468333
		0.0639141	0.0551515	0.406566	0.476717
		0.0750758	0.0834091	0.413283	0.483434
		0.0781061	0.100749	0	0
		0.0979798	0.105379	0.0693013	0.0503788
		0.109798	0.111658	0.080362	0.0630808
		0.115379	0.113788	0.0843603	0.072399
		0.115657	0.129975	0.100976	0.0728535
		0.119167	0.140581	0.105126	0.0852778
		0.122231	0.154343	0.107896	0.0912879
		0.127929	0.154975	0.113064	0.100732
		0.13649	0.162677	0.121978	0.10798
		0.143148	0.171827	0.135219	0.113796
		0.144899	0.173561	0.139377	0.114545
		0.147525	0.176717	0.141801	0.115631
		0.147879	0.178687	0.145572	0.129108
		0.156212	0.193308	0.169966	0.139419
		0.156389	0.198056	0.175421	0.140126
		0.15814	0.201919	0.182567	0.144369
		0.158687	0.213131	0.19335	0.149672
		0.207222	0.214318	0.200749	0.153662
		0.208081	0.215682	0.207593	0.15851
		0.219621	0.225328	0.218653	0.16548
		0.227626	0.229259	0.228603	0.170387
		0.229091	0.230051	0.236229	0.173308
		0.2383	0.247753	0.24436	0.176869
		0.240867	0.250042	0.245648	0.182567
		0.282727	0.27	0.265547	0.188813
		0.286439	0.271086	0.273047	0.191212
		0.313788	0.287197	0.276077	0.191692
		0.404343	0.287753	0.278249	0.195379
		0	0.287955	0.293047	0.221692
		0.0463636	0.304091	0.309259	0.226237
		0.0554293	0.337828	0.338712	0.252626
		0.0683333	0.382475	0.340194	0.268249
		0.0736869	0.458586	0.448704	0.371136
		0.097399	0	0.477365	0.408131
		0.102045	0.037197	0	0
		0.102626	0.0500673	0.0597727	0.0618687
		0.102652	0.0508081	0.0766077	0.0618939
		0.105109	0.0549242	0.0769024	0.0723822
		0.114141	0.057197	0.0928451	0.108173
		0.11468	0.0666414	0.102189	0.127803
		0.121364	0.0691414	0.104907	0.130909
		0.132348	0.0810606	0.113215	0.143157
		0.137449	0.0833838	0.122786	0.144823
		0.142929	0.0915657	0.130412	0.15154
		0.147096	0.0958333	0.140918	0.154141
		0.16702	0.112424	0.144259	0.175227
		0.167929	0.114141	0.145463	0.180354
		0.179697	0.120278	0.155152	0.191086
		0.188207	0.128283	0.156322	0.191768
		0.189924	0.140732	0.158367	0.19899
		0.19846	0.141414	0.167609	0.222071
		0.217828	0.141843	0.168098	0.228283
		0.218981	0.142778	0.189983	0.229992
		0.231136	0.14702	0.19213	0.244545
		0.239242	0.16282	0.193872	0.245219
		0.244419	0.164571	0.19713	0.254167
		0.274874	0.181187	0.202988	0.260631
		0.297929	0.185	0.208527	0.267071
		0.309689	0.200707	0.21516	0.272576
		0.327652	0.231742	0.217685	0.281212
		0.349099	0.255859	0.229992	0.29649
		0.372247	0.258788	0.235084	0.301212
		0.40154	0.280909	0.251751	0.304167
		0	0.308409	0.260581	0.31133
		0.0533838	0.323291	0.284259	0.319621
		0.0559596	0	0.28963	0.392045
		0.0821212	0.0515741	0.357433	0.409848
		0.0852189	0.0672138	0.37766	0.435076
		0.0931566	0.0855135	0.427332	0.486414
		0.10202	0.0868266	0.429049	0.494798
		0.106591	0.0897811	0.434933	0.499015
		0.107172	0.0990488	0.453493	0.525909
		0.127828	0.116557	0	0
		0.147247	0.119386	0.0427357	0.056734
		0.156153	0.122281	0.0614141	0.059899
		0.156465	0.125968	0.0681061	0.0679545
		0.157551	0.130463	0.100564	0.0939141
		0.162929	0.142912	0.104377	0.0942424
		0.174899	0.154705	0.109571	0.106035
		0.18048	0.1617	0.110758	0.114015
		0.181566	0.16697	0.12016	0.11404
		0.18346	0.167921	0.122525	0.116439
		0.194141	0.172609	0.132652	0.12888
		0.213207	0.176953	0.133232	0.136364
		0.213283	0.178089	0.136263	0.140051
		0.218359	0.184882	0.14569	0.14165
		0.224066	0.187306	0.146187	0.143005
		0.224192	0.193788	0.151641	0.144444
		0.236389	0.211524	0.163131	0.147306
		0.266835	0.213771	0.169217	0.158434
		0.279419	0.223796	0.176111	0.168249
		0.280581	0.240867	0.17654	0.173864
		0.320025	0.242534	0.17904	0.173914
		0.334621	0.248367	0.180227	0.184293
		0.341566	0.269024	0.192003	0.187096
		0.430253	0.272079	0.197045	0.190732
		0.44798	0.280034	0.21149	0.198056
		0	0.326052	0.212862	0.202879
		0.0559596	0.358519	0.213056	0.207921
		0.0638468	0	0.233409	0.208056
		0.0882912	0.0718687	0.237601	0.211187
		0.0904461	0.0743939	0.248409	0.225766
		0.0939815	0.0750758	0.250707	0.227753
		0.0977104	0.109377	0.252121	0.243182
		0.107365	0.114722	0.255202	0.250101
		0.12133	0.132399	0.273586	0.252904
		0.126582	0.146364	0.280076	0.255202
		0.135236	0.153434	0.284234	0.263763
		0.139891	0.167929	0.293106	0.286111
		0.148249	0.170202	0.309596	0.292938
		0.151608	0.173224	0.345859	0.34096
		0.152416	0.177071	0.410707	0.399394
		0.157012	0.180631
		0.162786	0.180934
		0.187643	0.186338
		0.189133	0.198838
		0.191002	0.200328
		0.192618	0.206431
		0.197239	0.210227
		0.206658	0.214495
		0.211431	0.228106
		0.219512	0.239116
		0.226456	0.243106
		0.23048	0.244419
		0.24532	0.260455
		0.267315	0.267045
		0.268375	0.286515
		0.282492	0.298434
		0.288653	0.339672
		0.291153	0.377912
		0.293754	0.386061
		0.389992	0.432778
		0.410547	0.439495
		0	0.455926
		0.0447475	0
		0.0541414	0.0847306
		0.0551515	0.113266
		0.0636111	0.117845
		0.0794949	0.147988
		0.0842929	0.153527
		0.0878788	0.165598
		0.0932323	0.170093
		0.107315	0.171507
		0.111187	0.180118
		0.112273	0.19798
		0.117904	0.200623
		0.123838	0.205042
		0.132045	0.224512
		0.137601	0.22633
		0.139015	0.228704
		0.141768	0.229234
		0.151894	0.242163
		0.156465	0.247845
		0.160732	0.2633
		0.167879	0.266128
		0.178005	0.266431
		0.184874	0.266835
		0.191162	0.272845
		0.193266	0.288224
		0.194192	0.301406
		0.194268	0.334537
		0.222247	0.337769
		0.227955	0.345194
		0.231843	0.400951
		0.25149	0.429158
		0.294268	0.443426
		0.309545	0.495269
		0	0.522997
		0.0630976	0
		0.0788384	0.0328788
		0.0896801	0.0497475
		0.129933	0.0584596
		0.137104	0.0680051
		0.14665	0.0681061
		0.155177	0.0840657
		0.161877	0.0849747
		0.185362	0.0915152
		0.190311	0.0998232
		0.191902	0.100951
		0.194352	0.10362
		0.212609	0.103796
		0.213215	0.104343
		0.216195	0.107904
		0.228114	0.119066
		0.237912	0.13149
		0.240918	0.134848
		0.242988	0.139596
		0.253544	0.140682
		0.265286	0.14101
		0.266549	0.144369
		0.271953	0.146995
		0.281221	0.152146
		0.283569	0.166061
		0.290311	0.166944
		0.30165	0.17638
		0.350488	0.177677
		0.395109	0.180177
		0.447988	0.180253
		0.461221	0.194444
			0.211431
			0.214722
			0.250227
			0.261894
			0.338005
			0
			0.0540909
			0.0595875
			0.0762626
			0.0999242
			0.108611
			0.111263
			0.117677
			0.122904
			0.126187
			0.139933
			0.15346
			0.159141
			0.160707
			0.165985
			0.168535
			0.179495
			0.180732
			0.190631
			0.214874
			0.21947
			0.222247
			0.228586
			0.2325
			0.232626
			0.257879
			0.26346
			0.264773
			0.270783
			0.292576
			0.304242
			0.312071
			0.343737
			0.430126
			0
			0.049596
			0.0542929
			0.0559091
			0.0860859
			0.0867424
			0.107626
			0.108232
			0.113258
			0.118636
			0.136869
			0.143182
			0.143813
			0.148283
			0.152854
			0.169739
			0.175606
			0.187525
			0.198114
			0.21149
			0.214015
			0.218838
			0.219091
			0.226263
			0.236086
			0.238359
			0.253788
			0.265286
			0.270354
			0.347854
			0.360581
			0.408359

## Sheet: Fig. 2c
	ACTION A	Individual Animal ID													ChR2-YFP Average
	Time (Minutes)	Normalized Frequency (Action per min)													Average	S.E.M
	30	1	1	1	1	1	1	1	1	1	1	1	1	1	1	0
	60	8.75214	8.24444	6.11261	3.15385	7.64706	3.67857	1.12687	2.54598	3.73	10.2623	2.13693	6.64151	1.81279	5.065	0.837148
	90	16.6838	17.0222	6.75676	3.82591	13.3235	7.22321	1.01493	5.33908	12.6	12.2951	2.80083	10.0377	2.87671	8.59998	1.50416
	120	20.9145	20.5889	8.58559	6.03239	17.2059	9.94196	1.76866	5.96552	19.44	15.9344	3.12033	13.1038	3.72146	11.2556	1.93678
	150	23.265	24.6444	9.75225	5.95951	20.7279	9.07589	1.35448	7.54023	18.85	19.2377	3.07884	15.1887	5.15525	12.6023	2.23243
	180	23.9487	26.5333	9.54054	6.34413	20.1176	14.8661	1.9291	6.27586	19.85	21.2623	4.21162	16.8774	5.63927	13.6458	2.31693
	210	26.0513	22.6	9.48649	6.93927	21.2059	14.2277	1.20149	7.31609	18.29	22.2951	3.93776	17.3962	5.72603	13.5903	2.28729
	230	25.3205	25.9	9.08784	10.2692	19.0147	14.6451	2.52985	7.86207	19.545	21.2828	5.51452	14.9717	5.28082	13.9403	2.17109
	250	6.34615	11.05	2.84459	4.04453	9.07721	3.64286	1.34888	5.75862	7.665	7.54918	2.52075	5.43396	3.22603	5.42367	0.788922
	270	4.11538	7.3	2.62838	2.4413	3.94853	1.8683	1.34328	4.11207	4.425	5.11475	2.04772	5.70283	2.62329	3.66699	0.476497
	290	3.15385	5.36667	2.39189	2.09514	2.59191	2.13616	1.42164	1.5431	0.885	5.45902	2.60788	3.19811	2.02055	2.68238	0.381467
	310	23.4231	26.35	9.55405	9.28543	19.5993	12.5223	1.99254	7.53448	14.4	20.0041	4.21369	10.1887	6.21233	12.7138	2.10079
	340	4.36752	5.72222	2.5045	2.16194	4.36765	2.72321	1.57463	4.37356	5.95	4.40164	2.6639	4.32075	1.24658	3.56755	0.419901
	370	2.82906	4.03333	0.675676	3.80567	3.54412	6.86607	1.75373	3.34483	1.27	4.2541	1.74274	1.95283	2.80365	2.99045	0.448241
	400	0.376068	2.17778	0.0225225	3.22267	1.63235	3.79911	0.929104	0.971264	1.09	3.0082	0.858921	0.632075	2.72603	1.6497	0.335896
	430	0.102564	2.11111	0.0495495	1.93117	0.691176	3.30804	0.895522	1.15517	0.21	3.13934	0.369295	0.5	1.51142	1.2288	0.306944
	460	0.0940171	1.66667	0.00900901	1.61134	0.272059	3.25893	0.772388	0.385057	0.08	2.36066	0.0580913	0.0471698	0.981735	0.892086	0.288958
	490	0	0.955556	0.0045045	1.53036	0.382353	3.08036	0.791045	0.672414	0.34	1.64754	0.0622407	0.216981	1.20548	0.837603	0.242601
	520	0.00854701	0.155556	0	1.55466	0.441176	3.45536	0.649254	0.275862	0.25	2.36885	0.0456432	0.0188679	0.511416	0.748861	0.296568
	540	0.025641	1.1	0.00675676	1.45749	0.352941	3.1875	0.772388	0.362069	0.165	1.04508	0.0497925	0.113208	0.924658	0.735579	0.244203
	560	0.935897	1.76667	1.05405	1.90081	2.58088	1.77455	1.13619	1.61207	1.515	3.22131	0.90249	1.31604	1.32192	1.6183	0.185037
	580	0.333333	1.98333	1.16216	1.48178	1.37868	1.84152	1.19776	2.07759	1.5	3.66393	1.18257	2.16509	1.52055	1.65295	0.214648
	600	0.935897	1.36667	1.73649	1.40891	0.463235	1.6942	1.01866	1.87069	1.08	4.16803	1.28216	2.10849	1.15753	1.56084	0.24889
	620	0.0128205	0.166667	0.0540541	1.24494	0.705882	2.92634	0.649254	0.491379	0.21	0.959016	0.205394	0.113208	0.60274	0.641669	0.216839
	ACTION B	Individual Animal ID													ChR2-YFP Average
	Time (Minutes)	Normalized Frequency (Action per min)													Average	S.E.M
	30	1	1	1	1	1	1	1	1	1	1	1	1	1	1	0
	60	0.835366	0.5	0.0898876	0.34359	0.429448	0.716418	0.314815	1.18493	1.17857	0.285714	0.279503	0.709677	1.17021	0.618318	0.105202
	90	0.20122	0.103774	0.0561798	0.266667	0.147239	0.865672	0.287037	0.356164	1.07738	0.10299	0.298137	0.358871	0.638298	0.366125	0.0862194
	120	0.0914634	0.00943396	0.0786517	0.287179	0.0245399	0.641791	0.12037	0.383562	0.0892857	0.116279	0.0559006	0.370968	0.191489	0.189301	0.0509064
	150	0	0	0.011236	0.169231	0	0.512438	0.0833333	0.19863	0.142857	0.0465116	0.00621118	0.116935	0.234043	0.117033	0.0400928
	180	0.0121951	0	0.0337079	0.164103	0.0368098	0.0895522	0.037037	0.712329	0.0535714	0.0797342	0.0186335	0.153226	0.0851064	0.113539	0.0518309
	210	0	0	0.0337079	0.128205	0.0245399	0.109453	0	0.232877	0.0952381	0.0697674	0.0124224	0.0483871	0.0212766	0.0596826	0.018771
	230	0.00914634	0	0.0505618	0.1	0.00920245	0.0373134	0.0416667	0.205479	0.0178571	0.109635	0	0.145161	0.0319149	0.0583029	0.0175984
	250	0.503049	0.169811	1.07865	0.523077	0.303681	0.880597	0.305556	0.493151	0.785714	0.583056	0.624224	0.725806	1.75532	0.671669	0.113604
	270	0.685976	0.325472	1.58427	0.669231	0.809816	1.03731	0.25	0.842466	1.17857	0.508306	0.614907	0.604839	2.96809	0.929173	0.196369
	290	0.57622	1.07547	0.926966	0.807692	0.625767	1.23134	1.01389	0.657534	0.785714	0.463455	0.568323	0.635081	2.90426	0.943978	0.174997
	310	0.027439	0	0.0337079	0.0384615	0.0552147	0.201493	0.0694444	0.328767	0.0357143	0.0548173	0.0652174	0.169355	0.0638298	0.0879585	0.0253992
	340	0.914634	0.877358	1.47191	0.6	0.711656	1.59204	1.62963	0.753425	0.839286	0.677741	0.57764	0.762097	1.29787	0.97733	0.105691
	370	2.63415	1.99057	13.618	1.7641	1.23926	3.63184	5.75	2.85616	3.86905	2.05316	2.93789	2.00403	4.53191	3.76001	0.891519
	400	4.67073	3.0283	22.5955	4.39487	2.09816	6.14925	9.13889	4.67123	3.99405	2.75415	7.1677	1.91532	13.8723	6.65004	1.61034
	430	6.0122	4.24528	21.8315	5.48718	3.25153	6.30846	10.0926	5.02055	5.13095	3.37874	10.6087	3.03226	23.2128	8.2779	1.87054
	460	7.06098	3.96226	23.0449	6.10769	3.25767	7.24378	11.6759	5.19863	5.58929	3.86047	12.8199	2.28629	34.8723	9.7677	2.59667
	490	6.56098	4.30189	16.5618	5.91282	4.48466	7.1592	12.8333	6.45205	5.3631	4.24585	12.5963	3.02823	32.6383	9.39527	2.2373
	520	7.39024	5.16981	17.9775	6.32821	4.68098	8.16915	13.0185	6.73973	5.65476	4.40864	12.8137	2.55645	34.7872	9.97653	2.38386
	540	6.94207	4.64151	15.8427	7.03077	4.39877	7.88806	13.7361	6.61644	6.65179	5.02824	13.0435	4.10685	41.3936	10.5631	2.77768
	560	3.33841	3.66509	4.65169	2.46923	2.34663	3.77612	4.44444	2.36301	3.08036	2.16279	4.00621	1.98992	13.0532	3.94978	0.797303
	580	3.03659	2.91509	4.14607	2.03846	1.57362	2.54478	3.04167	1.88014	2.40179	1.52492	3.88509	1.62702	12.734	3.33456	0.81745
	600	2.45122	2.58962	3.45506	2.23077	0.48773	2.08209	2.34722	1.19178	1.66964	1.0515	1.88199	1.39718	8.93617	2.444	0.58135
	620	8.03963	5.54717	19.9382	7.73846	3.92945	7.49254	13.5139	6.92466	6.0625	5.27243	12.3354	3.45968	44.7447	11.1537	3.0681

## Sheet: Fig. 2d
			CHR2_YFP Action B
			EMD	Baseline	Early	Mid	Late
			0	1	1.30198	1.77723	1.92079
			0	1	1.5665	3.38916	5.13793
			0	1	2.23834	3.36269	4.36269
			0	1	2.53237	6.38129	6.64029
			0	1	2.71739	5.04348	10.7283
			0	1	3.12183	6.56853	6.67005
			0	1	3.45	11.0222	15.2444
			0	1	4.13846	25.2615	25.8
			0	1	5.12903	7.32258	8.04147
			0	1	5.52212	15.0619	17.0442
			0	1	6.50602	14.2169	18.1566
			0	1	7.71698	18.7642	22.2075
			0	1	9.48936	22.3936	24.9787
			0	1	11.4674	17.7935	23.6848
			0	1	12.5	29.0741	37.1852
			0.0328788	1	1.3786	1.46502	1.82305
			0.037197	1	0.617647	1.14706	1.37059
			0.0410606	1	1.4555	1.49738	1.59162
			0.0470202	1	3.92486	5.85549	6.18497
			0.049596	1	1.78947	2.12865	2.56725
			0.0497475	1	2.79845	4.24031	4.48837
			0.0500673	1	0.570048	0.623188	0.36715
			0.0508081	1	2.40865	3.11058	3.16346
			0.0512879	1	8.60748	7.63551	6.4486
			0.0515741	1	1.49351	3.59091	3.09091
			0.0537626	1	2.32184	3.10345	5.05747
			0.0540909	1	1.69298	1.57895	1.03509
			0.0542929	1	1.91503	2.79739	1.96732
			0.0549242	1	0.855556	1.0037	1.3037
			0.055	1	1.31504	0.968974	0.806683
			0.0551515	1	2.5	3.40909	2.11364
			0.0559091	1	1.42169	1.62651	2.56024
			0.057096	1	1.40636	2.09894	1.53004
			0.057197	1	1.15267	1.83206	1.45038
			0.0584596	1	1.05882	0.917647	0.970588
			0.0595875	1	2.25595	3.02976	2.91071
			0.0623485	1	2.16667	2.99206	5.12698
			0.0636027	1	6.48193	6.87952	5.60241
			0.0666414	1	3.44118	3.52353	3.02353
			0.0669697	1	1.51497	1.79641	3.7485
			0.0672138	1	1.02632	1.46053	1.44079
			0.0673485	1	1.47603	1.13699	0.94863
			0.0680051	1	2.35185	2.69753	2.91358
			0.0681061	1	1.08264	0.871901	0.652893
			0.0691414	1	0.244648	0.24159	0.211009
			0.070101	1	1.01587	1.30159	1.78175
			0.0718687	1	2.25556	4.92222	3.63333
			0.0732576	1	4.09804	3.86275	2.02941
			0.0743939	1	3.49315	8.10959	9.17808
			0.0746717	1	2.39216	4.58824	5.98039
			0.0750758	1	1.34932	1.69178	1.76712
			0.075968	1	3.59627	3.96894	1.78882
			0.0762626	1	2.45669	3.90551	4.33858
			0.0784933	1	8.16216	8.59459	8.72973
			0.0810606	1	0.391705	0.133641	0.0691244
			0.0824663	1	7.29787	7.40426	10.1702
			0.0833838	1	1.36232	1.71377	1.57971
			0.0834091	1	2.9322	2.62712	2
			0.0840657	1	1.065	0.875	0.665
			0.0840657	1	3.18129	2.39181	4.4152
			0.0847306	1	5.11607	6.64286	4.83036
			0.0849747	1	1.09717	1.23887	1.28745
			0.0855135	1	0.882927	0.678049	0.946341
			0.0855303	1	1.45763	1.04237	0.898305
			0.0860859	1	1.84507	2.07042	1.97887
			0.0867424	1	0.90799	0.460048	0.421308
			0.0868266	1	1.88889	1.9697	2.10101
			0.0869697	1	1.16525	1.1822	1.28814
			0.0896296	1	9.91045	21.209	21.8657
			0.0897811	1	1.62542	1.9699	1.82609
			0.0915152	1	1.35149	1.40594	1.13366
			0.0915657	1	0.532847	0.321168	0.394161
			0.0918687	1	1.43956	1.77289	1.93773
			0.0920202	1	1.31538	0.7	0.676923
			0.0922222	1	1.3	1.3	0.885714
			0.0944108	1	3.77778	4.42963	3.56296
			0.0948232	1	0.635965	0.333333	0.223684
			0.0952104	1	0.758621	1.41379	3.5
			0.0958333	1	0.820809	0.774566	0.705202
			0.0990488	1	2.57746	4.06103	3.30516
			0.0998232	1	2.01493	1.55224	1.13433
			0.0999242	1	2.79545	3	3.25
			0.100581	1	0.865116	1.12093	1.2186
			0.100749	1	2.12605	2.08403	2.04202
			0.100951	1	1.32558	1.23256	2.22093
			0.101338	1	0.482587	0.223881	0.303483
			0.101717	1	1.95238	1.14286	0.968254
			0.10362	1	0.617647	0.323529	0.191176
			0.103721	1	3.85345	7.98707	7.25431
			0.103796	1	0.584416	0.324675	0.194805
			0.104343	1	0.823899	0.515723	0.308176
			0.105379	1	1.8209	3.07463	3.60448
			0.107626	1	0.583039	0.222615	0.106007
			0.107904	1	0.673913	0.231884	0.23913
			0.108232	1	1.89604	2.09901	1.64356
			0.108232	1	0.380753	0.25523	0.259414
			0.108577	1	2.26966	0.47191	0.224719
			0.108611	1	1.68889	2.21111	1.33333
			0.109377	1	0.870432	2.15282	2.14618
			0.109444	1	0.469649	0.504792	0.217252
			0.109848	1	0.828283	0.469697	0.515152
			0.110455	1	1.16327	0.530612	0.0816327
			0.110505	1	1.04348	1.19807	0.908213
			0.111263	1	2.25	2.19737	1.93421
			0.111658	1	0.817365	0.419162	0.305389
			0.112424	1	0.6625	1.225	1.525
			0.113224	1	1.61224	0.346939	0.561224
			0.113258	1	0.712871	0.452145	0.320132
			0.113266	1	5.92233	6.40777	4.87379
			0.113763	1	2.28464	1.55805	1.14232
			0.113788	1	1.24765	1.42633	1.279
			0.113864	1	2.87879	2.18182	1.33333
			0.113914	1	2.87313	3.17164	3.04478
			0.114141	1	0.301136	0.0454545	0.0397727
			0.114722	1	0.899642	0.942652	0.860215
			0.115059	1	6.10294	4.58824	4.91176
			0.116557	1	1.86538	0.682692	0.923077
			0.117677	1	1.72455	1.23952	0.988024
			0.117845	1	3.06806	2.06283	1.44503
			0.118106	1	0.587879	0.30303	0.169697
			0.118636	1	1.26087	0.246377	0.304348
			0.119066	1	0.188571	0.00571429	0.0228571
			0.119369	1	1.47059	0.188235	0.576471
			0.119386	1	0.548387	0.215054	0.172043
			0.120278	1	2.52174	1.59006	1.49068
			0.121136	1	2.0873	1.65873	1.96032
			0.122281	1	1.88	1.83	1.11
			0.122904	1	1.29655	0.737931	0.562069
			0.122904	1	0.329268	0.164634	0.256098
			0.123384	1	1.18289	0.238938	0.168142
			0.123737	1	0.821918	0.156164	0.221918
			0.124672	1	0.934307	1.35766	1.57664
			0.125968	1	0.755906	0.488189	0.448819
			0.126187	1	0.540146	0.193431	0.124088
			0.126818	1	0.896552	0.994253	0.350575
			0.127222	1	0.577922	0.532468	0.194805
			0.128283	1	0.318182	0.0314685	0.0524476
			0.129832	1	4.54082	0.683673	0.387755
			0.129975	1	0.507042	0.0492958	0.0211268
			0.130463	1	0.90625	0.583333	0.916667
			0.13149	1	0.764368	0.45977	0.367816
			0.132374	1	0.418972	0.55336	0.173913
			0.132399	1	0.577947	0.178707	0.0874525
			0.133308	1	0.898876	1.07303	0.488764
			0.134848	1	1.21495	1.46729	1.50467
			0.135581	1	1.73214	1.91071	2.14286
			0.136869	1	0.834225	0.411765	0.256684
			0.138283	1	0.301075	0.155914	0.107527
			0.139369	1	0.728863	0.629738	0.501458
			0.139596	1	0.24	0.0266667	0.04
			0.139933	1	0.58567	0.311526	0.211838
			0.140581	1	0.587786	0.0305344	0.00763359
			0.140682	1	0.547368	0.0526316	0.0736842
			0.140732	1	1.36683	1.24121	1.12563
			0.140808	1	1.42029	0.652174	0.65942
			0.14101	1	0.492308	0.333333	0.389744
			0.141414	1	0.357143	0.154762	0.154762
			0.141843	1	1.91885	0.908377	0.594241
			0.141869	1	1.92414	2.08276	1.08276
			0.14202	1	0.915493	0.211268	0.028169
			0.142441	1	2.07812	1.125	1.32812
			0.142626	1	1.00752	0.383459	0.300752
			0.142778	1	0.42735	0.179487	0.102564
			0.142912	1	0.663317	0.180905	0.180905
			0.143182	1	1.53012	1.91566	2.3012
			0.143813	1	1.24031	1.62791	0.821705
			0.143813	1	0.39759	0.310241	0.48494
			0.144082	1	1.05848	0.25731	0.134503
			0.144369	1	1.69681	1.53723	1.56915
			0.14452	1	0.666667	0.106227	0.0915751
			0.146364	1	0.678657	0.42446	0.359712
			0.146465	1	1.45714	0.657143	0.535714
			0.146995	1	0.559055	0.141732	0.181102
			0.14702	1	0.329268	0.0609756	0
			0.14729	1	0.5	0.0766129	0.120968
			0.147988	1	1.01504	0.428571	0.0902256
			0.148283	1	0.42132	0.28934	0.0913706
			0.148451	1	6.81395	9.16279	9.86047
			0.14936	1	0.856459	0.241627	0.0550239
			0.14947	1	0.25	0.285714	0.571429
			0.151936	1	0.530612	0.0544218	0.0272109
			0.15213	1	0.5	0.266667	0.133333
			0.152146	1	0.795238	0.404762	0.266667
			0.152854	1	0.217742	0.129032	0.185484
			0.153434	1	0.529851	0.11194	0.0746269
			0.15346	1	0.330233	0.0837209	0.0186047
			0.153527	1	1.72489	0.956332	0.847162
			0.153965	1	0.72093	0.387597	0.255814
			0.154293	1	0.501779	0.135231	0.13879
			0.154343	1	0.208556	0.00534759	0
			0.154705	1	1.44751	1.1105	0.944751
			0.154975	1	0	0	0
			0.155463	1	6.95556	5.06667	8.08889
			0.156818	1	1.70909	2.27273	2.33636
			0.158241	1	2.22318	1.7897	1.37339
			0.158939	1	0.765487	1.61947	0.738938
			0.159141	1	0.623656	0.0645161	0.0215054
			0.159293	1	0.823529	0.0294118	0.470588
			0.160707	1	0.38806	0.0547264	0.00995025
			0.161608	1	0.384314	0.0313725	0
			0.1617	1	0.0731707	0	0.219512
			0.162677	1	1.35472	0.962264	0.803774
			0.16282	1	0.274194	0.0564516	0.0322581
			0.16298	1	0.108808	0.0829016	0.0310881
			0.164293	1	0.715328	0.248175	0.0437956
			0.164571	1	0.589744	0.0320513	0.00641026
			0.164848	1	0.169725	0.0917431	0.087156
			0.165598	1	0.457364	0.108527	0.0155039
			0.165985	1	1.23824	0.899687	0.561129
			0.166061	1	0.536585	1.7561	0.707317
			0.166742	1	0.513158	0.230263	0.0460526
			0.166944	1	0.304348	0.0434783	0.0144928
			0.16697	1	3.19231	3.53846	3.84615
			0.167702	1	0.259494	0.0822785	0.101266
			0.167921	1	0.943299	0.407216	0.216495
			0.167929	1	0.640625	0.328125	0.257812
			0.168535	1	0.242424	0	0.030303
			0.16883	1	1.09877	0.0987654	0
			0.169739	1	1.47668	2.25389	2.20207
			0.169773	1	0.80695	0.277992	0.258687
			0.170093	1	0.557143	0.266667	0.052381
			0.170202	1	0.569444	0.0509259	0.0416667
			0.170682	1	0.237288	0.0875706	0.0508475
			0.171296	1	0.758621	0.674877	0.453202
			0.171313	1	1.01342	0.812081	0.221477
			0.171507	1	0.177033	0.0717703	0.00956938
			0.171827	1	2.82781	4.54967	5.72848
			0.172399	1	0.872222	0.738889	0.333333
			0.172609	1	0.936416	0.271676	0.312139
			0.173224	1	1.81395	5.05426	6.05426
			0.173561	1	0.631148	0.248634	0.10929
			0.175606	1	0.718391	0.16092	0.091954
			0.17638	1	0.435294	0.129412	0.0352941
			0.176717	1	0.387931	0.0862069	0.0172414
			0.176953	1	1.34842	0.502262	0.751131
			0.177071	1	0.50495	0.029703	0.128713
			0.177677	1	0.634921	0.333333	0.126984
			0.178089	1	0.162162	0.0135135	0.0810811
			0.178687	1	0.301038	0.0311419	0.0346021
			0.178914	1	0.809524	1.16883	0.632035
			0.179495	1	0.487562	0.124378	0.0348259
			0.179722	1	0.569733	0.0356083	0.0118694
			0.179949	1	0.372881	0	0.00847458
			0.180118	1	1.00719	0.471223	0.226619
			0.180177	1	0.0234375	0	0.0234375
			0.180202	1	0.743802	0.363636	0.0909091
			0.180253	1	0.404255	0.553191	0.191489
			0.180446	1	0.373913	0.0434783	0.00869565
			0.180631	1	0.725	0.175	0.075
			0.180732	1	0.43985	0.161654	0.0714286
			0.180934	1	0.52459	0.0327869	0.0819672
			0.181187	1	0.934066	1.43956	1.6044
			0.18298	1	1.56522	0.217391	0.391304
			0.184882	1	0.621795	0.121795	0.166667
			0.185	1	0.315217	0.0869565	0.0326087
			0.18521	1	1.64286	0	0
			0.185707	1	2.46753	1.75325	1.4026
			0.186338	1	0.486957	0.0173913	0.0173913
			0.186692	1	0.736842	0.293233	0.240602
			0.187306	1	0.0745763	0.0338983	0.0101695
			0.187525	1	1.09836	0.553279	0.290984
			0.189638	1	0.902778	0.0277778	0
			0.190631	1	2.15205	3.05263	4.52047
			0.191136	1	0.382716	0.0185185	0.00617284
			0.191894	1	0.595652	0.104348	0.0347826
			0.191944	1	0.194872	0.0871795	0.0358974
			0.191987	1	0.267905	0.0424403	0.0159151
			0.192323	1	1.46	1.08	0.5
			0.19234	1	0.176101	0.194969	0.245283
			0.193308	1	0.697561	0.0585366	0.0243902
			0.193788	1	1.4	0.769231	0.476923
			0.194007	1	0.526042	0.0729167	0.00520833
			0.194436	1	2.04762	2.17857	1.02381
			0.194444	1	0.326241	0.77305	0.758865
			0.196574	1	0.732919	0.621118	0.0993789
			0.19798	1	3.21127	5.59155	7.24648
			0.198056	1	0.34188	0.0512821	0.034188
			0.198114	1	1.49375	0.70625	0.825
			0.198157	1	0.644144	0.184685	0.0630631
			0.198813	1	0.353535	0.348485	0.429293
			0.198838	1	0.882629	0.384977	0.230047
			0.200328	1	0.5625	0.145833	0.0625
			0.200623	1	0.26893	0.0652742	0.0234987
			0.200707	1	0.157303	0.011236	0.0449438
			0.20101	1	0.963855	0.156627	0.0240964
			0.201919	1	0.15625	0	0.03125
			0.202071	1	2.86667	3.46667	1.06667
			0.202576	1	0.752809	0.314607	0.202247
			0.203384	1	0.458967	0.0425532	0.0182371
			0.204268	1	0.700787	0.125984	0.0551181
			0.205042	1	0.0230769	0.0153846	0
			0.206431	1	1.4058	0.565217	0.514493
			0.206658	1	0.0973451	0.00884956	0.00884956
			0.206944	1	3.344	3.072	3.104
			0.208838	1	0.553398	0.252427	0.00970874
			0.208864	1	0.227848	0.392405	0.341772
			0.210227	1	0.262774	0.0145985	0.0218978
			0.210648	1	0.25	0.0833333	0
			0.211271	1	0.352113	0.246479	0.176056
			0.211431	1	0.299213	0.0314961	0.00787402
			0.21149	1	1.40336	2.97479	2.61345
			0.211524	1	2.38356	1.90411	2.75342
			0.212946	1	0.297143	0.0228571	0
			0.213131	1	0.5	0.0428571	0.0142857
			0.213771	1	1.47482	0.935252	1.71942
			0.214015	1	0.531915	0.219858	0.113475
			0.214259	1	0.438849	0.0827338	0.0323741
			0.214318	1	0.00943396	0	0
			0.214495	1	0.621429	0.0142857	0.00714286
			0.214722	1	0.164179	0.00995025	0
			0.214874	1	0.20625	0.06875	0.03125
			0.215227	1	0.528139	0.0779221	0.04329
			0.215682	1	0.102941	0.0147059	0
			0.21638	1	0.766917	0.075188	0.018797
			0.216414	1	0.467532	0.831169	0.331169
			0.217727	1	0.464481	0.0273224	0
			0.218838	1	0.28	0.04	0.28
			0.219091	1	0.50641	0.166667	0.0961538
			0.219116	1	0.396226	0.113208	0
			0.21947	1	0.236486	0.0135135	0
			0.219495	1	0.671533	0.0145985	0.0729927
			0.220648	1	0.25	0.0357143	0
			0.222247	1	0.787879	0.333333	0.126263
			0.223434	1	0.0857143	0.0428571	0.0178571
			0.223796	1	0.211111	0.0407407	0.0148148
			0.223914	1	0.0677966	0.0508475	0.0338983
			0.224512	1	0.0960452	0.039548	0
			0.225042	1	0.0632911	0.126582	0.0632911
			0.225328	1	0.475806	0.0241935	0.00806452
			0.22548	1	0.462898	0.0388693	0.00353357
			0.225833	1	0.174603	0.111111	0.0687831
			0.226263	1	0.981481	0.0740741	0
			0.22633	1	1.19355	0.770161	0.633065
			0.228106	1	0.274725	0.010989	0.010989
			0.22851	1	0.162393	0.0683761	0.034188
			0.228586	1	0.473684	0.12782	0.0225564
			0.228704	1	0.315789	0.0526316	0.00657895
			0.229234	1	0.166667	0.0714286	0.00396825
			0.229259	1	1.64706	0.718954	0.54902
			0.229891	1	0.209302	0	0
			0.229992	1	0.384365	0.0390879	0.00325733
			0.230051	1	0.957317	0.054878	0.0121951
			0.230429	1	0.881579	0.144737	0.0723684
			0.231717	1	0.382979	0.87234	0.489362
			0.231742	1	0.560976	1.26829	1.32927
			0.2325	1	1.99074	2.12963	1.67593
			0.232626	1	0.0306122	0.0102041	0.0102041
			0.233056	1	0.767442	0.131783	0.0232558
			0.233148	1	1.90683	2.26708	1.67081
			0.234966	1	1.23841	0.304636	0.178808
			0.23548	1	1.1875	0.0625	0.6875
			0.235707	1	1.4359	0.0769231	0
			0.236086	1	0.981308	1.1028	0.46729
			0.236212	1	0.15	0.075	0
			0.238359	1	0.0972222	0.0902778	0.0625
			0.238695	1	0.273885	0.0254777	0.0191083
			0.239116	1	0.406977	0.0116279	0
			0.240867	1	1.33333	0.307692	0.726496
			0.242163	1	0.0364964	0.00729927	0
			0.242264	1	0.0327869	0.00409836	0.00819672
			0.242534	1	0.0384615	0	0.115385
			0.243106	1	0.395062	0.0123457	0.0617284
			0.244419	1	1.02069	0.0689655	0.0482759
			0.245404	1	0.512195	0.0487805	0
			0.247753	1	0.427273	0.0181818	0
			0.247803	1	0.0656934	0.0364964	0
			0.247845	1	0.0897436	0	0
			0.248148	1	0.975309	0.12963	0.0679012
			0.248367	1	0.471154	0.105769	0.105769
			0.25	1	0.253086	0	0.00617284
			0.250042	1	3.8254	1.75397	1.44444
			0.250227	1	0.642857	0.0714286	0
			0.25053	1	0.872727	1.14545	0.0727273
			0.25096	1	0	0.0704225	0
			0.251364	1	0.421053	0.315789	0.0789474
			0.251692	1	0.047619	2.28571	0.761905
			0.253788	1	0.236111	0.0138889	0
			0.253914	1	0.3	0.3	1.4
			0.254638	1	0.461538	0.0604396	0.0384615
			0.255859	1	0.103093	0	0.0103093
			0.257138	1	0.212598	0	0.00787402
			0.257879	1	0.155689	0.0898204	0.00598802
			0.258788	1	0.333333	0.2	0.2
			0.259242	1	0.427419	0.0403226	0.0241935
			0.260168	1	0.403292	0.0164609	0.0329218
			0.260455	1	0.792453	0	0
			0.2608	1	0.0860215	0.0107527	0
			0.261052	1	0.0769231	0.00854701	0.00854701
			0.261894	1	0.261905	1.77381	1.4881
			0.262416	1	0.386364	0.0454545	0
			0.2633	1	0.00537634	0	0.00537634
			0.26346	1	0.0526316	0	0
			0.264773	1	0.0917431	0.0183486	0
			0.264823	1	0.0365854	0	0
			0.265286	1	1.13043	0.173913	0.0869565
			0.266128	1	0.038961	0	0
			0.266431	1	0.2	0.0097561	0.0146341
			0.266835	1	0.310924	0.0966387	0.0672269
			0.266995	1	0.459854	0.0291971	0.0109489
			0.267045	1	0.171429	0.00952381	0.00952381
			0.267946	1	0.190083	0	0
			0.268359	1	2.28571	0.285714	0
			0.269024	1	0.0512821	0.017094	0.00854701
			0.27	1	0.0188679	0	0
			0.270354	1	0.08	0.06	0.2
			0.270783	1	0.474138	0.0689655	0.00862069
			0.271086	1	0	0	0
			0.271944	1	0.973822	0.052356	0.0157068
			0.272079	1	0.00943396	0.0188679	0.0188679
			0.272845	1	0.060241	0.0120482	0.0060241
			0.274158	1	0.011236	0	0
			0.275354	1	0.0273973	0.0958904	0
			0.275657	1	0.0434783	0	0
			0.280034	1	0.076087	0.0362319	0.00362319
			0.280909	1	1.625	1.325	1.9
			0.281052	1	0.0153374	0	0
			0.282298	1	0	0	0
			0.282904	1	0.325	0.2	0
			0.283535	1	0.333333	1.33333	0
			0.28553	1	0.101449	0.057971	0.0434783
			0.286515	1	0.08	0.0133333	0.04
			0.287197	1	0	0	0
			0.287635	1	1.75	0.5	0.09375
			0.287753	1	0.645161	0.0107527	0
			0.287955	1	0.0576923	0.0192308	0
			0.288224	1	0.0212766	0	0
			0.288914	1	0.39207	0.687225	0.185022
			0.289386	1	0.11194	0.00746269	0
			0.290303	1	0.608889	0.262222	0.0977778
			0.291886	1	0.00940439	0	0
			0.292576	1	0.25	0	0
			0.293687	1	2.33684	0.126316	0.0210526
			0.294646	1	0.515873	0.15873	0.0238095
			0.296136	1	0.157895	0.157895	0.684211
			0.296439	1	0.298013	0.013245	0
			0.297744	1	0.937984	0.0697674	0.0155039
			0.29798	1	0	0.0217391	0.0217391
			0.298392	1	0.047619	0	0
			0.298434	1	0.712121	0	0
			0.300421	1	0.351852	0.037037	0
			0.301364	1	5.125	4.25	2.125
			0.301406	1	0.0428571	0	0
			0.302315	1	0.0416667	0	0
			0.302719	1	0.0915493	0	0
			0.304091	1	0.0229885	0	0
			0.304242	1	0.24359	0	0.0128205
			0.307702	1	0.0566038	0.0377358	0
			0.308409	1	1.29054	3.27027	4.62162
			0.308552	1	0.418367	0.0408163	0
			0.311035	1	0.0434783	0	0
			0.312071	1	0	0	0
			0.313409	1	0.173228	0.00787402	0
			0.315758	1	0.192982	1.61404	0.245614
			0.31697	1	0.448529	0.0220588	0
			0.318081	1	0.0344828	0.0258621	0.0172414
			0.320724	1	0.119266	0	0
			0.32303	1	0.0333333	0.0888889	0.0777778
			0.323291	1	0.363636	0.0909091	0.181818
			0.326052	1	0	0	0
			0.328325	1	0.00636943	0	0
			0.334537	1	0.049505	0	0
			0.337769	1	0	0	0
			0.337828	1	0	0	0
			0.338005	1	0.257143	1.37143	1.15714
			0.339672	1	0.646154	0	0
			0.339924	1	0.939227	0.0662983	0.0828729
			0.343737	1	0	0	0
			0.344487	1	0	0.00970874	0
			0.345194	1	0.106383	0	0
			0.345354	1	0.0277778	0	0
			0.347374	1	0.315789	0.184211	0.0263158
			0.347854	1	0.0847458	0.0338983	0.220339
			0.350471	1	0.0535714	0	0.0714286
			0.356035	1	0.454545	0	1.18182
			0.358519	1	0	0.0594059	0.029703
			0.360581	1	0.0322581	0.0645161	0.0430108
			0.366869	1	0.652755	0.0567613	0.00500835
			0.369747	1	0.452763	0.566845	0.13369
			0.375926	1	0	0	0
			0.376136	1	0.0175439	0.122807	0
			0.377912	1	1.22414	0	0
			0.382475	1	0	0	0
			0.386061	1	0.73262	0	0
			0.391313	1	0	0	0
			0.398148	1	0.119048	0	0
			0.400825	1	0	0	0
			0.400951	1	0.0535714	0	0
			0.408359	1	0.00847458	0.0508475	0.0508475
			0.40904	1	0.484848	0.0909091	0
			0.41447	1	0.0819672	0.0983607	0.0327869
			0.415909	1	0.0243902	0.268293	0.0731707
			0.429158	1	0.0394737	0	0
			0.430126	1	0.0140845	0	0
			0.431557	1	0.0738255	0.00671141	0.00671141
			0.432778	1	0.45614	0	0
			0.439495	1	5.99367	0	0
			0.443426	1	0.201923	0	0
			0.449596	1	0	0	0
			0.455926	1	1.57692	0	0
			0.458586	1	0	0	0
			0.477971	1	0.13253	0.060241	0.108434
			0.482492	1	0.00306748	0	0
			0.487803	1	0.0724638	0.0434783	0
			0.489941	1	0	0	0
			0.495269	1	0.030303	0	0
			0.495446	1	0	0	0
			0.519823	1	0	0	0
			0.522997	1	0	0	0
			0.529891	1	0.0722222	0	0

## Sheet: Fig. 2f
	Top panel: Action B
		Individual Animal
	Time (Minutes)	Normalized Frequency
	20	1	1	1	1	1	1	1	1	1	1	1	1	1
	40	1.05621	0.682685	0.364796	0.835329	0.420749	0.765408	0.717877	0.599024	0.944602	0.679829	0.549377	0.861782	0.701001
	60	0.839216	0.362319	0.221939	0.567864	0.362152	0.725646	0.475791	0.324878	0.927557	0.561366	0.441035	0.712991	0.576538
	80	0.724183	0.184592	0.308673	0.572854	0.407301	0.72167	0.512104	0.317073	0.741477	0.609392	0.386385	0.524169	0.608011
	100	0.92549	0.660564	0.875	1.4521	0.845341	0.852883	0.887337	0.898537	0.796875	0.614728	0.813998	0.812689	0.748212
	120	1.00654	0.955759	1.125	1.56687	0.962536	0.870775	1.01676	0.923902	0.75142	0.785486	0.949185	0.564955	0.708155
	Top panel: Action B
	ChR2-YFP Average
	Average	S.E.M
	1	0
	0.706052	0.0542583
	0.546099	0.0583295
	0.509068	0.0491831
	0.860288	0.055375
	0.937487	0.0668505
	Bottom panel: Laser Triggers
		Individual Animal
	Time (Minutes)	Normalized Frequency
	20	1	1	1	1	1	1	1	1	1	1	1	1	1
	40	1.05932	1.03119	0.982955	0.992602	1.0099	1.0427	0.987013	1.13261	0.97005	0.986631	1.00122	0.997	0.996558
	60	1.10847	1.02495	1.08523	0.992602	1.00248	0.98427	0.994097	1.0636	1.01997	1.00267	0.993917	0.993	1.05164
	80	1.08475	1.03326	1.04261	1.01603	1	1.06966	0.985832	1.09608	1.00166	0.994652	0.993917	0.998	1.02926
	100	0.971186	0.68815	0.892045	1.28483	0.824257	0.853933	0.865407	0.901218	0.840266	0.668449	0.841849	0.854	0.774527
	120	1.03729	0.95738	1.07955	1.43033	0.985149	0.87191	0.98111	0.983762	0.780366	0.828877	0.963504	0.637	0.743546
	Bottom panel: Laser Triggers
	ChR2-YFP Average
	Average	S.E.M
	1	0
	1.0146	0.0112027
	1.02438	0.0103442
	1.02659	0.00948684
	0.866163	0.0385668
	0.944598	0.0496393

## Sheet: Fig. 2g
	ChR2					ChR2
	Reinforce A					Reinforce B
	Action A		Action B			Action A		Action B
	Average	S.E.M	Average	S.E.M		Average	S.E.M	Average	S.E.M
	5.23077	4.52911	6.15385	4.41443		15.3846	10.4464	5.23077	3.72104
	5.84615	4.98202	6.15385	4.10128		14.4615	8.44894	6.46154	4.69588
	5.53846	3.92232	6.46154	4.5517		16.6154	9.22649	6.76923	5.21339
	7.07692	4.78245	6.76923	4.22447		15.0769	8.80559	7.38462	5.27208
	7.38462	4.44914	5.84615	2.96993		15.0769	7.49701	7.69231	4.39113
	7.38462	4.73936	4.30769	2.69853		17.8462	8.29581	5.84615	3.93538
	6.15385	3.38927	3.69231	2.14834		18.4615	9.7665	5.84615	4.10128
	7.07692	4.49501	3.07692	2.05064		18.1538	9.35346	6.76923	4.81451
	6.76923	4.22447	2.46154	2.45994		19.6923	10.0307	6.46154	5.23303
	7.69231	5.82655	2.76923	2.91767		19.3846	9.78749	6.76923	5.93123
	7.69231	6.57891	3.38462	3.02129		17.5385	11.1079	7.38462	5.75571
	8.30769	7.955	3.69231	3.15416		16.3077	10.097	5.84615	4.84636
	6.76923	7.5175	4	3.05505		13.8462	8.37579	4.30769	4.0762
	6.46154	7.16831	4	3.26599		12	8.16497	4.30769	3.90923
	5.53846	5.9485	3.07692	3.08844		8.92308	6.01707	4	3.65148
	7.38462	7.37981	3.38462	2.79193		8.30769	6.37302	4	4.32049
	6.76923	6.04258	3.07692	2.86446		9.53846	7.07469	4	5.7735
	8	7.39369	3.38462	2.79193		8.30769	6.57891	3.69231	5.59304
	8.61538	7.81845	3.69231	2.69853		9.23077	6.67179	2.76923	6.25935
	8.92308	7.92917	4.92308	3.49358		10.7692	8.27725	3.69231	5.59304
	8	7.74597	4.92308	4.02556		11.0769	7.58541	3.69231	3.7348
	8.61538	10.188	6.15385	5.95711		9.84615	7.44897	4.61538	4.59654
	7.69231	8.52147	5.23077	5.21339		11.3846	8.15239	5.23077	4.95104
	7.38462	7.73271	5.84615	6.28388		12	7.11805	6.15385	5.24282
	8	8.79394	4.30769	4.96139		12	7.02377	4.92308	4.49501
	8	9.0185	4.30769	4.39113		10.4615	7.44208	5.53846	4.5517
	9.53846	7.44208	4	3.26599		11.6923	7.43519	4.92308	3.8564
	10.4615	7.96145	5.53846	3.7485		12	7.39369	5.53846	4.5517
	11.0769	10.8415	4.92308	3.29724		10.7692	7.779	4.30769	2.69853
	10.1538	11.3499	5.84615	3.38927		8.61538	5.98288	5.53846	2.45994
	10.4615	9.55953	4.92308	3.29724		9.23077	5.81774	4.92308	2.05064
	10.1538	11.5825	4.30769	4.68495		7.69231	5.59304	5.84615	3.18651
	9.84615	10.7465	3.07692	4.02556		7.07692	5.1838	4.92308	3.67946
	10.7692	8.97289	3.07692	3.8564		9.23077	6.25935	5.84615	3.93538
	11.3846	10.4464	2.76923	2.12434		12	6.4291	4.92308	3.67946
	9.84615	10.4954	3.38462	2.54196		13.5385	6.4847	4	3.05505
	8.92308	9.02986	3.38462	2.79193		13.8462	8.45501	2.76923	1.78311
	8	8.32666	3.07692	2.62141		14.7692	10.2232	3.69231	2.14834
	6.15385	8.37579	3.38462	2.54196		12.3077	10.612	3.69231	2.69853
	4.92308	6.12686	4	2.82843		11.6923	8.44287	3.07692	2.35339
	4.92308	6.12686	3.69231	2.9352		11.0769	10.0103	3.69231	2.14834
	5.84615	7.79875	4.30769	3.15416		12.6154	11.422	3.69231	2.14834
	6.76923	10.0256	4.30769	3.15416		12.9231	9.39176	3.38462	2.26455
	7.38462	9.00712	4.92308	3.67946		15.6923	10.2282	3.07692	2.62141
	8.92308	11.3815	5.84615	3.76216		16.3077	10.7369	4.61538	3.02129
	9.84615	11.291	5.84615	4.41443		16.6154	10.8226	4.92308	3.08844
	7.38462	8.31434	5.53846	5.71996		15.3846	9.22649	5.23077	3.13786
	8	8.40635	7.07692	6.23472		15.3846	9.6503	5.23077	3.72104
	8	8.16497	5.84615	6.06799		15.0769	10.3379	5.23077	4.0636
	7.38462	7.00915	4.61538	3.97428		15.6923	10.3577	4.61538	4.13862
	5.84615	5.36847	4.30769	3.35888		14.4615	8.9098	4.92308	4.34417
	6.76923	6.15192	3.38462	2.54196		17.2308	9.756	4.61538	3.62329
	5.53846	5.4819	2.76923	2.12434		18.1538	10.1729	4.61538	4.13862
	4.92308	5.31085	3.38462	2.54196		16.9231	8.49736	4.61538	4.13862
	4.92308	4.34417	3.69231	2.439		16	8.24621	4	3.26599
	4.92308	4.34417	4.30769	3.15416		20	9.30949	3.07692	2.62141
	5.23077	4.37944	4.92308	3.29724		18.1538	8.05112	4.30769	3.35888
	4.61538	3.80283	4.30769	2.9352		18.4615	8.60531	4.61538	3.23443
	5.23077	4.81451	4.30769	2.9352		18.1538	8.05112	4.61538	3.23443
	5.23077	4.52911	4	3.05505		17.8462	8.05112	4.61538	2.79193
	6.46154	4.69588	4.30769	3.15416		15.3846	9.85536	6.15385	3.58057
	6.76923	4.0636	4	3.05505		15.6923	10.097	5.53846	4.24868
	6.46154	4.4028	4	3.26599		14.7692	8.51545	5.23077	5.21339
	5.53846	3.56622	4.61538	4.878		14.7692	8.59338	4.61538	5.0128
	5.23077	3.89609	4.61538	5.0128		16	8.79394	4.61538	4.59654
	4	3.05505	3.69231	4.23659		15.3846	9.00712	3.69231	4.0762
	3.38462	2.54196	3.38462	3.97428		16.6154	9.71913	2.46154	2.95262
	4	2.82843	3.69231	3.55181		16	10.5198	2.46154	3.17038
	4.30769	3.35888	2.76923	2.12434		15.3846	10.5101	4.30769	4.0762
	4.30769	3.7348	1.84615	1.8674		12.9231	9.2487	6.15385	5.36847
	5.84615	4.98202	3.38462	1.94804		11.6923	9.48413	6.15385	5.11408
	5.53846	4.5517	4.30769	2.14834		11.3846	9.08083	8.30769	7.25365
	4.92308	4.34417	4	2.58199		12.9231	9.10339	7.69231	6.57891
	4.92308	4.34417	4.92308	3.08844		12	7.57188	7.38462	5.27208
	6.15385	5.36847	5.84615	3.76216		14.1538	8.05112	7.38462	6.20174
	4.92308	4.02556	4.30769	3.90923		16	7.57188	7.07692	6.23472
	4.92308	4.18789	4.61538	3.80283		15.0769	8.01281	6.46154	5.35891
	6.46154	5.35891	5.53846	4.4028		15.3846	6.51625	7.07692	5.31085
	6.46154	4.69588	4.30769	3.15416		16.9231	6.8463	7.07692	4.18789
	4.30769	3.90923	4.61538	3.97428		15.0769	5.79124	4.92308	2.86446
	4.61538	3.62329	6.15385	5.11408		16.9231	7.03836	4.61538	2.54196
	4.61538	3.80283	5.23077	4.22447		17.5385	8.28963	3.38462	2.79193
	4	3.65148	4.61538	3.80283		16.6154	5.8704	3.07692	2.86446
	5.23077	4.0636	5.53846	4.97171		16	7.02377	3.69231	3.35888
	6.46154	6.16857	5.23077	4.67399		18.7692	7.779	4	3.05505
	6.76923	5.81774	3.38462	3.23443		18.1538	10.0409	3.69231	2.9352
	6.76923	6.46886	3.69231	2.9352		17.2308	11.3363	4.30769	3.35888
	5.84615	6.17688	3.69231	3.35888		17.8462	11.4668	4.30769	4.0762
	4.30769	4.39113	4	3.82971		18.7692	10.8557	2.76923	2.41788
	3.07692	2.62141	5.23077	4.81451		18.1538	9.06388	3.07692	2.86446
	2.15385	2.19557	5.53846	5.23303		16	7.02377	3.69231	2.9352
	1.53846	2.17208	4.92308	4.64095		15.3846	6.91338	3.38462	2.26455
	3.07692	3.29724	5.23077	4.37944		12.9231	5.55624	4	3.26599
	3.69231	4.0762	3.69231	3.35888		13.5385	6.5867	5.23077	5.08391
	4.92308	5.90523	1.84615	1.8674		14.7692	7.69282	4.92308	5.43493
	5.53846	6.05953	2.46154	1.83973		13.8462	6.79366	5.53846	5.9485
	6.15385	5.95711	3.07692	1.69464		15.3846	6.20174	5.53846	4.69588
	4.30769	3.35888	2.76923	2.41788		16.3077	5.82655	4.92308	3.08844
	3.07692	2.62141	4	3.26599		17.5385	6.68715	4	2.82843
	1.84615	1.8674	5.23077	3.53735		17.2308	8.74716	4	3.65148
	2.15385	3.18651	5.53846	3.17038		17.8462	8.1335	4.61538	3.80283
	2.15385	2.73627	5.53846	2.71746		15.3846	7.37981	6.15385	4.98202
	2.76923	2.91767	6.15385	3.18651		16.3077	8.28344	6.46154	5.83535
	3.07692	3.49358	5.84615	3.58057		14.7692	7.15398	7.07692	5.67496
	4.61538	6.20174	5.23077	3.34357		12.6154	6.71775	7.38462	4.878
	4.30769	5.71099	4.30769	3.35888		14.1538	6.89109	5.84615	4.26073
	4.30769	4.68495	5.23077	3.34357		16	7.74597	4	2.82843
	4.30769	4.68495	4.61538	3.43437		17.5385	7.07469	3.38462	2.79193
	4.30769	4.23659	4.30769	3.15416		15.0769	5.79124	3.38462	3.02129
	3.38462	2.54196	4	2.82843		16.9231	8.17752	2.76923	2.41788
	3.07692	2.35339	3.69231	2.9352		16.3077	8.12088	3.38462	3.02129
	3.38462	2.79193	1.84615	1.8674		16.6154	8.9328	3.69231	2.9352
	3.38462	3.43437	1.23077	1.35873		14.1538	8.68834	4.30769	2.69853
	3.38462	3.43437	1.53846	1.83973		16.3077	9.05255	4	2.3094
	2.46154	3.37411	0.923077	1.69464		15.0769	6.34075	4.61538	3.97428
	2.15385	2.48069	1.84615	1.8674		14.4615	5.10405	4.92308	4.49501
	1.84615	2.48069	2.15385	2.19557		12.3077	4.39113	5.53846	4.08876
	1.84615	2.73627	3.07692	2.86446		13.2308	6.15192	5.84615	3.76216
	2.15385	2.48069	2.76923	3.34357		12.9231	6.54766	7.07692	3.8564
	3.07692	4.02556	3.69231	3.7348		11.3846	6.91338	7.69231	4.0762
	3.07692	3.49358	3.38462	3.43437		11.0769	7.6728	8.61538	4.73936
	2.76923	2.67946	4.92308	4.18789		11.3846	8.78227	8.30769	5.59304
	2.46154	2.45994	5.23077	4.81451		10.1538	6.79366	8	5.53775
	2.76923	2.91767	5.84615	5.11408		11.0769	7.6728	7.38462	5.27208
	2.76923	2.91767	5.84615	4.98202		11.6923	7.34498	6.15385	3.93538
	4	3.4641	6.46154	6.38106		12.6154	7.73271	4	3.4641
	4	3.4641	5.53846	6.97982		13.2308	6.25935	4	2.82843
	4.92308	4.18789	4.30769	6.16025		15.0769	8.41854	4	3.26599
	5.53846	4.97171	3.69231	6.97247		13.8462	8.21506	2.76923	2.41788
	4.61538	4.44914	4.30769	6.26754		16	8.7178	2.76923	2.41788
	4.61538	4.878	3.69231	4.23659		16.3077	9.48413	3.38462	2.79193
	6.15385	5.72892	3.38462	3.62329		16.3077	10.0307	3.07692	2.86446
	5.23077	4.52911	4.30769	4.0762		16	10.6458	2.46154	2.45994
	4	3.82971	4.92308	4.02556		16.3077	11.1631	2.46154	3.17038
	4.92308	4.34417	5.53846	4.24868		15.0769	10.7178	2.15385	3.18651
	4	3.65148	6.46154	4.83576		16.6154	10.1223	2.15385	3.93538
	2.46154	3.37411	7.69231	5.34933		16	9.79796	2.15385	3.38927
	2.46154	2.95262	8.30769	5.71099		15.3846	9.22649	2.15385	3.93538
	2.76923	3.13786	8.30769	5.47254		18.4615	11.0477	1.84615	3.18651
	1.84615	2.48069	7.07692	4.02556		22.1538	13.0953	1.84615	3.18651
	5.23077	1.78311	7.69231	3.35888		20	12.3288	5.84615	2.19557
	6.76923	2.67946	6.46154	2.95262		21.2308	10.4808	6.46154	4.08876
	9.23077	4.81451	5.23077	3.34357		21.5385	10.9872	6.46154	3.37411
	8.92308	4.34417	4	3.05505		20.9231	12.0639	6.76923	3.53735
	11.0769	4.18789	3.07692	3.29724		19.0769	12.8662	7.38462	4.44914
	8.61538	5.14408	1.53846	1.83973		19.0769	14.1022	3.69231	4.39113
	8.61538	5.0128	1.23077	1.78311		18.1538	16.3142	3.69231	2.9352
	8.30769	4.82515	0.923077	1.69464		18.4615	16.188	4.30769	4.0762
	8.61538	4.73936	2.15385	2.19557		16.3077	14.8979	4.61538	3.62329
	8	5.88784	2.46154	2.71746		13.5385	13.7375	5.23077	4.22447
	6.76923	5.21339	2.46154	2.45994		14.1538	12.7862	5.84615	4.10128
	6.46154	4.83576	2.76923	2.12434		15.6923	11.6311	5.23077	4.22447
	4	3.4641	4.30769	3.7348		16	12.6491	5.23077	3.13786
	4.61538	5.0128	4.30769	3.15416		16	13.6137	5.23077	4.0636
	4.92308	4.34417	4.61538	3.62329		16.9231	12.0085	4	3.82971
	7.38462	5.8704	4.61538	3.62329		19.3846	9.36989	2.46154	2.45994
	9.53846	7.07469	4.92308	3.49358		19.0769	8.95573	2.15385	1.4676
	12	7.65942	4.30769	3.35888		18.4615	9.27638	2.76923	2.67946
	12.9231	7.317	4.30769	2.69853		20.6154	12.3745	2.76923	3.34357
	13.2308	8.19631	4.30769	3.15416		20.9231	14.1964	3.38462	3.23443
	12.6154	7.00915	5.23077	3.53735		19.3846	18.685	4	3.26599
	12.6154	8.39414	4.61538	3.97428		21.2308	19.1271	4.30769	3.15416
	10.4615	8.9098	4.30769	4.0762		23.0769	18.9087	3.69231	3.35888
	12.9231	10.7178	3.69231	3.35888		20.6154	17.6577	3.69231	2.9352
	12.6154	10.1223	3.69231	2.69853		20	18.2209	4.30769	2.9352
	13.5385	11.2273	2.46154	2.17208		20.3077	19.3378	4.92308	3.29724
	12.9231	8.65285	4.61538	3.62329		19.6923	19.4066	5.53846	3.56622
	14.4615	9.55953	4.92308	4.49501		18.4615	19.9846	5.53846	3.92232
	12	8.0829	4.61538	3.97428		21.5385	22.0163	4.92308	4.18789
	11.6923	7.16115	5.53846	5.23303		23.3846	23.7444	4.61538	4.44914
	12	7.2111	5.53846	4.97171		21.5385	21.4333	4.92308	5.55624
	12	7.91623	4.30769	3.55181		20	20.3961	4.30769	4.39113
	12.6154	9.58096	4.61538	4.13862		20.6154	19.8946	4.61538	4.29669
	11.6923	9.19866	4.92308	4.49501		19.3846	20.8437	6.76923	4.22447
	13.8462	11.1723	4.61538	4.29669		19.6923	18.0171	7.07692	4.49501
	12.9231	10.0103	5.23077	4.22447		21.2308	17.103	5.84615	3.58057
	13.2308	10.3528	4.30769	3.7348		21.5385	18.0199	6.15385	4.56295
	12.3077	7.61241	3.07692	2.86446		20.3077	17.9057	6.76923	5.21339
	13.8462	8.21506	3.07692	3.08844		21.2308	18.3443	4.92308	4.02556
	11.0769	6.8463	2.76923	2.67946		21.8462	18.7124	4.92308	5.79124
	10.1538	9.35346	2.15385	2.19557		24.6154	22.0256	5.53846	6.4847
	8.30769	9.69271	2.46154	2.95262		27.0769	22.8372	5.84615	6.89109
	8.61538	9.6503	3.69231	4.39113		28.6154	24.3542	5.84615	5.61134
	8.61538	8.15239	3.69231	4.68495		28	24.6847	5.53846	4.83576
	10.4615	8.28963	3.69231	3.7348		28.9231	23.2996	5.53846	4.24868
	11.3846	7.55832	4.92308	5.1838		28.3077	20.2472	5.84615	4.41443
	11.3846	7.00915	5.23077	4.81451		28.6154	19.3854	5.53846	4.24868
	12.9231	9.3205	4.30769	4.0762		27.6923	16.267	4.61538	3.62329
	12.6154	8.85785	4	2.82843		26.1538	15.3456	4.61538	3.02129
	12.6154	8.39414	4	2.58199		22.7692	12.8781	4.61538	3.62329
	13.5385	8.60531	2.46154	2.17208		19.6923	13.2897	5.23077	5.46316
	14.1538	9.90726	2.15385	3.18651		17.2308	12.7742	5.23077	4.37944
	13.2308	9.61836	4.61538	4.29669		16.9231	15.3255	6.76923	5.46316
	12.6154	8.5515	4.92308	4.18789		18.1538	13.9339	8	6
	14.4615	10.8651	4	3.26599		18.1538	15.2147	8	5.53775
	12.6154	9.98974	4.92308	4.02556		19.3846	15.6566	8	5.03322
	13.8462	9.20981	5.84615	4.41443		19.3846	16.3644	8.92308	5.05356
	13.5385	9.48954	4	3.26599		19.6923	17.8685	8.61538	5.39706
	13.8462	10.8084	4.30769	2.9352		19.6923	17.3383	7.69231	5.47254
	12.9231	7.84465	6.76923	3.72104		19.6923	18.3107	8.30769	5.93987
	12.3077	7.78559	6.76923	4.67399		19.3846	19.4883	7.38462	7.81845
	12	7.30297	6.46154	4.4028		19.6923	17.4532	6.76923	6.15192
	13.2308	8.43679	6.46154	4.08876		21.8462	17.6112	6.15385	5.36847
	13.5385	8.04475	6.76923	3.72104		24.6154	19.1432	7.07692	4.49501
	14.7692	10.3528	4.30769	3.15416		24	19.1833	8.30769	4.54042
	18.4615	11.404	4	3.26599		24.3077	18.2743	9.53846	4.08876
	19.6923	11.8018	3.38462	2.54196		23.3846	17.9572	9.84615	5.24282
	18.4615	10.7417	2.46154	1.83973		21.2308	19.0223	10.1538	5.36847
	18.7692	11.5692	2.46154	2.17208		17.5385	14.8566	10.1538	4.70679
	19.3846	10.5101	3.07692	2.35339		19.0769	16.2133	9.84615	5.72892
	17.2308	10.3528	4.30769	3.35888		17.8462	17.4209	10.4615	5.9485
	17.5385	10.102	4	3.05505		18.7692	18.6685	10.4615	6.16857
	17.8462	11.1723	4.61538	3.23443		20	19.3907	8.92308	5.1838
	18.1538	11.7539	4.30769	3.15416		22.7692	21.768	9.53846	6.16857
	18.7692	12.2412	3.69231	2.439		22.4615	23.6513	7.38462	5.5192
	19.3846	11.7102	2.46154	2.17208		23.3846	22.3859	4.92308	4.18789
	19.0769	12.283	3.38462	2.54196		24.9231	20.4011	6.15385	6.79366
	20	11.7757	3.07692	2.62141		23.6923	16.5111	8	7.39369
	20.3077	12.5678	2.46154	1.83973		22.4615	13.7859	8	7.65942
	18.7692	11.6267	3.07692	2.62141		21.8462	11.6399	10.1538	7.96788
	20.3077	13.3896	3.38462	2.54196		20.6154	13.4584	10.7692	8.3574
	19.0769	11.7844	3.38462	2.26455		20	12.7541	8.92308	6.01707
	20.6154	14.8704	4	2.58199		21.5385	15.686	7.69231	5.59304
	20.9231	15.6271	4	2.82843		19.3846	11.5381	8.92308	5.90523
	21.2308	15.9743	4.30769	2.69853		20.9231	14.0073	8.61538	5.63869
	19.6923	13.2394	3.69231	2.439		23.3846	12.902	8.92308	4.78245
	20.6154	13.0561	3.07692	2.05064		24	15.8325	9.53846	4.83576
	18.1538	11.4668	3.07692	2.62141		23.3846	14.182	10.4615	5.23303
	17.2308	9.337	3.38462	2.54196		25.2308	15.7643	8.61538	5.27208
	16.6154	8.23376	2.46154	1.83973		25.8462	14.2649	8.92308	5.90523
	16.9231	10.6554	2.76923	2.12434		26.7692	16.5483	9.84615	6.69481
	16	10.6458	2.76923	2.41788		26.7692	17.2968	8.61538	6.91338
	17.8462	12.5228	3.38462	2.26455		28	19.3563	7.38462	5.63869
	17.5385	12.3038	3.69231	2.69853		28.3077	18.8843	7.38462	5.39706
	16.3077	10.612	4.61538	3.62329		27.6923	20.703	6.46154	4.83576
	16.9231	9.87616	4.61538	3.43437		24.3077	18.5638	5.84615	4.84636
	16.9231	8.01281	4.30769	2.69853		22.7692	16.0991	6.15385	4.84636
	16.9231	9.02986	3.38462	2.54196		20.6154	17.1599	8.30769	7.78559
	17.5385	8.04475	2.76923	2.12434		20.3077	16.9494	7.69231	8.20256
	18.4615	8.68243	3.38462	2.54196		20	14	8	8
	16.9231	8.80559	3.38462	2.79193		20.9231	14.8393	7.69231	6.37302
	18.7692	9.47872	4	3.26599		20.3077	13.3397	8.61538	6.20174
	18.1538	8.1335	3.69231	2.9352		21.8462	12.0341	6.76923	4.0636
	19.3846	9.58096	3.38462	2.79193		23.6923	13.9265	7.69231	5.22322
	18.7692	10.2882	2.76923	3.13786		24.3077	14.1167	6.76923	4.0636
	20.6154	9.58096	2.76923	2.41788		24.3077	13.9265	7.38462	4.44914
	19.3846	8.85785	2.76923	2.12434		26.1538	13.886	6.46154	4.83576
	17.8462	9.49494	4.30769	2.439		24.9231	15.282	8.30769	7.16115
	15.0769	8.72955	5.53846	2.95262		22.7692	14.7144	8.61538	6.61777
	16	8.32666	5.23077	3.34357		21.5385	14.0256	9.84615	5.72892
	13.2308	8.03199	5.23077	3.53735		21.8462	14.0767	10.4615	4.69588
	13.2308	6.36497	4.92308	2.35339		17.8462	12.1992	12.6154	5.5192
	13.8462	6.28388	4.61538	3.02129		19.0769	12.6572	11.3846	5.0128
	14.4615	6.88365	3.69231	2.9352		19.3846	13.6551	10.4615	4.69588
	14.4615	7.07469	3.07692	2.35339		20	11.8322	10.7692	5.93123
	15.0769	7.317	3.07692	2.05064		18.7692	10.9169	8.92308	6.12686
	14.4615	7.35196	2.76923	2.41788		19.0769	11.3228	7.38462	5.0128
	15.0769	6.94299	2.15385	2.19557		17.8462	9.83974	6.76923	4.95104
	15.3846	7.4696	2.46154	2.45994		16.3077	9.41357	7.69231	5.47254
	15.6923	8.97861	3.69231	3.35888		13.8462	9.56489	7.69231	4.96139
	18.7692	9.12028	3.38462	3.02129		14.7692	11.7974	8.92308	5.43493
	20.6154	9.44077	4.30769	3.15416		19.3846	15.0043	8.61538	4.59654
	20.6154	9.08083	4	3.4641		18.1538	13.9817	10.4615	6.05953
	23.0769	9.94343	3.69231	2.439		20.3077	12.4076	9.84615	5.49125
	21.8462	9.90726	2.76923	2.67946		23.6923	12.8303	8.61538	5.14408
	21.2308	10.4169	3.07692	3.08844		22.7692	10.9778	8	5.03322
	19.0769	9.10339	2.46154	2.17208		19.6923	10.2931	8.61538	5.8704
	21.2308	11.3363	1.84615	1.8674		21.5385	10.1678	6.76923	4.37944
	21.8462	13.0443	2.15385	2.19557		20.3077	9.55416	7.38462	5.39706
	20.9231	12.3371	2.46154	1.83973		20.3077	10.612	7.69231	5.09399
	19.6923	11.1631	3.07692	2.86446		22.1538	11.8105	8.92308	5.31085
	21.8462	13.6926	3.69231	3.15416		23.6923	12.5146	9.53846	6.78611
	21.2308	10.7941	3.69231	3.15416		22.4615	12.5187	10.7692	8.27725
	19.0769	8.25864	3.07692	2.86446		23.3846	13.4584	10.7692	8.59338
	23.0769	11.7844	2.76923	2.91767		22.1538	14.2181	10.7692	9.12028
	21.8462	11.4085	1.84615	2.19557		24.3077	14.7631	11.3846	9.08083
	22.7692	13.5835	0.923077	1.24035		24.9231	15.881	9.84615	7.79875
	21.5385	12.9377	1.53846	1.83973		28	15.6205	9.84615	7.35893
	22.1538	13.1967	1.84615	1.8674		28.9231	14.0548	9.23077	5.93123
	20.3077	13.1383	2.46154	3.37411		32.3077	17.2998	10.1538	6.06799
	20.6154	14.0402	2.15385	2.73627		30.7692	17.9029	10.1538	6.69481
	19.0769	11.897	1.84615	2.73627		34.4615	17.834	10.7692	8.89829
	18.7692	10.2882	1.84615	2.73627		33.8462	18.5334	10.7692	8.89829
	20	9.93311	1.84615	3.38927		35.6923	19.3722	9.53846	8.44894
	22.4615	9.698	1.84615	2.73627		34.1538	16.7179	9.53846	8.9098
	26.1538	11.697	2.46154	3.37411		35.6923	15.7252	8.92308	9.2487
	26.7692	11.4534	2.76923	3.34357		35.3846	16.4457	9.23077	9.337
	25.8462	11.3499	3.38462	3.02129		34.4615	15.3856	8.61538	9.00712
	24.3077	11.3995	3.38462	3.23443		31.0769	15.0623	10.1538	9.35346
	21.5385	10.8651	3.07692	2.86446		29.5385	16.2702	10.1538	9.20981
	18.4615	9.83453	2.76923	2.41788		28	18.1475	9.84615	7.79875
	19.3846	9.98974	2.46154	2.45994		24.6154	17.6199	9.23077	5.702
	21.2308	11.0986	1.23077	1.35873		24.9231	17.4797	11.0769	6.74822
	22.7692	12.0767	1.53846	1.43223		24.6154	17.8081	11.0769	7.7592
	22.7692	11.4534	1.53846	1.83973		25.8462	16.4364	10.7692	8.03199
	23.3846	11.8797	2.76923	2.41788		25.2308	14.8047	10.7692	7.60567
	23.0769	11.897	2.76923	2.41788		24.6154	13.8008	13.2308	9.04689
	22.7692	12.7219	4.30769	3.15416		21.8462	11.2318	12.3077	8.12088
	22.1538	12.4159	5.23077	4.22447		21.2308	11.395	14.4615	8.68243
	21.2308	10.6699	4.92308	4.02556		20	10.328	13.8462	8.76473
	23.0769	10.5296	3.69231	4.39113		18.7692	12.9298	14.1538	8.05112
	21.8462	11.291	4.61538	4.878		17.2308	12.0767	12.9231	8.25864
	22.7692	11.3363	3.69231	4.0762		20	14.4222	13.5385	10.2332
	22.7692	10.4808	2.46154	2.71746		20	14.7422	12.9231	9.94343
	24	11.1952	3.07692	3.29724		20	14.1892	13.2308	9.89172
	22.1538	11.697	2.76923	2.91767		19.6923	12.2997	12.6154	9.29847
	21.2308	11.6839	2.15385	2.19557		20	13.0639	14.7692	10.9169
	19.6923	11.2819	1.84615	2.19557		19.3846	11.4802	13.8462	9.13713
	18.4615	10.4905	2.46154	2.17208		20	12.7541	12.3077	9.34249
	20	10.3923	2.15385	2.19557		22.4615	13.1928	12.3077	8.97861
	19.3846	9.15395	2.76923	2.41788		23.6923	12.9338	14.1538	10.4317
	18.4615	10.4268	3.69231	2.14834		24.6154	13.0561	13.2308	8.11456
	21.8462	11.5825	3.38462	1.94804		22.4615	14.3545	13.5385	7.87726
	23.6923	13.0875	3.07692	2.35339		22.1538	13.4964	15.3846	8.0702
	23.6923	12.6207	2.46154	2.45994		20	12.2746	15.3846	8.62911
	25.2308	13.8268	2.15385	2.48069		21.2308	12.0767	14.4615	7.53113
	29.5385	14.4471	2.46154	2.17208		23.0769	11.2044	14.1538	6.89109
	27.3846	12.4818	2.46154	2.17208		22.7692	10.5442	14.4615	7.53113
	28.6154	11.2455	3.07692	2.62141		23.6923	10.7369	14.1538	7.17546
	25.5385	11.3454	4	3.05505		24	11.4891	14.7692	8.67061
	26.4615	9.34797	4	3.05505		21.8462	11.8668	14.4615	9.13152
	25.5385	9.41902	2.46154	3.37411		20.6154	13.1071	14.1538	10.3031
	24.3077	8.59934	2.46154	3.37411		22.7692	13.8749	13.2308	10.3528
	22.7692	8.43679	1.53846	2.45994		23.3846	15.0043	13.2308	12.4035
	24.6154	8.70603	0.923077	1.24035		23.6923	14.8082	12.3077	12.6207
	22.1538	8.61126	1.84615	2.19557		22.7692	13.0325	12.9231	11.6707
	19.3846	8.31434	2.46154	3.37411		21.5385	11.2273	14.1538	11.4668
	22.4615	9.34797	2.46154	3.37411		20.9231	11.6707	14.1538	11.0523
	22.1538	10.7465	3.38462	4.878		19.0769	11.3815	12.3077	8.97861
	24.3077	12.7259	3.07692	4.18789		18.4615	11.6926	13.8462	9.13713
	25.2308	12.1318	2.46154	4.08876		18.7692	12.4035	13.2308	8.67061
	24.9231	12.1191	3.69231	4.39113		20	12.49	12.6154	9.44077
	25.5385	12.6775	4	4.76095		18.4615	10.4905	13.8462	10.2382
	26.1538	13.3474	3.69231	4.23659		20.9231	10.6554	14.1538	11.8105
	24.3077	10.8604	4.61538	5.8704		21.8462	10.0409	14.1538	10.5587
	25.5385	11.4623	4.30769	5.22322		21.8462	11.0523	15.0769	10.3379
	28.6154	12.4818	3.07692	5.55624		19.3846	9.98974	15.6923	9.82931
	24	10.6458	3.07692	4.78245		19.6923	9.69271	14.1538	8.53349
	22.7692	10.6072	2.76923	3.53735		18.1538	11.291	15.3846	7.98717
	22.7692	10.4808	1.84615	2.19557		18.4615	13.0404	13.5385	7.26071
	21.8462	9.97433	3.69231	3.35888		20.3077	14.1167	12.6154	6.20174
	21.2308	9.12028	4	3.65148		21.5385	15.1674	9.84615	5.11408
	25.2308	9.26532	3.69231	3.55181		22.4615	16.188	10.4615	7.07469
	27.6923	9.1259	3.38462	3.62329		22.7692	17.2195	11.0769	9.10339
	24.6154	7.64601	5.23077	3.72104		19.0769	16.2544	11.6923	11.043
	24.9231	9.53267	3.69231	2.9352		17.5385	15.3422	11.3846	11.6531
	24.9231	9.17634	3.07692	2.86446		16.6154	14.5532	13.8462	13.1461
	21.8462	9.97433	3.38462	2.79193		17.5385	14.9014	14.7692	12.5637
	21.8462	8.84047	4	3.26599		17.2308	14.3008	13.8462	12.8901
	23.6923	11.5159	3.38462	3.80283		18.1538	13.6438	14.7692	13.3858
	25.5385	12.7299	2.76923	3.13786		18.7692	15.5942	15.3846	12.1021
	24.3077	11.6883	2.76923	3.13786		20.9231	18.2995	14.1538	11.0523
	28	13.0128	3.69231	2.9352		21.2308	15.292	14.4615	10.8036
	27.3846	14.9598	3.38462	2.79193		18.1538	13.447	15.3846	8.70603
	29.2308	14.6235	2.15385	2.19557		19.0769	12.6044	15.0769	6.34075
	28	12.8582	2.46154	2.17208		18.4615	12.3579	16.6154	8.15239
	26.7692	12.5637	2.46154	2.45994		16.9231	10.3379	17.5385	8.83466
	24	10.6458	1.53846	1.83973		15.6923	11.3409	18.1538	7.71279
	24	9.79796	0.923077	1.69464		17.2308	14.2073	18.4615	7.53113
	23.0769	11.2044	0.923077	1.69464		15.3846	14.2757	18.7692	8.89829
	24.3077	12.4612	2.46154	3.37411		13.2308	12.2412	17.8462	7.35893
	24.3077	12.3538	2.46154	2.71746		11.6923	11.3409	17.5385	7.44208
	24.3077	13.3896	2.46154	2.45994		9.84615	10.7465	16	7.2111
	22.4615	12.4117	3.69231	3.7348		11.3846	9.22649	16.3077	8.03837
	22.1538	12.734	4	4.32049		10.7692	9.68742	16.3077	9.55416
	21.2308	10.9778	3.69231	3.55181		11.3846	9.00712	16.3077	10.7369
	22.1538	12.6815	4.30769	3.55181		11.6923	10.097	15.3846	9.51113
	24	14	4.30769	3.90923		12	9.2376	16.9231	11.2637
	23.6923	12.8303	4	3.26599		11.3846	9.22649	14.7692	10.7322
	23.6923	11.043	4.92308	4.49501		13.2308	9.47872	14.4615	9.34797
	24	11.4891	4.30769	4.0762		15.3846	9.92278	16	10.8321
	28.9231	12.8143	4.92308	4.02556		17.2308	11.2181	17.8462	11.9228
	28.6154	11.2455	4.92308	4.02556		17.8462	13.2472	16.3077	10.4219
	28.6154	11.9357	4.92308	3.8564		18.4615	14.2613	16.6154	10.5733
	28	11.8322	4	3.26599		17.5385	14.3545	17.2308	10.9778
	27.0769	10.0766	4.30769	2.69853		16.3077	14.5355	16.6154	10.318
	23.3846	8.62911	3.38462	2.54196		15.6923	13.1383	15.3846	10.0563
	22.1538	8.37579	4	3.82971		15.0769	12.5514	16	9.66092
	23.6923	10.0307	4	3.65148		13.5385	12.4653	17.5385	10.2981
	24.6154	9.29847	4.61538	4.13862		13.8462	11.7539	18.7692	11.0986
	24.9231	9.3205	3.69231	3.7348		14.4615	11.404	17.2308	10.2232
	23.3846	8.85785	3.69231	3.7348		15.6923	12.4612	18.1538	10.0409
	23.6923	11.043	2.76923	3.72104		17.5385	13.9302	16.9231	11.7277
	25.5385	11.3454	1.84615	2.73627		19.6923	14.2577	14.4615	9.698
	24.3077	10.612	0.923077	1.24035		19.0769	13.6701	15.0769	10.5927
	24.3077	10.4219	1.23077	1.35873		18.4615	13.0404	16.9231	11.9529
	25.5385	10.1678	1.53846	1.83973		18.4615	12.9891	16.3077	12.4612
	24.9231	10.4022	2.15385	2.73627		15.3846	10.9451	18.7692	11.2181
	22.7692	9.26532	3.38462	3.43437		13.2308	10.5442	20.9231	13.0207
	23.3846	10.5101	3.38462	3.43437		13.2308	11.5114	19.0769	10.1426
	24	11.1355	3.07692	3.29724		12.3077	10.3577	19.3846	9.00712
	25.5385	13.0914	2.76923	3.13786		10.1538	9.63434	19.0769	8.72955
	26.7692	13.6814	3.69231	4.23659		11.6923	10.612	19.3846	10.318
	25.5385	14.4471	4	3.4641		10.7692	10.6072	20	10.7083
	25.5385	14.7666	4.61538	4.13862		12	11.1952	21.8462	11.4668
	25.5385	13.2935	5.23077	4.52911		12.9231	12.9179	21.5385	12.2495
	25.2308	12.5105	5.23077	4.37944		14.4615	12.7299	23.0769	11.6134
	25.8462	13.2472	4	3.4641		14.4615	12.0299	22.7692	11.1585
	27.3846	13.4584	3.07692	3.49358		13.8462	11.1125	22.4615	14.2145
	25.8462	12.5759	3.38462	3.80283		12.6154	9.22649	20.9231	13.4736
	26.4615	10.6795	2.46154	2.45994		13.5385	10.102	21.2308	13.0325
	25.8462	9.83974	2.15385	2.48069		13.5385	11.404	20.6154	12.1571
	24.3077	7.16115	2.46154	2.17208		13.5385	10.8651	20	11.3725
	23.0769	7.13245	2.46154	2.71746		14.7692	13.1344	20.3077	9.19866
	24.3077	8.59934	1.53846	2.17208		15.0769	13.4241	18.7692	9.5488
	24	8.0829	2.76923	3.34357		14.7692	12.7742	15.6923	8.44287
	24.6154	9.15395	4.30769	4.39113		12.6154	9.58096	17.8462	8.68834
	24.6154	9.29847	4.61538	4.29669		11.6923	9.27085	18.4615	10.2981
	25.2308	9.95889	4.30769	3.55181		11.6923	8.44287	19.3846	9.29847
	26.7692	9.40813	5.53846	3.56622		12.6154	10.318	20.3077	10.3577
	27.0769	8.72955	5.23077	3.89609		12.6154	10.1223	21.8462	10.5587
	26.7692	7.60567	3.69231	3.7348		13.2308	12.0213	17.8462	9.28191
	26.4615	8.28963	3.07692	3.49358		14.4615	12.8861	17.5385	9.13152
	28	7.11805	2.76923	3.53735		15.0769	13.6213	16	9.16515
	27.0769	8.49736	2.46154	3.37411		14.1538	12.0894	17.5385	9.55953
	25.5385	10.8651	2.76923	2.67946		16	14.7422	17.8462	10.931
	25.2308	10.6072	3.07692	2.86446		16	13.6137	20.3077	11.8581
	27.3846	13.5571	2.76923	2.41788		16.6154	11.3635	20	10.7703
	26.4615	12.3579	3.38462	3.43437		15.6923	10.8604	20.6154	13.0049
	25.8462	10.7465	3.07692	2.62141		15.3846	11.5958	20	12.8062
	25.8462	11.1125	2.15385	2.19557		13.2308	10.2882	19.6923	11.8581
	27.6923	13.9743	1.84615	2.19557		14.1538	11.3499	19.0769	12.174
	24.9231	12.7098	4.30769	5.09399		13.8462	11.4668	19.0769	11.2637
	25.5385	13.1422	4.30769	5.71099		15.0769	11.897	18.1538	11.8105
	26.4615	13.542	4.61538	5.63869		17.2308	10.0919	17.5385	11.5203
	27.6923	15.12	4.92308	5.1838		16.3077	8.90405	17.5385	9.83453
	27.6923	12.4076	6.46154	6.27572		15.3846	8.31434	17.8462	8.45501
	29.2308	12.6694	4.30769	4.23659		15.0769	8.57546	18.1538	8.1335
	27.0769	9.87616	4.30769	4.0762		17.2308	11.1585	20.6154	8.23376
	28.6154	10.3824	3.38462	3.80283		18.1538	13.0443	20	9.59166
	28	11.3137	3.38462	3.43437		18.1538	12.9417	21.2308	11.0986
	25.2308	11.1585	1.53846	1.83973		18.7692	13.8749	19.6923	10.9216
	25.2308	11.0986	1.84615	1.8674		18.7692	13.2858	18.1538	9.35346
	26.7692	12.0213	1.23077	1.35873		14.7692	11.2774	18.4615	11.404
	26.4615	10.3627	1.53846	1.43223		11.3846	8.70603	18.4615	9.83453
	26.4615	7.53113	1.84615	2.19557		12.3077	9.27085	17.5385	8.44894
	27.3846	7.90326	2.15385	2.19557		12.3077	10.1628	20	8.32666
	29.2308	9.04689	2.15385	1.8674		12.9231	11.6134	20.3077	8.75302
	30.1538	10.6843	2.15385	1.8674		12.6154	11.0662	17.8462	8.99002
	29.8462	10.9918	2.46154	3.17038		12.9231	10.7798	18.4615	9.27638
	28.9231	10.4661	2.15385	3.18651		10.7692	9.26532	19.0769	10.4661
	28.6154	11.7102	2.76923	4.67399		9.53846	7.87726	17.5385	11.1677
	28.9231	11.3228	2.15385	3.18651		9.84615	7.44897	20.3077	13.7337
	30.1538	12.8382	2.46154	3.17038		11.3846	7.64601	20.3077	13.5382
	29.2308	12.6166	2.15385	2.19557		12.6154	7.28891	21.5385	14.4471
	31.6923	13.9743	1.53846	2.17208		16.3077	8.90405	22.7692	14.6235
	32	14.3295	0.923077	1.69464		16	10.3923	23.6923	15.1641
	30.4615	15.4721	1.53846	1.83973		13.5385	9.34797	24.3077	13.8305
	27.6923	12.5146	1.84615	1.8674		13.8462	9.56489	24.3077	14.3044
	28.6154	13.1578	1.53846	1.83973		13.2308	10.7322	21.8462	12.6815
	27.0769	11.3228	1.84615	2.19557		12.3077	11.8018	20.6154	11.5381
	25.5385	9.13152	2.15385	2.19557		13.5385	11.8061	20.3077	10.4856
	25.5385	9.698	1.53846	1.83973		17.5385	14.3545	17.2308	10.0256
	28	12	1.23077	1.78311		18.1538	14.8151	18.7692	10.0256
	27.0769	12.0639	2.46154	2.45994		19.0769	14.3366	21.8462	10.4317
	28	12.7017	2.76923	2.91767		18.4615	12.195	20.6154	8.85785
	28.9231	13.4241	4	4.47214		19.0769	13.3244	20	10
	28.6154	13.7524	4.30769	4.54042		17.2308	13.5344	21.8462	12.1444
	26.1538	12.9931	4.30769	4.54042		16.3077	13.4393	20.9231	11.7277
	27.3846	13.1578	3.38462	3.43437		15.6923	12.0256	20.9231	13.523
	28	10.2632	3.07692	3.67946		15.3846	11.4802	22.7692	14.1131
	27.3846	9.36989	1.53846	1.83973		15.3846	10.8226	22.7692	13.3858
	28.9231	9.46248	2.76923	3.72104		16.6154	11.0662	21.5385	12.195
	30.1538	9.56489	2.76923	3.13786		15.6923	10.7989	19.0769	10.2081
	29.2308	8.43679	3.38462	3.23443		16.9231	10.5927	18.4615	10.3627
	28.3077	10.0307	4	3.65148		17.5385	11.4623	17.8462	8.76473
	28.9231	11.5559	4.30769	4.0762		17.5385	11.5203	17.5385	9.13152
	26.4615	10.2981	3.69231	2.9352		16.3077	11.5736	18.4615	10.4268
	26.1538	10.2382	3.38462	3.02129		18.4615	12.1402	21.2308	12.3496
	28.6154	10.188	2.46154	2.17208		16	12.5433	20.3077	10.7989
	28.6154	9.85536	1.84615	1.8674		15.0769	12.4447	20	11.7757
	31.3846	9.29847	1.53846	1.83973		15.6923	11.043	21.2308	10.7322
	31.3846	8.9328	0.923077	1.24035		15.3846	10.3824	21.5385	11.8625
	31.3846	9.00712	1.53846	1.43223		16	11.0151	20.3077	10.6747
	29.5385	8.20881	2.76923	2.41788		18.4615	11.9185	20	11.3137
	29.2308	8.82305	2.76923	2.12434		19.6923	11.97	19.3846	11.5381
	29.2308	9.61836	2.46154	2.17208		17.5385	13.6401	20.3077	13.0364
	30.1538	9.83974	2.46154	2.17208		21.2308	14.2073	20	13.2665
	32.3077	10.549	2.15385	2.19557		19.6923	14.2109	22.1538	11.1723
	31.3846	9.15395	1.53846	2.45994		19.3846	14.9598	22.4615	11.9185
	32.3077	9.76125	1.84615	3.18651		18.1538	14.5426	23.0769	12.7098
	31.6923	10.4856	2.46154	3.37411		18.7692	14.8945	21.8462	9.49494
	32.3077	11.2227	3.07692	3.67946		15.6923	14.8979	21.5385	9.83453
	28.9231	12.6572	2.76923	3.13786		15.6923	14.7179	19.6923	11.2819
	28.9231	12.0639	4	4.16333		14.7692	14.8497	21.8462	10.6843
	25.2308	9.89172	3.69231	4.54042		16	15.3188	20.9231	9.94343
	26.1538	9.13713	3.38462	4.44914		17.5385	16.6348	22.4615	10.8651
	27.6923	12.6207	4	4		14.1538	13.3474	24	11.3725
	28.9231	11.7277	4.92308	4.64095		16.3077	13.3397	25.2308	12.1866
	30.4615	12.195	3.69231	3.35888		17.2308	12.6694	21.8462	11.3499
	33.5385	13.0404	3.38462	3.23443		15.0769	12.1191	22.1538	10.2382
	31.3846	13.309	4.30769	4.68495		12.9231	10.7178	22.4615	11.1677
	29.5385	11.7495	3.07692	4.18789		14.7692	12.7742	20.6154	10.318
	28.6154	12.4283	2.76923	3.34357		12.6154	11.767	20	10.198
	27.0769	13.2239	2.46154	3.37411		11.3846	11.3046	21.2308	10.7322
	28	12.7541	2.76923	3.53735		12.6154	11.422	23.6923	11.3409
	26.4615	11.4623	2.15385	2.48069		13.5385	11.6926	21.8462	11.6399
	29.2308	13.3359	2.46154	2.45994		14.1538	12.1992	21.8462	11.697
	28.9231	12.4447	3.07692	3.49358		12.6154	11.6531	23.6923	13.4888
	32.3077	13.6851	3.38462	3.43437		14.1538	13.0953	24	12.49
	32.9231	14.2433	4.30769	3.55181		14.4615	13.0404	21.8462	10.9918
	33.8462	14.7248	4.61538	4.13862		15.0769	14.1494	21.5385	9.34797
	32.6154	12.902	4	4.16333		15.6923	13.9743	22.7692	9.756
	34.1538	13.447	3.69231	4.82515		16.6154	13.6062	20.6154	8.47319
	31.3846	12.8502	3.69231	4.23659		14.1538	11.7539	19.3846	7.90326
	30.1538	12.8901	2.46154	4.08876		13.2308	11.4534	20	8.16497
	30.1538	12.6815	1.84615	2.73627		14.7692	9.95889	19.0769	9.3205
	26.7692	12.0767	2.46154	3.17038		14.1538	10.4317	19.3846	10.6987
	26.1538	12.3621	2.46154	3.37411		13.8462	12.3621	18.4615	11.4623
	25.8462	11.2318	2.46154	2.71746		16.3077	13.4393	20.3077	14.1639
	27.0769	13.523	3.38462	3.23443		16.9231	13.3743	20.3077	15.4256
	27.6923	13.9265	3.69231	4.23659		15.6923	14.9426	22.4615	14.676
	28.6154	15.826	3.07692	4.02556		18.1538	15.4754	20	13.8082
	28.6154	17.1987	2.15385	2.48069		20.9231	16.8188	20.6154	13.0049
	24.9231	13.2239	1.84615	2.48069		20.3077	16.7117	20.6154	11.8235
	23.6923	13.5382	1.84615	2.73627		20.3077	15.8519	20	10.1325
	24.3077	12.7259	1.84615	3.18651		18.4615	14.6305	21.2308	10.3528
	27.0769	13.4241	2.15385	3.18651		16	12.3288	21.5385	10.5539
	27.3846	13.4088	3.38462	3.97428		14.4615	11.5203	23.6923	10.2282
	31.6923	14.8531	3.69231	4.82515		13.8462	11.9228	25.8462	10.2382
	33.2308	14.9838	3.38462	3.02129		13.8462	13.1967	26.4615	11.8061
	33.2308	15.2046	2.76923	2.41788		15.0769	12.6044	23.3846	8.62911
	30.1538	15.5613	2.46154	2.45994		16.6154	13.5571	24.3077	9.27085
	31.6923	15.12	1.23077	1.35873		16.3077	12.3538	23.0769	10.8415
	31.3846	13.1578	0.923077	1.69464		15.3846	12.4818	20.6154	10.318
	29.8462	12.1992	0.307692	0.784465		16.3077	12.5678	19.6923	11.1032
	28.9231	10.9638	0.307692	0.784465		14.4615	10.9872	20.3077	11.4578
	30.4615	10.3627	0.307692	0.784465		13.2308	11.1585	20	12.1106
	30.1538	9.83974	0.307692	0.784465		13.2308	12.4035	21.2308	10.6699
	29.5385	10.4268	0.923077	1.24035		14.7692	12.8263	22.7692	12.1866
	29.2308	11.3363	1.23077	1.35873		13.2308	12.9298	24	11.6046
	31.3846	13.9927	1.84615	1.8674		16.6154	16.6472	25.8462	13.2472
	33.5385	12.1402	1.84615	1.8674		17.5385	16.9131	25.5385	11.5203
	31.6923	12.7782	2.76923	2.67946		17.8462	16.7974	23.0769	12.4447
	33.5385	13.0404	3.38462	4.29669		16.3077	15.4256	23.0769	11.897
	32.6154	13.2084	3.69231	4.0762		18.1538	14.5884	23.0769	11.0848
	31.0769	11.897	3.69231	3.55181		15.6923	11.6883	22.1538	9.63434
	31.0769	11.4399	4	3.65148		14.4615	10.9263	24.9231	11.6707
	32.3077	10.549	4.61538	3.80283		15.6923	10.2282	24.3077	10.9216
	32	12.2746	3.69231	2.9352		17.2308	11.5114	22.1538	11.1723
	32	12.3828	4.30769	2.69853		16.3077	10.3577	21.8462	10.9918
	30.1538	9.63434	4.92308	3.08844		17.2308	10.0919	21.5385	11.2865
	27.3846	10.318	5.23077	4.22447		18.1538	12.0894	20.3077	10.1628
	25.5385	10.4905	4	4.32049		16.9231	14.4754	21.2308	11.4534
	24.3077	8.20256	4	4.47214		18.7692	13.6814	20.9231	11.3228
	27.0769	9.10339	3.38462	3.80283		17.8462	12.8901	20.6154	10.1223
	27.6923	8.36354	4.30769	4.23659		17.5385	12.8861	18.7692	7.24657
	26.4615	8.12719	4.61538	4.29669		15.3846	11.9357	17.5385	8.36966
	27.6923	9.76125	5.53846	5.4819		16	11.6046	17.2308	8.27725
	25.5385	11.2865	5.53846	4.69588		12.6154	9.71913	18.1538	9.06388
	23.3846	11.9357	6.76923	6.25935		13.5385	12.4117	19.3846	9.98974
	24	12	4.61538	4.59654		12.6154	11.0058	21.5385	11.8061
	24.6154	11.3635	4.92308	4.91987		12.9231	10.4022	22.4615	12.6248
	25.2308	13.2858	4	3.65148		10.7692	8.11456	23.3846	14.8255
	27.0769	13.2239	5.23077	4.81451		11.6923	8.67652	23.3846	13.2084
	26.7692	13.1344	4.30769	3.90923		11.0769	8.01281	21.2308	14.2073
	29.2308	11.6839	5.23077	4.52911		12.3077	9.8969	20.9231	14.613
	30.7692	13.73	4	4.47214		13.5385	10.3627	19.3846	14.7353
	30.1538	11.9228	4.30769	4.96139		14.7692	12.0213	17.8462	11.8668
	31.6923	11.97	2.76923	3.53735		15.0769	11.6134	17.5385	10.8651
	34.7692	12.0767	2.76923	4.81451		13.8462	10.6217	21.2308	10.5442
	35.3846	13.5571	2.76923	3.53735		15.0769	11.0848	21.2308	10.0919
	37.2308	13.0325	3.07692	3.49358		15.6923	12.7782	24.9231	11.3815
	38.4615	13.6889	3.38462	3.23443		16.6154	12.0469	28	11.9443
	38.1538	14.3116	3.69231	2.9352		15.6923	12.1908	28.3077	10.8604
	34.1538	13.447	4	3.26599		19.3846	14.0876	25.2308	9.61836
	32.6154	13.6062	3.07692	2.86446		18.1538	12.1444	24.6154	9.51113
	30.4615	12.7299	3.38462	3.62329		15.6923	11.043	21.5385	7.35196
	27.6923	12.6207	3.07692	3.8564		15.6923	10.4856	19.3846	7.19687
	27.0769	11.7277	2.76923	3.72104		16	10.2632	18.4615	6.68715
	27.3846	11.5381	1.84615	2.73627		14.1538	10.8699	19.0769	7.22531
	27.0769	10.8415	2.15385	3.38927		14.1538	11.291	20.3077	7.25365
	24.9231	10.9028	2.15385	2.73627		15.0769	11.897	19.0769	8.01281
	28	13.9523	2.15385	2.48069		14.1538	12.3621	18.4615	7.35196
	30.1538	14.7248	1.84615	2.19557		15.3846	11.422	18.7692	7.5175
	31.0769	15.1505	2.46154	3.37411		16.3077	10.9825	17.5385	8.20881
	31.6923	14.3509	2.15385	2.73627		17.5385	10.7417	16.6154	6.91338
	31.6923	13.4888	2.46154	3.92232		19.3846	12.5351	19.0769	7.03836
	30.1538	12.6288	2.76923	3.89609		21.2308	14.3937	20.3077	7.25365
	29.8462	11.8668	3.07692	4.64095		21.2308	14.3008	21.2308	7.24657
	31.3846	12.0469	2.46154	3.17038		20	14.3759	22.1538	8.76473
	29.5385	12.3038	2.76923	3.13786		18.7692	14.6235	22.1538	10.5587
	32.3077	12.5146	1.84615	1.8674		20.3077	13.4888	21.5385	10.7417
	33.8462	13.1461	0.923077	1.24035		16.9231	10.0766	22.1538	10.2382
	32.3077	13.7337	0.923077	1.24035		17.5385	10.8036	21.2308	8.51545
	30.7692	14.7596	0.923077	1.24035		18.1538	12.3621	23.6923	9.05255
	31.3846	14.5073	0.615385	1.06217		18.1538	11.6399	23.3846	8.62911
	31.3846	15.4853	1.53846	2.45994		15.6923	12.2997	23.3846	9.71913
	31.0769	14.7943	3.07692	4.02556		17.8462	13.5457	20.9231	9.2487
	30.4615	15.3422	3.38462	3.97428		16.6154	13.1578	20	9.2376
	32.3077	15.3389	3.38462	3.43437		15.3846	12.3745	16.9231	7.58541
	32.9231	13.523	4.30769	4.96139		17.2308	16.3048	17.2308	8.43679
	31.6923	11.3995	3.69231	3.7348		18.1538	15.4322	15.0769	8.41854
	33.5385	11.8061	2.15385	2.19557		18.7692	14.9392	17.5385	8.83466
	33.8462	12.6815	1.84615	2.73627		17.5385	13.1928	18.1538	9.13713
	32	13.3167	2.46154	3.17038		18.1538	13.3474	20.9231	11.0848
	32	13.8564	2.46154	2.45994		15.0769	10.0103	23.0769	11.498
	34.1538	13.9817	2.46154	2.45994		14.1538	9.97433	25.2308	11.4534
	30.4615	12.4117	3.07692	2.62141		12.3077	9.55416	26.7692	9.95889
	33.8462	14.124	4.30769	3.35888		12.3077	9.96404	27.6923	8.75302
	33.8462	16.5173	4.61538	3.62329		12	10.2632	24.6154	6.81627
	32.3077	18.5997	4	3.4641		12.3077	12.2997	23.6923	6.05106
	30.1538	18.5693	4.61538	4.44914		10.7692	11.2774	26.1538	7.35893
	32	18.7261	4.61538	4.44914		9.84615	10.7465	24.9231	7.84465
	28.3077	16.267	4.30769	4.0762		9.23077	10.4808	24.3077	9.69271
	27.3846	12.641	3.07692	3.08844		10.1538	9.83974	25.8462	12.9417
	28.3077	12.9338	2.76923	2.67946		9.84615	8.99002	24.6154	13.5571
	27.6923	14.2109	1.84615	1.8674		12	9.38083	20	11.3725
	26.1538	10.4954	1.53846	1.83973		12.6154	9.22649	20	12.1106
	26.1538	10.1729	0.923077	1.69464		13.2308	9.68742	20.6154	10.6987
	28.9231	11.8408	0.923077	1.69464		12	9.30949	19.3846	10.9451
	29.2308	11.0986	1.84615	3.18651		12.9231	9.46248	19.0769	10.0766
	30.1538	9.77175	1.84615	3.18651		10.7692	9.337	22.1538	11.6399
	29.8462	9.97433	2.46154	4.69588		11.0769	10.0103	20.6154	12.2663
	33.8462	9.63434	1.84615	3.18651		11.6923	9.82931	20	12.4365
	36	12.1106	1.84615	3.18651		12	10.8321	21.5385	11.6355
	37.8462	14.2181	1.23077	2.41788		12	11.9443	23.6923	14.3044
	38.7692	16.508	1.23077	2.41788		13.8462	11.8105	21.8462	13.6438
	41.8462	17.112	0.923077	1.69464		15.0769	11.2044	23.3846	13.1071
	39.6923	18.6712	1.53846	2.71746		14.4615	10.9263	24	12.5433
	36.3077	17.067	2.46154	4.24868		14.7692	9.756	22.7692	12.2412
	33.5385	15.1234	2.76923	4.22447		17.2308	10.0256	19.0769	9.80842
	30.4615	11.8625	2.76923	4.22447		17.5385	11.6355	20	9.38083
	31.3846	15.0929	2.46154	3.7485		15.3846	10.7608	19.3846	6.61777
	31.6923	14.8082	2.15385	3.38927		16	11.6046	23.0769	7.317
	30.1538	12.5228	2.15385	2.48069		16.3077	13.3896	23.3846	7.90326
	32	12.4365	2.15385	2.48069		12.9231	12.0639	26.1538	11.2318
	34.1538	13.6438	2.46154	2.71746		13.8462	11.8105	26.7692	12.3496
	32.6154	11.422	3.07692	3.67946		16.3077	13.6363	28.6154	13.4088
	31.3846	10.4464	3.38462	3.02129		15.6923	13.2897	27.0769	13.4241
	33.8462	13.6438	2.76923	2.41788		15.3846	12.2663	27.3846	13.2084
	38.7692	15.7643	3.38462	3.23443		16	12.5963	28	11.2546
	42.4615	15.2551	3.07692	2.62141		15.0769	10.9638	28.6154	12.3745
	42.7692	14.8497	2.76923	2.12434		13.2308	10.8557	26.7692	12.1866
	41.5385	14.1675	2.76923	2.67946		13.8462	11.0523	25.2308	13.0836
	40.9231	13.4736	3.38462	3.23443		12.9231	10.2732	25.2308	13.73
	37.8462	12.7862	2.46154	3.37411		11.6923	9.8969	26.1538	12.9417
	33.2308	14.8047	3.38462	4.73936		11.6923	9.1259	23.3846	9.78749
	31.6923	15.0759	3.07692	4.78245		13.2308	8.97289	24	10.328
	34.1538	16.3142	3.69231	5.34933		12.3077	7.16115	24.9231	9.87616
	34.4615	15.5151	3.38462	4.13862		13.2308	8.11456	25.2308	9.89172
	32	13.2665	3.69231	5.47254		14.1538	9.42446	24	9.86577
	36.6154	13.4088	2.76923	3.34357		13.2308	7.69282	26.7692	11.4534
	40.3077	12.9338	2.76923	3.34357		12	7.83156	27.0769	10.9028
	36.9231	12.7098	2.76923	3.34357		13.5385	10.0358	27.0769	11.3228
	38.7692	11.0384	3.07692	4.64095		13.5385	9.698	27.6923	9.69271
	37.5385	11.9743	3.38462	3.97428		14.1538	10.9918	29.2308	11.0384
	34.7692	12.4035	3.69231	4.68495		12	10.2632	31.0769	10.9028
	29.8462	12.4159	3.38462	4.73936		11.6923	10.4219	28.6154	10.884
	30.4615	11.5203	2.46154	3.17038		10.7692	9.82409	27.3846	11.3635
	29.8462	11.291	2.46154	3.37411		10.7692	8.97289	25.8462	13.886
	31.3846	11.1263	1.53846	2.71746		11.0769	8.80559	23.6923	14.1639
	31.0769	9.02986	1.23077	2.12434		13.5385	11.2865	21.5385	14.6305
	32.3077	8.28344	2.15385	3.38927		12.9231	12.0639	23.3846	13.8008
	34.1538	11.1125	1.84615	3.18651		12.6154	11.3046	23.6923	13.1383
	31.6923	12.5146	2.46154	2.95262		12.9231	12.4982	24.9231	12.4447
	31.6923	11.2819	3.38462	4.44914		12.6154	10.9451	26.1538	13.0443
	34.4615	12.8861	3.69231	4.54042		11.6923	10.2282	25.5385	12.9377
	34.4615	12.7299	3.07692	3.29724		13.8462	10.8084	23.3846	13.5571
	34.4615	12.6248	3.38462	3.23443		15.0769	11.1447	21.8462	12.2537
	36.6154	16.0352	1.84615	2.48069		14.1538	9.42446	21.2308	12.6166
	38.7692	17.4121	1.53846	1.83973		14.7692	9.756	22.7692	12.0767
	34.7692	16.6687	1.53846	1.43223		13.5385	9.13152	22.7692	11.7974
	35.0769	16.6995	2.46154	2.45994		13.8462	9.90726	24.3077	11.97
	34.7692	14.8945	2.15385	2.48069		13.5385	10.9872	26.1538	13.6438
	34.1538	14.4967	2.15385	2.48069		14.7692	11.5692	25.5385	12.9891
	31.6923	13.7822	1.53846	1.83973		14.7692	11.6267	21.8462	12.5228
	33.8462	12.6288	1.53846	2.17208		16.9231	12.8662	21.2308	11.2181
	35.3846	13.5571	0.923077	1.24035		17.5385	10.8651	20.6154	9.36989
	35.6923	14.3973	1.84615	2.48069		16.9231	10.4022	20	6.733
	35.3846	15.6566	1.84615	2.48069		16.6154	11.0058	21.5385	8.04475
	37.8462	14.5884	1.84615	2.48069		15.6923	10.3577	23.0769	6.23472
	36.9231	13.6701	2.15385	2.73627		15.6923	12.9852	26.1538	7.44897
	34.4615	12.6775	2.46154	3.7485		12.3077	11.7452	28	10.7703
	35.0769	13.8156	2.15385	2.96993		12	12.49	27.3846	10.0563
	35.6923	13.5873	2.76923	3.34357		11.0769	11.6134	28.6154	9.92278
	33.5385	13.3436	2.76923	3.34357		9.84615	9.28191	26.7692	10.1577
	33.2308	13.9229	3.07692	3.49358		9.53846	8.12719	22.1538	11.8105
	34.1538	15.4322	2.46154	2.17208		10.1538	8.68834	20.9231	11.7844
	35.3846	14.3688	1.84615	1.8674		10.1538	8.84047	20.3077	13.9743
	34.7692	12.4571	2.76923	2.91767		11.6923	10.0307	17.8462	11.697
	33.8462	13.0953	3.69231	3.35888		14.1538	12.0341	20	11.8322
	36.9231	13.2239	3.38462	3.02129		14.4615	12.6248	23.3846	12.746
	36.3077	12.1908	4	2.82843		16.3077	14.1639	24	11.3137
	34.7692	12.9812	4.61538	3.43437		18.1538	14.77	25.5385	10.9263
	32.6154	13.2084	4	3.82971		16.9231	13.1734	26.7692	13.73
	32.6154	13.2084	3.07692	3.8564		16.3077	11.8018	25.5385	12.7822
	29.5385	13.7859	3.07692	4.34417		17.5385	11.6355	23.6923	10.4856
	29.8462	14.9495	2.46154	3.17038		16.3077	11.7452	24.6154	11.9357
	28.3077	14.4896	2.76923	3.34357		16	11.3137	25.5385	12.5187
	31.3846	16.4457	2.76923	3.13786		16.6154	12.3745	24.6154	11.3046
	32.9231	17.7446	3.38462	3.62329		17.8462	13.886	27.3846	11.4802
	32	14.8324	3.38462	3.23443		17.8462	14.0293	28.9231	12.9694
	34.7692	15.292	3.69231	4.0762		19.0769	14.4293	28	12.0554
	36	13.7113	3.07692	3.08844		18.4615	14.1204	24.6154	10.5101
	34.1538	11.9228	2.76923	2.91767		18.4615	14.0731	26.7692	9.89172
	33.5385	9.05822	2.46154	2.45994		15.3846	12.0469	25.2308	9.12028
	37.5385	9.34797	2.76923	2.41788		13.2308	12.0767	22.7692	7.5175
	35.3846	11.767	2.46154	2.45994		11.0769	11.7277	22.7692	7.86423
	32.6154	13.1578	2.46154	2.17208		10.4615	10.8651	24.3077	9.19866
	33.8462	12.4694	2.76923	2.12434		9.53846	8.9098	22.7692	9.95889
	36.9231	14.8842	3.07692	3.08844		11.6923	9.8969	20.3077	8.82886
	32.3077	12.9338	2.46154	3.17038		13.2308	9.47872	19.6923	8.12088
	35.3846	13.2084	2.46154	3.17038		14.7692	10.7322	16.6154	7.28891
	38.7692	13.485	2.76923	4.0636		14.4615	9.13152	17.8462	7.08194
	36.6154	14.2289	2.15385	2.73627		15.3846	8.9328	15.6923	6.97247
	32.9231	11.7844	2.15385	3.38927		15.6923	9.48413	17.5385	7.16831
	33.8462	11.3499	1.84615	3.18651		13.2308	9.12028	19.6923	6.87619
	28.6154	9.85536	2.46154	3.7485		12.3077	9.27085	23.3846	7.28891
	25.8462	11.697	2.15385	3.38927		12.6154	9.44077	22.7692	7.24657
	31.3846	16.0352	2.15385	3.38927		10.7692	8.82305	23.3846	7.73271
	32.3077	17.8685	1.84615	2.73627		9.23077	8.43679	22.4615	7.70614
	36.9231	18.2265	1.84615	2.73627		10.7692	9.68742	23.3846	7.98717
	37.8462	16.2323	1.23077	1.78311		10.4615	9.83453	23.3846	10.2532
	39.3846	15.2248	1.53846	2.45994		10.4615	12.0852	23.6923	9.34249
	34.1538	11.9228	1.23077	1.78311		12.3077	12.5146	25.8462	9.70329
	32.9231	11.7277	1.84615	1.8674		12.3077	10.9825	25.8462	10.1729
	30.7692	9.89172	2.15385	1.8674		11.3846	8.23376	25.5385	11.8061
	32.6154	12.902	2.46154	2.71746		12.6154	8.47319	23.3846	10.318
	33.2308	13.4355	3.07692	3.29724		12	7.48331	23.0769	9.10339
	36.3077	17.0279	3.69231	3.35888		11.3846	9.44077	21.8462	7.17546
	36.3077	17.3767	2.76923	2.91767		11.3846	10.4464	22.4615	8.52748
	35.3846	15.4853	3.07692	4.02556		12.6154	10.8226	22.1538	7.08194
	32.3077	14.8979	3.07692	3.29724		13.5385	9.96918	21.8462	5.61134
	32	15.2315	1.84615	2.48069		13.2308	10.2882	21.2308	7.86423
	31.0769	13.9596	1.53846	2.45994		13.2308	8.27725	21.5385	8.36966
	30.7692	14.0658	2.15385	2.73627		14.1538	8.37579	22.7692	10.7322
	30.4615	13.4431	2.46154	2.95262		15.3846	8.5515	22.4615	10.8036
	33.2308	13.2858	2.15385	2.96993		13.5385	8.28963	26.1538	12.9417
	33.5385	12.7299	2.15385	2.96993		15.3846	11.0058	24	12.7541
	31.6923	12.5146	2.15385	2.73627		14.1538	10.8699	24.3077	12.2454
	32.3077	12.7782	2.46154	3.37411		13.2308	9.337	24.3077	8.12088
	32	12.0554	2.15385	2.73627		10.4615	8.52748	24.3077	8.44287
	30.7692	14.0183	2.15385	3.18651		10.1538	7.35893	22.7692	7.15398
	28.9231	13.1734	2.46154	3.17038		9.23077	7.06018	26.1538	7.79875
	29.8462	12.6815	2.76923	2.91767		10.1538	7.53794	26.4615	10.7417
	28.6154	12.641	3.69231	2.69853		10.1538	6.06799	24.9231	10.4661
	29.2308	14.1131	3.38462	2.26455		12	8.16497	25.5385	9.698
	33.2308	13.9707	4	2.3094		11.6923	7.955	24.6154	8.9328
	35.3846	13.4088	4.30769	2.9352		12.6154	8.78227	23.6923	7.78559
	36	13.0128	4.61538	3.97428		12	7.74597	22.7692	7.06018
	36.9231	13.1227	4	4.16333		11.6923	8.03837	22.7692	8.67061
	38.4615	12.3579	3.69231	4.23659		12	8.48528	22.4615	9.05822
	34.4615	12.7299	2.76923	3.53735		12.3077	8.82886	22.4615	9.96918
	36	12.3828	2.46154	3.37411		12.3077	8.36354	23.6923	12.2454
	38.7692	14.669	1.84615	3.18651		15.3846	9.85536	22.7692	11.2774
	41.2308	17.3353	0.615385	1.06217		16.6154	10.884	22.7692	12.6166
	37.8462	16.8766	0.615385	1.06217		14.7692	10.5442	22.4615	12.2495
	37.5385	16.0224	0.923077	1.24035		16	11.7757	22.4615	11.1677
	35.0769	15.0179	1.23077	1.35873		15.0769	11.6707	21.2308	10.5442
	28.6154	11.3046	0.923077	1.24035		14.1538	9.77175	23.3846	11.3046
	25.5385	11.4623	1.23077	1.35873		13.5385	10.2981	24.9231	10.9638
	27.0769	11.5559	2.15385	2.73627		13.5385	11.1677	26.1538	12.4159
	27.3846	12.9536	2.15385	2.73627		11.6923	9.34249	25.8462	11.1125
	28.9231	14.4754	1.84615	2.48069		11.3846	8.39414	26.4615	12.1402
	29.8462	15.984	2.76923	3.13786		9.23077	7.86423	26.1538	11.6399
	30.1538	15.6467	3.69231	4.0762		9.53846	9.34797	24.3077	9.96404
	27.6923	15.208	2.76923	3.34357		9.53846	9.34797	23.0769	11.8408
	24.9231	14.5214	3.38462	4.73936		9.84615	9.42446	24.6154	12.0469
	23.0769	14.29	3.69231	4.96139		9.23077	9.19309	25.5385	12.7822
	24.9231	15.0179	3.38462	5.39706		9.84615	10.3031	25.8462	14.1711
	25.2308	15.4654	4	4.76095		10.1538	8.1335	26.4615	15.8551
	25.5385	15.035	4.30769	5.47254		10.7692	8.43679	27.3846	13.7524
	28.9231	17.5178	4.30769	4.68495		12.3077	9.62369	28.6154	13.5571
	29.2308	14.532	4.30769	4.96139		13.5385	10.6795	27.0769	16.2954
	29.8462	14.5426	3.69231	4.68495		13.5385	10.8651	27.3846	14.2757
	27.3846	13.309	2.76923	3.72104		14.1538	12.6815	28.9231	12.0639
	28.6154	12.9536	2.46154	3.37411		13.8462	12.5759	29.5385	9.34797
	28.3077	11.9142	1.84615	1.8674		12	10.3923	29.2308	11.395
	29.5385	13.2433	2.15385	2.19557		11.6923	11.97	28.6154	10.7608
	29.2308	12.4571	2.76923	3.34357		11.0769	10.3379	27.6923	11.2227
	32.6154	13.9927	1.84615	2.73627		10.1538	8.53349	27.3846	10.5733
	35.0769	13.6213	2.76923	3.34357		10.4615	8.28963	27.3846	14.9598
	34.4615	14.676	2.46154	3.17038		11.3846	8.85785	27.0769	14.7492
	32.3077	11.3995	2.46154	2.71746		11.0769	8.41854	27.0769	13.8156
	32.9231	12.8143	2.76923	2.67946		12	8.79394	27.6923	12.9852
	34.4615	12.8861	3.38462	3.43437		12.3077	8.20256	27.6923	12.5146
	32.3077	11.6311	3.07692	3.08844		11.3846	8.62911	27.3846	10.5101
	33.5385	13.9302	4	4.16333		12	9.16515	25.5385	11.404
	32.6154	12.746	3.38462	3.80283		11.3846	9.51113	28	12.8062
	32.3077	11.1032	2.76923	3.53735		11.3846	9.58096	26.1538	10.9918
	27.3846	10.5101	2.46154	3.37411		11.0769	8.57546	24.3077	12.136
	28.3077	11.6883	3.38462	4.59654		12	9.09212	23.3846	11.8235
	27.3846	12.4818	2.46154	3.17038		13.2308	9.756	20.3077	8.75302
	32.6154	15.9519	2.15385	3.18651		15.6923	9.76125	19.6923	8.12088
	31.0769	15.1945	2.15385	2.48069		16	9.79796	22.1538	9.20981
	36.6154	17.3146	2.15385	2.19557		17.8462	10.9918	23.0769	10.5927
	33.2308	12.6166	2.46154	3.7485		18.7692	11.3363	21.2308	11.9099
	33.5385	13.2433	2.46154	3.7485		17.5385	11.0477	23.3846	13.7038
	28.9231	11.3815	3.69231	3.7348		16.3077	10.2282	23.3846	17.1599
	28.9231	12.6572	3.69231	3.7348		16	10.198	20.9231	16.0064
	27.6923	11.97	4	3.26599		13.5385	10.1678	20	14.5144
	30.4615	11.6355	2.15385	2.19557		12.3077	8.36354	20.9231	14.5214
	34.1538	12.1992	2.46154	2.45994		11.6923	7.69948	22.1538	15.3456
	37.2308	12.1318	1.23077	1.35873		11.0769	7.317	20.3077	14.5813
	36.9231	11.3815	1.53846	1.83973		11.6923	9.19866	18.7692	13.5344
	35.0769	13.6701	1.23077	1.35873		12.3077	10.1628	18.4615	11.9743
	35.3846	14.9151	1.23077	1.35873		12	9.59166	19.0769	9.74022
	34.1538	16.2733	0.923077	1.24035		11.3846	9.6503	20.6154	10.1223
	32.6154	14.69	0.923077	1.24035		11.3846	10.2532	21.5385	11.2273
	33.8462	14.124	1.53846	2.45994		11.0769	10.7178	25.2308	12.2955
	32.3077	15.9775	2.15385	2.73627		11.3846	10.9451	25.5385	10.6795
	32.3077	16.6718	2.76923	4.0636		11.0769	10.4022	26.1538	11.0523
	32.3077	17.7937	3.38462	4.29669		12.6154	12.1021	25.2308	9.82409
	32.9231	15.9229	4	4.32049		10.7692	9.68742	27.0769	11.3228
	31.0769	14.383	2.76923	2.91767		9.84615	8.76473	28	10.8934
	32.6154	12.3205	1.84615	2.19557		8.92308	7.92917	28.9231	13.4241
	32	10.8934	2.15385	2.96993		10.1538	9.28191	29.5385	12.6775
	28.9231	10.7798	2.15385	2.48069		8	6.8313	31.0769	12.5514
	28.3077	12.1908	1.53846	1.83973		9.23077	7.779	29.2308	12.5105
	32	13.2665	1.84615	2.19557		8.61538	6.91338	28.9231	8.17752
	33.2308	14.669	2.46154	2.71746		8.61538	5.75571	29.8462	7.96788
	34.1538	14.7248	2.15385	2.19557		8	5.2915	28	9.45163
	32.6154	14.5532	1.53846	2.17208		8.61538	6.09329	27.0769	10.2732
	33.2308	15.0282	2.15385	3.18651		8.30769	5.59304	26.7692	9.337
	33.5385	14.676	2.46154	3.7485		8.30769	6.67947	27.0769	11.7844
	32.6154	13.9927	2.46154	3.7485		7.69231	7.61241	28	12.3828
	33.5385	14.2145	1.84615	2.73627		5.84615	7.26777	30.4615	12.5187
	38.1538	17.649	1.84615	2.73627		6.46154	8.12719	28	11.9443
	37.2308	15.4223	2.46154	2.95262		7.07692	7.40755	27.0769	11.0848
	36	13.0128	1.84615	2.73627		8.92308	7.92917	26.7692	11.6267
	36	14.1421	1.53846	2.71746		8.30769	8.28344	25.2308	12.5105
	34.1538	13.1461	1.84615	2.73627		10.1538	9.90726	23.0769	10.9028
	31.0769	12.0639	2.15385	2.73627		8.61538	8.5515	28.3077	13.3397
	32.6154	13.3589	0.923077	1.24035		9.23077	8.27725	30.1538	12.6815
	33.2308	13.485	1.84615	1.8674		7.38462	6.91338	27.0769	12.8143
	32.6154	13.5078	2.15385	2.19557		8.30769	7.87075	27.0769	10.0766
	33.8462	13.9817	2.15385	1.8674		8.61538	8.62911	26.1538	11.9786
	36.9231	17.2879	3.07692	2.86446		9.23077	8.11456	22.7692	10.3528
	39.6923	17.1838	3.38462	2.79193		8.61538	7.28891	24.9231	13.8638
	37.2308	18.3443	2.46154	2.45994		9.84615	9.20981	26.7692	13.6814
	35.6923	16.3895	3.07692	2.62141		10.1538	9.83974	28.6154	12.1571
	35.0769	17.6316	3.38462	3.02129		9.53846	9.90208	30.7692	12.5637
	31.6923	15.6828	2.76923	3.34357		10.1538	10.4317	30.7692	11.1585
	26.7692	12.8781	2.76923	3.89609		9.23077	9.68742	27.6923	8.67652
	26.1538	12.6815	4	4.76095		9.84615	9.49494	27.6923	9.27085
	28.3077	14.022	4.30769	4.54042		10.1538	8.68834	27.3846	11.1861
	27.6923	9.55416	4	4.16333		8.92308	7.13245	27.0769	11.4399
	28	10.7083	3.69231	3.90923		9.53846	7.44208	30.1538	11.697
	32	12.3828	4	3.82971		11.3846	7.73271	31.3846	12.746
	35.0769	10.4022	2.76923	2.67946		10.4615	7.16831	31.6923	12.0256
	35.3846	11.2455	2.46154	2.95262		10.1538	7.08194	32.6154	12.2118
	36.9231	15.5843	2.15385	2.73627		10.7692	7.69282	31.6923	11.9142
	37.5385	16.7944	2.76923	2.67946		10.7692	7.69282	30.1538	12.308
	34.4615	15.5151	2.46154	2.17208		9.23077	6.96511	30.1538	12.1444
	32.3077	15.7675	2.76923	2.67946		8.30769	7.06744	31.0769	12.4447
	32.3077	15.6402	2.15385	2.48069		8	7.2111	28.6154	13.1071
	31.6923	14.4435	3.07692	2.62141		10.1538	8.37579	30.7692	13.8268
	32.3077	13.9265	2.15385	2.19557		9.23077	6.86873	27.6923	12.5678
	34.1538	15.8163	2.46154	2.45994		10.1538	8.61126	28.3077	12.2454
	34.1538	13.8379	2.15385	2.19557		9.53846	8.04475	26.7692	11.0384
	38.1538	14.124	1.53846	2.17208		9.84615	7.88377	25.8462	11.2318
	37.8462	14.124	0.923077	1.24035		9.84615	9.13713	24.9231	11.8408
	38.1538	13.886	1.23077	1.35873		11.0769	10.8415	26.7692	10.6072
	39.6923	12.6207	1.53846	1.43223		10.7692	10.2882	24.9231	11.0848
	43.3846	12.641	1.84615	1.8674		12.6154	11.7102	24.6154	12.1571
	39.6923	10.9216	3.07692	2.86446		12.9231	11.3815	25.2308	12.4035
	40	12.49	3.07692	2.62141		13.5385	12.6248	24.6154	11.8797
	41.5385	15.5151	3.38462	3.97428		13.2308	10.6699	24.3077	12.8303
	40.6154	17.3146	3.07692	3.67946		13.8462	10.7465	24.3077	11.1631
	38.4615	19.7159	3.38462	4.73936		13.8462	10.6843	26.4615	11.9743
	40.3077	20.5738	2.15385	2.73627		12.6154	9.58096	25.8462	11.697
	41.5385	18.8516	1.84615	2.73627		11.6923	8.52147	25.8462	10.1729
	39.0769	16.0064	1.23077	1.78311		11.3846	9.71913	26.4615	10.4268
	37.8462	14.0767	0.923077	1.69464		10.4615	8.75888	26.7692	10.9169
	40.9231	15.5843	0.923077	1.69464		11.3846	7.64601	25.5385	10.9872
	38.1538	14.4506	1.23077	1.78311		12.9231	7.40755	25.5385	12.9377
	35.3846	14.0402	1.84615	1.8674		13.2308	7.24657	25.2308	14.0183
	33.8462	14.7248	4.30769	4.0762		14.1538	9.28191	24.9231	15.0179
	32	15.8325	4	4.16333		15.3846	11.1263	25.2308	16.3864
	29.5385	15.6435	4	3.65148		13.5385	11.404	24.3077	15.12
	32	18.6548	4.30769	3.90923		12.3077	11.8581	27.3846	12.4283
	32	19.0088	4.30769	4.0762		11.3846	11.9914	27.3846	10.5733
	35.3846	19.8275	1.84615	2.48069		11.3846	9.00712	27.6923	11.2227
	35.3846	20.7797	2.76923	3.72104		10.4615	8.83466	31.0769	12.2286
	33.5385	21.7727	2.15385	3.18651		10.7692	8.03199	29.8462	12.3621
	29.8462	18.7124	2.76923	4.0636		11.0769	7.317	27.0769	12.0085
	30.4615	17.7591	2.76923	3.53735		11.0769	7.22531	26.7692	10.9778
	26.7692	15.2046	2.76923	3.53735		9.53846	6.5867	28	12.1655
	25.2308	13.2355	3.07692	3.67946		10.4615	6.78611	25.5385	13.7859
	26.4615	13.6889	3.69231	4.0762		11.0769	8.25864	27.0769	16.2954
	28.6154	14.5532	3.07692	3.49358		11.3846	10.1223	28.6154	15.826
	25.8462	13.2974	3.07692	3.67946		10.1538	10.4317	32.6154	15.6139
	25.8462	12.4694	3.38462	3.80283		11.6923	14.3973	31.0769	14.0548
	30.1538	12.4159	2.15385	2.96993		10.7692	13.485	29.8462	13.1967
	30.1538	11.9786	1.53846	2.17208		10.7692	11.4534	30.4615	15.5151
	30.7692	12.5637	1.23077	2.41788		11.0769	10.5296	30.1538	15.0384
	37.8462	14.8151	0.615385	1.06217		11.6923	10.2282	26.1538	15.6467
	41.2308	15.0725	0.307692	0.784465		10.4615	7.26071	25.5385	14.0731
	42.4615	12.7822	0.307692	0.784465		11.0769	9.10339	27.0769	13.0207
	41.8462	13.6438	0.307692	0.784465		11.3846	8.78227	27.6923	12.5146
	40	12.6491	0.307692	0.784465		11.3846	9.00712	25.2308	12.6694
	35.3846	12.0469	0.615385	1.06217		10.4615	8.12719	28.6154	11.5381
	32.3077	12.0809	1.23077	1.78311		10.4615	8.83466	29.2308	13.9229
	31.0769	11.7844	2.46154	2.95262		10.1538	8.61126	28.3077	13.7822
	30.4615	12.6775	3.07692	2.86446		9.84615	8.53349	26.7692	13.2355
	32	12.9615	3.07692	2.86446		8	7.2111	30.1538	13.8379
	35.6923	14.7631	3.07692	3.08844		10.4615	9.05822	26.7692	12.4035
	38.7692	16.8279	2.46154	2.71746		11.6923	9.76125	28.6154	13.7038
	36.3077	14.9426	1.23077	1.35873		12.3077	10.2931	28.6154	12.0469
	37.2308	13.3858	0.923077	1.69464		11.0769	9.17634	29.5385	12.195
	36.9231	14.3366	0.923077	1.69464		13.2308	11.7974	29.2308	12.1866
	35.0769	13.1227	0.923077	1.69464		11.6923	10.7989	32	15.6631
	33.8462	12.6288	0.923077	1.69464		9.84615	8.53349	30.1538	13.1967
	35.6923	14.8082	2.15385	2.19557		9.23077	9.04689	31.0769	17.055
	37.2308	16.907	1.84615	1.8674		9.23077	7.94855	29.8462	14.9495
	35.6923	15.4687	1.84615	1.4676		8.92308	7.317	28.3077	13.7822
	35.6923	15.3389	1.53846	1.43223		8.92308	6.94299	27.6923	13.189
	38.1538	17.073	1.53846	1.43223		10.4615	8.12719	26.4615	12.9377
	36.6154	15.181	0.307692	0.784465		10.1538	7.08194	25.2308	10.2232
	34.1538	13.886	0.307692	0.784465		12.3077	8.75302	25.8462	10.2382
	34.7692	14.3008	0.615385	1.56893		12	8.94427	26.1538	11.697
	34.7692	16.7087	0.615385	1.56893		12.9231	9.17634	25.8462	11.7539
	34.4615	13.7859	0.615385	1.56893		11.6923	7.955	28.3077	12.0256
	39.3846	14.3223	0.923077	1.69464		12	8.32666	30.4615	14.9906
	40.9231	13.1227	1.23077	1.78311		10.4615	8.04475	32.3077	15.3823
	43.6923	14.6725	0.923077	1.24035		10.1538	7.44897	31.6923	15.1641
	43.6923	13.9265	0.923077	1.24035		8.61538	7.28891	30.1538	15.3021
	43.3846	13.9927	1.23077	1.78311		8	7.11805	30.7692	16.4675
	40	15.5778	1.53846	1.43223		8.61538	7.4696	29.2308	15.9743
	39.3846	15.137	1.53846	1.43223		8.92308	7.84465	26.7692	17.2195
	40.6154	17.4297	1.84615	2.48069		8.61538	7.4696	27.6923	17.2612
	41.2308	17.064	1.84615	2.48069		9.23077	9.12028	27.0769	15.4123
	40.3077	14.9872	1.53846	2.45994		8.92308	9.02986	25.8462	16.2733
	41.5385	13.4431	0.923077	1.69464		7.69231	7.61241	25.8462	15.6467
	42.4615	12.9891	0.615385	1.56893		6.76923	6.57111	28.6154	16.3644
	43.0769	11.4399	0	0		6.76923	5.93123	28.3077	15.4687
	43.6923	11.6311	0	0		6.76923	6.04258	31.3846	17.4679
	45.8462	12.7862	0.307692	0.784465		8.61538	7.98717	31.0769	16.8979
	44.6154	12.746	0.615385	1.06217		9.23077	8.27725	32	15.6205
	43.6923	14.8979	1.23077	2.41788		11.6923	9.27085	29.5385	13.3935
	41.2308	16.1817	1.23077	2.41788		11.0769	8.95573	30.4615	14.0256
	40	14.922	1.84615	2.73627		12.6154	9.15395	29.8462	14.0293
	37.2308	14.44	2.46154	3.92232		12.6154	8.62911	27.6923	13.7822
	38.4615	14.0731	2.46154	3.17038		12.9231	8.17752	26.7692	12.4035
	39.6923	14.7179	2.46154	2.71746		11.0769	8.01281	27.6923	14.0694
	41.5385	15.2551	2.46154	2.71746		12.9231	8.88098	26.7692	14.3008
	43.3846	13.8008	1.84615	2.48069		10.1538	6.79366	28.6154	15.6139
	46.1538	14.4044	1.84615	1.8674		10.4615	6.4847	28.6154	16.0767
	43.6923	15.0316	1.53846	1.83973		9.84615	5.95711	30.4615	12.5718
	41.5385	13.3436	1.23077	1.78311		9.84615	8.05112	31.3846	12.4283
	39.6923	13.3397	1.53846	1.83973		8.92308	7.317	32.3077	13.9743
	38.7692	12.9298	1.53846	1.83973		11.0769	9.2487	29.2308	14.0183
	35.3846	12.8502	0.923077	1.69464		10.7692	10.5442	29.2308	13.3858
	36	15.3623	1.53846	2.17208		11.0769	10.7798	26.7692	15.8486
	38.1538	16.4769	1.84615	3.18651		9.84615	8.05112	23.6923	15.12
	37.8462	15.1268	1.53846	2.45994		8.61538	6.91338	22.1538	13.5457
	39.3846	16.2828	2.15385	2.73627		7.07692	5.67496	22.4615	12.4117
	39.0769	14.29	2.46154	2.71746		6.76923	6.04258	25.2308	14.1131
	37.5385	11.404	1.84615	2.19557		6.46154	6.88365	25.2308	13.1851
	36.9231	13.0207	1.53846	2.45994		7.07692	8.17752	28.6154	13.4088
	37.2308	12.7742	1.84615	3.18651		9.23077	10.0919	27.6923	13.6363
	35.0769	11.0244	1.53846	3.17038		9.84615	8.53349	25.5385	15.035
	33.5385	10.8036	1.84615	2.73627		10.7692	9.12028	25.8462	15.0827
	35.3846	13.0049	3.07692	3.8564		11.3846	9.22649	25.8462	15.1268
	36.6154	12.2118	4	5.2915		12.3077	9.1259	26.4615	13.2935
	37.2308	13.485	4.61538	5.0128		11.3846	7.90326	28.6154	11.767
	38.4615	12.8861	5.53846	6.27572		11.3846	9.00712	32.6154	12.1021
	42.4615	13.978	4.92308	5.67496		9.84615	6.4926	31.3846	11.3635
	42.4615	14.1204	4.92308	5.1838		8.92308	5.79124	30.7692	10.3528
	40.6154	15.137	5.23077	6.15192		9.53846	6.16857	28.6154	9.92278
	38.1538	14.8151	4.30769	6.05106		8.61538	6.71775	25.8462	11.3499
	36.3077	14.7179	3.07692	4.18789		9.23077	7.86423	23.3846	9.22649
	34.4615	14.5391	3.38462	4.73936		8.92308	8.01281	22.7692	9.40813
	34.7692	15.7219	2.76923	4.0636		9.53846	7.79217	25.8462	9.42446
	33.8462	15.6893	2.15385	2.19557		8.30769	5.93987	24.9231	10.7798
	34.4615	17.4179	4	3.4641		8.92308	7.03836	27.3846	10.9451
	33.8462	18.389	5.23077	4.52911		10.1538	8.05112	26.4615	12.1402
	35.6923	16.9887	5.53846	3.56622		10.4615	7.87726	27.3846	12.0469
	34.4615	14.7666	5.23077	3.89609		9.53846	6.88365	24	11.8884
	36	14.922	4.30769	3.7348		9.84615	7.26777	23.3846	13.4088
	37.2308	14.0183	2.46154	2.45994		10.7692	8.03199	22.7692	14.3008
	41.2308	13.8268	1.84615	1.8674		9.53846	6.16857	23.6923	18.1278
	42.7692	10.1577	1.23077	1.35873		8.30769	5.22322	22.7692	17.6403
	44	13.0639	2.76923	2.91767		8.92308	7.317	26.1538	19.0653
	43.6923	12.1908	3.07692	3.49358		8.61538	7.37981	26.7692	16.907
	41.8462	10.1071	3.38462	3.62329		8.61538	8.47319	29.5385	16.7148
	40.9231	10.5296	3.07692	3.67946		8.30769	8.03837	29.5385	15.0793
	37.5385	9.55953	3.07692	3.8564		9.23077	8.51545	31.3846	16.4862
	38.7692	8.74716	1.23077	1.78311		10.1538	7.62587	29.8462	15.1268
	38.7692	10.2882	1.84615	2.73627		10.7692	8.3574	31.0769	15.8389
	42.1538	14.1711	1.84615	2.73627		9.53846	6.68715	28.3077	13.9743
	40.6154	15.3121	2.46154	3.92232		8.92308	7.317	28.9231	14.9289
	44	16.8918	2.76923	3.13786		9.84615	8.29581	28	15.6631
	41.2308	17.4885	3.38462	3.02129		8.61538	7.28891	26.4615	15.7285
	40.9231	15.7122	2.46154	1.83973		8.61538	6.61777	24.6154	14.0402
	38.7692	13.6814	2.76923	2.41788		9.53846	6.88365	25.5385	13.8823
	41.2308	14.2541	2.46154	2.17208		10.1538	7.62587	27.6923	14.3044
	42.1538	13.1461	1.84615	1.4676		10.4615	7.87726	27.3846	15.2248
	45.5385	15.5151	1.23077	1.35873		11.0769	8.80559	27.3846	13.9449
	46.4615	15.4289	1.53846	1.83973		10.4615	8.98432	29.5385	16.1054
	47.3846	15.2685	1.23077	1.35873		11.3846	9.51113	27.3846	15.0929
	42.1538	12.734	0.615385	1.06217		11.3846	8.62911	24.3077	16.5514
	38.1538	13.6438	0.615385	1.06217		11.0769	8.41854	24	16.1245
	40.6154	13.9449	0.615385	1.06217		11.3846	9.92278	24.6154	16.1595
	42.1538	16.0256	1.53846	1.83973		11.6923	9.76125	25.5385	15.7285
	43.6923	18.1278	1.23077	1.78311		11.3846	8.85785	26.7692	17.3353
	47.0769	21.7916	1.53846	1.83973		11.0769	8.65285	26.1538	15.5613
	47.0769	20.7895	1.84615	1.8674		10.1538	8.29581	26.4615	15.1674
	43.0769	17.7822	1.84615	1.8674		9.23077	7.60567	25.5385	14.0731
	42.1538	18.4613	0.615385	1.06217		10.7692	9.04689	26.1538	15.4322
	40.3077	18.054	1.84615	2.48069		11.0769	8.49736	29.2308	14.7596
	38.1538	17.649	1.84615	2.73627		10.7692	9.19309	30.7692	13.485
	42.1538	16.8766	1.53846	2.45994		13.5385	10.5539	29.8462	13.4964
	45.8462	16.8371	1.53846	2.45994		13.5385	10.8036	32	15.4056
	47.6923	17.2998	1.84615	2.73627		13.5385	9.62902	29.5385	13.9302
	49.5385	18.7097	0.615385	1.56893		13.2308	10.2882	28.9231	12.3371
	50.7692	17.2582	1.53846	2.17208		14.7692	9.89172	28.9231	12.7098
	48.6154	17.3914	2.46154	2.95262		12	8.56349	29.5385	12.1402
	45.5385	15.6008	2.46154	2.95262		12.6154	10.188	25.8462	10.2382
	44.3077	16.6318	2.76923	3.89609		11.3846	8.85785	23.6923	9.19866
	47.6923	14.6725	2.76923	3.89609		10.4615	8.36966	20.9231	8.72955
	50.7692	16.4675	2.15385	2.73627		9.84615	8.99002	19.0769	8.25864
	51.3846	18.1786	1.84615	2.19557		10.1538	10.4954	18.1538	9.97433
	49.5385	18.9574	2.76923	2.91767		9.84615	8.05112	21.5385	9.27638
	48.6154	17.6577	2.46154	2.45994		8.92308	8.72955	23.3846	9.71913
	46.1538	18.389	2.46154	2.45994		8.61538	8.85785	25.2308	8.11456
	46.1538	18.748	2.46154	2.71746		9.23077	9.26532	27.3846	9.71913
	45.2308	16.8279	2.76923	2.67946		10.1538	9.56489	29.2308	11.6267
	46.7692	15.2046	2.46154	2.71746		11.0769	10.4661	28.3077	12.4076
	48.9231	18.1532	2.46154	2.71746		12	9.45163	30.4615	14.1675
	45.2308	16.9464	2.76923	3.13786		12.6154	10.2532	28.9231	14.9735
	41.2308	15.8907	2.15385	2.48069		11.6923	9.69271	30.1538	14.0293
	42.7692	17.6024	1.23077	1.35873		10.1538	8.91556	31.0769	13.523
	43.6923	17.2612	2.15385	1.8674		8.92308	7.40755	30.4615	13.5911
	39.6923	15.3823	3.07692	2.05064		8.30769	7.52432	29.8462	13.3474
	40.9231	13.5722	2.76923	2.12434		7.07692	6.94299	30.7692	13.7785
	44.3077	11.7452	3.07692	2.35339		6.76923	6.77098	29.5385	13.8342
	44.3077	13.0364	3.38462	2.54196		8.92308	9.02986	29.5385	12.7822
	44.6154	14.5532	2.76923	2.91767		9.53846	8.28963	31.6923	14.3509
	47.6923	14.9426	1.84615	2.73627		8.92308	8.25864	34.4615	12.9891
	48.6154	15.9936	2.76923	2.91767		9.23077	7.779	33.2308	13.73
	47.6923	17.415	3.07692	2.86446		8.61538	7.10363	34.1538	14.6795
	47.3846	18.0682	2.76923	2.91767		7.69231	5.34933	32.9231	15.282
	47.3846	17.5441	2.15385	2.19557		6.46154	5.71996	34.4615	13.2935
	45.8462	18.1701	3.07692	2.62141		7.69231	6.57891	32.3077	13.0875
	44.3077	17.3767	2.76923	2.67946		7.69231	6.97247	33.5385	12.6248
	42.1538	15.5184	2.15385	2.19557		7.38462	6.81627	32	12.8062
	41.8462	14.2181	3.07692	2.86446		8	6.8313	30.7692	13.0325
	40.9231	13.9118	3.07692	3.08844		8.61538	6.81627	29.2308	11.7408
	43.0769	18.2995	2.15385	2.19557		7.38462	5.75571	29.5385	11.8625
	43.6923	19.7471	1.84615	2.19557		8.92308	7.317	28.6154	10.884
	44.9231	20.8536	2.46154	2.71746		9.53846	8.04475	29.5385	11.1677
	41.8462	18.389	1.84615	3.18651		7.69231	6.67947	31.6923	11.043
	42.1538	15.6893	2.15385	2.73627		7.38462	6.30832	28.9231	11.3228
	38.1538	10.931	2.15385	2.73627		9.84615	8.1335	28.9231	11.9529
	36	11.8322	2.46154	2.45994		8.92308	7.317	28.9231	13.523
	34.7692	11.9099	2.15385	2.73627		9.23077	8.19631	28.9231	13.0207
	38.1538	15.3456	1.84615	2.73627		9.84615	9.35346	28.6154	13.7524
	37.5385	18.4224	1.84615	3.38927		10.1538	10.1071	30.4615	13.4431
	41.5385	21.7727	1.53846	2.71746		9.23077	8.59338	29.5385	14.2613
	44.6154	22.4157	0.923077	1.69464		10.4615	8.98432	29.5385	14.4471
	44.6154	23.3765	1.23077	1.35873		9.84615	9.42446	28.6154	14.3688
	44.3077	22.4933	1.23077	1.35873		10.7692	9.26532	28.3077	11.7452
	43.3846	19.6586	2.46154	2.71746		11.6923	8.67652	28.6154	11.7102
	41.8462	17.649	3.38462	3.43437		12	8.94427	27.6923	9.05255
	40.3077	16.8705	3.69231	3.35888		11.0769	7.84465	28.3077	8.44287
	41.5385	16.0224	3.07692	2.62141		12.9231	7.6728	29.5385	8.83466
	43.0769	15.1945	3.38462	2.79193		12.6154	8.15239	30.7692	8.89829
	44.6154	15.7415	1.53846	1.83973		12.9231	8.65285	31.6923	9.48413
	44.9231	17.3649	1.53846	1.83973		11.6923	8.75302	32.3077	10.7989
	44.3077	17.106	1.84615	1.8674		10.7692	6.86873	35.0769	11.5559
	45.5385	17.6083	2.15385	1.8674		10.1538	8.37579	34.7692	12.1866
	44.6154	18.5776	2.15385	1.4676		9.53846	8.44894	34.7692	13.2858
	43.6923	19.3722	2.46154	1.83973		9.53846	8.12719	32	13.9523
	45.8462	18.0228	1.84615	1.8674		9.84615	7.53794	32.3077	15.0759
	48	18.4752	1.53846	2.45994		9.84615	7.79875	31.0769	14.7492
	47.6923	19.3722	1.84615	3.18651		9.23077	7.779	33.2308	15.9743
	45.5385	17.7966	1.53846	3.17038		9.53846	8.04475	31.3846	16.1182
	48	17.6635	1.23077	2.41788		9.23077	7.06018	35.3846	17.082
	45.8462	17.073	0.923077	1.69464		8.92308	7.58541	34.1538	15.3456
	45.8462	17.2671	0.923077	1.69464		9.23077	7.86423	33.8462	16.9161
	45.2308	19.9795	0.615385	1.06217		9.53846	6.4847	29.8462	16.3957
	46.4615	19.6821	0.615385	1.06217		9.53846	5.83535	28.9231	14.383
	45.8462	19.8533	0.615385	1.06217		8.61538	6.41313	24.6154	12.3205
	46.1538	19.8197	0.923077	1.24035		9.23077	5.93123	23.3846	12.2118
	45.2308	18.7042	0.615385	1.06217		10.7692	8.3574	23.0769	11.0848
	45.2308	18.0881	0.307692	0.784465		10.4615	9.13152	25.8462	11.291
	43.6923	17.5295	0.307692	0.784465		10.1538	10.0409	28	12.3288
	43.3846	15.6991	0.307692	0.784465		9.53846	10.8036	31.3846	13.8971
	41.5385	13.1422	0.307692	0.784465		10.1538	10.1071	33.2308	14.1131
	42.4615	11.1079	0.615385	1.06217		8.61538	6.61777	31.3846	14.7353
	43.3846	9.78749	1.53846	1.83973		8.92308	6.44503	29.5385	15.8551
	45.2308	11.2774	1.84615	1.8674		9.53846	7.70614	28.3077	13.9265
	44.9231	16.4582	3.07692	2.86446		10.4615	7.53113	27.0769	13.1734
	46.1538	19.1351	3.07692	3.08844		9.23077	7.33799	28.6154	12.9536
	43.6923	17.2612	3.07692	3.08844		9.23077	8.82305	30.4615	12.1402
	43.6923	17.1838	2.46154	2.71746		9.53846	7.61914	29.5385	11.8061
	44.6154	17.2374	3.07692	3.67946		11.6923	8.67652	30.7692	11.3363
	43.3846	17.121	2.46154	3.37411		13.2308	10.0256	31.6923	10.4856
	44	19.9332	2.15385	2.73627		14.7692	10.9169	29.2308	10.7322
	42.7692	20.0461	2.15385	2.73627		16.3077	11.043	28.3077	12.1908
	42.7692	21.2096	2.76923	2.67946		16.6154	10.7608	27.6923	10.9216
	41.2308	22.1926	2.15385	1.8674		13.8462	8.84047	27.0769	11.5559
	39.6923	20.0819	1.84615	1.4676		13.2308	7.5175	25.2308	11.5114
	40.9231	17.5178	1.84615	1.4676		12	7.74597	26.1538	11.5825
	47.0769	18.4808	1.84615	1.4676		10.7692	8.82305	26.7692	10.1577
	44.6154	14.3688	2.15385	2.73627		9.84615	8.68834	28.9231	10.7178
	42.1538	11.9228	1.84615	2.73627		10.1538	8.45501	30.1538	10.2382
	42.4615	11.9743	1.53846	2.71746		8.92308	7.22531	31.0769	11.0848
	39.6923	12.5146	1.84615	2.73627		8.92308	7.40755	30.7692	13.8268
	37.2308	12.2412	2.76923	2.91767		8.92308	7.49701	31.0769	13.3743
	36	12.5433	1.53846	2.45994		8.30769	7.87075	29.5385	12.5718
	37.5385	13.1422	1.84615	2.48069		8.30769	7.43519	26.7692	9.89172
	38.4615	13.6401	1.84615	2.48069		8.92308	7.22531	24.9231	10.3379
	36.9231	10.9028	2.15385	2.73627		10.1538	7.62587	24.3077	9.69271
	38.1538	11.5825	1.23077	2.12434		10.4615	7.70614	24.3077	11.3995
	44.6154	14.182	1.53846	2.17208		11.3846	8.70603	23.0769	11.1447
	48.3077	15.7252	1.84615	2.48069		11.6923	9.55416	24.9231	10.7178
	48	16.3299	2.15385	3.18651		10.4615	9.698	27.6923	9.48413
	50.4615	18.4946	1.84615	2.48069		8.30769	8.75302	30.4615	9.90208
	48.9231	19.7705	2.46154	3.17038		7.69231	7.25365	30.7692	10.8557
	43.0769	18.8734	2.76923	3.34357		7.69231	5.47254	32	9.5219
	37.8462	15.389	3.38462	3.23443		7.69231	5.59304	32	8.24621
	37.5385	13.6401	3.07692	2.62141		7.07692	5.05356	31.6923	10.097
	38.7692	12.6694	3.07692	2.62141		7.69231	5.09399	30.1538	10.8699
	39.6923	11.6311	2.46154	1.83973		8.61538	6.20174	29.2308	12.5105
	42.1538	10.7465	2.15385	2.48069		7.69231	5.82655	29.5385	14.9461
	44.9231	11.498	1.23077	3.13786		8.30769	5.71099	28.9231	15.369
	45.2308	11.6839	1.84615	4.70679		9.84615	6.79366	28.3077	13.8786
	44.9231	12.283	1.53846	3.92232		10.4615	7.96145	29.8462	14.8151
	44.3077	12.6207	1.84615	3.18651		9.84615	6.98717	32	15.3623
	45.2308	13.3359	2.15385	3.93538		11.3846	8.47319	32.9231	16.1309
	48	15.2753	2.15385	3.93538		10.1538	8.68834	32.3077	16.9887
	49.8462	15.1268	2.46154	2.71746		8.61538	7.64601	32.6154	17.7706
	50.1538	16.5978	2.46154	2.71746		8.30769	8.12088	30.4615	17.2642
	48	16.5328	2.46154	2.71746		7.38462	7.4696	30.4615	17.2642
	46.1538	16.4769	2.15385	1.8674		5.84615	6.17688	32	16.452
	43.0769	16.8584	1.84615	1.8674		8.30769	7.955	33.2308	15.292
	40.3077	16.0608	2.15385	2.19557		9.53846	8.9098	33.2308	15.9743
	38.7692	16.3048	2.15385	2.19557		9.84615	8.53349	35.0769	15.5415
	39.6923	16.4706	2.15385	2.19557		10.7692	8.74716	32.9231	16.4176
	36.6154	15.137	2.15385	2.73627		11.0769	9.10339	32.3077	15.6402
	36	14.0475	2.46154	2.71746		9.53846	8.83466	32.9231	15.8389
	40.9231	16.377	1.84615	2.19557		8.61538	7.98717	31.6923	14.1639
	43.3846	14.9598	2.46154	3.37411		8.92308	8.33897	29.5385	13.6889
	43.3846	14.7804	2.46154	3.37411		9.23077	8.59338	28.9231	12.4982
	46.4615	16.2702	2.76923	2.67946		8.92308	8.41854	28.6154	12.5351
	49.5385	17.9086	3.07692	3.29724		8	6.9282	27.3846	12.1571
	48.9231	16.0064	3.07692	3.49358		9.84615	7.71279	28.6154	13.8008
	48.6154	18.1419	3.07692	3.8564		10.4615	7.70614	27.0769	13.2239
	49.8462	16.5576	4.30769	4.96139		9.84615	7.79875	25.2308	13.0325
	52	15.0997	4	4.6188		9.84615	7.53794	24.9231	11.3815
	49.2308	15.1166	3.38462	4.29669		11.0769	8.49736	23.6923	12.9852
	45.8462	15.8163	2.76923	3.53735		10.4615	9.13152	23.3846	12.3745
	44.9231	12.8662	2.15385	2.96993		8.61538	7.55832	26.7692	12.0767
	44.3077	12.2454	0.615385	1.06217		9.53846	6.78611	30.4615	13.9302
	43.3846	15.7415	0.615385	1.06217		9.84615	7.71279	30.1538	15.6893
	44.3077	16.5916	0.615385	1.06217		9.84615	9.56489	32.6154	17.1987
	46.1538	19.2047	0.615385	1.06217		8.92308	8.88098	33.5385	17.109
	46.4615	19.9178	0.615385	1.06217		8.92308	8.25864	32.6154	16.2418
	46.4615	21.2144	0.307692	0.784465		8	6.63325	32.3077	14.3973
	44.3077	20.9591	0.307692	0.784465		7.38462	6.20174	33.5385	14.1675
	45.5385	20.6733	0.307692	0.784465		6.15385	5.84413	32.9231	12.7098
	44	20.0998	0.307692	0.784465		7.07692	6.44503	32.9231	12.8662
	41.8462	18.6767	0.307692	0.784465		8.30769	7.16115	32	12.2746
	38.4615	17.109	0.307692	0.784465		8	6.53197	31.6923	13.7822
	39.0769	16.0895	0.307692	0.784465		9.84615	7.53794	28.9231	13.7188
	36.6154	16.0352	0.307692	0.784465		9.23077	7.86423	28.3077	16.3488
	35.0769	15.4123	0.307692	0.784465		8.30769	7.955	26.7692	14.2073
	36.9231	12.0085	0.615385	1.06217		6.76923	6.57111	29.5385	14.8566
	41.8462	13.0443	0.615385	1.06217		7.38462	7.37981	28.3077	14.8531
	43.0769	17.857	1.23077	1.78311		5.53846	6.4847	30.1538	14.7248
	42.1538	18.0966	1.23077	1.78311		6.46154	6.88365	30.1538	13.0443
	44.6154	19.7263	1.53846	2.17208		8	7.83156	28.6154	14.9151
	42.7692	18.8108	1.23077	1.78311		8.61538	9.00712	25.5385	14.2145
	40.3077	18.2743	1.53846	2.45994		7.69231	7.52432	26.4615	13.3436
	39.0769	16.9766	0.923077	1.24035		9.53846	9.27638	24.6154	13.6062
	40	15.9164	1.53846	2.45994		10.4615	9.83453	24.6154	14.4151
	42.4615	17.109	1.23077	2.41788		10.4615	9.48954	26.4615	12.9377
	43.6923	17.5675	1.23077	2.41788		11.0769	9.46248	25.8462	11.9228
	44.6154	17.6577	1.23077	2.41788		11.6923	10.2282	28.3077	11.6883
	45.8462	16.6779	0.923077	1.69464		10.1538	8.53349	29.8462	12.1992
	45.2308	20.0793	0.307692	0.784465		9.53846	7.53113	31.0769	11.7844
	42.7692	20.5713	0.307692	0.784465		8	6.32456	31.0769	11.4399
	40.9231	20.3356	0.307692	0.784465		7.38462	6.81627	32.6154	12.1571
	38.4615	17.834	0	0		7.38462	5.63869	32.9231	13.0718
	39.0769	19.7029	0	0		8.61538	7.19687	32.9231	14.8393
	41.8462	16.1912	0	0		7.69231	6.57891	31.3846	14.1349
	40.6154	16.9645	0.923077	1.69464		8.92308	7.84465	34.1538	13.9817
	40.3077	16.831	0.923077	1.69464		10.1538	8.99002	34.7692	13.5344
	41.5385	17.834	0.923077	1.69464		10.7692	10.1577	32.6154	15.399
	40	16.3299	1.23077	1.78311		9.53846	9.05822	32.9231	13.0207
	40.6154	17.9943	1.84615	2.19557		10.1538	8.45501	33.5385	12.8861
	41.2308	17.9772	0.923077	1.24035		10.4615	8.98432	31.3846	13.0049
	43.3846	18.7206	0.923077	1.24035		8.92308	8.72955	31.0769	13.7188
	44.6154	18.4335	0.923077	1.24035		7.69231	7.61241	30.7692	13.4355
	44.6154	18.1051	0.615385	1.06217		7.38462	6.71775	31.0769	15.4555
	41.8462	19.17	0	0		7.07692	6.54766	31.6923	15.9775
	44	18.8326	0	0		7.07692	6.74822	29.8462	14.9048

## Sheet: Fig. 2h
		YFP					YFP
		Reinforce A					Reinforce B
		Action A		Action B			Action A		Action B
		Average	S.E.M	Average	S.E.M		Average	S.E.M	Average	S.E.M
		First Action		Second Action			First Action		Second Action
		2.66667	3.74166	1.77778	2.86744		0	0	0.444444	0.942809
		2.22222	3.19722	0.888889	1.24722		0	0	0.444444	0.942809
		1.77778	2.0548	1.33333	2		0	0	0	0
		3.11111	3.94405	1.33333	2		0	0	0.444444	0.942809
		2.66667	4	1.77778	2.0548		0	0	0.444444	0.942809
		2.66667	4	2.66667	3.16228		0	0	0.888889	1.88562
		3.55556	4.78423	2.66667	3.16228		0	0	0.888889	1.88562
		4.88889	5.61743	3.11111	3.39935		0.444444	0.942809	1.33333	2.82843
		4	4	3.11111	3.09121		0.888889	1.88562	1.33333	2.82843
		4	3.16228	3.11111	3.09121		1.33333	2.82843	1.33333	2.82843
		4	3.16228	2.22222	3.19722		1.33333	2.82843	0.888889	1.88562
		3.55556	2.98142	3.11111	3.39935		1.77778	2.86744	0.888889	1.88562
		1.77778	1.49071	2.22222	3.19722		1.77778	2.86744	0.444444	0.942809
		1.33333	1.41421	3.11111	5.61743		1.77778	2.86744	0	0
		1.33333	2	2.66667	5.65685		1.33333	2	0	0
		1.33333	2	4	8.48528		1.33333	2	0.888889	1.88562
		0.888889	1.24722	3.11111	6.59966		0.888889	1.88562	0.888889	1.88562
		0.888889	1.24722	3.11111	5.61743		1.33333	2.82843	0.888889	1.88562
		0.888889	1.24722	2.22222	3.77124		0.888889	1.88562	0.888889	1.88562
		0.444444	0.942809	2.66667	4.69042		0.888889	1.88562	0.888889	1.88562
		0.444444	0.942809	2.22222	3.77124		0.888889	1.88562	0	0
		0.888889	1.24722	2.22222	3.77124		0.888889	1.88562	0	0
		0.888889	1.24722	1.77778	3.77124		0	0	0	0
		2.22222	3.19722	2.22222	4.71405		0	0	0	0
		2.22222	3.77124	2.66667	4.69042		0.888889	1.88562	0	0
		3.11111	3.68179	1.77778	2.86744		1.33333	2.82843	0.888889	1.88562
		3.11111	2.74874	2.66667	3.74166		1.33333	2.82843	1.33333	2.82843
		3.11111	2.74874	3.11111	3.94405		2.22222	4.71405	1.33333	2.82843
		3.11111	2.35702	2.66667	2.44949		2.22222	4.71405	1.77778	3.77124
		3.55556	3.29983	2.22222	2.86744		1.33333	2.82843	2.22222	4.71405
		2.66667	2.44949	2.66667	2.82843		0.888889	1.88562	2.66667	4.69042
		2.66667	2.44949	2.22222	2.0548		0.888889	1.88562	2.22222	3.77124
		3.55556	2.98142	1.77778	1.49071		0	0	2.22222	3.77124
		3.11111	2.74874	1.77778	2.0548		0	0	1.77778	2.86744
		2.66667	3.74166	2.22222	2.86744		0	0	1.33333	2
		3.11111	3.94405	2.22222	3.77124		0.444444	0.942809	0.444444	0.942809
		3.55556	4.78423	1.77778	3.77124		0.444444	0.942809	0.444444	0.942809
		3.11111	3.68179	2.22222	4.71405		0.444444	0.942809	0.444444	0.942809
		3.55556	2.98142	1.77778	3.77124		0.444444	0.942809	0.444444	0.942809
		4	3.16228	0.888889	1.88562		0.444444	0.942809	0.888889	1.88562
		4.44444	3.85861	0.444444	0.942809		0	0	0.888889	1.24722
		4.44444	4.78423	0.444444	0.942809		0	0	1.33333	2
		4	4.89898	0.444444	0.942809		0	0	1.33333	2
		3.55556	5.55778	0.444444	0.942809		0	0	1.77778	2.86744
		4	5.65685	1.33333	2		0	0	1.33333	2.82843
		3.55556	4.34613	1.77778	2.86744		0	0	0.888889	1.88562
		2.66667	3.16228	2.22222	2.86744		0	0	0.444444	0.942809
		3.11111	3.94405	2.22222	2.86744		0	0	0.444444	0.942809
		2.66667	3.16228	3.11111	3.68179		0	0	0.444444	0.942809
		1.33333	2	2.22222	3.19722		0	0	0.444444	0.942809
		1.33333	2	2.22222	2.86744		0	0	0.888889	1.88562
		1.33333	2	1.77778	2.0548		0	0	0.888889	1.88562
		0.888889	1.88562	1.77778	2.0548		0	0	1.77778	2.49444
		2.22222	3.77124	0.888889	1.24722		0.444444	0.942809	1.33333	2
		2.66667	3.74166	0.888889	1.24722		0.888889	1.24722	1.33333	2
		2.22222	2.86744	1.33333	2.82843		0.888889	1.24722	0.888889	1.88562
		2.22222	2.86744	1.77778	3.77124		0.888889	1.24722	0.888889	1.88562
		2.22222	2.86744	1.77778	3.77124		0.888889	1.24722	0	0
		1.33333	1.41421	1.77778	3.77124		0.444444	0.942809	0.888889	1.88562
		0.888889	1.24722	2.22222	3.77124		0	0	0.888889	1.88562
		0.888889	1.24722	1.33333	2		0	0	0.888889	1.88562
		1.33333	2	0.888889	1.24722		0	0	0.888889	1.88562
		1.77778	2.0548	0.444444	0.942809		0	0	0.888889	1.88562
		1.77778	2.0548	0.888889	1.88562		0	0	0	0
		3.11111	3.94405	0.888889	1.24722		0	0	0	0
		4	5.65685	1.33333	1.41421		0	0	0	0
		4	5.65685	1.77778	2.0548		0	0	0	0
		4.44444	6.54896	1.77778	2.0548		0	0	0	0
		3.55556	5.73488	1.77778	2.0548		0.444444	0.942809	0.444444	0.942809
		3.55556	4.78423	1.33333	1.41421		0.444444	0.942809	0.444444	0.942809
		2.66667	3.16228	1.77778	2.0548		0.444444	0.942809	0.888889	1.88562
		3.11111	2.74874	1.33333	1.41421		0.444444	0.942809	0.888889	1.88562
		2.22222	2.0548	2.22222	2.86744		0.444444	0.942809	0.888889	1.88562
		2.22222	2.0548	1.77778	2.86744		0.444444	0.942809	0.888889	1.88562
		0.888889	1.24722	1.77778	2.86744		0.888889	1.24722	0.888889	1.88562
		2.22222	2.0548	1.33333	2		1.77778	2.86744	0.888889	1.88562
		2.22222	2.49444	1.77778	2.0548		1.77778	2.86744	2.22222	3.77124
		2.66667	2.82843	1.33333	2		1.77778	2.86744	2.22222	3.77124
		3.55556	3.29983	1.33333	2		1.33333	2.82843	2.66667	4.69042
		4.88889	4.6428	1.33333	2		0.888889	1.88562	3.11111	5.61743
		4.44444	4.98888	0.888889	1.24722		0	0	3.11111	4.6428
		4	4.24264	0.444444	0.942809		0	0	1.77778	2.86744
		4	3.4641	0.444444	0.942809		0.444444	0.942809	3.55556	4.78423
		3.55556	4.34613	0.444444	0.942809		0.444444	0.942809	4.44444	5.90668
		2.22222	2.86744	0.444444	0.942809		0.444444	0.942809	4.44444	6.54896
		2.66667	3.16228	0.888889	1.24722		1.33333	2.82843	4	6.63325
		3.11111	3.68179	1.33333	2		2.22222	4.71405	4	6.63325
		3.11111	3.94405	1.77778	1.49071		1.77778	3.77124	2.66667	5.65685
		3.55556	3.29983	1.77778	1.49071		1.77778	3.77124	0.888889	1.88562
		4.44444	4.34613	2.66667	2.82843		2.66667	4.69042	1.33333	1.41421
		4.44444	4.78423	2.22222	2.86744		2.66667	4	1.33333	1.41421
		4	3.74166	2.66667	3.74166		1.77778	2.49444	1.33333	1.41421
		4	3.74166	2.22222	3.77124		1.77778	2.49444	2.22222	2.86744
		3.11111	3.09121	2.22222	3.77124		1.77778	2.49444	2.66667	3.16228
		3.55556	3.85861	1.33333	2		1.77778	2.86744	1.77778	2.49444
		2.66667	3.16228	1.33333	2		0.888889	1.88562	2.22222	3.19722
		2.66667	2.44949	0.444444	0.942809		0.888889	1.88562	2.22222	3.19722
		2.22222	2.0548	0	0		0.888889	1.88562	1.33333	2
		2.22222	2.0548	0	0		0.888889	1.88562	2.22222	2.49444
		2.22222	2.86744	0	0		0	0	2.66667	3.16228
		2.66667	4.69042	0.444444	0.942809		0	0	2.66667	3.16228
		3.11111	4.42217	0.888889	1.88562		0	0	3.55556	4.10961
		3.55556	5.18545	1.77778	2.49444		0	0	4	4.47214
		3.55556	5.18545	2.66667	3.16228		0	0	2.66667	3.74166
		3.55556	3.29983	3.11111	3.09121		0	0	2.22222	3.19722
		2.66667	2.44949	3.55556	3.85861		0	0	1.77778	2.86744
		3.55556	3.29983	3.11111	3.94405		0	0	1.33333	2.82843
		3.11111	3.39935	2.22222	2.49444		0	0	0.444444	0.942809
		3.55556	3.85861	1.33333	2		0	0	0.888889	1.24722
		2.22222	2.49444	0.888889	1.24722		0.444444	0.942809	0.888889	1.24722
		2.66667	3.16228	0.888889	1.24722		0.444444	0.942809	0.888889	1.24722
		1.77778	3.77124	0.888889	1.24722		0.888889	1.24722	1.77778	2.0548
		1.77778	3.77124	0.888889	1.24722		0.888889	1.24722	1.77778	2.0548
		1.33333	2.82843	0.888889	1.24722		1.33333	2	1.33333	2
		1.33333	2.82843	0.888889	1.24722		0.888889	1.88562	1.33333	2
		0.888889	1.88562	0	0		0.888889	1.88562	1.77778	2.86744
		0	0	0	0		0.888889	1.24722	0.888889	1.88562
		1.33333	2	0	0		0.888889	1.24722	1.33333	2
		2.66667	4	0	0		1.77778	2.49444	1.33333	2
		3.55556	5.73488	0	0		2.22222	2.49444	1.33333	2
		4.44444	5.73488	0.444444	0.942809		3.55556	3.29983	0.888889	1.24722
		4.44444	5.73488	1.33333	2		3.55556	2.98142	0.444444	0.942809
		3.11111	3.94405	2.22222	2.0548		3.55556	2.98142	0.444444	0.942809
		2.66667	3.16228	2.22222	2.0548		2.22222	2.86744	0.444444	0.942809
		1.77778	2.0548	2.66667	2.82843		1.77778	2.0548	0.888889	1.24722
		1.33333	1.41421	2.22222	2.86744		0.444444	0.942809	0.888889	1.24722
		3.11111	3.68179	1.77778	1.49071		0	0	1.33333	2
		4	4.24264	1.33333	1.41421		0.444444	0.942809	1.33333	2
		3.11111	3.68179	3.11111	3.94405		0.444444	0.942809	1.33333	2
		3.55556	4.34613	3.55556	4.78423		0.888889	1.24722	0.888889	1.88562
		3.11111	3.94405	3.55556	4.78423		0.888889	1.24722	1.77778	3.77124
		1.33333	2	3.11111	4.6428		1.33333	1.41421	2.22222	3.77124
		1.77778	3.77124	2.66667	4.69042		1.77778	2.0548	2.22222	3.19722
		1.77778	3.77124	0.888889	1.88562		2.22222	2.49444	3.11111	3.94405
		1.33333	2.82843	0.888889	1.88562		2.66667	3.74166	4	4.47214
		1.77778	2.86744	0.888889	1.88562		3.11111	3.94405	3.11111	3.39935
		2.22222	3.77124	1.33333	2		3.11111	3.94405	3.11111	3.39935
		0.888889	1.24722	1.33333	2		2.22222	3.19722	2.66667	2.82843
		0.888889	1.24722	2.22222	2.0548		2.66667	4	2.22222	2.49444
		1.33333	1.41421	1.33333	1.41421		4.44444	4.98888	1.77778	2.86744
		4.88889	1.24722	1.77778	1.49071		6.22222	6.49786	5.77778	2.86744
		6.22222	2.0548	3.55556	2.98142		6.66667	5.65685	7.55556	3.29983
		8.88889	4.18994	5.33333	3.74166		7.55556	6.2361	8.44444	3.29983
		8.88889	4.18994	6.22222	5.31246		7.55556	6.2361	8	3.16228
		8.88889	3.94405	6.66667	5.2915		5.77778	4.92161	8.44444	3.59011
		6.22222	4.92161	8.88889	5.24934		4.88889	3.39935	4.88889	4.18994
		6.22222	6.3421	6.66667	3.4641		4.88889	4.18994	3.11111	2.35702
		5.33333	5.2915	6.22222	4.26875		4	3.74166	2.22222	2.0548
		6.66667	6.78233	5.33333	4.69042		3.55556	3.85861	5.77778	4.26875
		6.66667	6.78233	5.77778	4.26875		3.11111	4.6428	5.77778	3.77124
		5.33333	5.83095	3.55556	3.29983		2.22222	3.77124	5.33333	3.4641
		3.55556	4.78423	5.77778	5.67646		1.33333	2.82843	4.88889	3.68179
		2.66667	3.16228	5.33333	5.83095		1.33333	2.82843	4.88889	3.68179
		3.55556	2.98142	6.22222	5.84998		1.33333	2	1.33333	2
		3.55556	3.59011	5.33333	5.47723		1.33333	1.41421	0.888889	1.24722
		3.55556	3.59011	5.33333	5.2915		0.888889	1.24722	2.66667	3.74166
		5.33333	4	3.11111	3.68179		0.888889	1.24722	2.22222	3.77124
		4.88889	4.18994	2.66667	3.16228		1.33333	1.41421	2.22222	3.77124
		2.66667	2.82843	0.888889	1.88562		1.33333	1.41421	3.11111	4.42217
		2.22222	2.86744	0.888889	1.88562		1.33333	1.41421	3.11111	4.42217
		3.11111	3.09121	0.888889	1.24722		1.33333	1.41421	1.33333	2
		1.77778	2.0548	1.77778	2.0548		1.33333	1.41421	1.33333	2
		1.33333	2	2.22222	2.49444		0.888889	1.24722	1.77778	2.86744
		1.77778	2.0548	2.22222	2.49444		0.444444	0.942809	0.888889	1.24722
		3.11111	2.74874	4.44444	3.85861		0	0	0.444444	0.942809
		3.55556	2.62467	4.44444	3.85861		0	0	0.444444	0.942809
		4.44444	2.98142	3.55556	3.29983		0.444444	0.942809	2.22222	3.77124
		4.88889	3.68179	3.11111	3.09121		0.888889	1.24722	1.77778	3.77124
		4.88889	3.94405	3.11111	3.09121		0.888889	1.24722	1.77778	3.77124
		4	4	1.33333	2		1.33333	1.41421	1.77778	3.77124
		3.55556	3.59011	2.66667	2.82843		1.33333	1.41421	2.22222	3.77124
		2.22222	1.49071	2.66667	2.82843		0.888889	1.24722	0.444444	0.942809
		1.77778	1.49071	2.66667	2.44949		0.444444	0.942809	0.444444	0.942809
		1.33333	1.41421	3.55556	3.29983		0.888889	1.24722	0.444444	0.942809
		1.77778	2.86744	3.11111	2.74874		0.444444	0.942809	0.444444	0.942809
		1.33333	2.82843	1.77778	2.0548		1.33333	2	0.444444	0.942809
		1.33333	2.82843	2.22222	2.49444		1.33333	2	0.888889	1.88562
		1.77778	2.86744	2.22222	2.0548		1.33333	2	0.888889	1.88562
		2.22222	2.86744	1.77778	2.86744		0.888889	1.88562	1.33333	2
		1.77778	2.0548	2.22222	3.77124		1.33333	2	1.77778	2.49444
		1.33333	2	2.66667	3.74166		0.444444	0.942809	1.77778	2.86744
		2.22222	2.86744	3.11111	3.68179		0.444444	0.942809	1.33333	2.82843
		1.77778	2.0548	3.11111	4.42217		0.444444	0.942809	1.33333	2.82843
		1.77778	2.0548	4.44444	5.18545		1.33333	2.82843	0.888889	1.88562
		1.33333	1.41421	4.88889	5.96285		0.888889	1.88562	0.444444	0.942809
		2.66667	2.44949	4.44444	5.18545		1.77778	2.49444	0	0
		1.77778	2.0548	4.44444	5.18545		1.77778	2.49444	0	0
		2.22222	2.0548	4	4.47214		1.77778	2.49444	0	0
		1.77778	2.0548	2.22222	3.19722		0.888889	1.88562	0	0
		1.77778	2.0548	1.33333	2		0.888889	1.88562	0.444444	0.942809
		1.33333	2	1.33333	2		0.444444	0.942809	0.444444	0.942809
		1.77778	2.0548	1.77778	2.86744		0.444444	0.942809	0.444444	0.942809
		1.33333	2	2.22222	3.19722		0.444444	0.942809	0.444444	0.942809
		2.22222	3.19722	2.66667	3.74166		0.444444	0.942809	0.444444	0.942809
		2.22222	3.19722	2.66667	3.74166		0.444444	0.942809	0	0
		1.33333	2.82843	2.22222	3.19722		0.444444	0.942809	1.33333	2
		1.77778	2.49444	0.888889	1.88562		0.444444	0.942809	1.33333	2
		2.22222	3.19722	0.444444	0.942809		0.444444	0.942809	1.33333	2
		1.77778	3.77124	0	0		0.444444	0.942809	1.33333	2
		2.66667	4.69042	0	0		1.33333	2.82843	1.33333	2
		3.11111	5.61743	0	0		0.888889	1.88562	0	0
		2.22222	3.77124	0	0		1.33333	2	0	0
		1.77778	2.86744	0.888889	1.88562		1.33333	2	0	0
		1.77778	2.0548	0.888889	1.88562		1.33333	2	0	0
		1.77778	2.0548	0.888889	1.88562		0.444444	0.942809	0	0
		1.33333	2	0.888889	1.88562		0.444444	0.942809	0	0
		1.33333	2	1.77778	2.49444		0	0	0	0
		1.33333	2	0.888889	1.88562		0	0	0	0
		0.888889	1.24722	0.888889	1.88562		0	0	0	0
		0	0	1.33333	2		0	0	0	0
		0	0	1.33333	2		0.444444	0.942809	0	0
		0	0	0.888889	1.24722		0.888889	1.24722	0	0
		0.444444	0.942809	2.22222	2.49444		0.888889	1.24722	0	0
		0.888889	1.24722	2.66667	2.44949		0.888889	1.24722	0	0
		1.33333	1.41421	3.55556	2.21108		0.888889	1.24722	0.444444	0.942809
		1.77778	2.0548	3.55556	2.21108		0.444444	0.942809	0.444444	0.942809
		2.66667	2.82843	3.11111	2.35702		0.444444	0.942809	0.888889	1.24722
		2.22222	2.86744	1.77778	2.0548		0.444444	0.942809	1.77778	2.86744
		3.11111	3.09121	1.77778	2.0548		0.444444	0.942809	1.77778	2.86744
		4.44444	4.57044	1.33333	2		0.888889	1.24722	1.77778	3.77124
		4.88889	4.85341	2.66667	2.82843		0.888889	1.24722	1.77778	3.77124
		4.88889	4.6428	4.88889	4.42217		0.888889	1.24722	1.33333	2.82843
		5.77778	4.71405	6.22222	5.12076		1.33333	2	0.444444	0.942809
		4.44444	3.85861	6.66667	5.47723		1.33333	2	0.444444	0.942809
		3.55556	3.85861	6.66667	6		1.33333	2.82843	0	0
		5.77778	6.3421	6.22222	4.92161		1.33333	2.82843	0	0
		5.33333	6.32456	6.22222	5.67646		0.888889	1.88562	0.444444	0.942809
		4.88889	6.28932	5.33333	4.69042		0.444444	0.942809	0.444444	0.942809
		6.22222	8.1377	5.33333	4.69042		0.444444	0.942809	1.33333	2
		6.22222	6.79869	6.66667	5.09902		0.444444	0.942809	1.77778	2.0548
		4	5.65685	5.77778	5.31246		0.444444	0.942809	2.66667	3.16228
		4	5.09902	4.44444	4.10961		0.888889	1.24722	2.66667	4
		4	4.69042	4.44444	4.10961		1.33333	1.41421	2.66667	4
		3.55556	4.78423	4	3.74166		1.33333	1.41421	1.77778	3.77124
		2.66667	3.16228	2.22222	1.49071		1.33333	1.41421	1.77778	3.77124
		3.11111	3.94405	2.66667	2		1.33333	1.41421	0.888889	1.88562
		3.55556	4.98888	2.22222	2.0548		1.77778	2.86744	0.444444	0.942809
		4.44444	5.55778	2.22222	2.86744		1.33333	2	0.444444	0.942809
		4.44444	4.34613	3.11111	4.6428		1.33333	2	0.888889	1.88562
		4.44444	4.34613	3.11111	4.6428		0.888889	1.88562	0.888889	1.24722
		3.55556	3.85861	4	4		0.888889	1.88562	0.888889	1.24722
		3.11111	2.35702	4.44444	4.10961		0	0	0.888889	1.24722
		2.66667	2.44949	4.88889	4.6428		0	0	0.888889	1.24722
		2.22222	2.0548	4.44444	4.78423		0	0	0.444444	0.942809
		2.22222	2.0548	4	4.24264		0	0	0	0
		2.66667	3.16228	4.44444	4.34613		0	0	0	0
		2.22222	2.86744	4.88889	5.05525		0	0	0	0
		1.33333	2.82843	4.88889	5.4365		0	0	0	0
		1.77778	2.0548	5.33333	5.83095		0.444444	0.942809	0.444444	0.942809
		3.11111	3.09121	5.77778	5.67646		0.444444	0.942809	0.888889	1.88562
		4	3.16228	4	3.74166		0.444444	0.942809	1.77778	3.77124
		4	3.16228	2.66667	2.44949		0.444444	0.942809	2.22222	3.77124
		4	3.16228	1.77778	1.49071		0.444444	0.942809	2.22222	3.77124
		3.55556	2.98142	0.888889	1.24722		0.444444	0.942809	1.77778	2.86744
		3.11111	3.09121	0.888889	1.88562		0.444444	0.942809	2.22222	3.77124
		2.22222	4.71405	1.33333	2		0.444444	0.942809	2.22222	3.77124
		3.11111	6.59966	1.33333	2		0.444444	0.942809	1.77778	3.77124
		4.88889	7.31817	1.77778	2.0548		0.444444	0.942809	1.77778	3.77124
		5.33333	7.2111	1.77778	2.0548		0	0	1.77778	3.77124
		5.33333	7.2111	1.77778	2.86744		0	0	1.33333	2.82843
		6.22222	9.06765	1.33333	2.82843		0	0	0.444444	0.942809
		5.33333	7.2111	1.77778	2.86744		0	0	0.444444	0.942809
		3.55556	6.54896	2.22222	2.49444		0	0	0.444444	0.942809
		3.55556	5.73488	1.77778	2.0548		0	0	0.444444	0.942809
		3.11111	3.94405	3.11111	3.94405		0	0	0	0
		2.66667	3.16228	3.55556	4.10961		0	0	0	0
		2.66667	3.16228	4	3.74166		0	0	0	0
		3.11111	3.39935	4	4.24264		0	0	0	0
		3.11111	3.68179	5.33333	6		0	0	0.444444	0.942809
		3.11111	3.39935	4.44444	4.34613		0	0	0.444444	0.942809
		4	4	4	3.74166		0.444444	0.942809	0.444444	0.942809
		4.88889	4.6428	4.44444	5.18545		0.888889	1.24722	0.444444	0.942809
		5.33333	5.09902	4	4.24264		0.888889	1.24722	0.444444	0.942809
		4.88889	4.6428	3.11111	3.09121		0.888889	1.24722	0	0
		5.33333	5.2915	2.66667	2.44949		0.888889	1.24722	0	0
		3.55556	3.85861	3.11111	2.74874		0.444444	0.942809	0.444444	0.942809
		2.66667	2.82843	2.66667	2.44949		0	0	0.444444	0.942809
		2.22222	2.86744	3.11111	2.74874		0	0	0.444444	0.942809
		2.22222	2.86744	3.11111	2.35702		0	0	0.444444	0.942809
		2.66667	2.82843	3.55556	2.98142		0	0	0.444444	0.942809
		3.11111	3.39935	4.44444	4.10961		0	0	1.33333	2
		4	4.47214	3.55556	3.59011		0	0	1.33333	2
		4.44444	4.34613	3.11111	3.94405		0	0	1.33333	2
		4	4.24264	4	5.65685		0.444444	0.942809	1.33333	2
		3.55556	4.34613	3.11111	5.61743		0.444444	0.942809	1.33333	2
		4.44444	4.34613	3.55556	6.54896		0.888889	1.24722	0	0
		4	3.74166	4.44444	8.41955		0.888889	1.24722	0	0
		3.11111	2.74874	4	7.48331		0.888889	1.24722	0.888889	1.88562
		3.11111	2.74874	2.66667	4.69042		0.444444	0.942809	0.888889	1.88562
		2.22222	1.49071	2.66667	4.69042		0.444444	0.942809	0.888889	1.88562
		1.33333	1.41421	2.22222	2.49444		0	0	1.33333	2
		0.888889	1.24722	1.77778	2.0548		0	0	1.33333	2
		1.77778	2.0548	2.22222	2.49444		0	0	0.444444	0.942809
		1.77778	2.0548	3.11111	3.39935		0.444444	0.942809	1.33333	2
		1.77778	2.0548	3.55556	3.85861		0.444444	0.942809	1.33333	2
		0.888889	1.24722	2.22222	3.19722		0.444444	0.942809	1.33333	2
		0.888889	1.24722	1.77778	2.49444		0.444444	0.942809	1.77778	2.86744
		0.888889	1.88562	1.77778	2.49444		0.888889	1.88562	1.77778	2.86744
		1.33333	2.82843	1.77778	2.86744		0.444444	0.942809	1.33333	2.82843
		1.77778	3.77124	1.33333	2		0.888889	1.24722	1.33333	2.82843
		2.66667	3.74166	1.77778	2.0548		1.33333	2	1.33333	2.82843
		4.44444	5.55778	1.77778	2.0548		1.33333	2	2.22222	3.77124
		4	4	1.77778	1.49071		0.888889	1.88562	2.22222	3.77124
		3.55556	3.29983	1.33333	1.41421		0.888889	1.88562	2.22222	2.86744
		4	3.16228	1.77778	2.0548		0.888889	1.24722	2.22222	2.86744
		3.55556	3.85861	2.22222	2.49444		0.444444	0.942809	1.77778	2.0548
		1.77778	2.86744	4	4		0.444444	0.942809	0.444444	0.942809
		1.33333	2	4.44444	4.98888		0.888889	1.88562	0.888889	1.24722
		2.22222	2.86744	4	4.24264		2.22222	3.19722	0.444444	0.942809
		3.11111	3.94405	4	4		1.77778	2.86744	0.888889	1.88562
		3.55556	4.57044	4	3.74166		1.77778	2.86744	1.33333	2.82843
		4	4.47214	3.55556	4.10961		1.77778	2.86744	1.77778	3.77124
		4.44444	4.57044	2.66667	3.16228		1.33333	2.82843	1.33333	2.82843
		4.44444	4.78423	3.11111	3.39935		0	0	1.77778	3.77124
		4	3.16228	3.55556	3.29983		0	0	1.33333	2.82843
		4.88889	4.6428	3.11111	3.39935		0	0	0.888889	1.88562
		4.88889	4.6428	2.22222	2.49444		0	0	0.444444	0.942809
		5.33333	4.69042	3.11111	2.74874		0	0	0.444444	0.942809
		4.88889	4.85341	3.11111	3.09121		0	0	0.888889	1.88562
		3.55556	3.59011	3.55556	4.57044		0	0	0.888889	1.88562
		1.77778	2.0548	4.44444	6.39444		0	0	0.888889	1.88562
		2.22222	2.49444	4.44444	6.39444		0.444444	0.942809	0.888889	1.88562
		2.22222	2.86744	4.88889	4.6428		0.888889	1.88562	0.888889	1.88562
		1.77778	2.86744	5.33333	4.69042		0.888889	1.88562	0	0
		1.77778	2.86744	6.22222	5.49747		0.888889	1.88562	0	0
		2.22222	3.19722	4.88889	5.4365		0.888889	1.88562	0	0
		1.33333	2	4.88889	4.85341		0.888889	1.24722	0	0
		0.888889	1.24722	3.55556	3.29983		0.444444	0.942809	0.444444	0.942809
		1.33333	2	2.66667	2.44949		0.444444	0.942809	0.444444	0.942809
		2.22222	2.0548	0.444444	0.942809		0.444444	0.942809	0.444444	0.942809
		2.22222	2.0548	0.888889	1.24722		0.444444	0.942809	0.444444	0.942809
		2.66667	2	1.77778	2.86744		0.444444	0.942809	0.444444	0.942809
		2.66667	2	2.22222	2.86744		0.444444	0.942809	0	0
		2.66667	2	2.22222	2.86744		0.888889	1.88562	0	0
		1.77778	2.0548	2.66667	3.74166		0.888889	1.88562	0	0
		1.33333	1.41421	2.66667	3.16228		0.888889	1.88562	0	0
		0.888889	1.24722	1.33333	1.41421		0.888889	1.88562	0	0
		0.444444	0.942809	1.33333	2		0.888889	1.88562	0	0
		0	0	2.22222	3.77124		0.444444	0.942809	0	0
		0	0	2.22222	4.71405		0.444444	0.942809	0	0
		0.444444	0.942809	2.22222	4.71405		0.444444	0.942809	0	0
		0.444444	0.942809	3.11111	4.85341		0	0	0.444444	0.942809
		0.444444	0.942809	3.55556	4.98888		0	0	0.444444	0.942809
		1.77778	2.0548	4	5.65685		0	0	0.444444	0.942809
		1.77778	2.0548	4	6		0	0	1.33333	2.82843
		1.77778	2.0548	3.55556	5.73488		0	0	1.77778	3.77124
		2.66667	3.16228	4	5.09902		0.444444	0.942809	1.33333	2.82843
		2.66667	3.16228	3.55556	4.34613		0.444444	0.942809	1.77778	3.77124
		2.22222	2.49444	2.66667	3.16228		0.444444	0.942809	1.77778	3.77124
		4	4.69042	2.22222	2.86744		0.444444	0.942809	0.888889	1.88562
		4.88889	6.44636	2.66667	3.74166		0.444444	0.942809	0.444444	0.942809
		4	5.47723	1.77778	2.86744		0	0	1.33333	2
		4.44444	6.39444	1.33333	2		0	0	2.66667	5.65685
		4.44444	5.55778	1.33333	2		0.444444	0.942809	3.11111	5.61743
		2.66667	3.16228	2.22222	2.49444		0.444444	0.942809	3.55556	6.54896
		1.77778	2.0548	2.22222	2.49444		0.444444	0.942809	4	7.48331
		3.11111	4.6428	1.77778	2.0548		1.33333	2	3.11111	5.61743
		3.11111	3.68179	2.66667	3.74166		1.33333	2	2.22222	3.77124
		2.22222	3.77124	3.55556	3.85861		0.888889	1.88562	2.22222	3.77124
		2.66667	3.74166	3.11111	4.42217		0.888889	1.88562	1.77778	2.86744
		2.22222	2.86744	2.66667	3.74166		1.33333	2.82843	1.33333	2
		1.33333	1.41421	2.66667	3.74166		0.444444	0.942809	1.33333	2
		1.33333	1.41421	2.66667	3.74166		0.444444	0.942809	0.444444	0.942809
		2.22222	2.0548	2.66667	3.74166		0.444444	0.942809	0	0
		2.66667	3.74166	2.66667	4		0.444444	0.942809	0	0
		2.66667	3.74166	3.55556	4.98888		0	0	0	0
		2.22222	3.77124	5.33333	6.16441		0	0	0	0
		1.77778	3.77124	5.33333	5.09902		0	0	0	0
		1.33333	2	4	3.74166		0	0	0.444444	0.942809
		0.444444	0.942809	4.44444	3.59011		0	0	0.444444	0.942809
		1.33333	2	4	3.16228		0	0	0.888889	1.88562
		2.22222	2.49444	2.66667	2.44949		0	0	0.888889	1.88562
		2.66667	3.16228	2.22222	2.49444		0	0	0.888889	1.88562
		2.22222	2.86744	2.66667	2.44949		0	0	0.444444	0.942809
		2.22222	2.86744	3.11111	2.35702		0	0	0.444444	0.942809
		1.33333	2	2.66667	2		0	0	0.444444	0.942809
		0.888889	1.24722	3.11111	3.09121		0	0	0.444444	0.942809
		0.444444	0.942809	3.55556	3.29983		0	0	0.444444	0.942809
		0.888889	1.24722	3.55556	3.29983		0	0	0.444444	0.942809
		0.888889	1.24722	2.66667	3.16228		0	0	0.444444	0.942809
		1.33333	1.41421	4	4.69042		0	0	0	0
		1.77778	2.86744	3.11111	4.6428		0	0	0	0
		3.11111	4.6428	2.22222	2.86744		0	0	0	0
		2.66667	3.74166	1.77778	2.86744		0	0	0	0
		3.11111	4.6428	3.11111	4.6428		0	0	0.444444	0.942809
		3.11111	4.85341	4	4.24264		0	0	0.444444	0.942809
		3.11111	4.42217	4	4.24264		0	0	0.444444	0.942809
		2.22222	3.19722	4	4.24264		0	0	0.444444	0.942809
		2.66667	3.74166	4	4.24264		0	0	0.444444	0.942809
		4.44444	4.98888	3.55556	2.98142		0	0	0	0
		4.88889	4.85341	3.55556	4.78423		0	0	0	0
		5.77778	6.64998	3.55556	4.78423		0	0	0	0
		5.33333	6.48074	4	5.65685		0	0	0	0
		5.33333	6.48074	5.77778	7.36357		0	0	0	0
		3.11111	3.09121	5.77778	6.64998		0	0	0	0
		3.11111	3.68179	4	4.24264		0	0	0	0
		2.66667	3.16228	5.33333	4.89898		0	0	0	0
		3.55556	3.85861	4.88889	4.42217		0	0	0	0
		4.44444	4.34613	3.55556	3.59011		0	0	0	0
		4.44444	4.34613	2.66667	3.16228		0	0	0	0
		5.77778	5.67646	2.22222	2.49444		0	0	0	0
		4.88889	4.85341	1.33333	1.41421		0	0	0	0
		4.44444	4.10961	1.33333	1.41421		0	0	0	0
		4.88889	4.18994	1.33333	1.41421		0	0	0	0
		5.77778	5.67646	1.33333	2		0	0	0	0
		4.44444	5.55778	1.77778	2.0548		0	0	0	0
		4	5.65685	2.22222	2.0548		0	0	0	0
		4	4.89898	2.66667	2.82843		0	0	0	0
		2.66667	2.82843	3.55556	4.34613		0	0	0	0
		2.22222	2.0548	3.55556	4.34613		0	0	0	0
		1.77778	2.0548	3.55556	3.59011		0	0	0	0
		1.77778	2.0548	2.66667	2.44949		0	0	0	0
		1.33333	1.41421	3.11111	3.09121		0	0	0	0
		1.33333	2	2.22222	1.49071		0	0	0.444444	0.942809
		0.888889	1.88562	2.22222	2.0548		0	0	0.444444	0.942809
		0.444444	0.942809	1.77778	2.0548		0	0	0.444444	0.942809
		0.444444	0.942809	1.77778	2.0548		0	0	0.444444	0.942809
		0.444444	0.942809	0.888889	1.88562		0	0	0.444444	0.942809
		0	0	0.888889	1.24722		0	0	0	0
		0	0	0.444444	0.942809		0	0	0	0
		0.444444	0.942809	0.888889	1.24722		0	0	0	0
		0.444444	0.942809	0.888889	1.24722		0	0	0	0
		0.444444	0.942809	0.888889	1.24722		0	0	0	0
		0.444444	0.942809	0.444444	0.942809		0	0	0	0
		0.444444	0.942809	0.444444	0.942809		0	0	0	0
		0	0	0	0		0	0	0	0
		0.444444	0.942809	0.444444	0.942809		0	0	0	0
		0.444444	0.942809	0.444444	0.942809		0	0	0	0
		0.888889	1.88562	0.444444	0.942809		0	0	0	0
		0.888889	1.88562	0.888889	1.88562		0	0	0.444444	0.942809
		1.77778	2.0548	1.77778	2.49444		0.444444	0.942809	0.888889	1.88562
		1.33333	1.41421	1.33333	2		0.888889	1.88562	0.888889	1.88562
		1.33333	1.41421	1.33333	2		0.888889	1.88562	0.888889	1.88562
		2.22222	2.0548	2.22222	2.86744		0.888889	1.88562	0.888889	1.88562
		4.88889	4.6428	3.11111	4.6428		0.888889	1.88562	0.444444	0.942809
		4	4.69042	2.66667	2.82843		0.444444	0.942809	0	0
		4	4.69042	3.55556	3.29983		0	0	0	0
		4	4.69042	3.55556	3.29983		0	0	0	0
		3.11111	4.85341	2.66667	2.44949		0	0	0	0
		0.444444	0.942809	1.77778	2.0548		0	0	0.444444	0.942809
		0.444444	0.942809	1.77778	2.86744		0.444444	0.942809	0.444444	0.942809
		0.888889	1.24722	1.33333	2.82843		0.444444	0.942809	0.444444	0.942809
		0.888889	1.24722	2.22222	3.19722		0.444444	0.942809	0.444444	0.942809
		0.444444	0.942809	2.22222	3.19722		0.444444	0.942809	0.444444	0.942809
		0.444444	0.942809	1.77778	2.49444		0.444444	0.942809	0	0
		0.444444	0.942809	1.33333	2		0	0	1.33333	2.82843
		0.444444	0.942809	1.33333	2.82843		0.888889	1.88562	1.33333	2.82843
		0.888889	1.24722	0.888889	1.24722		0.888889	1.88562	1.77778	2.86744
		0.888889	1.24722	0.888889	1.24722		0.888889	1.88562	1.77778	2.86744
		0.888889	1.24722	1.33333	2		1.33333	2.82843	1.77778	2.86744
		1.33333	1.41421	1.33333	2		1.77778	2.86744	0.444444	0.942809
		0.888889	1.24722	0.888889	1.24722		0.888889	1.24722	0.444444	0.942809
		0.444444	0.942809	0.444444	0.942809		0.888889	1.24722	0	0
		1.33333	2.82843	0.444444	0.942809		0.888889	1.24722	0	0
		2.22222	3.77124	0	0		0.444444	0.942809	0	0
		2.22222	3.77124	0.444444	0.942809		0	0	0	0
		2.22222	3.77124	0.444444	0.942809		0	0	0	0
		2.22222	3.77124	1.33333	2.82843		0	0	0	0
		1.77778	2.49444	1.33333	2.82843		0	0	0.444444	0.942809
		1.33333	2	1.77778	2.86744		0	0	0.444444	0.942809
		1.33333	2	1.77778	2.49444		0	0	0.444444	0.942809
		1.33333	2	2.66667	4		0	0	0.444444	0.942809
		1.77778	2.86744	1.77778	3.77124		0	0	0.444444	0.942809
		1.77778	2.0548	1.77778	3.77124		0	0	0	0
		1.33333	1.41421	1.77778	3.77124		0	0	0	0
		0.888889	1.24722	1.33333	2.82843		0	0	0	0
		0.888889	1.24722	0.444444	0.942809		0	0	0	0
		0.444444	0.942809	0.444444	0.942809		0	0	0	0
		0	0	0.444444	0.942809		0	0	0	0
		0	0	0	0		0	0	0	0
		0	0	0	0		0	0	0	0
		0	0	0	0		0	0	0.444444	0.942809
		0	0	0.444444	0.942809		0	0	0.444444	0.942809
		0.444444	0.942809	0.444444	0.942809		0.444444	0.942809	0.888889	1.88562
		0.444444	0.942809	0.444444	0.942809		0.444444	0.942809	0.888889	1.88562
		0.888889	1.24722	1.77778	2.0548		0.444444	0.942809	0.888889	1.88562
		1.33333	2	2.66667	3.16228		0.444444	0.942809	0.444444	0.942809
		1.77778	2.0548	2.22222	3.19722		0.444444	0.942809	0.444444	0.942809
		1.77778	2.86744	2.22222	3.19722		0	0	0	0
		1.77778	2.86744	2.66667	4		0	0	0	0
		1.77778	2.86744	1.33333	2.82843		0	0	0	0
		1.77778	2.86744	2.22222	2.0548		0	0	0	0
		2.22222	4.71405	2.66667	2.44949		0	0	0	0
		1.77778	3.77124	3.55556	3.29983		0.444444	0.942809	0	0
		2.22222	3.77124	3.11111	3.09121		0.444444	0.942809	0	0
		1.77778	2.86744	3.11111	3.09121		0.444444	0.942809	0	0
		1.33333	2	1.33333	2		0.444444	0.942809	0	0
		0.444444	0.942809	0.888889	1.88562		0.444444	0.942809	0	0
		0.444444	0.942809	0.444444	0.942809		0	0	0.444444	0.942809
		0	0	0.444444	0.942809		0	0	1.33333	2.82843
		1.77778	3.77124	0.888889	1.88562		0.888889	1.88562	1.77778	3.77124
		3.11111	6.59966	0.888889	1.88562		0.888889	1.88562	1.77778	3.77124
		4	7.48331	0.888889	1.88562		0.888889	1.88562	1.77778	3.77124
		4.44444	8.41955	0.444444	0.942809		0.888889	1.88562	1.33333	2.82843
		4.44444	8.41955	0.444444	0.942809		0.888889	1.88562	0.444444	0.942809
		2.66667	4.69042	1.33333	2		0	0	0	0
		1.33333	2	1.77778	2.0548		0	0	0	0
		1.33333	2	1.77778	2.0548		0	0	0	0
		2.66667	3.16228	1.77778	2.0548		0	0	0	0
		4	5.09902	1.77778	2.0548		0	0	0	0
		4	5.09902	1.33333	2		0	0	0	0
		4.44444	5.90668	2.22222	3.19722		0	0	0	0
		4.44444	6.84755	3.11111	4.85341		0	0	0	0
		2.66667	4.69042	3.55556	5.73488		0	0	0	0
		1.33333	2.82843	4	6.63325		0.444444	0.942809	0	0
		1.33333	2.82843	3.11111	6.59966		0.444444	0.942809	0	0
		0.888889	1.88562	2.22222	3.77124		0.444444	0.942809	0	0
		0	0	2.66667	3.74166		0.444444	0.942809	0	0
		0	0	2.22222	2.86744		0.444444	0.942809	0.888889	1.88562
		0	0	2.22222	2.86744		0	0	0.888889	1.88562
		0	0	3.11111	3.68179		0	0	0.888889	1.88562
		0.444444	0.942809	3.11111	4.6428		0	0	0.888889	1.88562
		0.444444	0.942809	1.77778	2.86744		0	0	0.888889	1.88562
		0.444444	0.942809	2.22222	3.77124		0	0	0	0
		0.888889	1.88562	1.77778	2.86744		0	0	0	0
		1.33333	2	0.888889	1.88562		0	0	0	0
		0.888889	1.24722	1.33333	2		0	0	0	0
		0.888889	1.24722	1.33333	2		0	0	0	0
		1.33333	1.41421	0.888889	1.24722		0	0	0	0
		0.888889	1.24722	0.888889	1.24722		0	0	0	0
		0.444444	0.942809	1.77778	2.86744		0	0	0	0
		0.444444	0.942809	0.888889	1.88562		0	0	0	0
		0.444444	0.942809	1.33333	2.82843		0	0	0.444444	0.942809
		0.444444	0.942809	1.33333	2.82843		0	0	0.444444	0.942809
		0.888889	1.24722	2.22222	3.19722		0	0	0.888889	1.24722
		1.77778	2.86744	2.22222	2.86744		0	0	0.888889	1.24722
		3.55556	4.34613	2.22222	2.86744		0	0	0.888889	1.24722
		4.44444	5.18545	2.22222	3.77124		0	0	0.444444	0.942809
		4.44444	4.98888	2.22222	3.77124		0	0	0.444444	0.942809
		4.88889	5.4365	1.33333	2		0	0	0	0
		4.88889	5.4365	0.444444	0.942809		0	0	0	0
		3.11111	3.68179	0.888889	1.24722		0	0	0	0
		2.22222	2.86744	0.444444	0.942809		0	0	0	0
		2.22222	3.77124	0.444444	0.942809		0	0	0	0
		1.77778	3.77124	0.444444	0.942809		0	0	0	0
		1.33333	2.82843	0.444444	0.942809		0	0	0	0
		1.33333	2.82843	0.444444	0.942809		0	0	0	0
		1.33333	2.82843	0.444444	0.942809		0	0	0	0
		1.33333	2.82843	0.444444	0.942809		0	0	0	0
		0.888889	1.88562	1.33333	1.41421		0	0	0	0
		1.33333	2	1.77778	2.0548		0	0	0	0
		1.77778	2.86744	1.33333	2		0	0	0	0
		2.22222	2.86744	1.77778	2.49444		0	0	0	0
		2.22222	2.0548	1.77778	2.49444		0	0	0	0
		2.22222	2.0548	1.33333	2		0	0	0.444444	0.942809
		1.77778	2.0548	1.33333	2		0	0	0.444444	0.942809
		1.33333	2	1.33333	2		0.444444	0.942809	0.444444	0.942809
		0.888889	1.24722	2.22222	3.19722		0.444444	0.942809	0.444444	0.942809
		0.888889	1.24722	2.22222	3.19722		0.444444	0.942809	0.444444	0.942809
		0.888889	1.24722	3.11111	4.85341		0.444444	0.942809	0	0
		2.66667	3.74166	2.66667	4		0.444444	0.942809	0	0
		2.66667	3.74166	3.11111	3.94405		0	0	0	0
		2.66667	3.74166	2.22222	3.77124		0	0	0	0
		2.22222	3.19722	2.22222	3.77124		0	0	0.444444	0.942809
		2.66667	3.16228	0.888889	1.24722		0	0	0.444444	0.942809
		0.444444	0.942809	0.888889	1.24722		0	0	0.444444	0.942809
		0.888889	1.88562	0.444444	0.942809		0	0	0.888889	1.88562
		1.33333	2	0.888889	1.88562		0	0	0.888889	1.88562
		1.33333	2	1.33333	2.82843		0	0	0.444444	0.942809
		0.888889	1.24722	1.33333	2.82843		0.888889	1.88562	0.444444	0.942809
		2.22222	2.86744	1.77778	2.86744		1.33333	2.82843	0.444444	0.942809
		2.66667	3.74166	1.77778	2.86744		2.22222	4.71405	0	0
		2.66667	2.82843	1.77778	2.0548		2.66667	5.65685	0	0
		3.55556	3.29983	1.33333	2		3.11111	6.59966	0	0
		3.55556	3.29983	1.33333	2		2.66667	5.65685	0	0
		2.22222	2.0548	1.77778	2.86744		2.22222	4.71405	0.444444	0.942809
		1.77778	1.49071	2.22222	3.77124		1.33333	2.82843	0.444444	0.942809
		1.33333	1.41421	2.22222	3.19722		0.888889	1.88562	0.444444	0.942809
		0.444444	0.942809	2.22222	3.19722		0.444444	0.942809	0.444444	0.942809
		1.77778	2.0548	2.22222	3.19722		0.444444	0.942809	0.444444	0.942809
		4	5.65685	1.77778	2.49444		0.444444	0.942809	0	0
		4	6.63325	1.33333	2		0.444444	0.942809	0	0
		5.33333	8.60233	0.888889	1.88562		0.444444	0.942809	0	0
		6.22222	9.17727	1.33333	2		0.444444	0.942809	0	0
		6.22222	8.25967	1.33333	2		0	0	0	0
		4	4.89898	1.77778	2.0548		0	0	0	0
		4.88889	6.12826	1.77778	2.0548		0	0	0	0
		3.55556	4.34613	1.33333	2		0	0	0.444444	0.942809
		3.11111	3.68179	1.33333	2		0.444444	0.942809	0.444444	0.942809
		1.77778	2.49444	1.77778	2.49444		0.888889	1.88562	0.444444	0.942809
		2.22222	3.19722	1.33333	2		0.888889	1.88562	0.444444	0.942809
		0.888889	1.88562	2.22222	2.0548		0.888889	1.88562	0.444444	0.942809
		1.33333	2.82843	2.66667	2.82843		0.888889	1.88562	0	0
		1.33333	2	2.66667	3.16228		0.444444	0.942809	0	0
		5.33333	6.16441	2.66667	3.16228		0	0	0	0
		4.88889	5.96285	4	4.24264		0.444444	0.942809	0	0
		5.33333	6.32456	4.88889	4.85341		0.444444	0.942809	0	0
		5.77778	7.36357	4.44444	4.34613		0.888889	1.88562	0.444444	0.942809
		5.77778	6.79869	4.44444	4.98888		1.33333	2.82843	0.444444	0.942809
		2.22222	3.19722	4.44444	5.90668		1.77778	3.77124	1.33333	2.82843
		2.22222	3.19722	3.55556	6.54896		2.22222	4.71405	1.33333	2.82843
		1.77778	2.49444	2.66667	4		2.66667	5.65685	1.33333	2.82843
		1.77778	2.49444	2.66667	4		3.11111	5.61743	0.888889	1.88562
		1.77778	2.49444	4.44444	4.78423		2.66667	4.69042	0.888889	1.88562
		1.33333	2	4	4.24264		4	7.48331	0	0
		1.33333	2	3.55556	3.85861		3.11111	5.61743	0.444444	0.942809
		1.33333	2	3.11111	3.94405		2.66667	4.69042	0.888889	1.24722
		0.888889	1.24722	3.55556	4.78423		1.77778	3.77124	0.888889	1.24722
		0.444444	0.942809	1.33333	2		1.77778	3.77124	0.888889	1.24722
		0.888889	1.24722	1.33333	2		0.444444	0.942809	0.888889	1.24722
		1.33333	1.41421	0.888889	1.88562		0.444444	0.942809	0.444444	0.942809
		1.33333	1.41421	0.888889	1.88562		0.444444	0.942809	0.444444	0.942809
		0.888889	1.24722	0.888889	1.88562		0.888889	1.24722	0.888889	1.88562
		1.33333	1.41421	1.33333	2		1.77778	2.86744	0.888889	1.88562
		0.888889	1.24722	1.33333	2		1.33333	2.82843	0.888889	1.88562
		0.444444	0.942809	1.33333	2		1.33333	2.82843	0.888889	1.88562
		0.444444	0.942809	0.888889	1.24722		1.33333	2.82843	0.444444	0.942809
		0.444444	0.942809	0.888889	1.88562		0.888889	1.88562	0	0
		0	0	0.444444	0.942809		0.444444	0.942809	0	0
		0	0	0.888889	1.24722		0.888889	1.24722	0	0
		0	0	1.33333	2		0.888889	1.24722	0	0
		0	0	1.33333	2		0.888889	1.24722	0	0
		0	0	0.888889	1.88562		0.888889	1.24722	0	0
		0	0	0.888889	1.88562		0.444444	0.942809	0.444444	0.942809
		0	0	0.888889	1.24722		0	0	0.444444	0.942809
		0	0	0.444444	0.942809		0	0	1.33333	2
		0.444444	0.942809	0.444444	0.942809		0	0	1.77778	2.86744
		0.888889	1.88562	0.444444	0.942809		0	0	1.77778	2.86744
		1.33333	2	0.444444	0.942809		0.444444	0.942809	1.77778	2.86744
		1.33333	2	0	0		0.444444	0.942809	2.66667	3.74166
		1.33333	2	0.888889	1.24722		0.888889	1.88562	1.77778	2.86744
		0.888889	1.24722	0.888889	1.24722		1.33333	2	1.77778	2.86744
		0.444444	0.942809	1.77778	2.49444		1.77778	2.0548	2.66667	4
		1.33333	2	1.77778	2.49444		1.33333	1.41421	2.66667	4
		2.66667	3.74166	1.77778	2.49444		1.77778	2.0548	2.22222	3.19722
		2.66667	3.74166	1.77778	2.0548		1.77778	2.0548	2.66667	4
		2.66667	3.74166	2.22222	2.49444		1.33333	2	2.22222	3.77124
		2.66667	3.74166	1.33333	1.41421		1.33333	2	1.33333	2.82843
		1.77778	2.0548	2.22222	2.86744		1.77778	2.86744	0.888889	1.88562
		0.888889	1.24722	3.11111	3.39935		1.33333	2.82843	0.444444	0.942809
		0.888889	1.24722	2.22222	2.49444		1.33333	2.82843	0	0
		1.33333	2	1.77778	2.0548		1.33333	2.82843	0	0
		1.33333	2	1.77778	2.0548		1.77778	2.0548	0.444444	0.942809
		0.888889	1.88562	0.888889	1.24722		1.33333	1.41421	0.888889	1.24722
		0.444444	0.942809	0	0		1.33333	1.41421	0.888889	1.24722
		0.444444	0.942809	0.888889	1.88562		1.33333	2	1.33333	1.41421
		0	0	0.888889	1.88562		1.77778	2.86744	2.22222	2.86744
		0	0	1.77778	3.77124		0.888889	1.88562	3.11111	4.6428
		0.444444	0.942809	1.77778	3.77124		1.33333	2	2.66667	4.69042
		0.444444	0.942809	1.77778	3.77124		1.33333	2	2.66667	4.69042
		0.888889	1.88562	0.888889	1.88562		0.888889	1.24722	2.66667	4
		0.888889	1.88562	0.888889	1.88562		0.444444	0.942809	1.77778	2.49444
		0.888889	1.88562	0	0		0.888889	1.24722	0.444444	0.942809
		0.888889	1.24722	0	0		1.33333	2	0.888889	1.24722
		0.888889	1.24722	0.444444	0.942809		1.33333	2	0.888889	1.24722
		0.444444	0.942809	0.444444	0.942809		1.77778	2.86744	1.33333	2
		0.444444	0.942809	0.444444	0.942809		2.22222	3.77124	1.33333	2
		0.444444	0.942809	0.444444	0.942809		2.66667	5.65685	1.33333	2
		0.444444	0.942809	0.444444	0.942809		2.66667	5.65685	0.888889	1.88562
		0.444444	0.942809	1.33333	2		2.66667	5.65685	1.33333	2
		1.77778	2.49444	1.33333	2		2.22222	4.71405	1.33333	1.41421
		2.22222	3.19722	1.33333	2		1.77778	3.77124	1.33333	1.41421
		2.22222	3.19722	1.33333	2		0.888889	1.88562	1.33333	1.41421
		1.77778	2.49444	2.22222	2.86744		0.444444	0.942809	1.33333	1.41421
		1.77778	2.49444	0.888889	1.24722		0.444444	0.942809	0.888889	1.24722
		0.888889	1.88562	0.888889	1.24722		0.888889	1.24722	0	0
		0.888889	1.88562	0.888889	1.24722		0.888889	1.24722	0.888889	1.88562
		0.888889	1.88562	1.33333	2		0.888889	1.24722	1.33333	2.82843
		0.888889	1.88562	0.888889	1.88562		0.444444	0.942809	1.77778	3.77124
		1.33333	2.82843	0.888889	1.88562		0.888889	1.24722	1.77778	3.77124
		0.888889	1.88562	0.888889	1.88562		0.444444	0.942809	2.22222	4.71405
		0.444444	0.942809	1.77778	2.49444		0.444444	0.942809	1.77778	3.77124
		0.444444	0.942809	1.77778	2.86744		0.444444	0.942809	2.22222	3.19722
		0.444444	0.942809	1.33333	2.82843		0.444444	0.942809	2.22222	3.19722
		0	0	1.33333	2.82843		0.888889	1.88562	2.66667	3.16228
		0	0	1.33333	2.82843		0.888889	1.88562	3.55556	4.78423
		0	0	0.444444	0.942809		0.888889	1.88562	3.55556	4.78423
		0	0	0.444444	0.942809		1.33333	2.82843	3.11111	3.94405
		0.444444	0.942809	0.444444	0.942809		1.33333	2.82843	3.55556	5.55778
		1.33333	2	0.444444	0.942809		0.888889	1.24722	3.11111	5.61743
		2.22222	3.77124	0.888889	1.24722		0.888889	1.24722	1.77778	2.86744
		3.11111	5.61743	1.33333	2		0.888889	1.24722	1.77778	3.77124
		3.11111	5.61743	0.888889	1.24722		1.33333	2.82843	1.77778	3.77124
		2.66667	5.65685	1.33333	2		1.33333	2.82843	1.33333	2.82843
		2.22222	4.71405	1.77778	2.49444		1.33333	2	1.33333	2.82843
		1.77778	3.77124	1.33333	2		1.33333	2	1.77778	3.77124
		1.33333	2.82843	0.888889	1.24722		2.22222	3.19722	1.77778	3.77124
		1.33333	2.82843	0.888889	1.24722		1.33333	2	2.22222	4.71405
		2.22222	3.77124	1.33333	1.41421		1.33333	2	1.77778	3.77124
		2.66667	4.69042	0.888889	1.24722		0.888889	1.24722	3.11111	6.59966
		2.66667	4.69042	0.888889	1.24722		0.888889	1.24722	2.66667	5.65685
		2.22222	3.77124	0.888889	1.24722		0	0	2.22222	4.71405
		3.11111	5.61743	0.888889	1.24722		0	0	1.33333	2.82843
		2.22222	4.71405	0.444444	0.942809		0.888889	1.88562	1.33333	2.82843
		2.66667	4.69042	0.444444	0.942809		0.888889	1.88562	0	0
		2.66667	4.69042	0.444444	0.942809		1.77778	3.77124	0	0
		2.66667	4.69042	0.888889	1.24722		3.11111	4.85341	0	0
		1.77778	2.86744	1.33333	1.41421		3.55556	4.78423	0.888889	1.88562
		1.77778	2.86744	0.888889	1.24722		3.11111	3.68179	1.77778	3.77124
		0.888889	1.88562	0.888889	1.24722		3.11111	3.68179	2.66667	4
		0.444444	0.942809	0.888889	1.24722		2.22222	2.86744	3.11111	4.85341
		0.444444	0.942809	0.888889	1.24722		0.888889	1.24722	3.55556	5.73488
		0.888889	1.24722	0.444444	0.942809		0.444444	0.942809	2.66667	4
		0.888889	1.24722	0.444444	0.942809		0	0	1.77778	2.49444
		0.444444	0.942809	0.444444	0.942809		0	0	1.33333	2.82843
		0.444444	0.942809	0.888889	1.24722		0	0	1.77778	3.77124
		0.444444	0.942809	0.888889	1.88562		0	0	1.33333	2.82843
		0	0	1.33333	2		0.444444	0.942809	1.77778	3.77124
		0	0	1.33333	2		0.444444	0.942809	1.77778	3.77124
		0.444444	0.942809	1.33333	2		0.444444	0.942809	1.33333	2.82843
		0.444444	0.942809	0.888889	1.24722		0.444444	0.942809	1.33333	2.82843
		0.444444	0.942809	0.444444	0.942809		0.444444	0.942809	1.33333	2.82843
		0.888889	1.24722	1.77778	2.86744		0	0	0.888889	1.88562
		1.33333	1.41421	2.22222	2.86744		0	0	0.888889	1.88562
		1.77778	2.86744	3.11111	3.94405		0	0	0.888889	1.88562
		1.77778	2.86744	4	4.47214		1.33333	2	0	0
		2.22222	3.77124	4	4.47214		1.77778	2.86744	0	0
		2.66667	5.65685	2.22222	2.86744		1.77778	2.86744	0.444444	0.942809
		2.22222	4.71405	1.77778	2.0548		2.22222	2.86744	1.77778	3.77124
		2.22222	2.86744	1.77778	2.0548		2.22222	2.86744	1.77778	3.77124
		2.22222	2.86744	0.888889	1.24722		0.888889	1.24722	1.77778	3.77124
		2.22222	2.86744	1.77778	2.0548		1.77778	2.86744	2.22222	4.71405
		1.77778	2.0548	3.11111	3.94405		1.77778	2.86744	1.77778	3.77124
		1.77778	2.0548	4	4.47214		1.33333	2.82843	1.77778	3.77124
		0.888889	1.88562	5.33333	5.2915		1.77778	3.77124	1.77778	3.77124
		1.77778	2.49444	5.77778	5.31246		1.77778	3.77124	3.11111	5.61743
		2.66667	2.82843	5.33333	4.89898		0.444444	0.942809	2.66667	4.69042
		2.22222	2.49444	4.88889	5.61743		0.888889	1.24722	3.11111	4.6428
		2.66667	2.44949	4.44444	5.90668		0.888889	1.24722	2.22222	2.86744
		3.11111	3.09121	3.55556	4.34613		0.444444	0.942809	3.11111	3.68179
		3.55556	4.78423	3.55556	3.85861		0.444444	0.942809	2.66667	4
		2.22222	2.86744	3.55556	3.85861		0.888889	1.24722	3.55556	4.98888
		2.66667	2.82843	2.66667	3.16228		0.444444	0.942809	4	5.65685
		2.66667	3.16228	3.55556	4.78423		0.888889	1.88562	4.44444	6.39444
		2.66667	3.16228	2.22222	2.49444		0.888889	1.88562	4	5.65685
		1.77778	2.86744	2.66667	2.44949		2.66667	4.69042	3.55556	5.18545
		1.77778	2.86744	2.66667	3.16228		2.22222	3.77124	2.66667	3.74166
		1.33333	2	3.55556	3.85861		2.66667	4.69042	1.77778	2.49444
		0.888889	1.24722	3.11111	2.74874		2.22222	3.77124	1.33333	2.82843
		1.77778	2.49444	3.11111	2.74874		2.22222	3.77124	0.888889	1.88562
		1.33333	2	3.55556	2.98142		0.888889	1.88562	0.444444	0.942809
		1.33333	2	4	3.74166		0.888889	1.88562	0.888889	1.24722
		2.22222	2.86744	3.11111	3.09121		0.444444	0.942809	1.77778	2.86744
		2.66667	3.16228	2.22222	2.49444		0.888889	1.24722	2.22222	3.77124
		1.77778	2.0548	2.66667	2.82843		0.888889	1.24722	2.66667	4.69042
		3.11111	3.94405	1.33333	1.41421		0.444444	0.942809	3.11111	5.61743
		3.11111	3.94405	0.444444	0.942809		0.444444	0.942809	2.66667	5.65685
		2.22222	3.77124	0.888889	1.24722		1.33333	2	2.22222	4.71405
		2.66667	4.69042	1.33333	2		1.33333	2	2.66667	4.69042
		2.22222	3.77124	1.33333	1.41421		1.33333	2	2.66667	4.69042
		0.888889	1.88562	1.33333	1.41421		2.22222	3.19722	2.22222	3.77124
		0.888889	1.88562	1.33333	1.41421		2.22222	3.19722	3.11111	4.6428
		0.888889	1.88562	1.33333	1.41421		1.33333	2	3.11111	3.94405
		0.444444	0.942809	1.77778	2.0548		1.77778	2.49444	2.22222	3.19722
		0.444444	0.942809	2.66667	3.16228		2.66667	4	1.77778	2.49444
		0.444444	0.942809	2.66667	3.16228		1.77778	2.86744	2.22222	2.49444
		0.444444	0.942809	2.66667	3.16228		3.11111	3.68179	1.77778	2.0548
		0.444444	0.942809	2.66667	2.44949		3.55556	4.34613	2.22222	3.77124
		0	0	1.77778	2.0548		2.66667	4	2.66667	5.65685
		0	0	1.33333	2		2.22222	3.77124	3.55556	6.54896
		0.444444	0.942809	3.11111	3.94405		3.11111	3.94405	3.55556	5.73488
		1.33333	1.41421	3.11111	3.94405		2.22222	2.86744	4	4.89898
		1.33333	1.41421	3.11111	4.42217		2.22222	2.86744	3.11111	3.39935
		1.33333	1.41421	4.44444	4.78423		3.11111	4.6428	2.66667	2.82843
		1.77778	2.0548	4	4.47214		3.11111	5.61743	2.22222	2.49444
		2.66667	2.82843	2.66667	3.16228		2.66667	4	2.22222	2.49444
		1.77778	2.0548	2.66667	3.16228		2.22222	3.19722	1.77778	2.86744
		2.22222	2.49444	2.66667	3.16228		1.77778	2.86744	1.77778	2.86744
		2.22222	2.49444	1.77778	2.86744		1.33333	2	1.33333	2
		1.77778	2.0548	3.11111	4.42217		0.888889	1.24722	0.888889	1.88562
		0.444444	0.942809	2.66667	4		1.77778	2.86744	0.444444	0.942809
		0.444444	0.942809	3.11111	4.42217		1.77778	2.86744	0.888889	1.24722
		1.33333	2	3.55556	4.78423		1.77778	2.86744	0.888889	1.24722
		2.66667	3.16228	3.55556	5.55778		3.11111	3.94405	1.77778	2.0548
		4	3.74166	1.77778	2.0548		4	4.89898	2.66667	3.74166
		4	3.74166	2.66667	2.44949		4	5.65685	3.55556	5.55778
		4	3.74166	2.66667	3.16228		4.44444	6.54896	3.11111	4.85341
		3.11111	2.74874	3.55556	4.10961		4.88889	7.45356	4	6.63325
		2.22222	2.86744	3.11111	3.39935		3.11111	5.61743	3.11111	5.61743
		1.33333	2.82843	4.44444	4.78423		3.55556	6.54896	2.22222	3.77124
		1.77778	2.86744	3.55556	3.85861		3.11111	6.59966	1.77778	2.86744
		3.11111	4.85341	4	4.47214		2.66667	5.65685	1.33333	2.82843
		2.66667	4	2.22222	2.49444		2.22222	4.71405	0.888889	1.88562
		2.66667	3.74166	2.22222	2.49444		2.66667	5.65685	1.77778	3.77124
		2.22222	3.19722	3.11111	5.61743		1.33333	2.82843	2.22222	3.77124
		1.77778	2.49444	4	7.48331		0.444444	0.942809	1.77778	2.86744
		1.33333	1.41421	3.11111	5.61743		1.77778	2.86744	1.77778	2.86744
		1.33333	1.41421	3.11111	5.61743		2.66667	3.16228	1.77778	2.86744
		0.888889	1.24722	3.11111	5.61743		2.66667	3.16228	0.888889	1.24722
		0.888889	1.24722	1.77778	2.49444		2.66667	3.16228	1.33333	2
		0.888889	1.24722	1.33333	2		4	5.65685	1.33333	2
		0	0	1.33333	2		2.66667	3.74166	1.77778	2.49444
		0.444444	0.942809	1.33333	2		1.77778	3.77124	1.77778	2.86744
		0.444444	0.942809	1.33333	2		1.33333	2.82843	1.77778	2.86744
		1.33333	2	1.33333	2.82843		1.33333	2.82843	0.888889	1.24722
		2.22222	3.19722	1.33333	2.82843		0	0	1.33333	1.41421
		2.22222	3.19722	1.33333	2.82843		0	0	0.888889	1.24722
		2.22222	3.19722	1.77778	2.86744		0.444444	0.942809	0.444444	0.942809
		2.66667	3.16228	1.77778	2.86744		1.77778	2.0548	0.444444	0.942809
		2.22222	2.86744	1.33333	2		3.11111	3.94405	0.444444	0.942809
		2.22222	3.77124	1.33333	2.82843		3.11111	3.94405	0	0
		2.22222	3.77124	1.77778	3.77124		3.55556	4.78423	0.444444	0.942809
		2.22222	2.86744	1.33333	2.82843		3.11111	4.85341	0.444444	0.942809
		2.66667	4.69042	1.33333	2.82843		2.22222	4.71405	0.444444	0.942809
		2.22222	3.77124	0.888889	1.88562		2.22222	3.77124	0.444444	0.942809
		1.33333	2	0.888889	1.88562		2.66667	4	0.444444	0.942809
		1.33333	2	0.444444	0.942809		3.55556	5.73488	0.888889	1.88562
		1.33333	2.82843	1.33333	2		4	6.63325	1.33333	2.82843
		0.444444	0.942809	2.66667	4.69042		3.55556	5.73488	1.33333	2.82843
		1.33333	2.82843	2.66667	4.69042		2.66667	4	1.33333	2.82843
		1.33333	2.82843	2.22222	4.71405		2.22222	3.77124	1.33333	2.82843
		1.77778	3.77124	2.22222	4.71405		1.33333	2	1.33333	2
		1.77778	2.86744	2.22222	4.71405		1.33333	2	0.888889	1.88562
		2.22222	3.77124	0.888889	1.88562		1.77778	2.49444	0.888889	1.88562
		1.33333	2	0.888889	1.88562		1.33333	2	0.888889	1.88562
		1.77778	2.0548	1.33333	2.82843		2.22222	3.19722	0.888889	1.88562
		2.22222	2.49444	1.77778	3.77124		2.22222	3.19722	0.444444	0.942809
		3.11111	3.68179	1.33333	2.82843		2.22222	3.19722	0.444444	0.942809
		2.66667	2.82843	1.33333	2.82843		2.22222	3.19722	0.444444	0.942809
		3.11111	3.68179	1.33333	2.82843		2.66667	4	1.33333	2
		4	4.24264	1.33333	2		1.77778	2.86744	1.33333	2
		4	5.09902	1.33333	1.41421		1.33333	2.82843	0.888889	1.88562
		2.66667	3.74166	1.33333	2		0.888889	1.88562	1.33333	2
		3.11111	3.94405	1.33333	2		0.888889	1.88562	1.33333	2
		3.11111	3.94405	1.77778	2.49444		0.444444	0.942809	0.444444	0.942809
		2.22222	2.49444	1.77778	2.0548		0.444444	0.942809	0.444444	0.942809
		1.33333	2	2.66667	2.44949		0.444444	0.942809	0.444444	0.942809
		1.33333	2	2.22222	2.49444		0.444444	0.942809	0	0
		1.33333	2	2.66667	2.44949		0.444444	0.942809	0	0
		1.33333	1.41421	2.66667	2.82843		0.444444	0.942809	0	0
		0.888889	1.24722	2.66667	3.74166		0.444444	0.942809	0	0
		0.888889	1.24722	1.33333	2		0.444444	0.942809	0	0
		0.888889	1.24722	1.33333	2		0.444444	0.942809	0	0
		0.444444	0.942809	0.888889	1.88562		0	0	0	0
		0	0	1.77778	3.77124		0.444444	0.942809	0	0
		0	0	4	6.63325		0.444444	0.942809	0	0
		0	0	4	6.63325		0.444444	0.942809	0.444444	0.942809
		0	0	4.88889	7.45356		0.888889	1.88562	0.888889	1.24722
		0	0	4.88889	7.45356		0.888889	1.88562	1.77778	2.86744
		0	0	3.55556	4.78423		0.888889	1.24722	2.22222	3.77124
		0.444444	0.942809	1.33333	1.41421		1.77778	2.86744	2.66667	4
		0.444444	0.942809	1.77778	2.0548		3.55556	6.54896	2.66667	3.74166
		0.444444	0.942809	2.66667	3.74166		3.11111	5.61743	2.22222	3.19722
		1.33333	2.82843	3.55556	5.55778		3.11111	5.61743	1.33333	2
		1.33333	2.82843	4.44444	5.55778		2.66667	5.65685	0.888889	1.88562
		1.77778	2.0548	4	5.65685		1.77778	3.77124	0.444444	0.942809
		2.22222	2.0548	3.55556	4.78423		0	0	0.444444	0.942809
		2.22222	2.0548	1.77778	2.0548		0	0	0.444444	0.942809
		1.33333	1.41421	0.888889	1.24722		0	0	0.444444	0.942809
		1.33333	1.41421	0	0		0	0	0.444444	0.942809
		0.888889	1.88562	0	0		0	0	0.888889	1.88562
		0.888889	1.88562	0	0		0	0	0.888889	1.88562
		0.888889	1.88562	0	0		0.444444	0.942809	1.33333	2.82843
		1.77778	2.49444	0	0		1.33333	2	1.33333	2.82843
		2.22222	3.19722	0	0		1.77778	2.49444	1.33333	2.82843
		2.22222	3.77124	0	0		1.77778	2.49444	0.888889	1.88562
		2.66667	5.65685	0	0		1.77778	2.49444	0.444444	0.942809
		3.11111	6.59966	0	0		1.33333	2	0	0
		2.66667	5.65685	0	0		0.444444	0.942809	0	0
		2.22222	4.71405	0	0		0	0	0	0
		1.77778	3.77124	0	0		0	0	0	0
		0.888889	1.88562	0.444444	0.942809		0	0	0	0
		0.888889	1.88562	0.444444	0.942809		0	0	0	0
		0.888889	1.88562	1.77778	3.77124		0	0	0	0
		1.77778	2.86744	2.22222	4.71405		0	0	0	0
		1.77778	2.86744	2.22222	4.71405		0	0	0	0
		1.77778	2.86744	1.77778	3.77124		0.444444	0.942809	0	0
		1.33333	2	3.11111	4.85341		0.444444	0.942809	0	0
		0.888889	1.24722	1.77778	2.49444		0.444444	0.942809	0	0
		0.444444	0.942809	1.33333	2		0.444444	0.942809	0	0
		0.888889	1.24722	1.33333	2		0.444444	0.942809	0	0
		0.888889	1.24722	1.33333	2		0	0	0	0
		0.888889	1.24722	0	0		0	0	0	0
		1.33333	1.41421	0	0		0	0	0	0
		0.888889	1.24722	0.888889	1.88562		0	0	0	0
		0.444444	0.942809	0.888889	1.88562		0	0	0	0
		0.444444	0.942809	1.33333	2.82843		0	0	0.888889	1.88562
		0.444444	0.942809	1.77778	2.86744		0.888889	1.88562	0.888889	1.88562
		0.444444	0.942809	1.77778	2.86744		0.888889	1.88562	0.888889	1.88562
		0.444444	0.942809	1.33333	2		0.888889	1.88562	0.888889	1.88562
		0.444444	0.942809	1.77778	2.86744		0.888889	1.88562	0.888889	1.88562
		0.444444	0.942809	1.33333	2		0.888889	1.88562	0	0
		0.444444	0.942809	0.888889	1.88562		0	0	0	0
		0	0	0.888889	1.88562		0	0	0	0
		0.444444	0.942809	0.444444	0.942809		0	0	0	0
		0.888889	1.88562	0	0		0	0	0	0
		0.888889	1.88562	0	0		0	0	0	0
		0.888889	1.88562	1.33333	2		0.444444	0.942809	0	0
		0.888889	1.88562	1.33333	2		0.444444	0.942809	0	0
		0.444444	0.942809	1.33333	2		0.888889	1.24722	0	0
		0	0	1.33333	2		1.33333	2	0	0
		0	0	1.77778	2.86744		1.33333	2	0	0
		0.444444	0.942809	1.33333	2		0.888889	1.88562	0.444444	0.942809
		1.33333	1.41421	2.22222	2.49444		1.33333	2.82843	0.444444	0.942809
		1.77778	2.0548	4	5.65685		0.888889	1.88562	0.444444	0.942809
		2.66667	2.44949	5.77778	9.28559		0.444444	0.942809	0.444444	0.942809
		2.66667	2.44949	5.33333	9.27362		0.444444	0.942809	0.444444	0.942809
		2.22222	2.49444	4.44444	8.41955		0.444444	0.942809	0	0
		1.77778	2.0548	3.55556	7.54247		0.444444	0.942809	0	0
		1.77778	2.86744	2.22222	4.71405		0.444444	0.942809	0	0
		2.22222	2.49444	0.888889	1.88562		0.888889	1.88562	0.444444	0.942809
		2.66667	3.16228	0.888889	1.88562		0.888889	1.88562	0.444444	0.942809
		3.11111	3.68179	0.888889	1.88562		0.888889	1.88562	0.444444	0.942809
		2.66667	3.74166	0.888889	1.88562		0.888889	1.88562	0.444444	0.942809
		2.22222	3.19722	0.444444	0.942809		1.33333	2.82843	0.444444	0.942809
		0.888889	1.24722	0	0		1.77778	3.77124	0	0
		0.444444	0.942809	0	0		2.22222	4.71405	0.444444	0.942809
		0.888889	1.24722	0	0		2.22222	4.71405	1.33333	2
		1.33333	2	0	0		1.77778	3.77124	2.22222	3.19722
		1.77778	2.49444	0.888889	1.88562		2.22222	4.71405	2.66667	4
		1.77778	2.49444	1.33333	2.82843		1.33333	2.82843	2.66667	4
		1.77778	2.49444	1.77778	2.86744		0.888889	1.88562	2.22222	3.19722
		0.888889	1.24722	3.11111	3.68179		0.888889	1.88562	1.33333	2
		0.888889	1.24722	4	4.89898		0.888889	1.88562	0.888889	1.24722
		0.444444	0.942809	3.55556	4.34613		0	0	0.444444	0.942809
		0.888889	1.88562	4	4.47214		0	0	1.33333	2.82843
		0.888889	1.88562	4.88889	5.24934		0	0	1.77778	2.86744
		1.33333	2	4.44444	4.78423		0.888889	1.88562	1.77778	2.86744
		1.33333	1.41421	4	4.47214		1.77778	3.77124	1.33333	2
		1.77778	2.0548	5.33333	7.61577		2.22222	4.71405	1.33333	2
		1.77778	2.0548	4.44444	6.84755		3.55556	7.54247	0.444444	0.942809
		2.22222	2.49444	3.11111	4.42217		3.55556	7.54247	0	0
		1.77778	2.0548	2.22222	3.77124		4	7.48331	0	0
		1.77778	2.0548	1.77778	3.77124		3.11111	5.61743	0	0
		1.77778	2.0548	0.888889	1.88562		3.11111	5.61743	0	0
		2.66667	3.16228	0.888889	1.88562		1.77778	2.86744	0.444444	0.942809
		2.66667	3.74166	2.22222	2.49444		1.77778	2.86744	0.888889	1.88562
		2.66667	3.74166	2.22222	2.49444		0.444444	0.942809	0.888889	1.88562
		2.22222	2.86744	2.66667	2.82843		0.444444	0.942809	1.33333	2.82843
		1.77778	2.86744	1.77778	2.49444		0	0	2.22222	4.71405
		0.444444	0.942809	2.22222	3.19722		0.888889	1.88562	2.22222	4.71405
		0	0	1.77778	2.86744		2.22222	4.71405	1.77778	3.77124
		0.888889	1.88562	2.22222	3.77124		2.66667	4.69042	2.22222	3.77124
		2.22222	3.19722	2.66667	4.69042		2.66667	4.69042	2.66667	4
		2.22222	3.19722	2.66667	4.69042		2.66667	4.69042	3.11111	4.85341
		2.22222	3.19722	2.22222	3.77124		1.77778	2.86744	3.11111	4.85341
		2.22222	3.19722	1.33333	2.82843		0.444444	0.942809	3.11111	4.85341
		1.33333	2.82843	0.888889	1.88562		0	0	3.11111	5.61743
		1.33333	2.82843	0	0		0	0	2.22222	4.71405
		1.33333	2.82843	0	0		0.888889	1.88562	1.33333	2.82843
		1.33333	2.82843	0.888889	1.88562		1.33333	2.82843	0.888889	1.88562
		1.33333	2.82843	0.888889	1.88562		1.33333	2.82843	0.888889	1.88562
		1.33333	2.82843	0.888889	1.88562		1.33333	2.82843	0.444444	0.942809
		0	0	0.888889	1.88562		1.33333	2.82843	0.444444	0.942809
		0.444444	0.942809	0.888889	1.88562		0.444444	0.942809	0	0
		0.444444	0.942809	0	0		0	0	0.888889	1.88562
		0.444444	0.942809	0.888889	1.88562		1.33333	2	0.888889	1.88562
		1.33333	2	0.888889	1.88562		1.33333	2	0.888889	1.88562
		1.33333	2	1.77778	3.77124		1.33333	2	0.888889	1.88562
		2.22222	3.19722	1.77778	3.77124		1.33333	2	0.888889	1.88562
		3.11111	4.85341	1.77778	3.77124		1.33333	2	0.444444	0.942809
		3.55556	5.18545	1.77778	2.86744		0	0	0.888889	1.24722
		3.11111	4.42217	3.11111	5.61743		0	0	0.888889	1.24722
		3.55556	4.98888	2.22222	3.77124		0	0	0.888889	1.24722
		3.55556	5.73488	3.11111	3.94405		0	0	0.888889	1.24722
		3.11111	4.85341	3.55556	4.78423		0	0	0.444444	0.942809
		2.66667	4.69042	3.55556	4.34613		0	0	0	0
		3.11111	6.59966	2.22222	2.86744		0.444444	0.942809	0	0
		2.66667	5.65685	2.22222	2.86744		0.444444	0.942809	0	0
		1.33333	2.82843	1.33333	1.41421		0.888889	1.88562	0	0
		1.33333	2	0.888889	1.24722		0.888889	1.88562	0.444444	0.942809
		2.22222	2.49444	0	0		1.33333	2.82843	1.77778	3.77124
		2.22222	3.77124	0.444444	0.942809		1.77778	3.77124	2.22222	4.71405
		4	4.89898	0.444444	0.942809		3.11111	6.59966	2.22222	4.71405
		4.44444	5.73488	0.444444	0.942809		2.66667	5.65685	2.22222	4.71405
		4	4.89898	0.444444	0.942809		2.66667	5.65685	1.77778	3.77124
		3.55556	4.78423	0.444444	0.942809		2.22222	4.71405	0.444444	0.942809
		3.11111	3.94405	0.888889	1.24722		1.77778	3.77124	0	0
		2.66667	4	1.33333	1.41421		0.888889	1.88562	0	0
		2.22222	3.19722	1.33333	1.41421		1.33333	2.82843	0	0
		2.66667	4	1.33333	1.41421		1.77778	3.77124	0	0
		3.11111	3.39935	2.22222	2.0548		1.77778	3.77124	0	0
		3.55556	4.10961	1.77778	2.0548		1.33333	2.82843	0	0
		2.66667	4	1.77778	2.0548		0.888889	1.88562	0.444444	0.942809
		2.66667	4	1.77778	2.0548		0.444444	0.942809	0.444444	0.942809
		2.22222	3.77124	2.22222	2.0548		0	0	0.444444	0.942809
		1.77778	2.49444	1.33333	2		0	0	0.444444	0.942809
		0.888889	1.88562	0.888889	1.24722		0	0	0.444444	0.942809
		0.444444	0.942809	0.444444	0.942809		0	0	0	0
		0.888889	1.24722	0.444444	0.942809		0.444444	0.942809	0	0
		1.77778	2.0548	0.444444	0.942809		0.444444	0.942809	0	0
		1.77778	2.0548	0.444444	0.942809		0.444444	0.942809	0	0
		2.66667	3.16228	1.33333	2		0.444444	0.942809	0.888889	1.88562
		3.55556	4.78423	1.33333	2		1.33333	2.82843	2.22222	3.77124
		3.11111	4.6428	1.33333	2		0.888889	1.88562	2.66667	4.69042
		2.66667	5.65685	0.888889	1.88562		0.888889	1.88562	3.55556	6.54896
		2.22222	4.71405	0.888889	1.88562		1.77778	3.77124	3.55556	6.54896
		2.66667	5.65685	0	0		1.77778	3.77124	3.11111	5.61743
		2.22222	4.71405	0	0		0.888889	1.88562	1.77778	3.77124
		3.11111	6.59966	0	0		1.33333	2.82843	1.33333	2.82843
		3.55556	7.54247	0	0		1.33333	2.82843	0.444444	0.942809
		4	8.48528	0	0		0.444444	0.942809	0.444444	0.942809
		2.66667	5.65685	0	0		1.77778	2.86744	1.33333	2.82843
		2.22222	4.71405	0	0		1.77778	2.86744	1.33333	2.82843
		1.33333	2.82843	0	0		1.33333	2	1.33333	2.82843
		0.444444	0.942809	0	0		1.33333	2	1.33333	2.82843
		0	0	0	0		1.33333	2	1.33333	2.82843
		0	0	0	0		0	0	0	0
		0	0	0	0		0	0	0	0
		0.444444	0.942809	0	0		0	0	0	0
		2.22222	3.77124	0	0		0	0	0	0
		2.22222	3.77124	0	0		0	0	0.444444	0.942809
		2.22222	3.77124	0.444444	0.942809		0	0	0.444444	0.942809
		2.66667	4.69042	0.444444	0.942809		0.888889	1.24722	0.888889	1.88562
		2.66667	4	0.444444	0.942809		2.22222	2.86744	1.33333	2
		1.77778	2.86744	0.888889	1.24722		3.11111	3.39935	1.77778	2.49444
		2.22222	3.19722	2.22222	3.77124		4	4.47214	1.33333	2
		3.11111	4.42217	2.66667	5.65685		4	4.47214	1.33333	2
		4	5.09902	3.11111	5.61743		3.55556	3.85861	2.66667	4.69042
		3.55556	4.34613	3.55556	6.54896		2.66667	3.16228	2.22222	3.77124
		4	4.89898	3.11111	5.61743		2.66667	4	2.22222	3.77124
		4.44444	5.90668	2.22222	3.77124		2.22222	3.19722	2.66667	4.69042
		3.55556	5.73488	1.33333	2		3.11111	3.94405	2.66667	4.69042
		3.11111	4.85341	0.888889	1.88562		4	4.89898	0.888889	1.88562
		3.55556	5.18545	0.444444	0.942809		4.44444	5.55778	0.888889	1.88562
		2.22222	3.19722	0.444444	0.942809		3.55556	4.34613	0.444444	0.942809
		1.33333	2.82843	0	0		3.11111	4.42217	0.444444	0.942809
		1.77778	3.77124	0	0		2.66667	3.74166	0.444444	0.942809
		1.33333	2	0	0		2.22222	4.71405	0.444444	0.942809
		1.33333	2	0	0		2.22222	4.71405	0.444444	0.942809
		1.33333	2	0	0		2.22222	4.71405	0.444444	0.942809
		1.33333	2	0.888889	1.24722		2.22222	4.71405	0.888889	1.88562
		0.888889	1.88562	2.22222	3.77124		2.22222	3.77124	1.33333	2.82843
		0.444444	0.942809	2.66667	4		1.33333	2	1.77778	3.77124
		1.33333	2.82843	3.11111	4.85341		0.444444	0.942809	2.22222	4.71405
		1.33333	2.82843	3.55556	4.78423		0.888889	1.24722	2.22222	4.71405
		2.22222	4.71405	2.66667	3.74166		0.888889	1.24722	2.66667	5.65685
		2.66667	5.65685	2.22222	2.86744		0.888889	1.24722	2.22222	4.71405
		2.66667	5.65685	1.77778	2.86744		0.888889	1.24722	1.77778	3.77124
		1.33333	2.82843	1.77778	2.0548		0.888889	1.24722	1.77778	3.77124
		1.33333	2.82843	1.77778	2.86744		1.77778	2.86744	1.77778	3.77124
		1.77778	2.86744	1.77778	2.86744		1.77778	2.86744	0.444444	0.942809
		1.77778	2.86744	0.888889	1.24722		1.33333	2.82843	0.444444	0.942809
		2.22222	3.19722	1.33333	2		2.22222	3.77124	0.444444	0.942809
		2.66667	4	1.33333	2		2.66667	4.69042	0	0
		2.66667	4	1.33333	2.82843		2.22222	3.19722	0.444444	0.942809
		3.11111	3.68179	1.33333	2.82843		2.22222	3.19722	0.444444	0.942809
		3.55556	3.29983	1.77778	2.86744		2.66667	3.74166	0.444444	0.942809
		3.11111	3.09121	1.77778	2.86744		2.22222	2.49444	1.33333	2
		2.66667	2.82843	1.77778	2.49444		2.22222	2.49444	2.22222	3.77124
		2.66667	2.82843	2.22222	2.49444		2.66667	3.16228	2.22222	4.71405
		2.66667	2.82843	2.22222	2.49444		3.55556	4.34613	2.66667	4.69042
		3.11111	3.39935	2.22222	2.86744		3.55556	4.98888	2.66667	4.69042
		3.55556	3.85861	2.66667	3.16228		3.55556	5.18545	1.77778	2.86744
		4.88889	5.24934	2.66667	3.74166		3.55556	5.18545	0.888889	1.24722
		5.33333	5.83095	1.77778	2.86744		2.66667	4	0.888889	1.88562
		4.44444	5.18545	1.77778	2.86744		2.22222	4.71405	0.888889	1.24722
		4	4.89898	1.33333	2.82843		2.22222	3.77124	2.22222	3.77124
		3.55556	4.34613	0.444444	0.942809		1.77778	2.86744	2.22222	3.77124
		2.66667	3.74166	0	0		1.77778	2.86744	3.11111	5.61743
		2.22222	3.19722	0	0		1.33333	2	2.66667	4.69042
		1.77778	2.49444	0	0		0.888889	1.24722	2.66667	4.69042
		1.77778	2.86744	0.888889	1.88562		0.888889	1.24722	2.22222	3.19722
		2.66667	4	2.66667	3.16228		1.33333	2	2.66667	4
		2.66667	4	3.11111	3.39935		0.888889	1.24722	2.22222	4.71405
		2.66667	4	4	4.89898		0.888889	1.24722	2.66667	5.65685
		3.11111	3.39935	4.88889	5.96285		2.22222	2.49444	2.66667	4.69042
		2.22222	2.49444	4.44444	4.34613		2.66667	3.16228	2.66667	3.74166
		1.77778	2.0548	3.55556	4.57044		2.22222	2.49444	2.66667	4
		1.77778	2.86744	4	6.48074		2.66667	2.82843	2.22222	3.77124
		2.22222	2.86744	3.55556	5.55778		2.66667	2.82843	1.77778	3.77124
		2.22222	2.86744	3.11111	5.61743		1.33333	1.41421	1.33333	2.82843
		2.66667	3.74166	2.66667	5.65685		0.888889	1.24722	0.444444	0.942809
		2.22222	3.77124	3.11111	6.59966		1.33333	2	0	0
		1.77778	3.77124	2.22222	4.71405		0.888889	1.88562	0	0
		2.66667	4.69042	3.55556	5.73488		0.888889	1.88562	0	0
		2.66667	3.74166	3.11111	4.85341		1.33333	2	1.33333	2
		3.55556	3.85861	3.55556	5.73488		1.33333	1.41421	1.33333	2
		4.88889	5.61743	2.22222	3.19722		0.888889	1.24722	2.22222	3.19722
		5.33333	6.16441	4	4		1.33333	1.41421	2.66667	3.16228
		4.88889	5.61743	3.11111	3.39935		1.33333	1.41421	2.66667	3.16228
		4	4.89898	3.11111	3.39935		0.888889	1.24722	1.33333	1.41421
		2.66667	4	4.44444	5.55778		0.888889	1.24722	1.33333	1.41421
		1.77778	2.0548	4.44444	5.55778		1.33333	2	0.444444	0.942809
		2.66667	4	2.66667	3.74166		2.22222	3.77124	0.444444	0.942809
		4	3.16228	2.22222	2.86744		2.22222	3.77124	0.888889	1.88562
		5.33333	4	3.11111	3.68179		2.66667	3.74166	0.888889	1.88562
		5.77778	4.49691	1.33333	2		2.22222	2.86744	0.888889	1.88562
		7.11111	6.59966	1.33333	2		1.77778	2.0548	1.33333	2.82843
		6.66667	6.78233	2.22222	3.77124		0.444444	0.942809	0.888889	1.88562
		4.88889	6.12826	3.11111	4.6428		0.888889	1.24722	0.444444	0.942809
		4	5.65685	3.11111	3.68179		1.33333	2.82843	1.33333	2
		4	5.65685	4.44444	4.34613		1.77778	3.77124	1.77778	2.86744
		2.66667	3.74166	5.77778	5.67646		2.22222	4.71405	2.22222	4.71405
		3.11111	4.85341	5.33333	5.09902		2.66667	5.65685	2.22222	4.71405
		2.66667	4	4.44444	4.10961		2.22222	4.71405	2.22222	4.71405
		3.55556	5.18545	4.44444	4.98888		2.22222	4.71405	2.22222	3.77124
		3.11111	4.85341	4	4.24264		1.77778	3.77124	1.77778	2.86744
		3.55556	5.73488	3.11111	3.68179		1.33333	2.82843	0.888889	1.24722
		2.66667	3.74166	2.66667	3.16228		1.33333	2.82843	1.77778	2.49444
		3.55556	4.34613	2.66667	2.44949		1.33333	2.82843	2.66667	3.74166
		3.11111	3.94405	4.44444	5.55778		0.444444	0.942809	1.77778	2.49444
		3.11111	3.94405	4	5.65685		1.33333	2.82843	1.77778	2.49444
		2.22222	2.49444	4	4.69042		1.77778	3.77124	1.77778	2.49444
		1.77778	2.0548	4	4.69042		1.33333	2.82843	1.33333	2
		1.33333	2	4	4.69042		1.77778	3.77124	0.444444	0.942809
		1.33333	2	1.33333	1.41421		1.77778	3.77124	0.444444	0.942809
		3.11111	4.42217	0.888889	1.24722		0.888889	1.88562	0.444444	0.942809
		3.11111	4.42217	0.888889	1.24722		0.888889	1.88562	0.444444	0.942809
		3.55556	5.18545	1.33333	1.41421		1.33333	2.82843	0	0
		3.11111	4.42217	0.888889	1.24722		0.888889	1.88562	0.444444	0.942809
		3.11111	4.85341	0.888889	1.24722		0.888889	1.88562	0.444444	0.942809
		1.77778	3.77124	0.888889	1.24722		1.77778	3.77124	0.444444	0.942809
		1.77778	3.77124	0.444444	0.942809		1.77778	3.77124	0.888889	1.24722
		1.77778	3.77124	0	0		1.33333	2.82843	1.77778	2.86744
		2.66667	3.74166	0	0		1.33333	2.82843	1.33333	2
		1.77778	2.0548	0.444444	0.942809		1.77778	3.77124	1.33333	2
		1.77778	2.0548	0.888889	1.24722		0.888889	1.88562	1.33333	2
		1.77778	2.0548	0.888889	1.24722		1.33333	2	0.888889	1.88562
		1.33333	1.41421	0.888889	1.24722		1.33333	2	0.444444	0.942809
		1.33333	2	0.888889	1.24722		1.33333	2	0.888889	1.24722
		1.77778	2.86744	0.444444	0.942809		0.888889	1.24722	0.888889	1.24722
		1.77778	2.86744	0.444444	0.942809		1.33333	2	0.888889	1.24722
		1.77778	2.86744	0.888889	1.24722		0.444444	0.942809	0.888889	1.24722
		2.22222	3.77124	0.888889	1.24722		0.444444	0.942809	0.444444	0.942809
		1.33333	2.82843	1.33333	1.41421		0.444444	0.942809	0	0
		1.77778	3.77124	2.22222	2.86744		0.444444	0.942809	0	0
		2.22222	3.77124	1.77778	2.0548		0	0	0	0
		2.22222	3.77124	2.66667	3.74166		0	0	0	0
		2.22222	3.19722	3.11111	3.94405		0	0	0	0
		2.66667	4	3.11111	4.85341		0	0	0	0
		1.77778	2.49444	2.22222	3.19722		0	0	1.77778	2.86744
		2.22222	3.77124	2.66667	4		0	0	1.77778	2.86744
		2.22222	3.77124	2.22222	3.19722		0	0	2.66667	4.69042
		1.77778	2.86744	2.22222	2.49444		0	0	2.66667	4.69042
		1.33333	2.82843	2.22222	2.86744		0	0	2.66667	4.69042
		3.11111	3.09121	2.66667	3.74166		0	0	0.888889	1.88562
		4.88889	6.12826	3.11111	4.85341		0	0	0.888889	1.88562
		5.33333	6	2.66667	3.16228		0	0	0	0
		5.77778	6.01849	2.66667	2.82843		0	0	0	0
		6.22222	6.64998	2.66667	2.44949		0.444444	0.942809	0	0
		4.88889	5.4365	3.11111	3.09121		0.888889	1.24722	0	0
		1.77778	2.0548	2.22222	2.49444		1.33333	2	0	0
		1.77778	2.49444	3.55556	2.98142		1.33333	2	0	0
		1.77778	2.0548	4.44444	4.10961		1.33333	2	0	0
		1.33333	1.41421	4	3.4641		0.888889	1.88562	0	0
		2.22222	2.86744	3.11111	2.74874		0.444444	0.942809	0	0
		2.66667	3.74166	4.44444	3.85861		0	0	0	0
		2.22222	3.77124	2.66667	2.44949		0	0	0	0
		1.77778	3.77124	2.22222	2.49444		0	0	0	0
		2.66667	3.74166	3.55556	3.29983		0	0	0	0
		2.66667	3.16228	4.44444	4.34613		0	0	0	0
		2.22222	3.19722	3.11111	3.09121		0	0	0	0
		2.22222	3.19722	3.55556	3.29983		0	0	0	0
		3.55556	3.59011	3.11111	3.09121		0.888889	1.88562	0	0
		2.66667	2.44949	2.66667	2.44949		0.888889	1.88562	0	0
		2.66667	2.82843	1.77778	2.0548		1.33333	2.82843	0	0
		2.66667	2.82843	2.22222	2.49444		2.22222	4.71405	0.888889	1.24722
		3.11111	3.39935	2.22222	2.49444		2.66667	5.65685	1.33333	2
		2.66667	2.44949	1.77778	2.49444		1.77778	3.77124	1.33333	2
		4	4	1.33333	1.41421		1.77778	3.77124	1.33333	2
		3.55556	4.78423	1.77778	1.49071		1.33333	2.82843	1.33333	2
		3.55556	4.78423	1.33333	1.41421		0.444444	0.942809	0.444444	0.942809
		3.55556	4.10961	1.77778	1.49071		0.444444	0.942809	0.444444	0.942809
		2.66667	4	2.66667	2.82843		0.888889	1.88562	1.33333	2.82843
		1.77778	2.0548	2.66667	2.82843		1.33333	2	1.33333	2.82843
		0.888889	1.24722	2.22222	2.86744		1.77778	2.86744	1.33333	2.82843
		0.888889	1.24722	2.22222	2.86744		2.22222	3.77124	1.77778	3.77124
		0.888889	1.24722	2.66667	2.82843		1.77778	2.86744	1.77778	3.77124
		0.888889	1.24722	1.77778	2.49444		1.33333	2	1.33333	2.82843
		0.444444	0.942809	1.77778	2.0548		0.888889	1.88562	1.33333	2.82843
		1.33333	2.82843	2.22222	2.49444		0.444444	0.942809	1.33333	2.82843
		1.77778	2.86744	2.22222	2.49444		0	0	0.888889	1.88562
		1.33333	2	0.888889	1.88562		0	0	0.444444	0.942809
		2.22222	2.49444	0.888889	1.88562		0	0	0.444444	0.942809
		2.66667	3.16228	0.444444	0.942809		0.888889	1.24722	0.444444	0.942809
		2.22222	3.77124	0.444444	0.942809		0.888889	1.24722	0.444444	0.942809
		2.22222	3.19722	0.888889	1.24722		0.888889	1.24722	0.444444	0.942809
		3.55556	4.34613	0.888889	1.24722		0.888889	1.24722	1.33333	2
		3.11111	3.39935	2.22222	3.77124		1.33333	2	0.888889	1.88562
		2.66667	2.82843	2.22222	3.77124		0.444444	0.942809	0.888889	1.88562
		2.66667	2.82843	3.11111	4.42217		1.33333	2.82843	1.33333	2
		2.66667	3.16228	2.66667	3.74166		1.33333	2.82843	1.33333	2
		1.33333	2	3.11111	4.42217		1.33333	2.82843	0.444444	0.942809
		1.33333	2	1.77778	2.86744		0.888889	1.88562	0.888889	1.24722
		1.33333	2	2.66667	4		0.888889	1.88562	1.77778	2.0548
		1.33333	2	1.33333	2		0	0	1.33333	2
		0.888889	1.88562	1.33333	2		0.444444	0.942809	1.33333	2
		1.33333	2	0.888889	1.24722		0.444444	0.942809	1.33333	2
		2.66667	4	0.888889	1.24722		0.444444	0.942809	0.888889	1.88562
		3.11111	4.42217	0	0		0.888889	1.24722	0.444444	0.942809
		2.66667	4	0	0		0.888889	1.24722	0.888889	1.88562
		3.11111	4.85341	0.888889	1.88562		1.33333	2	1.77778	2.49444
		3.55556	4.78423	0.888889	1.88562		1.77778	2.49444	2.22222	3.19722
		3.11111	3.68179	1.33333	2		2.66667	3.16228	2.22222	3.19722
		4	4.69042	1.77778	2.0548		2.22222	2.86744	1.77778	2.49444
		4	4.69042	1.77778	2.0548		3.11111	3.39935	1.77778	2.0548
		4	4	1.33333	2		2.22222	2.49444	0.888889	1.24722
		3.55556	3.85861	1.33333	2		2.22222	2.49444	0.444444	0.942809
		2.66667	2.44949	0.888889	1.24722		1.33333	2	0.444444	0.942809
		1.33333	1.41421	0.888889	1.24722		1.77778	2.49444	0.444444	0.942809
		1.33333	1.41421	1.77778	2.86744		1.33333	2	0	0
		0.888889	1.24722	1.77778	2.86744		1.33333	2	0.444444	0.942809
		0.888889	1.88562	2.22222	3.77124		1.33333	2.82843	0.444444	0.942809
		0.888889	1.24722	2.66667	4.69042		1.33333	2.82843	0.444444	0.942809
		1.77778	2.0548	4	6.63325		0.888889	1.88562	0.444444	0.942809
		2.22222	2.49444	3.11111	4.85341		0.888889	1.88562	0.444444	0.942809
		2.66667	2.82843	2.66667	4		0.888889	1.88562	0	0
		2.66667	3.16228	2.22222	3.19722		0.888889	1.88562	0	0
		3.11111	3.68179	2.22222	2.49444		0.888889	1.88562	0	0

## Sheet: Fig. 2i
		ChR2-YFP - Reinforce A - Action A ; individuals															ChR2-YFP - Reinforce A - Action B ; individuals
	Bin 1 Early	65.4	45.6	53.8	3.4	26.8	30	21	19.4	16.4	47	24.4	16.2	-0.2		Bin 1 Early	10	-23	-0.8	4	-4.8	4	6.6	8	-8	-8	-1.6	10.4	8.6
	Bin 2 Late	115.4	111.8	71.2	39.4	89.2	91	16.8	53	83.2	52.8	39.2	52	17.4		Bin 2 Late	-8	-35	-9.2	6	-14.2	6.4	11.2	1.4	-3.8	-13.6	-4.6	-1.6	0
		ChR2-YFP - Reinforce B - Action A ; individuals															ChR2-YFP - Reinforce B - Action B ; individuals
	Bin 1 Early	59.4	63.2	43.4	11.4	46.2	89.6	5.4	14.6	-8	9.4	5	19	30.4		Bin 1 Early	-3.4	4	26.4	4.4	3	9.4	24	6.2	16.8	10	-9.2	23.8	6.8
	Bin 2 Late	-22.4	38.6	-8.8	12.8	4.6	14.6	-19.4	-27.4	-31.4	-8.2	-25.2	-14	15.4		Bin 2 Late	31	20.8	73.2	50.8	26.2	36.6	61.4	45.8	36	42.8	51.4	17.8	44

## Sheet: Fig. 2j
	YFP - Reinforce A - Action A ; individuals											YFP - Reinforce A - Action B ; individuals
	13.6	35.8	4	18.4	17.8	13.8	-6.2	12.4	7.6			8	24	20	16	10	12.4	0	30	4
	0	19.4	4.6	12	14.8	4.6	-16	0	-8			12.8	13.8	35	12	4	4	-20	0	0
	YFP - Reinforce A - Action A ; individuals											YFP - Reinforce A - Action B ; individuals
	8.8	-8	9	2.6	16.8	4	4.2	0	-2.2			8	-3.4	17.4	6.6	4	8	12	-2.8	7.4
	17.2	8.2	-4	-17.4	3.2	0	7.2	-4	-12			12	12.6	0	-0.2	0	1	16.8	-16.4	0
