# Supplementary material for: Dynamic behaviour restructuring mediates dopamine-dependent credit assignment
Source: Nature. 2023 Dec 13;626(7999):583–92. doi: 10.1038/s41586-023-06941-5 (PMC10866702; doi:10.1038/s41586-023-06941-5)
Supplement: Supplementary file 8 — Source Data Fig. 3 [file 41586_2023_6941_MOESM8_ESM.xlsx]

## Sheet: Fig. 3a
			ChR2-YFP animals - Reinforce A
			1	2	3	4	5	6	7	8	9	10	11	12	13	14	15	Average	S.E.M
		Baseline	14.6431	14.4805	18.7652	7.73784	6.95976	13.0289	7.99372	13.3841	6.70562	10.3873	15.5515	14.7174	7.44625	16.82	8.19083	11.7875	1.04638
		Day1 Reinforce	1.16077	6.42432	1.48825	1.25595	2.0852	1.25461	1.47444	1.61112	6.2288	2.61751	2.1625	1.30185	3.0217	2.02869	3.5038	2.50797	0.43806
		Day2 Reinforce	0.694737	2.60937	0.883931	0.883636	1.19412	0.696491	0.844071	0.860043	4.2951	1.52963	0.937069	0.838462	2.39799	1.2	1.85172	1.44776	0.25602
		Day3 Reinforce	0.615387	1.75093	0.814024	0.852404	1.0972	0.637694	0.552394	0.722919	4.25077	1.52221	0.94343	0.67747	1.82934	0.990198	1.44562	1.2468	0.240102
			ChR2-YFP animals - Reinforce B
			1	2	3	4	5	6	7	8	9	10	11	12	13	14	15	Average	S.E.M
		Baseline	11.8872		18.2694	13.6924	14.6926	15.4774	5.62665		10.0391	16.2165	12.2204	8.80493	19.0355	9.39895	29.04	12.2934	1.91157
		Day1 Reinforce	2.99825		6.81746	1.10726	2.9985	6.52762	1.82962		2.21059	3.25273	2.72159	2.48797	2.20221	3.70319	4.0875	2.86297	0.502508
		Day2 Reinforce	1.67877		4.07702	0.901052	1.59252	3.38774	1.32185		1.5314	2.41187	1.99267	1.65179	0.947733	2.72481	1.30509	1.70162	0.288405
		Day3 Reinforce	1.5711		3.58952	1.17101	1.50717	2.40824	1.16513		1.28479	1.86857	1.93938	1.38191	0.878582	2.5979	1.10114	1.49763	0.239605
			YFP animals - Reinforce A
			1	2	3	4	5	6	7	8	9	10	Average	S.E.M
		Baseline	6.48087	15.0147	21.4539	15.7184	10.032	7.59231	17.3435	5.76602	50.75	12.0203	16.2172	4.15957
		Day1 Reinforce	10.5427	30.0816	16.4276	51.6933	57.4959	14.545	53.3769	49.6313	118.471	30.9905	43.3256	10.007
		Day2 Reinforce	9.11042	77.9	35.3326	19.6871	16.9005	10.3367	43.7614	13.6932	64.7222	42.1317	33.3576	7.54187
		Day3 Reinforce	28.356	135.159	33.9202	52.8577	21.7993	14.4726	29.8	14.8488	49.025	59.9431	44.0181	11.2696
			YFP animals - Reinforce A
			1	2	3	4	5	6	7	8	9	10	Average	S.E.M
		Baseline	59.7938	32.58	29.925	18.7033	8.16955	41.3372	14.3242	15.3552	17.1343	36.0667	27.3389	4.96517
		Day1 Reinforce		11.1044	42.1	12.3947	31.1237	306.9	48.0309	25.5033	140.724	229.869	84.805	33.4809
		Day2 Reinforce	34	21.4387	35.3833	146.22	17.0298	33.4172	19.5872	21.3395	25.8354	92.0211	44.6272	13.2132
		Day3 Reinforce	45.63	58.3472	48.9904	38.9426	17.787	35.9609	26.1814	54.7754	29.0779	91.3429	44.7036	6.58568

## Sheet: Fig. 3b
	ChR2-YFP animals - Reinfroce A
	1	2	3	4	5	6	7	8	9	10	11	12	13	14	15
Baseline - Session 1	14.6431	14.4805	18.7652	7.73784	6.95976	13.0289	7.99372	13.3841	6.70562	10.3873	15.5515	14.7174	7.44625	16.82	8.19083
Reinforcement - Session 1	1.16077	6.42432	1.48825	1.25595	2.0852	1.25461	1.47444	1.61112	6.2288	2.61751	2.1625	1.30185	3.0217	2.02869	3.5038
Session 2	0.694737	2.60937	0.883931	0.883636	1.19412	0.696491	0.844071	0.860043	4.2951	1.52963	0.937069	0.838462	2.39799	1.2	1.85172
Session 3	0.615387	1.75093	0.814024	0.852404	1.0972	0.637694	0.552394	0.722919	4.25077	1.52221	0.94343	0.67747	1.82934	0.990198	1.44562
	ChR2-YFP animals - Reinforce B
	1	2	3	4	5	6	7	8	9	10	11	12	13
Baseline - Session 1	11.8872	18.2694	13.6924	14.6926	15.4774	5.62665	10.0391	16.2165	12.2204	8.80493	19.0355	9.39895	29.04
Reinforcement - Session 1	2.99825	6.81746	1.10726	2.9985	6.52762	1.82962	2.21059	3.25273	2.72159	2.48797	2.20221	3.70319	4.0875
Session 2	1.67877	4.07702	0.901052	1.59252	3.38774	1.32185	1.5314	2.41187	1.99267	1.65179	0.947733	2.72481	1.30509
Session 3	1.5711	3.58952	1.17101	1.50717	2.40824	1.16513	1.28479	1.86857	1.93938	1.38191	0.878582	2.5979	1.10114

## Sheet: Fig. 3c
Action	Median Time Precediing Target (sec)	EMD - Sustain Increased Type	EMD - Transient Increased Type	EMD - Decreased Type
1	1.05	0.148551
2	0.9	0.0637027
3	0	0
4	0.3	0.0897296
5	0	0
6	3	0.0624485
7	2.1	0.0538626
8	6.15	0.135681
9	4.2	0.0747717
10	2.7	0.0670697
11	3.75	0.0870697
12	0	0
13	4.05	0.0785933
14	6.9	0.155563
15	2.7	0.0825663
16	1.5	0.124772
17	0.9	0.0919687
18	0	0
19	3.3	0.0471202
20	1.8	0.0953104
21	0	0
22	1.8	0.070201
23	2.7	0.207044
24	0	0
25	0	0
26	4.2	0.0841657
27	2.4	0.171927
28	1.2	0.105479
29	0	0
30	2.1	0.0550242
31	0	0
32	1.5	0.0509081
33	1.5	0.057297
34	3.6	0.281009
35	3.3	0.181287
36	2.7	0.037297
37	3.9	0.231842
38	3.6	0.308509
39	3.3	0.112524
40	3.3	0.130563
41	2.7	0.0856135
42	3.9	0.211624
43	4.8	0.240967
44	2.7	0.177053
45	0	0
46	4.05	0.213871
47	5.1	0.16707
48	1.2	0.109477
49	3	0.0744939
50	0	0
51	3	0.173324
52	1.5	0.0751758
53	0	0
54	1.2	0.19808
55	0	0
56	3	0.0498475
57	2.7	0.0681051
58	1.8	0.0329788
59	3	0.14111
60	2.85	0.194544
61	5.7	0.2326
62	0	0
63	4.8	0.100024
64	2.1	0.190731
65	3.75	0.0763626
66	2.1	0.0596875
67	2.7	0.049696
68	0	0
69	1.8	0.0560091
70	1.8	0.143282
71	4.2		0.287735
72	1.5		0.108677
73	5.1		0.185807
74	2.85		0.142541
75	6.9		0.202171
76	4.8		0.0923222
77	3.6		0.156918
78	7.2		0.340024
79	7.8		0.216514
80	3.9		0.194536
81	4.8		0.179014
82	5.55		0.25063
83	5.25		0.192423
84	5.1		0.171413
85	2.4		0.121236
86	5.7		0.289014
87	3.6		0.133408
88	2.1		0.141969
89	1.8		0.110605
90	3.9		0.110555
91	3.75		0.14212
92	2.1		0.233248
93	1.8		0.14946
94	1.5		0.076068
95	1.5		0.0945108
96	5.55		0.115159
97	3.9		0.113324
98	1.2		0.158341
99	1.8		0.123837
100	0.6		0.0513879
101	2.7		0.140908
102	2.4		0.159039
103	2.55		0.113863
104	3.9		0.18308
105	3.3		0.186792
106	3.3		0.119469
107	3.9		0.272044
108	1.2		0.114014
109	8.1		0.129932
110	0.3		0.103821
111	4.8		0.101817
112	5.1		0.231817
113	3		0.123484
114	4.2		0.235807
115	10.2		0.268459
116	1.2		0.164393
117	2.1		0.0674485
118	2.1		0.057196
119	4.8		0.315858
120	8.85		0.245504
121	2.7		0.283635
122	7.8		0.251792
123	3.3		0.229359
124	4.2		0.0835091
125	4.5		0.230151
126	2.7		0.162777
127	2.4		0.0552515
128	5.1		0.250142
129	1.5		0.100849
130	3		0.120378
131	1.5		0.0667414
132	2.7		0.154805
133	1.95		0.0516741
134	4.5		0.122381
135	1.8		0.0898811
136	4.5		0.0673138
137	2.1		0.0991488
138	5.1		0.198938
139	7.2		0.244519
140	3.3		0.0719687
141	4.5		0.206531
142	6.9		0.214595
143	2.4		0.146464
144	2.1		0.22643
145	0.6		0.0848306
146	1.95		0.117945
147	1.5		0.153627
148	0.3		0.113366
149	2.4		0.0682061
150	2.4		0.0850747
151	1.8		0.0916152
152	2.4		0.0841657
153	3.3		0.338105
154	3.15		0.152246
155	3.3		0.166161
156	2.4		0.144469
157	1.95		0.0999232
158	2.25		0.261994
159	2.1		0.111363
160	3.3		0.117777
161	5.25		0.108711
162	4.5		0.179595
163	2.4		0.0541909
164	4.8		0.160807
165	1.8		0.166085
166	1.5		0.123004
167	3.3		0.143913
168	4.5		0.0861859
169	2.85		0.108332
170	2.7		0.169839
171	3.45		0.265386
172	2.4		0.0543929
173	4.35		0.21159
174	1.2		0.226363
175	1.5		0.118736
176	2.4		0.198214
177	6			0.260627
178	6.3			0.193052
179	4.65			0.207007
180	6.45			0.268921
181	5.4			0.177315
182	10.8			0.173649
183	5.4			0.226847
184	9.9			0.358763
185	9.15			0.425196
186	3.75			0.141444
187	12			0.27818
188	13.35			0.231746
189	8.1			0.206925
190	12			0.262688
191	6			0.165892
192	4.2			0.149805
193	14.4			0.300454
194	5.1			0.233027
195	9.6			0.264454
196	8.1			0.228838
197	3.45			0.175544
198	8.7			0.264143
199	3.9			0.19588
200	5.1			0.156003
201	17.1			0.237398
202	1.8			0.134603
203	16.8			0.39067
204	2.7			0.221661
205	8.55			0.224234
206	8.1			0.184466
207	4.65			0.314626
208	7.8			0.258238
209	4.35			0.254877
210	1.95			0.312522
211	3.3			0.249126
212	5.4			0.141612
213	4.2			0.198126
214	4.2			0.165686
215	5.1			0.154216
216	3.3			0.175621
217	3.15			0.137402
218	9.45			0.231946
219	9.3			0.254166
220	6.6			0.216936
221	13.8			0.283919
222	8.4			0.296012
223	2.85			0.194134
224	15.75			0.187855
225	9			0.199382
226	6.6			0.393724
227	29.85			0.242286
228	10.65			0.337061
229	16.8			0.247682
230	25.8			0.256103
231	23.4			0.191156
232	17.7			0.402425
233	10.5			0.398737
234	1.8			0.0905929
235	3.6			0.181332
236	3.9			0.175918
237	2.1			0.0820686
238	12.3			0.251171
239	13.2			0.212052
240	5.7			0.202975
241	3.3			0.155038
242	1.2			0.0965262
243	3.3			0.134368
244	8.85			0.202054
245	13.2			0.268271
246	2.7			0.115918
247	7.5			0.296657
248	4.8			0.175586
249	13.5			0.260809
250	15.3			0.223911
251	2.25			0.157586
252	4.35			0.203621
253	13.8			0.279925
254	17.1			0.330248
255	11.4			0.261127
256	14.4			0.263413
257	2.4			0.107835
258	31.5			0.371285
259	3			0.104224
260	2.4			0.152591
261	1.8			0.150985
262	3.3			0.211459
263	4.2			0.136683
264	2.1			0.130474
265	2.7			0.159052
266	4.35			0.304565
267	2.1			0.201662
268	3.45			0.165472
269	2.4			0.102766
270	1.8			0.139301
271	3			0.205802
272	6.9			0.22627
273	6.3			0.259388
274	2.1			0.129521
275	3.6			0.198437
276	4.2			0.214059
277	3.3			0.203332
278	6.3			0.275333
279	4.2			0.259622
280	5.4			0.23051
281	3			0.165279
282	10.5			0.276177
283	5.1			0.196986
284	8.1			0.243461
285	11.7			0.234932
286	11.1			0.418594
287	6.6			0.272626
288	6.15			0.223144
289	2.1			0.194931
290	7.5			0.174908
291	2.4			0.211044
292	4.35			0.236648
293	1.8			0.134986
294	2.4			0.185137
295	9.15			0.221384
296	12.3			0.31928
297	7.2			0.397301
298	3.3			0.143204
299	11.4			0.346755
300	4.65			0.347772
301	4.95			0.243223
302	16.8			0.270817
303	7.8			0.319127
304	12.75			0.248654
305	2.7			0.119756
306	2.7			0.158111
307	3.6			0.133329
308	5.1			0.185872
309	3.3			0.180784
310	5.55			0.342909
311	1.5			0.111636
312	4.35			0.207363
313	2.7			0.124316
314	1.8			0.103859
315	5.7			0.298157
316	1.2			0.18966
317	2.4			0.156809
318	2.4			0.143488
319	1.65			0.119398
320	4.2			0.183163
321	4.5			0.209495
322	4.5			0.162728
323	4.8			0.122195
324	2.1			0.105853
325	6.9			0.221344
326	7.35			0.18392
327	6.3			0.193205
328	6.9			0.252898
329	3.15			0.164401
330	5.4			0.143532
331	9.3			0.291048
332	4.2			0.1807
333	11.1			0.377467
334	9.75			0.239872
335	5.1			0.131538
336	7.2			0.195305
337	7.35			0.239017
338	3.6			0.176729
339	5.7			0.265506
340	2.4			0.160042
341	12.3			0.253055
342	6			0.203209
343	7.5			0.194183
344	8.1			0.252467
345	7.8			0.323875
346	13.95			0.144078
347	2.7			0.087613
348	3.3			0.169743
349	2.7			0.108084
350	4.8			0.137167
351	3			0.0915151
352	2.1			0.0668559
353	4.8			0.182911
354	2.25			0.0488543
355	4.2			0.150848
356	3.6			0.120697
357	4.5			0.132268
358	3.3			0.133462
359	6			0.227819
360	2.7			0.0779426
361	3.3			0.152353
362	7.8			0.230149
363	7.5			0.280122
364	3.6			0.169643
365	3.6			0.11278
366	3.9			0.201958
367	4.2			0.171687
368	4.8			0.177131
369	4.2			0.306395
370	3.75			0.155225
371	5.55			0.240653
372	2.55			0.118643
373	4.8			0.163894
374	4.2			0.221836
375	4.8			0.159232
376	6			0.149885
377	5.25			0.217153
378	3			0.13358
379	6.75			0.238248
380	5.25			0.246886
381	24.3			0.282206
382	3.3			0.157176
383	4.95			0.166049
384	2.7			0.124338
385	10.05			0.217613
386	9.9			0.190808
387	4.8			0.182595
388	7.5			0.170872
389	6.3			0.142744
390	4.5			0.155232
391	7.2			0.163029
392	12.15			0.292425
393	9.9			0.231472
394	5.7			0.166306
395	14.85			0.236688
396	18.75			0.251937
397	15.9			0.205473
398	9.75			0.214398
399	5.4			0.359615
400	4.5			0.20596
401	7.5			0.153234
402	3.6			0.236522
403	5.1			0.206391
404	4.5			0.236203
405	3			0.18284
406	4.5			0.158291
407	14.4			0.216854
408	3			0.157083
409	20.25			0.337151
410	6.9			0.235963
411	14.7			0.291004
412	6.45			0.202542
413	10.8			0.241255
414	15.3			0.263445
415	9.3			0.288584
416	10.2			0.357086
417	10.95			0.186514
418	8.1			0.296538
419	3.9			0.367019
420	6.3			0.221418
421	9.75			0.253264
422	8.7			0.233727
423	18.75			0.402306
424	60.6			0.42068
425	4.5			0.163544
426	3.3			0.0985953
427	3.3			0.154389
428	3.3			0.162442
429	2.1			0.0568146
430	2.1			0.191802
431	2.4			0.123535
432	2.1			0.194515
433	3.6			0.10247
434	3.3			0.130674
435	3.6			0.0987554
436	3.3			0.137145
437	3.6			0.131626
438	2.4			0.165728
439	5.4			0.112494
440	5.1			0.165664
441	4.05			0.223325
442	3.3			0.166135
443	5.7			0.14768
444	4.2			0.142766
445	3.6			0.200691
446	8.4			0.19464
447	6			0.229427
448	5.1			0.205864
449	2.85			0.118837
450	2.4			0.130969
451	6.3			0.198416
452	7.35			0.265622
453	6.6			0.239633
454	12.3			0.233854
455	7.8			0.295455
456	7.2			0.209147
457	7.35			0.234892
458	7.5			0.256637
459	6.6			0.357763
460	10.2			0.155751
461	12.6			0.271607
462	3.9			0.21195
463	3			0.138268
464	3.6			0.239295
465	3.3			0.171872
466	1.5			0.161784
467	4.2			0.193933
468	6			0.198105
469	1.8			0.128278
470	3.9			0.307912
471	3.9			0.213787
472	4.2			0.14224
473	9.75			0.226169
474	1.5			0.0831846
475	2.4			0.102219
476	3			0.298513
477	2.7			0.10729
478	3.6			0.342425
479	3.6			0.197898

## Sheet: Fig. 3d
	EMD - Sustain Increased Type	EMD - Transient Increased Type	EMD - Decreased Type
	0.148451	0.287635	0.297744
	0.0636027	0.108577	0.212946
	0.0896296	0.185707	0.229992
	0.0623485	0.142441	0.308552
	0.0537626	0.202071	0.194007
	0.135581	0.0922222	0.189638
	0.0746717	0.156818	0.254638
	0.0669697	0.339924	0.431557
	0.0869697	0.216414	0.529891
	0.0784933	0.194436	0.151936
	0.155463	0.178914	0.320724
	0.0824663	0.25053	0.2608
	0.124672	0.192323	0.229891
	0.0918687	0.171313	0.300421
	0.0470202	0.121136	0.180446
	0.0952104	0.288914	0.161608
	0.070101	0.133308	0.350471
	0.206944	0.141869	0.262416
	0.0840657	0.110505	0.302719
	0.171827	0.110455	0.257138
	0.105379	0.14202	0.191894
	0.0549242	0.233148	0.302315
	0.0508081	0.14936	0.21638
	0.057197	0.075968	0.16883
	0.280909	0.0944108	0.267946
	0.181187	0.115059	0.144082
	0.037197	0.113224	0.477971
	0.231742	0.158241	0.248148
	0.308409	0.123737	0.251364
	0.112424	0.0512879	0.202576
	0.130463	0.140808	0.369747
	0.0855135	0.158939	0.294646
	0.211524	0.113763	0.290303
	0.240867	0.18298	0.366869
	0.176953	0.186692	0.282904
	0.213771	0.119369	0.15213
	0.16697	0.271944	0.219116
	0.109377	0.113914	0.180202
	0.0743939	0.129832	0.166742
	0.173224	0.103721	0.191987
	0.0750758	0.101717	0.14729
	0.19798	0.231717	0.261052
	0.0497475	0.123384	0.289386
	0.0680051	0.235707	0.242264
	0.0328788	0.268359	0.328325
	0.14101	0.164293	0.344487
	0.194444	0.0673485	0.214259
	0.2325	0.057096	0.206658
	0.0999242	0.315758	0.220648
	0.190631	0.245404	0.482492
	0.0762626	0.283535	0.274158
	0.0595875	0.251692	0.400825
	0.049596	0.229259	0.281052
	0.0559091	0.0834091	0.291886
	0.143182	0.230051	0.210648
		0.162677	0.495446
		0.0551515	0.489941
		0.250042	0.0948232
		0.100749	0.198813
		0.120278	0.19234
		0.0666414	0.0855303
		0.154705	0.28553
		0.0515741	0.236212
		0.122281	0.225042
		0.0897811	0.167702
		0.0672138	0.101338
		0.0990488	0.143813
		0.198838	0.223914
		0.244419	0.307702
		0.0718687	0.122904
		0.206431	0.345354
		0.214495	0.191944
		0.146364	0.29798
		0.22633	0.25096
		0.0847306	0.170682
		0.117845	0.225833
		0.153527	0.32303
		0.113266	0.391313
		0.0681061	0.298392
		0.0849747	0.301364
		0.0915152	0.113864
		0.0840657	0.449596
		0.338005	0.109848
		0.152146	0.164848
		0.166061	0.16298
		0.144369	0.23548
		0.0998232	0.146465
		0.261894	0.139369
		0.111263	0.172399
		0.117677	0.356035
		0.108611	0.223434
		0.179495	0.179949
		0.0540909	0.108232
		0.160707	0.14947
		0.165985	0.22851
		0.122904	0.253914
		0.143813	0.296136
		0.0860859	0.138283
		0.108232	0.219495
		0.169739	0.238695
		0.265286	0.22548
		0.0542929	0.31697
		0.21149	0.296439
		0.226263	0.259242
		0.118636	0.179722
		0.198114	0.318081
			0.217727
			0.275657
			0.264823
			0.519823
			0.313409
			0.25
			0.215227
			0.191136
			0.234966
			0.266995
			0.14452
			0.203384
			0.247803
			0.376136
			0.487803
			0.153965
			0.41447
			0.415909
			0.275354
			0.311035
			0.375926
			0.282298
			0.127222
			0.171296
			0.142626
			0.204268
			0.198157
			0.40904
			0.118106
			0.230429
			0.132374
			0.109444
			0.347374
			0.208838
			0.169773
			0.154293
			0.126818
			0.20101
			0.233056
			0.176717
			0.129975
			0.111658
			0.247753
			0.201919
			0.213131
			0.287753
			0.178687
			0.154343
			0.337828
			0.198056
			0.458586
			0.271086
			0.140581
			0.215682
			0.27
			0.193308
			0.304091
			0.173561
			0.287955
			0.225328
			0.214318
			0.287197
			0.382475
			0.154975
			0.0915657
			0.185
			0.114141
			0.14702
			0.0958333
			0.0691414
			0.200707
			0.0500673
			0.16282
			0.128283
			0.141414
			0.142778
			0.255859
			0.0810606
			0.164571
			0.258788
			0.323291
			0.184882
			0.119386
			0.223796
			0.187306
			0.193788
			0.358519
			0.167921
			0.272079
			0.125968
			0.178089
			0.248367
			0.172609
			0.1617
			0.242534
			0.142912
			0.269024
			0.280034
			0.326052
			0.170202
			0.180631
			0.132399
			0.243106
			0.210227
			0.200328
			0.186338
			0.153434
			0.167929
			0.177071
			0.339672
			0.260455
			0.180934
			0.267045
			0.286515
			0.228106
			0.239116
			0.432778
			0.228704
			0.165598
			0.266835
			0.229234
			0.266431
			0.200623
			0.171507
			0.242163
			0.170093
			0.400951
			0.266128
			0.337769
			0.224512
			0.272845
			0.301406
			0.334537
			0.429158
			0.205042
			0.345194
			0.443426
			0.247845
			0.288224
			0.2633
			0.495269
			0.522997
			0.177677
			0.10362
			0.166944
			0.17638
			0.0584596
			0.211431
			0.13149
			0.214722
			0.107904
			0.139596
			0.103796
			0.146995
			0.140682
			0.180253
			0.119066
			0.180177
			0.250227
			0.180732
			0.159141
			0.15346
			0.222247
			0.214874
			0.257879
			0.228586
			0.126187
			0.139933
			0.21947
			0.304242
			0.270783
			0.26346
			0.343737
			0.232626
			0.264773
			0.292576
			0.430126
			0.168535
			0.312071
			0.236086
			0.148283
			0.270354
			0.187525
			0.175606
			0.214015
			0.219091
			0.136869
			0.360581
			0.238359
			0.152854
			0.253788
			0.0867424
			0.107626
			0.347854
			0.113258
			0.408359
			0.218838

## Sheet: Fig. 3e
		EMD - Sustain Increased Type	EMD - Transient Increased Type	EMD - Decreased Type
		1.05	4.2	6
		0.9	1.5	6.3
		0.3	5.1	4.65
		3	2.85	6.45
		2.1	6.9	5.4
		6.15	4.8	10.8
		4.2	3.6	5.4
		2.7	7.2	9.9
		3.75	7.8	9.15
		4.05	3.9	3.75
		6.9	4.8	12
		2.7	5.55	13.35
		1.5	5.25	8.1
		0.9	5.1	12
		3.3	2.4	6
		1.8	5.7	4.2
		1.8	3.6	14.4
		2.7	2.1	5.1
		4.2	1.8	9.6
		2.4	3.9	8.1
		1.2	3.75	3.45
		2.1	2.1	8.7
		1.5	1.8	3.9
		1.5	1.5	5.1
		3.6	1.5	17.1
		3.3	5.55	1.8
		2.7	3.9	16.8
		3.9	1.2	2.7
		3.6	1.8	8.55
		3.3	0.6	8.1
		3.3	2.7	4.65
		2.7	2.4	7.8
		3.9	2.55	4.35
		4.8	3.9	1.95
		2.7	3.3	3.3
		4.05	3.3	5.4
		5.1	3.9	4.2
		1.2	1.2	4.2
		3	8.1	5.1
		3	0.3	3.3
		1.5	4.8	3.15
		1.2	5.1	9.45
		3	3	9.3
		2.7	4.2	6.6
		1.8	10.2	13.8
		3	1.2	8.4
		2.85	2.1	2.85
		5.7	2.1	15.75
		4.8	4.8	9
		2.1	8.85	6.6
		3.75	2.7	29.85
		2.1	7.8	10.65
		2.7	3.3	16.8
		1.8	4.2	25.8
		1.8	4.5	23.4
			2.7	17.7
			2.4	10.5
			5.1	1.8
			1.5	3.6
			3	3.9
			1.5	2.1
			2.7	12.3
			1.95	13.2
			4.5	5.7
			1.8	3.3
			4.5	1.2
			2.1	3.3
			5.1	8.85
			7.2	13.2
			3.3	2.7
			4.5	7.5
			6.9	4.8
			2.4	13.5
			2.1	15.3
			0.6	2.25
			1.95	4.35
			1.5	13.8
			0.3	17.1
			2.4	11.4
			2.4	14.4
			1.8	2.4
			2.4	31.5
			3.3	3
			3.15	2.4
			3.3	1.8
			2.4	3.3
			1.95	4.2
			2.25	2.1
			2.1	2.7
			3.3	4.35
			5.25	2.1
			4.5	3.45
			2.4	2.4
			4.8	1.8
			1.8	3
			1.5	6.9
			3.3	6.3
			4.5	2.1
			2.85	3.6
			2.7	4.2
			3.45	3.3
			2.4	6.3
			4.35	4.2
			1.2	5.4
			1.5	3
			2.4	10.5
				5.1
				8.1
				11.7
				11.1
				6.6
				6.15
				2.1
				7.5
				2.4
				4.35
				1.8
				2.4
				9.15
				12.3
				7.2
				3.3
				11.4
				4.65
				4.95
				16.8
				7.8
				12.75
				2.7
				2.7
				3.6
				5.1
				3.3
				5.55
				1.5
				4.35
				2.7
				1.8
				5.7
				1.2
				2.4
				2.4
				1.65
				4.2
				4.5
				4.5
				4.8
				2.1
				6.9
				7.35
				6.3
				6.9
				3.15
				5.4
				9.3
				4.2
				11.1
				9.75
				5.1
				7.2
				7.35
				3.6
				5.7
				2.4
				12.3
				6
				7.5
				8.1
				7.8
				13.95
				2.7
				3.3
				2.7
				4.8
				3
				2.1
				4.8
				2.25
				4.2
				3.6
				4.5
				3.3
				6
				2.7
				3.3
				7.8
				7.5
				3.6
				3.6
				3.9
				4.2
				4.8
				4.2
				3.75
				5.55
				2.55
				4.8
				4.2
				4.8
				6
				5.25
				3
				6.75
				5.25
				24.3
				3.3
				4.95
				2.7
				10.05
				9.9
				4.8
				7.5
				6.3
				4.5
				7.2
				12.15
				9.9
				5.7
				14.85
				18.75
				15.9
				9.75
				5.4
				4.5
				7.5
				3.6
				5.1
				4.5
				3
				4.5
				14.4
				3
				20.25
				6.9
				14.7
				6.45
				10.8
				15.3
				9.3
				10.2
				10.95
				8.1
				3.9
				6.3
				9.75
				8.7
				18.75
				60.6
				4.5
				3.3
				3.3
				3.3
				2.1
				2.1
				2.4
				2.1
				3.6
				3.3
				3.6
				3.3
				3.6
				2.4
				5.4
				5.1
				4.05
				3.3
				5.7
				4.2
				3.6
				8.4
				6
				5.1
				2.85
				2.4
				6.3
				7.35
				6.6
				12.3
				7.8
				7.2
				7.35
				7.5
				6.6
				10.2
				12.6
				3.9
				3
				3.6
				3.3
				1.5
				4.2
				6
				1.8
				3.9
				3.9
				4.2
				9.75
				1.5
				2.4
				3
				2.7
				3.6
				3.6

## Sheet: Fig. 3f
	Real Data			Shuffled
Time interval preceding Target	644.519	9.10635	200	775.57	8.55999	10000
Similarity	619.806	9.17193	200	775.602	8.6198	10000
Time interval preceding Target + Similarity	601.801	9.26423	200	773.397	8.88197	10000

## Sheet: Fig. 3g
			Baseline			Shuffled			Real
	Increased / Sustained vs Others	1	0.146157	0.00338414	200	0.186212	0.00073517	10000	0.383495	0.0109489	200
	Transient vs Others	2	0.221285	0.00396369	200	0.26594	0.00080419	10000	0.360168	0.00823463	200
	Decreased vs. Others	3	0.632558	0.00459508	200	0.659128	0.00079412	10000	0.855013	0.00327471	200

## Sheet: Fig. 3i
ChR2-YFP
	Moving Windows (seconds from central window)
	-2.4															-2.1															-1.8															-1.5
	Individual animals
Session	1	2	3	4	5	6	7	8	9	10	11	12	13	14	15	1	2	3	4	5	6	7	8	9	10	11	12	13	14	15	1	2	3	4	5	6	7	8	9	10	11	12	13	14	15	1	2	3	4
1	0.253466	0.673451	0.62955	0.555192	0.539339	0.455569	0.515034	0.501704	0.505674	0.492576	0.526308	0.525682	0.62909	0.621243	0.653265	0.585258	0.570403	0.550986	0.513818	0.489464	0.4874	0.497207	0.622694	0.633351	0.602095	0.656732	0.637019	0.65657	0.662984	0.693248	1.011	0.835251	0.830389	0.785787	0.798682	0.852268	0.829633	0.894478	0.909241	0.866779	0.911677	0.891786	0.871829	0.900508	0.888883	1.81383	1.61206	1.57611	1.39953
2	0.0204944	0.539409	0.484852	0.418301	0.380558	0.273522	0.287217	0.2482	0.260411	0.272793	0.289188	0.283701	0.45994	0.436928	0.468218	0.0837058	0.333307	0.300129	0.273249	0.26733	0.218965	0.22426	0.382442	0.438188	0.413197	0.412274	0.393077	0.450506	0.451805	0.542827	0.219122	0.329266	0.423904	0.38942	0.488228	0.426016	0.420017	0.542783	0.656776	0.621603	0.620282	0.59927	0.613972	0.647584	0.635713	0.65172	0.618332	0.781378	0.728603
3	0	0.367254	0.320704	0.278876	0.259201	0.191772	0.18721	0.153676	0.161763	0.17672	0.19859	0.189729	0.405152	0.377612	0.416884	0.036133	0.188178	0.180353	0.164606	0.169541	0.14735	0.140134	0.214723	0.247621	0.23673	0.240221	0.229215	0.305427	0.309244	0.443676	0.145521	0.173711	0.418532	0.389443	0.555598	0.469279	0.433887	0.469007	0.556799	0.527812	0.523692	0.501169	0.528244	0.573863	0.563733	0.575803	0.543343	0.810793	0.744204
YFP
	Moving Windows (seconds from central window)
	-2.4															-2.1															-1.8															-1.5
	Individual animals
Session	1	2	3	4	5	6	7	8	9	10						1	2	3	4	5	6	7	8	9	10						1	2	3	4	5	6	7	8	9	10						1	2	3	4
1	0.870732	0.762927	0.78488	0.669202	0.6007	0.587798	0.574885	0.577281	0.570123	0.616022						1.19418	0.958752	1.00165	0.909463	0.754214	0.739491	0.705543	0.686687	0.671002	0.689582						0.790181	0.708798	0.763561	0.688311	0.687944	0.681649	0.649774	0.63003	0.616658	0.640843						0.813502	0.731717	0.826652	0.774312
2	0.853754	0.72731	0.709478	0.678002	0.766045	0.768499	0.731066	0.720204	0.708647	0.646024						1.34681	1.06351	1.04045	0.989413	0.965028	0.963799	0.896711	0.862418	0.841517	0.757748						0.855963	0.699285	0.709793	0.709012	0.747013	0.768401	0.745314	0.72407	0.713016	0.672532						0.517935	0.471041	0.606875	0.60805
3	0.415643	0.34371	0.426257	0.384028	0.475925	0.479158	0.447896	0.477256	0.47926	0.452202						0.822235	0.658969	0.714773	0.653788	0.690684	0.701879	0.6529	0.680136	0.669661	0.623042						0.538287	0.44133	0.519527	0.474778	0.531911	0.571265	0.544083	0.619144	0.611783	0.592079						0.281111	0.246714	0.39286	0.377082
[truncated: 191 more columns]

## Sheet: Fig. 3j
	Chr2-YFP / Session 1
		Backwards															Forward
		Animal
	Moving Windows (seconds from central window)	1	2	3	4	5	6	7	8	9	10	11	12	13	14	15	1	2	3	4	5	6	7	8	9	10	11	12	13	14	15
	0	2.87494	2.37535	4.23631	4.53567	3.82846	3.72801	3.54204	3.50376	3.27914	3.24856	3.56377	3.81343	3.56762	3.78918	3.72839	2.87494	2.37535	4.23631	4.53567	3.82846	3.72801	3.54204	3.50376	3.27914	3.24856	3.56377	3.81343	3.56762	3.78918	3.72839
	0.3	7.80267	3.37722	5.36522	5.21574	5.42196	5.19331	5.3616	5.26814	4.94685	4.74082	4.92788	5.13237	4.68809	5.03072	4.82201	3.77012	2.80298	2.67724	2.92743	2.40125	2.26569	2.10571	1.94838	1.82564	1.69219	1.80043	1.78482	1.72353	1.78698	1.78622
	0.6	4.48141	2.06019	4.65736	4.60538	4.79575	4.7787	5.00472	5.02258	4.66813	4.47067	4.71844	4.80393	4.33056	4.81911	4.62434	1.05966	1.0535	1.6804	1.47084	1.33478	1.20359	1.23614	1.16486	1.12431	1.10693	1.17276	1.11367	1.14797	1.13953	1.16451
	0.9	2.76903	2.0127	2.97584	3.20835	3.6868	3.6203	3.943	3.78024	3.43179	3.35731	3.47188	3.60061	3.35178	3.54639	3.4388	0.352698	0.504728	0.692859	0.646075	0.700209	0.665628	0.654547	0.648337	0.626355	0.634201	0.765811	0.749145	0.826128	0.800573	0.782072
	1.2	2.62012	1.98933	2.0446	2.12894	1.8881	1.94091	1.89715	1.96279	1.8452	1.75331	1.75138	1.82046	1.73032	1.75712	1.76342	0.43222	0.514699	0.93706	0.841246	0.93291	0.800857	0.767254	0.721123	0.724817	0.733369	0.767991	0.716867	0.73086	0.685613	0.710421
	1.5	1.81383	1.61206	1.57611	1.39953	1.2967	1.37456	1.34274	1.35688	1.30667	1.22059	1.23713	1.2214	1.15733	1.1599	1.19496	0.306396	0.514966	0.84486	0.762169	0.820063	0.647383	0.622118	0.630253	0.665505	0.659576	0.681564	0.622218	0.620486	0.587822	0.597685
	1.8	1.011	0.835251	0.830389	0.785787	0.798682	0.839533	0.817645	0.895596	0.910564	0.867183	0.912909	0.892603	0.872246	0.901304	0.887435	0.31834	0.521248	0.932024	0.917868	0.819121	0.653249	0.662577	0.605947	0.633298	0.594565	0.677595	0.611651	0.613373	0.572165	0.580811
	2.1	0.585258	0.570403	0.551763	0.513535	0.488683	0.491527	0.501408	0.631358	0.64146	0.615037	0.671142	0.649685	0.668699	0.674251	0.704835	0.507968	0.764876	1.00304	0.979888	0.971152	0.824953	0.782553	0.682711	0.664635	0.650059	0.625732	0.593843	0.608047	0.562487	0.547115
	Chr2-YFP / Session 3
		Backwards															Forward
		Animal
	Moving Windows (seconds from central window)	1	2	3	4	5	6	7	8	9	10	11	12	13	14	15	1	2	3	4	5	6	7	8	9	10	11	12	13	14	15
	0	1.84685	4.35967	8.26074	7.93671	7.43413	6.12603	5.37814	5.02721	4.72016	4.71447	5.66933	5.28785	4.9663	6.02333	6.13717	1.84685	4.35967	8.26074	7.93671	7.43413	6.12603	5.37814	5.02721	4.72016	4.71447	5.66933	5.28785	4.9663	6.02333	6.13717
	0.3	9.64434	6.70473	10.7792	10.053	11.0943	9.73698	8.93747	8.51416	8.03355	7.64557	8.40399	8.00965	7.2823	8.55927	8.41232	3.26	2.7213	2.64251	2.76511	2.29023	1.85507	1.69769	1.57091	1.46942	1.40447	1.7636	1.63186	1.57117	1.8085	1.77278
	0.6	3.87152	4.98099	10.1181	10.0131	10.6161	9.61221	8.83007	8.60594	8.02832	7.61885	8.50684	8.9658	7.97074	9.45158	9.20213	0.0842473	0.518351	2.28225	2.04236	1.74685	1.34297	1.30712	1.10607	1.06874	1.04855	1.15366	1.11593	1.1608	1.12201	1.1017
	0.9	1.63247	2.95319	4.72716	5.39763	6.51299	5.85449	5.74244	5.3349	4.83066	4.54121	4.9034	5.47765	5.00464	5.61693	5.56395	0.00166219	0.150528	0.899025	0.846456	0.805049	0.601366	0.553806	0.477334	0.458867	0.427396	0.577768	0.596276	0.716648	0.656972	0.659108
	1.2	1.10511	1.09357	1.30259	1.79886	1.66898	1.47601	1.4302	1.40985	1.34263	1.27013	1.27362	1.31132	1.23529	1.27498	1.26841	0.00180071	0.0921638	0.942676	0.844996	1.21428	0.847129	0.738233	0.649884	0.62885	0.607065	0.556061	0.526484	0.5195	0.464829	0.523771
	1.5	0.575803	0.543343	0.810793	0.744204	0.843134	0.729975	0.705124	0.740377	0.787362	0.736417	0.744391	0.735437	0.694263	0.733031	0.742103	0.00504025	0.0878436	0.49746	0.468471	0.482473	0.336857	0.299255	0.277797	0.310814	0.319555	0.31007	0.275203	0.275029	0.249058	0.273157
	1.8	0.145521	0.173711	0.418532	0.389443	0.555598	0.467768	0.43201	0.473298	0.562532	0.53263	0.528205	0.505073	0.53224	0.578118	0.568438	0.00868761	0.192586	0.69534	0.614946	0.531198	0.376184	0.31373	0.270409	0.314481	0.291001	0.548529	0.49012	0.461912	0.415878	0.418851
	2.1	0.036133	0.188178	0.184742	0.168119	0.172617	0.153059	0.144956	0.221851	0.255165	0.245909	0.248971	0.236944	0.315084	0.318173	0.456205	0.0146115	0.194204	0.3985	0.391452	0.377832	0.304422	0.283293	0.229162	0.237755	0.264939	0.248905	0.234501	0.235459	0.211068	0.203681
	YFP / Session 1
		Backwards															Forward
		Animal
	Moving Windows (seconds from central window)	1	2	3	4	5	6	7	8	9	10						1	2	3	4	5	6	7	8	9	10
	0	0.372402	0.314647	0.490666	0.408699	0.415813	0.49743	0.469726	0.488049	0.524323	0.468179						0.372402	0.314647	0.490666	0.408699	0.415813	0.49743	0.469726	0.488049	0.524323	0.468179
	0.3	0.127191	0.121822	0.513001	0.471618	0.461993	0.51788	0.489877	0.490758	0.52211	0.45503						0.38178	0.324473	0.440267	0.385562	0.422762	0.461497	0.431969	0.478264	0.509031	0.472331
	0.6	0.21658	0.171174	0.455361	0.42638	0.440667	0.49315	0.468158	0.461965	0.478722	0.432043						0.50932	0.356075	0.398006	0.350334	0.41761	0.421354	0.407689	0.458522	0.464593	0.454111
	0.9	0.249565	0.201973	0.373381	0.375117	0.388791	0.448205	0.437818	0.440199	0.455844	0.412332						0.379271	0.280051	0.344922	0.330387	0.399558	0.408186	0.391586	0.437197	0.448487	0.444029
	1.2	0.322014	0.26287	0.328736	0.325679	0.387814	0.447656	0.433533	0.442035	0.458455	0.454919						0.252455	0.220335	0.333985	0.301717	0.468857	0.446813	0.426099	0.431605	0.438015	0.428138
	1.5	0.281111	0.246714	0.39286	0.377082	0.463524	0.489413	0.465379	0.508083	0.51155	0.510178						0.406724	0.319395	0.435673	0.425118	0.464271	0.466213	0.434281	0.497831	0.504787	0.501485
	1.8	0.538287	0.44133	0.519527	0.474778	0.531911	0.571265	0.544083	0.619144	0.611783	0.592079						0.392661	0.310694	0.479487	0.504707	0.705061	0.694814	0.628091	0.703109	0.703576	0.67594
	2.1	0.822235	0.658969	0.714773	0.653788	0.690684	0.701879	0.6529	0.680136	0.669661	0.623042						0.362156	0.338622	0.609696	0.636737	0.795412	0.790931	0.722957	0.811061	0.808127	0.750551
	YFP / Session 3
		Backwards															Forward
		Animal
	Moving Windows (seconds from central window)	1	2	3	4	5	6	7	8	9	10						1	2	3	4	5	6	7	8	9	10
	0	0.966784	0.881004	1.00654	0.865789	0.712693	0.709881	0.663759	0.641149	0.638885	0.610114						0.966784	0.881004	1.00654	0.865789	0.712693	0.709881	0.663759	0.641149	0.638885	0.610114
	0.3	0.618331	0.577123	0.878654	0.733013	0.62788	0.633463	0.595044	0.549799	0.550392	0.525654						0.82147	0.725348	0.797804	0.669624	0.573883	0.562972	0.552547	0.561984	0.571471	0.568415
	0.6	0.674483	0.619226	0.853334	0.72121	0.645806	0.648707	0.61529	0.579299	0.565253	0.537188						1.00671	0.824762	0.833188	0.673792	0.584468	0.568141	0.55026	0.571903	0.555939	0.571132
	0.9	0.691132	0.6298	0.82621	0.73229	0.688894	0.680796	0.658974	0.619815	0.613379	0.577078						0.924204	0.73235	0.770995	0.678409	0.599656	0.582817	0.5616	0.575877	0.565525	0.576028
	1.2	0.809785	0.730254	0.849788	0.805333	0.756249	0.76428	0.733162	0.70522	0.698366	0.713892						0.68318	0.619482	0.678534	0.581053	0.611031	0.612578	0.594213	0.573135	0.567912	0.573336
	1.5	0.813502	0.731717	0.826652	0.774312	0.689542	0.711869	0.682479	0.654142	0.64509	0.680411						0.743106	0.657058	0.700435	0.643775	0.550915	0.580633	0.569816	0.58098	0.582987	0.576203
	1.8	0.790181	0.708798	0.763561	0.688311	0.687944	0.681649	0.649774	0.63003	0.616658	0.640843						0.771684	0.712772	0.785397	0.745471	1.44323	1.3999	1.26253	1.21473	1.19973	1.13034
	2.1	1.19418	0.958752	1.00165	0.909463	0.754214	0.739491	0.705543	0.686687	0.671002	0.689582						0.759917	0.693139	0.813316	0.800634	1.45475	1.42148	1.29967	1.30022	1.28767	1.2091
