# Supplementary material for: Dynamic behaviour restructuring mediates dopamine-dependent credit assignment
Source: Nature. 2023 Dec 13;626(7999):583–92. doi: 10.1038/s41586-023-06941-5 (PMC10866702; doi:10.1038/s41586-023-06941-5)
Supplement: Supplementary file 9 — Source Data Fig. 4 [file 41586_2023_6941_MOESM9_ESM.xlsx]

## Sheet: Fig 4b
				ChR2 Animals																		Day	YFP Individuals
			Day	1	2	3	4	5	6	7	8	9	10	11	12	13	14	15			Grey OF	1	0.040397	-0.0690481	1.00265	0.7463	-1.21489	0.609486
		Grey OF	1	0.465513	2.58427	1.21842	0.291432	0.169857	-0.335399	-0.0053068	0.0670976	0.0120624	-2.70864	0.338095	-0.29628	-1.03806	-0.195668	-0.439188			Baseline	2	0	0	0	0	0	0
		Baseline	2	0	0	0	0	0	0	0	0	0	0	0	0	0	0	0			1	3	0.5	0.205882	0.807692	-0.333333	-0.650794	-0.647059
		1	3	-0.1	3.83333	1.93333	0.0166667	0.45	-0.45	0.9	0.383333	1	10.3667	3.55	4.21667	-0.7	-0.383333	1.26667			2	4	0.0416667	-0.666667	0.230769	-0.444444	-0.550265	-0.470588
		2	4	0.811111	8.14444	7.91111	0.0111111	0.622222	-0.588889	0.0555556	-0.166667	1.11111	25.2111	5.74444	9.33333	-1.03333	-0.266667	2.18889			3	5	-0.208333	-0.735294	-0.358974	-0.627778	-0.851852	-0.411765
		3	5	0.733333	11.4111	12.6778	0.266667	0.344444	-0.366667	0.244444	-0.1	2.83333	25.6111	6.83333	14.7556	-1.1	0.255556	4.78889			4	6	-0.680556	-0.735294	-0.435897	-0.777778	-0.878307	-0.705882
		4	6	0.988889	12.1	13.7667	0.366667	0.477778	-0.277778	0.433333	0.2	5.45556	30.4333	8.23333	11.4222	-0.544444	0.855556	7.41111			5	7	-0.541667	-0.352941	-0.717949	-0.966667	-0.89418	-0.784314
		5	7	0.788889	12.3333	10.9333	0.355556	0.566667	-0.388889	0.544444	0.144444	6.18889	32.8222	9.82222	14	-0.588889	0.422222	9.76667			6	8	-0.541667	-0.705882	-0.384615	-0.933333	-0.724868	-0.901961
		6	8	1.53333	12.1111	11.1778	0.166667	0.733333	-0.4	0.8	0.233333	6.57778		9.9	15.3222	-0.655556	1.21111	11.5444			7	9	-0.583333	-0.803922	-0.384615	-0.9	-0.767196	-0.627451
		7	9	2.98889	12.1556	10.3333	0.0444444	0.488889	0.0777778	1.12222	-0.0444444	6.42222		11.6444	15.7333	-0.788889	1.73333	13.5			8	10	-0.513889	-0.696078	-0.794872	-0.85	-0.78836	-0.45098
		8	10	4.82222			0.0777778	0.311111	0.377778	1.41111	0.3					0.366667	3.64444				9	11	-0.583333	-0.72549	-0.794872	-0.838889	-0.867725	-0.803922
		9	11	6.8			0.111111	0.4	0.733333	3.91111	0.477778					0.333333	3.92222				10	12	-0.361111	-0.833333	-0.871795	-0.888889	-0.873016	-0.901961
		10	12	8.41111			0.133333	0.377778	1.86667	6.62222	0.644444					0.622222	4.41111				11	13	-0.763889	-0.784314	-0.666667	-0.9	-0.910053	-0.784314
		11	13					0.211111	2.08889	11.2	0.0666667					0.811111	4.56667				12	14	-0.611111	-0.745098	-0.615385	-0.805556	-0.915344	-0.921569
		12	14					0.588889	3.2	11.7556	-0.0777778					0.444444					13	15	-0.555556	-0.77451	-0.589744	-0.65	-0.941799	-0.803922
		13	15					0.533333	5.48889		0.555556					0.7					14	16	-0.347222	-0.843137	-0.205128	-0.683333	-0.904762	-0.764706
		14	16					0.811111	6.78889		1.34444					0.711111					15	17	-0.583333	-0.892157	0.0512821	-0.672222	-0.968254	-0.470588
		15	17					0.766667	7.93333		1.36667					0.922222					16	18	-0.75	-0.784314	-0.74359	-0.805556	-0.899471	-0.705882
		16	18					1.62222	9.06667		1.17778					1.35556					17	19	-0.763889	-0.77451	-0.487179	-0.872222	-0.941799	-0.72549
		17	19					1.53333			1.67778					1.57778					18	20	-0.777778	-0.823529	-0.794872	-0.877778	-0.957672	-0.901961
		18	20					1.57778			1.65556					1.45556					19	21	-0.875	-0.794118	-0.820513	-0.933333	-0.952381	-1
		19	21					3.91111			2.45556					1.24444					20	22	-0.583333	-0.872549	0.230769	-0.95	-0.984127	-0.921569
		20	22					6.11111			2.13333					1.91111
		21	23								2.68889					1.98889
		22	24								3.14444					1.82222
		23	25								3.75556					1.48889
		24	26								3.46667					1.81111
		25	27								3.66667					2.77778
		26	28								4.21111					2.32222
		27	29								5.98889					2.54444
		28	30								5.71111					2.84444
		29	31								5.75556					2.46667
		30	32								6.1					2.65556
		31	33								5.73333					2.16667
		32	34								6.06667					4.36667
		33	35								7.94444					3.66667
		34	36								7.11111					3.62222
		35	37
		36	38

## Sheet: Fig 4c 
		Animal	1	2	3	4	5	6	7	8	9	10	11	12	13	14	15
		Open Field Median Interval (sec)	8.85	2.1	3.3	8.55	6.9	4.8	9.15	5.7	4.65	3	3.3	4.2	4.95	5.25	4.8

## Sheet: Fig 4d
				ChR2 Animals																			Day	YFP Individuals
			Day	1	2	3	4	5	6	7	8	9	10	11	12	13	14	15				Grey OF	1	0.040397	-0.0690481	1.00265	0.7463	-1.21489	0.609486
		Grey OF	1	0.465513	2.58427	1.21842	0.291432	0.169857	-0.335399	-0.0053068	0.0670976	0.0120624	-2.70864	0.338095	-0.29628	-1.03806	-0.195668	-0.439188				Baseline	2	0	0	0	0	0	0
		Baseline	2	0	0	0	0	0	0	0	0	0	0	0	0	0	0	0				1	3	0.5	0.205882	0.807692	-0.333333	-0.650794	-0.647059
		1	3	-0.1	3.83333	1.93333	0.0166667	0.45	-0.45	0.9	0.383333	1	10.3667	3.55	4.21667	-0.7	-0.383333	1.26667				2	4	0.0416667	-0.666667	0.230769	-0.444444	-0.550265	-0.470588
		2	4	0.811111	8.14444	7.91111	0.0111111	0.622222	-0.588889	0.0555556	-0.166667	1.11111	25.2111	5.74444	9.33333	-1.03333	-0.266667	2.18889				3	5	-0.208333	-0.735294	-0.358974	-0.627778	-0.851852	-0.411765
		3	5	0.733333	11.4111	12.6778	0.266667	0.344444	-0.366667	0.244444	-0.1	2.83333	25.6111	6.83333	14.7556	-1.1	0.255556	4.78889				4	6	-0.680556	-0.735294	-0.435897	-0.777778	-0.878307	-0.705882
		4	6	0.988889	12.1	13.7667	0.366667	0.477778	-0.277778	0.433333	0.2	5.45556	30.4333	8.23333	11.4222	-0.544444	0.855556	7.41111				5	7	-0.541667	-0.352941	-0.717949	-0.966667	-0.89418	-0.784314
		5	7	0.788889	12.3333	10.9333	0.355556	0.566667	-0.388889	0.544444	0.144444	6.18889	32.8222	9.82222	14	-0.588889	0.422222	9.76667				6	8	-0.541667	-0.705882	-0.384615	-0.933333	-0.724868	-0.901961
		6	8	1.53333	12.1111	11.1778	0.166667	0.733333	-0.4	0.8	0.233333	6.57778		9.9	15.3222	-0.655556	1.21111	11.5444				7	9	-0.583333	-0.803922	-0.384615	-0.9	-0.767196	-0.627451
		7	9	2.98889	12.1556	10.3333	0.0444444	0.488889	0.0777778	1.12222	-0.0444444	6.42222		11.6444	15.7333	-0.788889	1.73333	13.5				8	10	-0.513889	-0.696078	-0.794872	-0.85	-0.78836	-0.45098
		8	10	4.82222			0.0777778	0.311111	0.377778	1.41111	0.3					0.366667	3.64444					9	11	-0.583333	-0.72549	-0.794872	-0.838889	-0.867725	-0.803922
		9	11	6.8			0.111111	0.4	0.733333	3.91111	0.477778					0.333333	3.92222					10	12	-0.361111	-0.833333	-0.871795	-0.888889	-0.873016	-0.901961
		10	12	8.41111			0.133333	0.377778	1.86667	6.62222	0.644444					0.622222	4.41111					11	13	-0.763889	-0.784314	-0.666667	-0.9	-0.910053	-0.784314
		11	13					0.211111	2.08889	11.2	0.0666667					0.811111	4.56667					12	14	-0.611111	-0.745098	-0.615385	-0.805556	-0.915344	-0.921569
		12	14					0.588889	3.2	11.7556	-0.0777778					0.444444						13	15	-0.555556	-0.77451	-0.589744	-0.65	-0.941799	-0.803922
		13	15					0.533333	5.48889		0.555556					0.7						14	16	-0.347222	-0.843137	-0.205128	-0.683333	-0.904762	-0.764706
		14	16					0.811111	6.78889		1.34444					0.711111						15	17	-0.583333	-0.892157	0.0512821	-0.672222	-0.968254	-0.470588
		15	17					0.766667	7.93333		1.36667					0.922222						16	18	-0.75	-0.784314	-0.74359	-0.805556	-0.899471	-0.705882
		16	18					1.62222	9.06667		1.17778					1.35556						17	19	-0.763889	-0.77451	-0.487179	-0.872222	-0.941799	-0.72549
		17	19					1.53333			1.67778					1.57778						18	20	-0.777778	-0.823529	-0.794872	-0.877778	-0.957672	-0.901961
		18	20					1.57778			1.65556					1.45556						19	21	-0.875	-0.794118	-0.820513	-0.933333	-0.952381	-1
		19	21					3.91111			2.45556					1.24444						20	22	-0.583333	-0.872549	0.230769	-0.95	-0.984127	-0.921569
		20	22					6.11111			2.13333					1.91111
		21	23								2.68889					1.98889
		22	24								3.14444					1.82222
		23	25								3.75556					1.48889
		24	26								3.46667					1.81111
		25	27								3.66667					2.77778
		26	28								4.21111					2.32222
		27	29								5.98889					2.54444
		28	30								5.71111					2.84444
		29	31								5.75556					2.46667
		30	32								6.1					2.65556
		31	33								5.73333					2.16667
		32	34								6.06667					4.36667
		33	35								7.94444					3.66667
		34	36								7.11111					3.62222
		35	37
		36	38

## Sheet: Fig. 4e
				Baseline	Day1	Last Day			Baseline	Day1	Last Day
			ChR2 Individuals	0.4	0.3	8.41111		YFP individuals	0.8	1.2	0.333333
				1.03333	4.86667	12.1556			1.13333	1.36667	0.144444
				1.63333	3.56667	10.3333			0.433333	0.783333	0.533333
				0.2	0.616667	6.11111			2	1.33333	0.1
				1.2	0.75	9.06667			2.1	0.733333	0.0333333
				1.06667	1.93333	11.7556			0.566667	0.2	0.0444444
				1.03333	1.38333	7.11111
				2.3	3.3	6.42222
				3.7	14.0333	32.8222
				1.56667	5.11667	11.6444
				2.06667	6.28333	15.7333
				2.76667	2.06667	3.62222
				1.56667	1.18333	4.56667
				1.43333	2.66667	13.5

## Sheet: Fig. 4f
	Time (minutes)	Individuals													Average	S.E.M.	n
	5	1.2	0.972222	0.714286	0.818182	1	0.512821	0.795455	0.955696	0.22973	0.76087	1.11111	0.318182	0.769231	0.781368	0.0799112	13
	10	1.32857	1	0.971429	1.01818	0.833333	0.871795	1.11364	1.05696	1.17568	1.03261	0.962963	0.545455	0.984615	0.99194	0.0511896	13
	15	1.25714	0.819444	1.17143	1.12727	1.09259	0.846154	1	1.00633	1.13514	0.858696	0.592593	0.795455	1.03077	0.979462	0.0517701	13
	20	1.08571	0.875	1.11429	1.09091	1.07407	0.74359	0.954545	1.06962	1.09459	0.891304	1.33333	0.75	1.24615	1.02486	0.0486601	13
	25	1	1	1	1	1	1	1	1	1	1	1	1	1	1	0	13
	30	0.657143	0.5	0.657143	0.818182	0.888889	1.17949	0.886364	0.639241	0.486486	0.467391	0.851852	0.568182	0.923077	0.732572	0.0587122	13
	35	0.528571	0.486111	0.942857	0.545455	0.574074	1	0.727273	0.35443	0.391892	0.228261	0.888889	0.613636	0.630769	0.608632	0.064096	13
	40	0.414286	0.319444	0.828571	0.618182	0.5	0.692308	0.886364	0.303797	0.351351	0.217391	0.962963	0.295455	0.615385	0.538884	0.0688003	13
	45	0.628571	0.388889	0.342857	0.418182	0.37037	0.948718	0.818182	0.259494	0.202703	0.293478	0.962963	0.318182	0.461538	0.493394	0.0723613	13
	50	0.457143	0.319444	0.342857	0.436364	0.537037	0.564103	0.522727	0.291139	0.310811	0.228261	0.888889	0.272727	0.415385	0.429761	0.0485921	13
	55	0.6	0.194444	0.485714	0.4	0.351852	0.282051	0.681818	0.360759	0.216216	0.108696	0.62963	0.227273	0.307692	0.37278	0.0497996	13
	60	0.6	0.333333	0.371429	0.163636	0.277778	0.641026	0.727273	0.164557	0.445946	0.163043	0.777778	0.454545	0.461538	0.429376	0.0584644	13
	65	0.457143	0.180556	0.714286	0.563636	0.203704	0.153846	0.454545	0.183544	0.283784	0.217391	0.555556	0.409091	0.169231	0.349716	0.0517292	13
	70	0.628571	0.805556	0.714286	0.654545	0.925926	0.794872	0.636364	0.886076	0.797297	0.956522	0.333333	0.704545	0.107692	0.688122	0.0658261	13
	75	0.785714	1.08333	0.971429	1.09091	1.11111	1.20513	0.840909	1.07595	0.932432	0.956522	0.666667	0.863636	1.03077	0.970347	0.0418424	13
	80	0.914286	1.06944	0.628571	0.927273	1.05556	1.33333	1.06818	1.08228	0.878378	0.934783	0.925926	0.863636	1.18462	0.989712	0.047829	13
	85	0.857143	1.13889	0.742857	1.07273	0.851852	1.33333	0.977273	1.03165	0.797297	1.01087	0.62963	0.818182	1.13846	0.953858	0.0536262	13
	90	0.857143	0.986111	1.02857	0.945455	1.09259	1.07692	0.909091	0.78481	0.837838	0.782609	0.814815	0.954545	1.16923	0.941518	0.0346731	13

## Sheet: Fig. 4g
			Maintenance	Extinction	Re-acquisition
		Individuals	14	6.4	12
			14.4	2.6	14.2
			7	5	7.2
			11	6.2	10.4
			10.8	2.2	11.8
			7.8	1.2	8.4
			8.8	4	8
			31.6	5.8	24.8
			14.8	4.2	12.4
			18.4	4	14.4
			5.4	3	4.4
			8.8	3.6	8.4
			13	2.2	15.2

## Sheet: Fig. 4h
					Day	YFP Individuals
				Grey OF	1	9.9	5.4	6	3.9	5.25	5.7			Day	ChR2 YFP Individuals
				Baseline	2	7.05	6	5.1	5.7	3.3	4.2		Grey OF	1	8.85	2.1	3.3	8.55	6.9	4.8	9.15	5.7	4.65	3	3.3	4.2	4.95	5.25	4.8
				1	3	6.9	4.35	10.2	4.8	4.5	5.55		Baseline	2	6.45	4.2	4.5	12.15	8.4	8.55	5.55	6.3	3.3	2.1	4.8	4.2	4.2	6.9	5.4
				2	4	6.3	4.05	6.3	4.8	3.9	5.4		1	3	5.4	1.8	3	10.8	10.5	8.7	3.9	4.5	2.7	0.9	2.1	2.1	5.1	3.9	3.75
				3	5	7.35	5.4	6.3	5.7	4.65	7.35		2	4	6.9	1.2	2.1	17.7	8.7	8.7	6.9	7.5	2.4	0.6	1.2	1.5	4.35	6	2.7
				4	6	15.3	6.45	4.05	3.6	5.4	4.2		3	5	4.5	0.9	1.5	9.3	9.3	5.7	5.85	6.6	1.8	0.6	1.05	1.2	4.2	3.75	1.5
				5	7	12.6	5.4	3.6	9.15	3.3	4.8		4	6	4.5	0.9	1.2	9.3	8.4	6.3	4.8	5.1	1.2	0.6	0.9	1.2	3.9	3	1.2
				6	8	9.6	6.6	7.2	5.7	5.1	15.9		5	7	2.4	0.9	1.2	7.05	8.7	5.4	5.7	4.2	1.2	0.6	0.9	0.9	3.6	3.3	1.2
				7	9	11.4	10.95	4.8	2.4	5.1	5.4		6	8	1.8	0.9	1.2	8.1	6.6	4.35	4.8	5.85	1.2		0.9	0.9	3.9	2.7	0.9
				8	10	10.5	5.4	9.3	3	4.8	6.6		7	9	1.5	0.9	1.2	8.85	6.6	4.8	3.75	4.5	1.2		0.6	0.9	3.6	1.8	0.9
				9	11	15.3	7.05	5.1	4.8	4.2	6.9		8	10	1.2			12	9.6	4.2	3.6	5.7					3.3	1.5
				10	12	6.9	6	3.3	4.2	3.6	6.3		9	11	0.9			9.9	7.8	3.45	2.4	4.5					3	1.5
				11	13	7.8	6.75	10.65	6.45	3.6	4.8		10	12	0.9			7.8	5.1	2.7	1.8	4.5					2.7	0.9
				12	14	7.05	4.2	7.5	3.75	8.4	8.4		11	13					9.75	2.4	1.5	4.5					2.7	1.5
				13	15	14.1	6.6	5.25	3.75	3.3	11.55		12	14					6.45	2.1	1.5	4.8					3
				14	16	9.3	5.7	4.5	3.9	5.1	6		13	15					4.8	1.8		3.9					3
				15	17	11.1	8.1	8.4	4.5	2.4	9.9		14	16					6	1.8		3.3					2.7
				16	18	15	7.5	4.2	4.5	3.3	9.3		15	17					5.1	1.5		3.6					3
				17	19	10.5	3.9	7.2	9	3.9	4.65		16	18					3.9	1.5		3					2.7
				18	20	13.35	3.75	6.3	8.55	4.65	8.1		17	19					3.6			3					2.7
				19	21	23.7	3.75	6	4.2	3.6	14.55		18	20					2.4			3					2.4
				20	22	6.3	5.1	5.7	22.8	10.5			19	21					2.1			3					3
													20	22					1.5			2.4					2.1
													21	23								2.7					2.1
													22	24								2.4					2.1
													23	25								2.4					2.7
													24	26								2.4					2.1
													25	27								2.1					2.1
													26	28								2.1					2.1
													27	29								1.8					2.1
													28	30								1.8					2.1
													29	31								1.8					2.1
													30	32								1.8					2.1
													31	33								1.8					2.1
													32	34								1.5					1.8
													33	35								1.8					1.8
													34	36								1.5					1.8

## Sheet: Fig. 4i
				Baseline	Day1	Last Day			Baseline	Day1	Last Day
			ChR2 Individuals	6.45	5.4	0.9		YFP individuals	7.05	6.9	6.3
				4.2	1.8	0.9			6	4.35	5.1
				4.5	3	1.2			5.1	10.2	5.7
				8.4	10.5	1.5			5.7	4.8	22.8
				8.55	8.7	1.5			3.3	4.5	10.5
				5.55	3.9	1.5			4.2	5.55	14.55
				6.3	4.5	1.5
				3.3	2.7	1.2
				2.1	0.9	0.6
				4.8	2.1	0.6
				4.2	2.1	0.9
				4.2	5.1	1.8
				6.9	3.9	1.5
				5.4	3.75	0.9

## Sheet: Fig. 4j
		Baseline	Day1	Last Day
	ChR2 Individuals	0.446809	0.614583	1.14383
		0.388489	2.07432	1.44259
		0.388489	2.07432	1.44259
		7.625	1.12444	1.45775
		1.1134	1.69697	1.06893
		3.86364	3.81875	1.09109
		2.3758	1.13669	1.51658
		1.3875	1.23454	1.51302
		1.30403	1.67848	1.70439
		0.484848	1.00508	1.22394
		1.13836	1.83811	1.43735
		1.33838	1.57843	1.63191
		1.23967	0.89701	1.02458
		0.41989	1.07775	0.757728

## Sheet: Fig. 4k 
	T1-related actions					T2-related actions
		Baseline	Day1	Last Day			Baseline	Day1	Last Day
	Individuals	1.88298	1.76042	0.41005		Individuals	1.7381	1.15254	0.32538
		1.23741	1.05405	0.127161			1.68519	0.505972	0.0785604
		0.824859	0.566667	0.0645346			0.77037	0.984925	0.284553
		7.25	1.96667	0.292179			1.56148	1.20751	0.265682
		1.68557	2.16288	0.0798789			2.26852	1.41741	0.193345
		4.79545	1.5625	0.0484027			0.988235	0.823241	0.255319
		1.13057	0.961631	0.419307			0.698391	0.879747	0.239426
		1.04375	1.08763	0.323877			0.977477	1.08768	0.506521
		1.42491	0.521175	0.0687585			0.820225	0.229027	0.0233675
		0.90303	0.551607	0.158569			2.65	0.76431	0.154954
		1.12579	0.379427	0.0566038			1.27624	0.688991	0.349025
		0.792929	1.03922	0.557873			0.777358	0.838509	0.28133
		1.10331	1.20266	0.384917			1.13333	0.866667	0.515805
		1.01105	0.806971	0.010772			1.48684	1.18408	0.408918

[truncated: 1 more sheets: Fig. 4l]
