# Supplementary material for: Dynamic behaviour restructuring mediates dopamine-dependent credit assignment
Source: Nature. 2023 Dec 13;626(7999):583–92. doi: 10.1038/s41586-023-06941-5 (PMC10866702; doi:10.1038/s41586-023-06941-5)
Supplement: Supplementary file 10 — Source Data Fig. 5 [file 41586_2023_6941_MOESM10_ESM.xlsx]

## Sheet: Fig. 5a
			Top panel individual		Bottom panel individual
		Session	T1	T2	T1	T2
		Baseline	1.06338	0.961907	1.13849	1.27594
		1	1.12695	1.1483	1.27168	0.724065
		2	1.1502	1.05518	0.826768	0.485235
		3	0.61286	0.270128	0.845133	0.495602
		4	0.161269	0.0517843	0.612824	0.193779
		5	0	0	0.95857	0.480138
		6	0.0456371	0.115508	0.312758	0.324555
		7	0.0212292	0.167124	0.405211	0.189403
		8			0.0515358	0.13926
		9			0.0625459	0.147847
		10			0	0.153582
		11			0.178786	0

## Sheet: Fig. 5b
			T1-->T2			T2-->T1
		Individuals	Open Field Median Interval (sec)	Change in Area Under T1-T2 Refinement Curves (per time block	Individuals	Open Field Median Interval (sec)	Change in Area Under T1-T2 Refinement Curves (per time block
		1	8.85	1.08162	1	6.6	1.08162
		2	2.1	0.0454077	2	5.4	0.0454077
		3	3.3	-0.0616449	3	4.35	-0.0616449
		4	6.9	0.387978	4	62.1	0.387978
		5	4.8	0.5713	5	22.2	0.5713
		6	9.15	1.05331	6	14.85	1.05331
		7	5.7	0.20626	7	9.75	0.20626
		8	4.65	0.124711	8	9.3	0.124711
		9	3	0.184344	9	4.5	0.184344
		10	3.3	-0.265996	10	8.1	-0.265996
		11	4.2	-0.144284	11	4.8	-0.144284
		12	4.95	0.169816	12	8.7	0.169816
		13	5.25	0.192291	13	13.5	0.192291
		14	4.8	-0.323613	14	5.55	-0.323613

## Sheet: Fig. 5c
	Sessions from Starting Point	Slow Learner Individuals							Fast Learner Individuals
	1	0	0	0	0	0	0	0	0	0	0	0	0	0	0
	2	0.801285	0.413462	1.80618	0.0577571	0.073639	0.942047	0.490416	0.135356	-0.0354126	0.0259722	-0.129451	0.481362	0.0501159	0.0564514
	3	1.77207	0.546567	2.54971	0.482883	0.296778	1.44257	0.559268	0.104347	-0.0111778	0.0697255	-0.195466	0.62826	0.0625532	0.145309
	4	2.77838	0.473536	2.67573	0.169949	0.522103	1.54604	0.573388	0.0427818	0.0211239	0.0890669	-0.21965	0.600845	0.0475478	0.235529
	5	2.95277	0.696287	2.79714	-0.270941	0.563317	1.38188	0.554848	0.0465623	0.0302399	0.0361091	-0.22414	0.607868	0.0291305	0.279169
	6	2.26317	0.828069	2.80133	-0.726504	0.553065	1.60874	0.300126	0.040118	0.0379329	-0.0275915		0.619885	0.0362179	0.302795
	7	1.35843	0.584112	2.53666	-1.31018	0.592257	1.65371	0.0181376	0.0390843	0.0232592	-0.0612941		0.621496	0.083131
	8	0.31809	0.282083	1.97185	-2.22523	0.615565	0.893316	-0.163508
	9	-0.507383		1.43143	-2.97358	0.615872	0.136076	-0.357048
	10	-0.942984		1.12972	-3.32477	0.653129	-0.0984672	-0.45837
	11			0.927246	-3.02673	0.780551	-0.228885	-0.140397
	12			0.588781		0.819909	-0.481299
	13			0.118205		0.780372	-0.500913
	14			-0.0986421		0.821805	-0.419769
	15			-0.0631224		0.887944	-0.256228
	16			0.0898337		0.880908	0.0367723
	17					0.875998	0.217542
	18					0.836848	0.0750636
	19					0.675022	-0.226748
	20					0.472882	-0.445096
	21					0.360556	-0.492314
	22					0.32165	-0.415897
	23					0.28528	-0.186133
	24					0.246122	0.0545949
	25					0.187479	0.28723
	26					0.112076	0.297097
	27						0.233118
	28						0.101959
	29						-0.00324531
	30						-0.0658538
	31						-0.0920274
	32						-0.0704861
	33						-0.217583
	34						-0.19131

## Sheet: Fig. 5d
		Slow Learner				Fast Learner
	Individual	Initial	Turning Pt.	Crit Freq. Session	Last Session	Initial	Crit Freq. Session	Last Session
	1	8.85	2.4	1.2	0.9	2.1	1.2	0.9
	2	6.9	2.4	2.1	1.5	3.3	2.1	1.2
	3	4.8	4.35	2.1	1.5	4.65	1.2	1.2
	4	9.15	4.8	2.4	1.5	3	0.9	0.6
	5	5.7	2.4	2.4	1.5	3.3	2.1	0.6
	6	4.95	3.6	1.8	1.8	4.2	2.1	0.9
	7	5.25	3	1.5	1.5	4.8	1.5	0.9

## Sheet: Fig. 5e
	Odds Ratio
Individuals	Initial --> Turning Pt.	Turning Pt --> Criterion Freq. Session
1	3.58333	0.205128
2	1.08129	0.47
3	4.58333	0.86478
4	2.35222	0.489727
5	1.05405	0
6	1.01786	0.987013
7	0.995122	1.00741

## Sheet: Fig. 5f
f
			T1 individuals
			1	2	3	4	5	6	7	Average	S.E.M.	n
			2.34111	0.811796	1.76203	2.75861	0.696133	0.501541	1.19591	1.31044	0.328875	7
			1.99873	0.683334	2.42703	2.51963	0.552671	1.16852	0.81876	1.33004	0.318868	7
			0.607011	0.403762	0.435865	0.689835	0.552671	0.0504334	0.160284	0.396498	0.0886006	7
			0	0	0.0107704	0.158147	0	0	0.182005	0.0474853	0.0311142	7
			T2 individuals
			1	2	3	4	5	6	7	Average	S.E.M.	n
			1.98316	0.981981	2.41876	0.929376	0.724407	0.720952	1.22575	1.21015	0.250097	7
			0.127642	0.381305	1.14738	0.886611	0.136199	0.41978	0.344058	0.453137	0.145073	7
			0.171409	0.227751	0.361203	0.486393	0.136199	0.0767068	0.12195	0.218749	0.0556876	7
			0	0	0	0	0	0	0	0	0	7

## Sheet: Fig. 5g
							Slow Learners
						Learning Landmark	T1 Individuals							T2 Individuals
						Turning Pt.	-0.342387	-0.128463	0.665003	0.385464	-0.143463	0.666975	-0.377154	-1.85552	-0.600676	-1.27138	-0.0396615	-0.588208	-0.301173	-0.88169
						Criterion Freq. Session	-1.7341	-0.408034	-1.32616	-1.44433	-0.143463	-0.451108	-1.03563	-1.81175	-0.75423	-2.05756	-0.439879	-0.588208	-0.644246	-1.1038
						Last Session	-2.34111	-0.811796	-1.75126	-1.97602	-0.696133	-0.501541	-1.01391	-1.98316	-0.981981	-2.41876	-0.926272	-0.724407	-0.720952	-1.22575
							Fast Learners
						Learning Landmark	T1 Individuals							T2 Individuals
						Turning Pt.	-0.842237	-0.810884	-0.841805	-0.735932	-1.07545			-1.38366	-0.829213	-1.02306	-2.56042	-1.37669

## Sheet: Fig. 5h
				First T1 Before T2 Trigger
			Time From T2 Trigger (sec)	Baseline Individuals							Starting Pt Individuals							Turning Pt. Individuals							Criterion Freq. Session Individuals							Last Session Individuals
			-6	48	47	92.5	33	33	55.5	76.5	48	81	92.5	24.5	76	55.5	76.5	17	92	16.5	94.5	45.5	66.5	78.5	19.5	32	74.5	50	45.5	35	20.5	21	19	5.5	29	30	30.5	44
			-5.7	44.5	45.5	73	85	37.5	72.5	73.5	44.5	69	73	72	82	72.5	73.5	76	35	29.5	64	64	99.5	84.5	48.5	20.5	66	48.5	64	24	59.5	17.5	12	11	40.5	45	37.5	70.5
			-5.4	44.5	44	36.5	86	34.5	91.5	77.5	44.5	58	36.5	48.5	20.5	91.5	77.5	17	9	64.5	98	70	90.5	83.5	13	69	84	69.5	70	43	39	11	61	16	44.5	36	28	39
			-5.1	41.5	44	96.5	34.5	86.5	73.5	23.5	41.5	22.5	96.5	58	88	73.5	23.5	82.5	35	31	99.5	83.5	94.5	86	64.5	16.5	50	90	83.5	29	48	11	46	17	25	32	32	39.5
			-4.8	99.5	47	35.5	30	79	78	71.5	99.5	89	35.5	82	83.5	78	71.5	37	99.5	64	96	73	61	69	72.5	62	64.5	65.5	73	51.5	74	18	15	34	39	36	85	69
			-4.5	40	47	95	34.5	79	44.5	71.5	40	86.5	95	74	99.5	44.5	71.5	40	82.5	84	96	88	76.5	96	34	19	64.5	68	88	52.5	36	16	21.5	38.5	51	31.5	55.5	70
			-4.2	40	48	92.5	79.5	99.5	94.5	90	40	84	92.5	99.5	95	94.5	90	89	52.5	90	57	99.5	51	35.5	67.5	69	73	96	99.5	29	74	32	75.5	38.5	51	38	44.5	54.5
			-3.9	44.5	44	80	99.5	80.5	85	28	44.5	82.5	80	99.5	92.5	85	28	99.5	99.5	84.5	99.5	95	98	93	50	85	58.5	85	95	58	22.5	29	77	52.5	62	58	79	53.5
			-3.6	46	48	82.5	98	93.5	53	88	46	94	82.5	99.5	47	53	88	22	92	99.5	87.5	92	94.5	94	69.5	93	75.5	75	92	62.5	70	40	46	62	60	36	51	71.5
			-3.3	99.5	97	31	78	31.5	99.5	99.5	99.5	62.5	31	97	89	99.5	99.5	95	89.5	91	83.5	99.5	94.5	69.5	63	99.5	94	99.5	99.5	80.5	92	14.5	67.5	73	65	44	84.5	91.5
			-3	85	45.5	34	94	74.5	89	68	85	84	34	71	65.5	89	68	88.5	84	77.5	93	91	82	99.5	34	93	91	73.5	91	87	81	37	75.5	83	79	90	76	96
			-2.7	41.5	47	36.5	76.5	30	65	66.5	41.5	77	36.5	99.5	89.5	65	66.5	53	94.5	46	98	99.5	96	28.5	61	99.5	99.5	99.5	99.5	99.5	83.5	27.5	91	78	77	89	99.5	85
			-2.4	40	45.5	31	30	33	94.5	71.5	40	89.5	31	99.5	98	94.5	71.5	98	94.5	19.5	97	96	96	99.5	76	99.5	99.5	96	96	96	94	55	93	81	93	89	98	70
			-2.1	36.5	44	68.5	72.5	67	92	20	36.5	74.5	68.5	89	65	92	20	93.5	99.5	73	62.5	93	93	90.5	95	94.5	99.5	99.5	93	99.5	99.5	64.5	96	99.5	90	95	99.5	92
			-1.8	40	44	87.5	31.5	67	58.5	20	40	13	87.5	96	42.5	58.5	20	92	98	98	69.5	99.5	99.5	99.5	95	99.5	96	99.5	99.5	99.5	96	88	93	99.5	96	99.5	99.5	99.5
			-1.5	35	94	31	31.5	71.5	40	24.5	35	98	31	73.5	91	40	24.5	99.5	99.5	99.5	79	99.5	90	99.5	98	99.5	99.5	99.5	99.5	99.5	94	95	98	99.5	99.5	99.5	99.5	94
			-1.2	38	43	28	72.5	25.5	93	62	38	73	28	59.5	19	93	62	99.5	93	80	66.5	99.5	92	98.5	99.5	96	99.5	99.5	99.5	99.5	85	99.5	99.5	99.5	99.5	99.5	99.5	65
			-0.9	44.5	43	32.5	31.5	36	64	86	44.5	14.5	32.5	20.5	74.5	64	86	99.5	89	28	64	77.5	76	99.5	99.5	77	81	96	77.5	99.5	96	99.5	96	95	99.5	98	99.5	73
			-0.6	43	45.5	35.5	38.5	36	73.5	62	43	20	35.5	57	51.5	73.5	62	66	46	31	63.5	33	65	99.5	95	13	54	80.5	33	61	99.5	95	74	66	87	37.5	60	99.5
			-0.3	43	43	39.5	78	42	34.5	63.5	43	29.5	39.5	33	34.5	34.5	63.5	36.5	28	41	33	28.5	31.5	78.5	36.5	29.5	34	26	28.5	27.5	97	33.5	24	35.5	30	31.5	27.5	94
				First T1 After T2 Trigger
			Time From T2 Trigger (sec)	Baseline Individuals							Starting Pt Individuals							Turning Pt. Individuals							Criterion Freq. Session Individuals							Last Session Individuals
			0.3	44.5	43	38	41	37.5	66.5	29.5	44.5	32	38	83.5	31.5	66.5	29.5	33.5	28	34	87	25.5	24.5	18.5	68	22.5	29.5	90	25.5	27.5	22.5	28.5	25.5	32.5	93	33	68	22.5
			0.6	41.5	44	28	33	33	78	26	41.5	20	28	52.5	47	78	26	19	14.5	78.5	58.5	79	35	49	66	23	60	90	79	53	84	66	49	75	90	80	46	87
			0.9	90	43	31	33	30	16	82	90	11.5	31	46	74.5	16	82	59.5	7.5	78.5	79	55	89	72.5	69	35	74	68	55	54	99.5	59	85	81	99.5	83	48.5	99.5
			1.2	85.5	47	71.5	30	28.5	86	24.5	85.5	38	71.5	65	62	86	24.5	85.5	11.5	22.5	58.5	79	87.5	84.5	79	66	93	77.5	79	82	99.5	92	91	91	99.5	96	88	94
			1.5	38	44	34	73.5	74.5	38.5	60.5	38	70	34	19	82	38.5	60.5	63	49	74.5	88	93	90.5	70.5	92	55.5	93	85	93	99.5	69	99.5	76	95	99.5	96	90	68
			1.8	36.5	44	34	73.5	71.5	82	64.5	36.5	35	34	68	56	82	64.5	90	13	18	37.5	99.5	92	53.5	95	84	87.5	82	99.5	96	87	99.5	92	99.5	93	90	96	92
			2.1	35	41.5	68.5	27.5	36	40.5	64.5	35	13	68.5	54	19	40.5	64.5	61.5	33.5	74.5	26.5	91	21	15.5	96	46	67.5	78	91	99.5	94	99.5	62	99.5	82	83	96	88
			2.4	40	48	36.5	27.5	30	87.5	87	40	17	36.5	48.5	44	87.5	87	12.5	32	21	57	79	63.5	90.5	95	96	69	79	79	98	97	99.5	76	99.5	84	77.5	99.5	89
			2.7	43	44	71.5	30	31.5	73.5	62	43	13	71.5	72	11.5	73.5	62	93.5	73	22.5	72.5	82	65.5	14.5	92	96	80	74	82	94.5	68	96	77	99.5	84.5	74.5	96	89
			3	36.5	44	29.5	31.5	69.5	44.5	89.5	36.5	10.5	29.5	46	82	44.5	89.5	62.5	82.5	21	35	94	64	57.5	99.5	89	63	99.5	94	51	94	86	93	96	94.5	95	90	57
			3.3	91.5	45.5	71.5	30	71.5	87.5	23.5	91.5	14.5	71.5	77.5	17.5	87.5	23.5	99.5	47.5	77	61	88	21	90.5	89	94.5	61.5	57	88	89	99.5	92	96	87.5	93	99.5	86	70
			3.6	41.5	43	91.5	34.5	34.5	43	30.5	41.5	54	91.5	73.5	39.5	43	30.5	92	76	22.5	82	86.5	90.5	81	69	85	73	73.5	86.5	68	91.5	92	99.5	87	91	83.5	82	89
			3.9	44.5	44	26.5	33	77.5	84.5	24.5	44.5	20	26.5	73.5	22	84.5	24.5	14	20.5	21	51.5	61	91.5	95.5	83	90.5	60	92	61	86	78.5	95	99.5	90	86	99.5	83	84.5
			4.2	46	45.5	34	28.5	33	49	75	46	82.5	34	19	79	49	75	74.5	63.5	16.5	43	76	54	95.5	82	96	84.5	64	76	79	83.5	93.5	99.5	91	63	96	89	73
			4.5	44.5	44	34	79.5	37.5	80.5	29.5	44.5	62.5	34	50	16	80.5	29.5	84	67.5	16.5	40.5	74.5	87.5	69.5	96	85	64.5	54	74.5	78	90.5	95	93	96	74	95	62.5	84.5
			4.8	43	47	87	33	39	47.5	67.5	43	89	87	48.5	98	47.5	67.5	73	7.5	26.5	39	91	57	95.5	99.5	92	84.5	58	91	72.5	57.5	79	93	99.5	64	99.5	87.5	52.5
			5.1	40	43	36.5	34.5	36	51.5	26	40	62	36.5	53	53	51.5	26	79	71.5	85.5	15	80.5	27.5	46	92	56.5	91	48.5	80.5	87.5	84.5	74	94.5	81.5	54	70	62.5	97
			5.4	99.5	45.5	36.5	34.5	33	57	26	99.5	63.5	36.5	55.5	57.5	57	26	99.5	24.5	19.5	65	94	80.5	88	71	72	64.5	93	94	54	51.5	95	99.5	93	55.5	43.5	71	62
			5.7	43	47	78.5	37	36	53	30.5	43	69	78.5	75	22	53	30.5	54.5	94.5	29.5	55.5	88	10.5	79.5	90	96	52.5	86	88	79	82	92	99.5	89	55.5	39	61	69
			6	43	47	34	35.5	30	23	27	43	22.5	34	55.5	88	23	27	77	83.5	90	90.5	83	71	60	66	36.5	87.5	77.5	83	80.5	63	31	80	70	57	55	28	50

## Sheet: Fig. 5i
		Time bins from T2 Triggers (sec)	Starting Point - Individuals
		-2.1 to 3.6	0	116.25	0	97.5	148.75	0	0
		-0.3 to 1.8	0	-42.25	0	46.25	51	0	0
		+0.3 to 1.8	0	-48.5	0	31.5	88.75	0	0
		+2.1 to 3.6	0	-135.25	0	157.75	-53.5	0	0
			Turning Point - Individuals
		-2.1 to 3.6	85	177.25	112.25	82.75	229.25	41.75	29.75
		-0.3 to 1.8	226.75	121.5	117.5	95.5	150	71.5	209.75
		+0.3 to 1.8	-6.75	-118.5	79.5	119.5	148	67.5	72.5
		+2.1 to 3.6	95.5	66	-99	129.75	194	-65	-8.25
			Criterion Freq. Session - Individuals
		-2.1 to 3.6	9	204.25	263.5	92	229.25	23.5	75.75
		-0.3 to 1.8	255.75	81	208.5	209.5	150	106	194.75
		+0.3 to 1.8	92	11.25	178	179.75	148	57.5	166.75
		+2.1 to 3.6	208.75	217.25	54.75	235.25	194	81.5	141.75
			Last Session - Individuals
		-2.1 to 3.6	-121	117	187.75	25.25	128.25	12.75	64.75
		-0.3 to 1.8	247.75	157	237	219.75	176.5	105	152
		+0.3 to 1.8	85	138.25	207.5	254.75	196	61.75	165.75
		+2.1 to 3.6	220	199	186.75	292.5	192	125.75	84
