# Supplementary material for: Dynamic behaviour restructuring mediates dopamine-dependent credit assignment
Source: Nature. 2023 Dec 13;626(7999):583–92. doi: 10.1038/s41586-023-06941-5 (PMC10866702; doi:10.1038/s41586-023-06941-5)
Supplement: Supplementary file 11 — Source Data Extended Data Fig. 1 [file 41586_2023_6941_MOESM11_ESM.xlsx]

## Sheet: Extended Data Fig. 1c
			ChR2-Action A																																ChR2-Action B
		Animals	A-P GA											D-V Acc											D-V Gyro						Total BA			Animals	A-P GA											D-V Acc
		1	0	0	0.983333	0.0166667	0	0	0	0	0	0	0	0	0	0	0.0666667	0.933333	0	0	0	0	0	0	0.25	0.25	0.316667	0.183333	0	0	0	1		1	0	0	0	0	0	0	0	1	0	0	0	0	0	0	0.916667
		2	0	0	1	0	0	0	0	0	0	0	0	0	0	0	0.0833333	0.216667	0.7	0	0	0	0	0	0	0	0.183333	0.216667	0.283333	0.316667	0	1		2	0	0	0	0	0	0	0.05	0.95	0	0	0	0	0	0	0.9
		3	0	0	0	0.233333	0.766667	0	0	0	0	0	0	0	0	0.183333	0.816667	0	0	0	0	0	0	0	0.266667	0.25	0.333333	0.15	0	0	0	1		3	0	0	0	0	0	0	0	0	0	1	0	0	0	0	0
		4	0	0	0	1	0	0	0	0	0	0	0	0	0	0	0.5	0.5	0	0	0	0	0	0	0	0	0.233333	0.216667	0.216667	0.333333	0	1		4
		5	0	0	0	1	0	0	0	0	0	0	0	0	0	0.05	0.366667	0.583333	0	0	0	0	0	0	0.116667	0.2	0.433333	0.166667	0.0833333	0	0	1		5	0	0	0	0	0	0	0	0	1	0	0	0	0	0	0.133333
		6	0	0	0	0.783333	0.216667	0	0	0	0	0	0	0	0	0	0.0666667	0.766667	0.166667	0	0	0	0	0	0	0.0666667	0.116667	0.166667	0.316667	0.333333	0	1		6	0	0	0	0	0	0	0	1	0	0	0	0	0	0.0666667	0.833333
		7	0	0	0	1	0	0	0	0	0	0	0	0	0	0	0.75	0.25	0	0	0	0	0	0	0.3	0.2	0.233333	0.183333	0.0833333	0	0	1		7	0	0	0	0	0	0	0	1	0	0	0	0	0	0	0.8
		8	0	0	0	0	0.516667	0.483333	0	0	0	0	0	0	0	0.166667	0.75	0.0833333	0	0	0	0	0	0	0.416667	0.166667	0.283333	0.133333	0	0	0	1		8	0	0	0	0	0	0	0	0	1	0	0	0	0	0	0.466667
		9	0	0	0	0	0	0	0.75	0.25	0	0	0	0	0	0.216667	0.783333	0	0	0	0	0	0	0	0	0	0	0.283333	0.15	0.566667	0	1		9	0	0	0	0	0.666667	0.333333	0	0	0	0	0	0	0	0.1	0.833333
		10	0	0	0	0	0	0	1	0	0	0	0	0	0	0.333333	0.666667	0	0	0	0	0	0	0	0	0	0.116667	0.15	0.266667	0.466667	0	1		10	0	0	0.566667	0.433333	0	0	0	0	0	0	0	0	0	0	0.0333333
		11	0	0	0	0	0	0	0	1	0	0	0	0	0	0	0.766667	0.233333	0	0	0	0	0	0	0.4	0.283333	0.166667	0.15	0	0	0	1		11	0	0	0	0	0.366667	0.633333	0	0	0	0	0	0	0	0.05	0.8
		12	0	0	0	0	0	0	0	1	0	0	0	0	0	0.25	0.666667	0.0833333	0	0	0	0	0	0	0.233333	0.166667	0.333333	0.166667	0.1	0	0	1		12	0	0	0	0	1	0	0	0	0	0	0	0	0	0.35	0.65
		13	0	0	0	0	0	0	0	1	0	0	0	0	0	0	0.916667	0.0833333	0	0	0	0	0	0	0	0.166667	0.15	0.2	0.133333	0.35	0	1		13	0	0	0	0.883333	0.116667	0	0	0	0	0	0	0	0	0	0.65
		14	0	0	0	0	0	0	0	0	1	0	0	0	0	0	0.6	0.4	0	0	0	0	0	0	0.45	0.3	0.166667	0.0833333	0	0	0	1		14
		15	0	0	0	0	0	0	0	0	0	1	0	0	0	0	0	0.133333	0.866667	0	0	0	0	0	0.183333	0.2	0.133333	0.266667	0.15	0.0666667	0	1		15	0	0	0	0.85	0.15	0	0	0	0	0	0	0	0	0.166667	0.766667
			YFP - Action A																																YFP Action B
			A-P GA											D-V Acc											D-V Gyro						Total BA				A-P GA											D-V Acc
		1	0	0	0.45	0.55	0	0	0	0	0	0	0	0	0	0	0.433333	0.566667	0	0	0	0	0	0	0.316667	0.2	0.266667	0.216667	0	0	0	1		1	0	0	0	0	0	0.316667	0.683333	0	0	0	0	0	0	0.166667	0.816667
		2	0	0	0	1	0	0	0	0	0	0	0	0	0	0	0.65	0.35	0	0	0	0	0	0	0.25	0.2	0.383333	0.166667	0	0	0	1		2	0	0	0	0	0	0	0	0	1	0	0	0	0	0	0.35
		3	0	0	0	1	0	0	0	0	0	0	0	0	0	0	0.5	0.5	0	0	0	0	0	0	0	0	0.233333	0.3	0.133333	0.333333	0	1		3	0	0	0	0	0	0	0	1	0	0	0	0	0	0	1
		4	0	0	0	0.133333	0.733333	0.133333	0	0	0	0	0	0	0	0	0.566667	0.433333	0	0	0	0	0	0	0	0	0.0833333	0.183333	0.333333	0.4	0	1		4	0	0	0	0	0	0	0	0	1	0	0	0	0	0	0.183333
		5	0	0	0	0	0.766667	0.233333	0	0	0	0	0	0	0	0.0666667	0.933333	0	0	0	0	0	0	0	0	0	0.166667	0.183333	0.266667	0.383333	0	1		5	0	0	0	0	0	0	0	0	1	0	0	0	0	0	0.4
		6	0	0	0	0	0	0	0.15	0.85	0	0	0	0	0	0.0833333	0.75	0.166667	0	0	0	0	0	0	0.65	0.1	0.183333	0.0666667	0	0	0	1		6	0	0	0	0	0.533333	0.466667	0	0	0	0	0	0	0	0.4	0.6
		7	0	0	0	0	0	0	0.233333	0.766667	0	0	0	0	0	0.133333	0.666667	0.2	0	0	0	0	0	0	0	0	0.0666667	0.2	0.316667	0.416667	0	1		7	0	0	0	1	0	0	0	0	0	0	0	0	0	0	0.516667
		8	0	0	0	0	0	0	0	1	0	0	0	0	0	0.05	0.866667	0.0833333	0	0	0	0	0	0	0	0.0833333	0.25	0.3	0.1	0.266667	0	1		8	0	0	1	0	0	0	0	0	0	0	0	0	0	0	0.216667
		9	0	0	0	0	0	0	0	1	0	0	0	0	0	0.116667	0.816667	0.0666667	0	0	0	0	0	0	0.75	0.166667	0.0833333	0	0	0	0	1		9	0	0	0	0.9	0.1	0	0	0	0	0	0	0	0	0	0.583333
		10	0	0	0	0	0	0	0	1	0	0	0	0	0	0	0.8	0.2	0	0	0	0	0	0	0	0.1	0.116667	0.316667	0.2	0.266667	0	1		10	0	0	0	0	0.983333	0.0166667	0	0	0	0	0	0	0	0.0666667	0.8
[truncated: 15 more columns]

## Sheet: Extended Data Fig. 1d
				ChR2 - Action T1																																ChR2 - Action T2
			Animals	A-P GA											D-V Acc											D-V Gyro						Total BA			Animals	A-P GA											D-V Acc
			1	0	0	0	0	0	0	0	1	0	0	0	0	0	0.0833333	0.65	0.266667	0	0	0	0	0	0	0	0	0.166667	0.2	0.116667	0.516667	0	1		1	0	0	0	1	0	0	0	0	0	0	0	0	0	0
			2	0	0	0	0	0	0	0	0.366667	0.633333	0	0	0	0	0	0.716667	0.283333	0	0	0	0	0	0	0.7	0.1	0.2	0	0	0	0	1		2	0	0	0	0.75	0.25	0	0	0	0	0	0	0	0	0
			3	0	0	0	0	0	0	0	1	0	0	0	0	0	0	0.566667	0.433333	0	0	0	0	0	0	0.566667	0.283333	0.133333	0.0166667	0	0	0	1		3	0	0	0	0	0.8	0.2	0	0	0	0	0	0	0	0
			4	0	0	0	0	0	0	0	1	0	0	0	0	0	0.1	0.783333	0.116667	0	0	0	0	0	0	0	0	0.183333	0.133333	0.2	0.483333	0	1		4	0	0	0	0.0666667	0.483333	0.45	0	0	0	0	0	0	0	0.133333
			5	0	0	0	0	0	0	0	1	0	0	0	0	0	0.0333333	0.8	0.166667	0	0	0	0	0	0	0	0	0	0.25	0.183333	0.566667	0	1		5	0	0	0	1	0	0	0	0	0	0	0	0	0	0
			6	0	0	0	0	0	0	0	1	0	0	0	0	0	0	1	0	0	0	0	0	0	0	0	0	0.1	0.216667	0.15	0.533333	0	1		6	0	0	0.0166667	0.983333	0	0	0	0	0	0	0	0	0	0
			7	0	0	0	0	0	0	0	0	1	0	0	0	0	0	0.25	0.75	0	0	0	0	0	0	0	0	0.1	0.183333	0.283333	0.433333	0	1		7	0	0	0.283333	0.716667	0	0	0	0	0	0	0	0	0	0
			8	0	0	0	0	0	0	0	0	1	0	0	0	0	0	0.433333	0.566667	0	0	0	0	0	0	0	0	0.133333	0.133333	0.166667	0.566667	0	1		8	0	0	0	0.316667	0.683333	0	0	0	0	0	0	0	0	0.2
			9	0	0	0	0	0	0	0	0	1	0	0	0	0	0	0.216667	0.783333	0	0	0	0	0	0	0.483333	0.266667	0.133333	0.116667	0	0	0	1		9	0	0	0	1	0	0	0	0	0	0	0	0	0	0
			10	0	0	0	0	0	0	0	0	1	0	0	0	0	0	0.366667	0.633333	0	0	0	0	0	0	0	0	0.133333	0.116667	0.3	0.45	0	1		10	0	0	0	0	0	0	0.8	0.2	0	0	0	0	0	0.416667
			11	0	0	0	0	0	0	0	0	1	0	0	0	0	0.116667	0.416667	0.466667	0	0	0	0	0	0	0.1	0.2	0.233333	0.133333	0.116667	0.216667	0	1		11	0	0	1	0	0	0	0	0	0	0	0	0	0	0
			12	0	0	0	0	0	0	0	0	1	0	0	0	0	0	0	1	0	0	0	0	0	0	0	0	0.533333	0.466667	0	0	0	1		12	0	0	0	0.183333	0.75	0.0666667	0	0	0	0	0	0	0	0.333333
			13	0	0	0	0	0	0	0	0	0	1	0	0	0	0	0	0	0.116667	0.883333	0	0	0	0	0.116667	0.216667	0.316667	0.166667	0.0333333	0.15	0	1		13	0	0	1	0	0	0	0	0	0	0	0	0	0	0
			14	0	0	0	0	0	0	0	0	0	1	0	0	0	0	0	0	0	0	0.95	0.05	0	0	0.0833333	0.183333	0.333333	0.366667	0.0333333	0	0	1		14	0	0	0	0.666667	0.333333	0	0	0	0	0	0	0	0	0.1
			15	0	0	0	0	0	0	0	0	0	1	0	0	0	0	0	0.433333	0.566667	0	0	0	0	0	0.05	0.116667	0.1	0.216667	0.316667	0.2	0	1		15	0	0	0	1	0	0	0	0	0	0	0	0	0	0
				YFP - Action T1																																YFP - Action T2
				A-P GA											D-V Acc											D-V Gyro						Total BA				A-P GA											D-V Acc
			1	0	0	0	0	0	0	0	0.133333	0.866667	0	0	0	0	0	0.166667	0.833333	0	0	0	0	0	0	0	0	0.1	0.2	0.216667	0.483333	0	1		1	0	0	0	0	0.466667	0.533333	0	0	0	0	0	0	0	0.35
			2	0	0	0	0	0	0	0	1	0	0	0	0	0	0	1	0	0	0	0	0	0	0	0.5	0.15	0.233333	0.116667	0	0	0	1		2	0	0	1	0	0	0	0	0	0	0	0	0	0	0
			3	0	0	0	0	0	0	0	0	1	0	0	0	0	0	0.1	0.9	0	0	0	0	0	0	0	0	0.166667	0.25	0.216667	0.366667	0	1		3	0	0	0	1	0	0	0	0	0	0	0	0	0	0
			4	0	0	0	0	0	0	0	0	1	0	0	0	0	0	0.6	0.4	0	0	0	0	0	0	0.35	0.2	0.266667	0.183333	0	0	0	1		4	0	0	0	0	0.966667	0.0333333	0	0	0	0	0	0	0	0.116667
			5	0	0	0	0	0	0	0	0	1	0	0	0	0	0	0.4	0.6	0	0	0	0	0	0	0	0	0.266667	0.533333	0.2	0	0	1		5	0	0	1	0	0	0	0	0	0	0	0	0	0	0
			6	0	0	0	0	0	0	0	0	0	1	0	0	0	0	0	0	0.716667	0.283333	0	0	0	0	0.1	0.0666667	0.233333	0.15	0.133333	0.316667	0	1		6	0	0	0	1	0	0	0	0	0	0	0	0	0	0.133333
[truncated: 16 more columns]

## Sheet: Extended Data Fig. 1e
	All actions t-SNE1 score	All actions t-SNE2 score	Action A	Action B
	13.0791	-38.3126
	-13.5684	2.64587
	-1.9393	9.2233
	-12.9022	6.98887
	8.16804	-32.0518
	-10.5104	-3.18145
	-34.666	-17.5976
	43.8798	2.66882
	-37.9788	-13.2899
	15.6483	31.464
	-29.125	-19.9686
	-3.37648	-11.6442
	-6.0879	7.60757
	38.6993	-19.9343
	8.70659	-9.87875
	8.77629	31.5356
	5.36754	28.6865
	-30.1392	-26.7062
	-26.1443	12.715
	39.4932	-15.6059
	-46.0045	-9.0959
	7.13284	-12.1731
	42.9535	-12.1875
	-40.029	11.7765
	-24.7382	12.2002
	13.9925	26.9424
	-2.1578	35.4287
	-1.52556	-19.6912
	41.3626	0.407446
	-27.5595	19.5348
	16.7053	-40.477
	15.3871	-33.9064
	-0.179364	-29.5964
	-4.86027	-26.7832
	-34.2322	-9.08947
	2.66663	-10.0629
	-46.946	-11.0187
	-31.2866	-14.8622
	-27.7501	14.155
	-40.0673	-13.4812
	-27.9865	-23.7762
	38.2453	-14.2011
	-12.3992	3.36633
	16.7445	30.2781
	6.92738	29.4907
	-5.13956	9.64438
	14.8436	-36.8194
	41.3199	-2.83167
	0.59208	-12.6
	9.93384	-38.2828
	-10.6245	-2.85127
	-1.50076	9.86813
	-0.822986	58.1219
	-4.24537	56.1982
	-23.7158	11.8336
	11.6967	-17.6048
	-3.02563	39.326
	41.1499	2.89073
	9.90985	-9.81899
	-15.023	6.49505
	42.1335	-11.3602
	-27.9514	18.7591
	16.1574	-33.6296
	-1.34364	-30.032
	1.03479	56.8663
	-2.30067	-31.3179
	9.22045	-19.8448
	-9.08758	-5.09607
	-33.7556	-16.7073
	-33.03	-15.2225
	-29.2253	-28.5864
	-40.7435	-14.2924
	42.8133	-11.7801
	37.7501	-18.8763
	-3.38524	10.5885
	-14.5471	-0.392344
	27.6008	20.1167
	29.9765	21.7197
	10.7047	-16.7309
	23.8413	23.0531
	22.5199	24.9927
	10.1146	34.2614
	11.1542	25.5195
	39.7153	1.19078
	-47.5853	-12.8452
	-6.80369	10.9205
	44.0035	3.39464
	-2.97295	-13.0467
	-25.6421	15.5549
	-31.7688	-22.6072
	-3.54522	55.1191
	-21.7314	12.8049
	7.90505	-13.7158
	0.742903	33.1814
	14.1212	-30.7988
	-11.434	2.28351
	12.5114	-20.8412
	-3.82557	29.058
	1.27531	-26.667
	11.5563	-38.8942
	-26.6497	20.2372
	2.81929	-12.3823
	14.913	-38.1493
	2.17038	-13.9135
	10.6782	-18.3381
	43.92	-13.0881
	-30.789	-26.43
	-46.925	-10.1782
	-34.7677	-11.7871
	-41.0904	10.6644
	-41.0749	12.9325
	-3.54449	8.94915
	14.5394	31.634
	24.6103	36.0252
	28.2059	38.7498
	-9.5369	-5.80601
	13.2492	-0.751322
	22.23	37.6776
	10.9027	32.8985
	-39.9099	-12.1575
	-0.83206	-20.0746
	8.64699	26.9562
	-0.15847	57.1632
	-29.4024	17.9689
	5.95938	-9.875
	-29.1988	-19.9361
	26.0561	38.0659
	21.0247	34.981
	-13.5532	2.00473
	41.6302	-11.2404
	-17.1982	7.08205
	17.8515	-33.0967
	-39.3284	-5.98177
	37.5377	-15.5322
	-32.4371	-13.6313
	-23.8887	12.6279
	6.46482	29.7756
	1.26734	-27.6125
	-35.3665	-16.1444
	-9.96433	-4.479
	-13.4796	6.20106
	9.79192	-18.1957
	1.29776	-26.164
	-45.3523	-9.5307
	16.3634	-32.9259
	38.3688	-16.5018
	12.1269	28.6447
	8.80924	24.7483
	21.4524	35.5242
	41.5804	2.3673
	-4.74749	12.8734
	24.5539	22.0361
	4.09852	-11.0859
	-31.042	-26.6022
	42.1194	-11.6199
	-1.70442	56.1559
	-29.8824	-18.7493
	15.1555	-38.6641
	8.86466	33.0815
	-29.6539	17.569
	-25.6672	12.1764
	28.7868	20.6827
	23.2425	22.183
	26.2354	21.8108
	-0.531279	31.0469
	-0.419193	29.9098
	18.8233	-40.2016
	28.5176	19.1794
	-8.14898	25.7958
	-9.0792	26.0993
	-15.0435	3.81552
	-36.7833	-10.0328
	-9.27919	-5.43386
	12.3897	-20.5011
	20.0125	34.6793
	14.5442	30.0258
	-31.3356	-19.4354
	43.7358	-12.3453
	38.7769	-14.2476
	15.9758	-35.9195
	-27.8813	-20.885
	-41.7242	9.58548
	-31.0828	-12.8749
	-11.418	1.20235
	-45.1181	-11.8617
	25.5847	37.3316
	11.2133	30.0385
	-4.63808	58.1203
	-41.3504	12.0667
	-9.54947	7.3975
	1.24204	56.6128
	3.68573	-28.2659
	-25.7717	16.5202
	42.0441	1.19223
	9.9578	-8.98415
	-0.400509	-21.4185
	26.7135	40.9399
	-29.2163	18.1318
	-2.61311	-33.3987
	29.5705	21.5546
	5.62393	27.5778
	-2.85941	39.7706
	24.2876	21.8869
	-3.44597	-33.4984
	-8.1308	26.8824
	32.9258	21.345
	-14.4112	0.18657
	-35.7996	-10.692
	-45.6413	-11.9769
	9.86657	-26.1725
	-10.8779	7.6731
	15.1984	-38.1542
	7.47213	-39.1624
	-31.0684	-19.8046
	-3.82931	11.7882
	38.5177	-17.5929
	22.7448	38.2436
	8.53812	31.3586
	3.98553	-11.9353
	11.6223	-5.70286
	-31.3305	-25.9101
	-10.0378	-6.69678
	9.03566	-23.6884
	0.780017	57.0934
	43.272	2.29423
	-39.8811	-16.9278
	-2.68214	39.7719
	9.98705	-9.478
	15.8416	28.4399
	9.48906	25.5797
	-5.39164	54.0956
	-24.9772	12.5671
	43.4205	-12.751
	14.8263	-1.22789
	-28.9331	17.2914
	1.41827	-28.2795
	-2.30429	39.3888
	-16.952	6.26289
	-14.6286	2.02552
	-3.11875	10.2542
	-42.813	-12.6076
	-32.8347	-11.2435
	37.7182	-22.0843
	11.4189	-17.8518
	-11.0909	-4.23492
	39.0438	-15.8378
	7.03215	-40.4289
	22.3828	36.7145
	-28.7178	-20.2072
	13.5542	27.0234
	5.68292	29.5011
	28.9368	20.236
	-47.2252	-9.53759
	-39.2557	-15.3258
	3.57422	-30.6115
	41.1451	1.01865
	-30.6387	-26.1065
	7.78988	-25.3955
	11.4534	-23.5068
	45.4968	3.72316
	-6.99707	8.32766
	-0.429825	-20.716
	7.59088	-10.2419
	-5.76981	55.0076
	-2.35797	56.5656
	1.34159	55.8888
	17.6055	-38.9599
	-0.350084	55.2368
	-5.0994	-26.6104
	14.5559	-2.33147
	-5.2772	37.276
	-6.07017	38.1477
	-3.99727	33.5224
	-8.08765	25.8207
	-9.20166	26.1134
	-15.7143	6.6562
	-27.9596	-22.5999
	10.1077	-18.2388
	-1.79802	-12.2455
	-28.6516	-26.4163
	-32.5842	-11.3994
	17.7637	32.5642
	-40.7788	10.2656
	-43.575	-11.3124
	26.8987	39.9838
	-12.8174	7.91571
	-32.1356	-22.8171
	22.2345	37.7857
	-46.6791	-11.6843
	-1.44241	-29.7568
	10.0379	-8.52886
	25.6082	37.8752
	2.13712	29.5753
	36.9542	-16.0969
	41.0145	-13.0564
	-5.96352	10.4846
	-13.7119	-1.17167
	15.4281	-32.1889
	3.54162	-13.0446
	-33.3457	-15.2152
	14.573	-38.6578
	14.7632	25.9216
	11.5005	31.1219
	-26.7406	18.9736
	-0.867898	34.4859
	35.539	-15.1164
	-2.75858	-33.4549
	-10.6411	2.75628
	-11.0326	-3.13379
	11.5421	-20.3551
	3.23988	-13.2706
	-44.9565	-9.38069
	-33.1755	-14.8461
	-35.4424	-10.4581
	-48.1619	-12.7401
	15.4641	-32.4428
	2.88295	-31.1182
	-14.4156	7.36636
	-31.4425	-25.4021
	-3.01241	57.8912
	-34.0605	-15.3334
	0.661036	58.3162
	-4.92107	56.9598
	7.05223	-39.2354
	-10.7327	-5.36876
	-6.34803	10.2401
	8.94795	25.3087
	9.71505	30.0276
	4.67038	-26.7701
	37.8711	-19.9593
	-11.833	4.2947
	38.6695	-15.0362
	12.4185	-21.1811
	42.0416	-11.8192
	-2.92514	39.3648
	9.42982	-9.94708
	42.1176	-0.706692
	16.3901	27.0665
	-39.9692	-14.496
	15.5005	-2.27484
	15.3315	-1.10661
	-26.9315	18.6882
	17.9015	-40.068
	-14.3335	7.89183
	-8.42709	8.1248
	-29.5936	-23.0321
	-37.02	-12.1979
	4.92634	-13.248
	11.7953	-39.1805
	-2.36741	10.5217
	15.9347	-36.2695
	-28.4872	-20.666
	39.447	-20.9646
	14.6233	31.1181
	-12.448	-1.49063
	9.35482	-10.0505
	-33.3708	-16.0123
	39.6581	2.78718
	10.3996	-17.5594
	38.4056	-13.4136
	-26.1605	20.4816
	0.576934	-30.39
	12.2443	-7.55909
	0.845712	-13.1085
	-41.0233	10.3889
	44.7626	3.7223
	-12.2982	8.40789
	-28.0058	15.3119
	-28.5494	18.5177
	6.88591	-26.7377
	1.1432	32.6916
	-45.929	-10.0692
	-23.2708	12.4402
	16.0261	-41.6296
	-3.40952	-33.0922
	8.02342	-13.9165
	-3.38164	8.51391
	-33.1092	-13.5687
	36.6722	-15.8631
	-0.94472	-12.4181
	3.31523	-11.5367
	10.551	30.1601
	10.4899	-22.2648
	-28.8316	-23.873
	-13.5249	1.11951
	14.7099	-30.9965
	-5.87846	55.3431
	11.0071	-38.4572
	40.1126	-19.3163
	-11.4616	-4.95551
	43.1054	-10.7623
	-39.6129	12.6905
	43.0017	2.35633
	-3.06663	54.5199
	9.10204	-14.9386
	15.8074	-36.1632
	2.76968	-27.1863
	7.68568	-40.0233
	-12.3569	6.62236
	-24.449	11.5427
	-30.6149	-27.868
	-39.2613	-12.932
	-3.74674	-27.6343
	-4.60131	-27.3375
	-45.2685	-13.2965
	39.8587	1.32304
	-0.653689	34.903
	-2.97692	33.8506
	34.8091	-14.4131
	-14.9944	2.52645
	-10.57	-1.80089
	8.71183	-23.9752
	-33.7103	-14.4921
	39.8141	-11.5761
	38.7915	-18.6429
	-10.5884	8.79536
	-0.702593	-19.467
	10.1182	24.9612
	14.0625	31.0678
	-33.1053	-22.5179
	-30.2983	-24.1937
	-26.0789	11.0557
	-39.6727	12.6301
	42.8285	3.28471
	-0.696617	-28.6676
	-36.9748	-12.183
	-3.33486	12.1483
	-0.273766	-13.2606
	-2.88648	56.1933
	-46.4367	-10.1593
	-4.94885	54.5519
	-26.6406	16.6444
	8.0765	-12.3451
	12.3234	-5.02753
	15.7558	-37.2458
	-1.96718	-30.9568
	1.21304	57.2233
	2.92233	30.6549
	-3.99985	36.0641
	6.97109	31.9719
	13.8627	0.291492
	-3.57478	28.2018
	32.8375	21.2314
	32.0266	20.0076
	-29.6191	-13.0269
	-27.1459	-24.16
	-4.15938	11.8466
	11.9344	-18.3618
	-38.2126	-11.211
	-45.2867	-9.88331
	-13.8627	7.01177
	-30.341	-20.4837
	-11.6098	-5.24434
	37.7977	-15.5072
	14.3121	26.9085
	0.214099	-16.4092
	-13.0505	1.47629
	41.9393	-10.3845
	26.0561	38.066
	-40.9185	9.21784
	-1.28373	-30.495
	25.1458	22.8281
	17.2032	32.8592
	15.2781	-31.6433
	11.6033	32.4923
	-0.462516	29.3943
	42.1153	3.67625
	9.2085	-9.42733
	-41.4096	10.6314
	0.227205	57.9106
	7.72842	26.7502
	13.1248	-7.16514
	-28.1075	19.1756
	12.0975	-7.35791
	-5.15142	37.2211
	-1.56727	35.0909
	29.8767	21.2833
	-8.16848	26.8847
	11.2261	-23.5935
	10.7549	-37.5341
	-13.8745	9.02727
	-10.1893	-0.450411
	-3.12513	-13.0393
	-28.0237	-18.8025
	-2.17278	9.68631
	38.5597	-14.9982
	-34.748	-13.4398
	-29.8123	-26.5322
	15.3045	-31.5438
	-6.27254	11.5809
	-14.3213	4.5964
	5.31463	-11.7795
	6.13029	-13.2047
	37.9165	-20.3369
	10.0869	-17.187
	41.1895	1.86383
	1.33456	-29.4041
	40.0927	-12.2283
	15.9214	0.164981
	17.2012	30.3732
	12.4837	32.9654
	10.1948	-39.8009
	-24.3336	14.9888
	-46.1366	-8.5203
	4.89047	-27.7768
	14.7368	-36.2691
	-39.8953	-15.3714
	-3.50637	55.6806
	-3.06841	-27.9384
	9.36723	27.0215
	-3.98317	29.9173
	-2.71764	39.7625
	-26.3798	19.5579
	18.3429	-40.3635
	-37.78	-12.4357
	-11.0532	4.91159
	8.91082	-25.424
	-0.00918691	-15.6192		-15.6192
	-30.4217	-13.1442
	10.711	-18.5638
	-40.0743	-6.88362
	-3.00554	11.6236
	11.8301	25.8121
	-31.4955	-23.6481
	7.36837	-10.6664
	15.6396	-32.9383
	41.3614	-2.94214	-2.94214
	-21.2906	12.1837
	-11.3338	-1.43956
	26.2845	37.6359
	-4.19313	54.1421
	-4.99477	53.6423
	40.1684	-18.1285
	41.9058	1.743
	-3.70943	56.5599
	40.7012	-11.6121
	15.0543	-2.16716
	-2.1758	-28.5717
	12.1971	-39.7942
	5.90805	31.5069
	14.1264	26.5465
	-4.38739	36.5998
	0.946145	32.0504
	27.6305	40.1278
	18.6287	-40.8878
	15.4428	-1.46764
	17.6013	-39.5985
	15.2393	-0.0918966
	29.3442	21.9228
	31.9827	19.6509
	-9.19936	26.1135
	31.3051	20.5581
	-16.412	1.2852
	-0.251959	-17.3521
	38.7286	-16.7138
	-13.0712	0.0421354
	10.7986	-21.9775
	41.2736	-11.9416		-11.9416
	8.16496	-32.2015
	39.0216	-20.584
	-1.53938	9.09312	9.09312
	-8.89302	5.99335
	-47.9711	-10.638
	-31.3701	-11.2542
	-9.19373	8.10578
	7.14827	-39.4064
	-11.2804	-5.32064
	5.25555	-27.2318
	12.8174	28.9483
	-16.2024	7.61444
	-37.619	-10.6432
	-38.8502	-15.4199
	21.9342	37.4485
	40.7009	2.93682
	-29.6142	-28.2153
	15.3728	-36.4949
	14.0413	-38.3908
	10.5037	-14.8201
	7.44235	33.1441
	45.9374	3.59439
	5.93913	-9.84225
	-41.018	9.76618
	-40.9134	12.483
	-41.4368	11.3327
	1.74133	-29.0144
	0.173476	32.7821
	-5.48123	36.8931
	-4.10966	27.1047
	11.5947	-6.81622
	12.4949	-4.94837
	16.629	-41.5392
	17.8221	-39.9572
	40.5817	-20.9797
	-31.4692	-13.0235
	-37.832	-14.0012
	-4.36691	11.1326
	-11.0654	0.496498	0.496498
	11.9518	-39.0874
	-7.37054	6.87731
	-39.1783	-10.8942
	39.0747	-22.1768
	10.037	34.2582
	7.89659	-10.2917
	11.5584	-23.2966
	37.5881	-15.7665
	-30.0314	-26.5201
	-32.2102	-24.9909
	-9.73228	-7.34858
	-1.00626	54.0299
	-14.8816	6.68405
	-5.45205	54.3055
	-46.7544	-13.3608
	1.2917	-12.1161
	9.35171	-14.1016
	40.799	-11.5934
	7.91485	-26.4466
	-1.22799	-29.4079
	-29.5615	16.3414
	11.396	28.1755
	11.8383	-5.84815
	42.6166	1.22927
	39.4853	1.89751		1.89751
	3.31533	24.6162
	6.68035	27.5798
	24.0698	21.3846
	22.9664	20.9768
	-4.09906	30.2873
	18.4552	-39.8109
	-5.14683	37.1335
	-3.57151	28.4088
	-9.85364	-2.40537
	-33.8944	-11.1098
	-28.9169	-24.2978		-24.2978
	13.9955	32.2526
	14.3173	-39.7114
	7.97125	-39.4939
	-3.7559	12.6873
	-44.3648	-12.6727
	-6.95504	10.0488
	-8.66183	-5.71228
	25.1816	40.8858
	8.58182	25.9277
	9.37369	33.2026
	14.5698	27.4593
	38.7942	-19.9533	-19.9533
	-41.8576	12.6955
	-41.6202	10.3349
	-32.4448	-15.3438
	-12.1647	4.99077
	10.7831	-9.70241
	28.1877	38.7225
	2.09909	-11.6701
	41.0903	-14.0904
	1.83952	-28.1752
	9.13743	-22.7297
	29.5556	20.8764
	25.4167	21.3536
	22.6685	35.8386
	-28.2948	19.0324
	-0.198213	31.8833
	-28.3065	14.5963
	-2.27542	-31.2885
	-2.06583	-29.5113
	-0.430961	32.0306
	-0.279883	29.2013
	-8.03281	25.8049
	1.68677	-14.3926
	6.33108	-27.4221
	-31.7563	-16.3582
	-8.788	-6.30646
	-3.04087	9.61425		9.61425
	-46.4705	-11.6465
	22.0143	38.6199
	27.3641	40.4818
	-32.8009	-12.0551
	29.3721	20.6927
	-11.4595	1.68038
	23.4598	21.3538
	-31.1835	-26.4382
	26.2289	21.7191
	9.31361	25.7933
	42.6361	-12.3215	-12.3215
	38.8485	-21.654
	14.0086	28.2143
	-29.7143	17.285
	41.6639	-2.58787
	2.75656	-31.8071
	-38.2086	-11.4939
	1.02813	54.7106
	-23.8684	13.2256
	-0.647306	28.9438
	-1.0177	29.7931
	-5.52392	37.4432
	0.422089	33.8233
	-25.1495	15.6595
	9.37853	-9.06938
	-14.7549	6.20196
	1.69313	33.1953
	-3.61046	28.4138
	-6.32268	10.5919
	-30.5308	-17.214
	-2.97962	-11.521
	14.9914	-32.3904
	40.6085	-15.0684		-15.0684
	-1.26312	9.7125	9.7125
	-13.2726	-0.199922
	-46.1388	-8.46545
	-4.01614	53.218
	-44.3822	-13.8944
	-31.0687	-13.2565
	21.978	38.6936
	18.6878	33.7269
	12.9001	25.9487
	28.7324	20.2642
	-1.05186	54.1212
	-14.2855	6.90523
	0.47013	54.7018
	40.2136	-18.4191
	9.63366	-10.236
	1.26971	56.7702
	-31.6456	-25.59
	2.92059	-29.0743
	-24.1525	13.7021
	-3.49571	-27.9943
	-26.2203	18.1823
	0.202084	33.6911
	-5.93515	38.0144
	-3.57594	41.0916
	27.9904	39.5433
	32.8356	21.2268
	31.889	19.4502
	-14.0431	-1.42214
	10.6066	-40.159	-40.159
	-3.70811	13.1188
	15.1317	-31.6009
	-28.8773	-27.6682
	25.0033	37.5893
	8.27605	-12.7216
	-3.4769	53.307
	-22.0214	13.9488
	-11.4365	-5.06471
	-45.57	-9.67571		-9.67571
	15.1381	30.7975
	15.4375	26.7874
	-0.243288	-19.0847
	39.3248	-14.182
	-27.6615	14.0047
	-39.5902	13.0728
	-30.7094	-8.68791
	-30.6788	-22.5607
	-6.93199	10.4694
	-36.9434	-13.6062
	-11.7192	4.49728
	2.18961	-27.6278
	-1.90551	39.3234
	42.7825	2.40948
	10.567	-17.0959
	-2.77023	-28.7445
	-5.04634	-27.2899
	0.873435	57.6431
	15.9121	-37.4322
	-3.60441	41.2972
	-3.99088	-27.7322
	-5.88083	37.8987
	28.2986	38.3847
	-36.9956	-8.72001
	-12.1585	-5.76948	-5.76948
	-33.3606	-14.5466
	6.2054	-11.8691
	43.8599	-12.9654
	-29.9067	-20.7751
	-11.6542	4.5496
	-0.698646	-19.3456
	-44.3406	-13.7927
	-46.7048	-11.101
	-4.14248	10.0255
	14.2934	-29.9389		-29.9389
	22.1217	35.6287
	14.6754	30.7453
	4.40226	31.0116
	-27.3935	12.9411
	0.575104	-28.4736
	38.413	-20.7154
	42.5518	2.46183
	17.0735	-38.8501
	9.22311	33.0891
	10.9624	-8.05909
	-28.9053	18.558
	28.6087	37.5402
	-4.83753	56.3076
	-4.03201	36.4294
	0.0906202	31.5219
	24.5728	21.4772
	25.9145	37.4152
	13.281	-0.439538
	9.60562	26.9365
	28.5866	19.8068
	16.5385	-40.5635
	-39.2704	-5.89416
	-3.41151	28.1278
	15.7383	25.6692
	-29.1485	-14.2582
	-43.0359	-12.6162
	-7.73326	9.44259
	14.8154	-32.9837
	-12.5421	-5.54744
	9.83727	-20.1187
	-31.9417	-12.5296
	9.92713	-40.7289	-40.7289
	-10.3178	4.37181
	8.69713	27.3477
	-32.2875	-22.2522
	38.1973	-14.8582
	14.2883	33.7153
	24.5952	39.546
	-47.9312	-10.6508		-10.6508
	-5.24866	53.9233
	-26.5762	-22.3266
	28.2986	38.3847
	2.79382	-12.2643
	11.1923	-7.90927
	-41.0964	10.0217
	14.6595	30.4587
	-0.151207	-29.8382
	5.02382	32.4141
	23.7644	22.3729
	0.156267	30.8241
	-2.03275	34.8701
	-26.7986	18.3198
	-0.594688	29.5493
	0.965805	57.6723
	14.5887	-2.10772
	-3.17823	-33.4241
	15.276	0.211159
	31.9269	19.5193
	-9.20166	26.1134
	2.35823	-27.4809
	-8.34666	7.69991
	-31.4605	-13.0629
	10.1923	-39.1413
	-11.3195	-0.886127	-0.886127
	-12.7677	3.98027
	16.4223	-34.1197		-34.1197
	-30.2147	-26.2615
	10.0249	-23.1577
	40.3856	-15.7425
	-3.06772	11.5236
	8.10035	-13.3602
	12.8967	32.1422
	40.6658	2.50606
	-39.8033	-15.406
	-46.1379	-13.5122
	-0.61917	-12.541
	43.8257	3.96214
	10.7886	28.0598
	-3.71542	53.2917
	-2.42462	35.2712
	-3.5301	36.0131
	-22.5484	13.1651
	15.297	27.0219
	5.32558	31.2633
	-25.2882	16.0428
	-2.82481	33.8081
	-0.585208	29.0227
	15.8302	-41.6401
	-1.18965	55.768
	-26.9763	18.0509
	-3.70663	28.7377
	29.0063	20.067
	-9.21679	26.1111
	-37.09	-8.72511
	0.435158	-20.059
	-35.4375	-14.0239
	12.068	-19.1073
	-44.9915	-10.5238
	-28.0728	-26.17
	16.592	-36.6165
	10.9488	-14.2038
	12.2727	26.6292
	41.7453	-5.64798
	-4.98433	10.8193
	-3.95405	53.2874
	25.6443	41.0477
	-28.8259	-21.6766
	39.3951	1.25442
	-33.0088	-16.0819
	9.6469	27.7343
	-13.479	4.00562
	25.9209	37.6548
	-25.6797	16.726
	-10.6146	-4.016
	-28.6995	18.6764
	1.24327	57.0025
	24.2301	21.2054
	29.1892	20.6344
	4.61664	30.2653
	-0.296008	32.1511
	-0.145544	-27.7639
	-23.365	13.4876
	7.55278	31.773
	-8.14251	26.8798
	-23.1869	10.7493
	0.140235	-16.4285
	-32.2273	-22.5188
	-47.8314	-14.1437
	8.36765	-10.3445
	39.7868	-17.2174
	8.45296	-40.8365
	-11.6768	-0.2916
	12.1432	-19.3051
	-10.1378	-6.15628
	13.5429	-30.5128
	-6.92634	7.96229
	-3.97032	-12.9571
	-39.7388	-15.2678
	42.3842	2.98234
	14.7558	33.4183
	10.1998	28.9559
	5.78489	27.3828
	38.4926	-20.69
	40.0984	-12.663
	-33.8215	-16.0662
	-22.1778	13.8571
	24.4543	23.8209
	2.21772	-30.2419
	14.3237	0.0282619
	-1.27493	57.41
	-5.60288	37.6175
	0.532739	59.3865
	17.7549	-38.7273
	4.40949	30.7082
	-3.04741	39.3655
	-29.3355	-28.6134
	18.4282	-40.0427
	-3.71314	28.8976
	15.3467	25.9515
	-3.60263	41.115
	-8.17476	26.8909
	-31.2861	-8.67042
	-0.851598	9.0343
	-37.8285	-10.4633
	-14.0732	0.569556
	-0.223633	-17.0511
	14.4524	-39.6204
	-27.8065	-24.784
	-35.7938	-14.5808
	12.7797	29.9552
	21.7503	22.017
	-5.96159	10.439
	-15.6713	6.89942
	14.5817	-30.8294
	8.46007	-10.8756
	41.7867	-12.82
	37.7379	-19.0672
	14.8451	32.821
	2.19677	-30.6596
	6.9967	31.8296
	23.7039	23.8526
	-0.831139	53.4242
	-28.9112	-19.7015
	-46.3858	-13.9839
	40.3906	2.35722
	-22.2748	12.8065
	-25.53	19.0114
	-27.211	17.9958
	11.6118	-5.461
	44.1563	2.25558
	-29.6491	17.5696
	27.1128	40.6611
	25.7402	38.5814
	-3.95664	36.1929
	-4.66404	38.6094
	-2.96216	-33.0874
	41.7809	-5.42457
	-3.59351	40.9255
	29.6644	21.7565
	-35.7927	-9.50046
	-31.904	-12.5882
	-13.5405	-1.12168
	-0.354583	-18.1394
	39.9766	-19.9335
	-14.9425	5.93871
	-46.2636	-10.9946
	-28.8336	-21.6315
	17.1386	32.3361
	9.54195	-20.8536
	-4.18068	-12.7282
	14.9173	31.6869
	-38.5529	-12.4222
	41.1129	2.33215
	39.6517	-15.928
	12.5007	-23.9101
	9.90104	-11.4264
	28.4909	37.3099
	10.0212	32.9783
	25.0544	22.6113
	-39.6435	-16.3436
	45.0569	3.16925
	-8.95346	7.39471
	-29.0755	-25.3145
	39.1654	1.67289
	13.8074	-39.1335
	41.4489	-11.0758
	3.91949	-28.2988
	-6.03991	9.50743
	13.3429	25.6924
	23.4196	21.184
	-41.1828	12.9123
	-27.7152	15.451
	-26.411	12.1632
	-3.20926	-33.6645
	-2.45698	-33.3678
	0.495893	31.0797
	-4.11628	36.5501
	-29.8361	-24.8052
	-47.3436	-13.9149
	1.41643	-26.4808
	6.32476	-25.6372
	11.9348	-21.9016
	-7.19968	6.68239
	-37.3721	-14.1125
	-9.2649	-7.42926
	37.8813	-22.0746
	40.7697	0.985844
	-27.4264	-21.0938
	-3.68886	10.2589
	-33.5182	-14.1837
	38.1135	-14.8747
	-14.9668	3.43277
	13.9062	26.3113
	-5.00535	38.5967
	43.0013	3.34386
	6.47214	-10.5717
	4.61584	-12.5786
	14.7987	-0.212347
	-10.2777	-0.393172
	-1.07353	-16.1676
	-4.64865	56.1617
	-3.1607	57.0123
	-30.8235	-27.4046
	-40.1408	-12.3107
	5.18957	31.55
	2.67882	30.0909
	8.49622	27.2914
	11.0953	-17.425
	9.44679	-41.7043
	0.226025	57.8482
	15.4792	30.0963
	-2.2421	34.1814
	22.0076	25.5647
	13.2918	-2.50818
	-35.8994	-9.55161
	11.7969	-16.7913
	-30.7279	-18.5694
	-45.2004	-12.4472
	-12.2309	8.39069
	-47.8513	-10.3255
	-35.6343	-17.0922
	-12.0197	-3.67625
	-12.1955	2.43633
	-5.78285	57.2489
	7.41439	26.9939
	13.7658	26.3551
	9.77256	33.4071
	-29.3383	-26.8419
	27.6165	39.0474
	10.4748	-9.09778
	2.0217	-11.9067
	-0.889569	57.385
	-1.29227	54.7188
	1.86463	-28.7429
	39.6779	-17.0304
	42.7397	-13.2738
	22.064	36.5455
	-40.0762	13.0186
	16.4159	-33.3284
	-29.86	17.0847
	-25.8991	12.4108
	-3.85137	11.2562
	13.5517	0.25416
	14.0056	-0.324094
	0.241315	-19.9754
	15.4283	26.9722
	0.319359	32.0805
	11.7514	-5.2746
	14.9759	-1.45378
	-31.6343	-11.9466
	-13.5329	2.83143
	-0.601592	8.76045
	43.96	-13.1811
	21.7039	36.9408
	24.0376	39.4248
	27.5792	40.2011
	11.9185	28.0659
	23.1792	36.1366
	-45.3798	-10.8192
	27.4741	37.7044
	11.8391	-7.77724
	11.6801	-19.8226
	-28.2586	-20.0982
	5.13661	31.3751
	23.1702	20.9722
	36.9286	-21.5219
	7.72179	-40.0971
	-10.4267	-4.66753
	-27.2454	-24.8868
	-39.0254	-13.4508
	1.50313	-13.4459
	15.3011	-0.876883
	15.7443	0.163228
	-24.5827	12.616
	-5.39941	7.58686
	-0.834613	34.7122
	-12.8421	-0.0900159
	9.97945	-11.7255
	-9.89701	7.35438
	42.2759	1.93271
	2.64027	-29.1686
	6.78785	-27.3206
	16.24	-38.1674
	-1.66421	31.1612
	-1.94922	-30.9726
	-12.3764	4.95177
	-36.8738	-10.5205
	-44.2224	-12.8835
	11.3711	-23.3104
	39.1225	-15.3992
	7.62095	-10.9051
	-2.83714	-12.7534
	-10.7941	1.47413
	-14.9891	5.54835
	-36.3044	-13.8401
	-5.05617	10.0485
	40.0399	-19.8887
	9.79557	24.7536
	15.7981	25.3582
	15.9486	-35.7219
	-1.83361	54.4141
	1.99799	-11.3066
	-12.1079	-4.32904
	-30.3054	-26.0334
	2.05422	-29.3815
	11.6132	32.0433
	5.22092	-26.2932
	-4.28084	-27.4847
	-4.91293	-27.2746
	0.347608	34.3953
	11.647	-40.331
	13.481	-3.03706
	11.5625	-5.24824
	-27.918	14.8265
	17.8417	-39.659
	16.0098	0.185046
	5.55013	56.1241
	32.8429	21.2397
	-34.3332	-9.13303
	8.17001	-26.4315
	-2.62828	-12.2049
	-15.2309	7.67493
	-37.375	-12.0505
	-32.2386	-14.103
	-41.382	12.8652
	-40.6166	11.6268
	-31.6105	-15.7791
	-27.3082	-25.6615
	26.9223	38.51
	23.7695	36.3881
	-31.043	-21.7007
	38.8646	-16.8165
	27.9904	39.5433
	10.2359	24.9416
	23.8168	22.7791
	10.5923	33.8602
	-47.1478	-12.6183
	10.9031	-19.7631
	16.6715	-33.5882
	9.52058	-9.54412
	-3.12762	9.87861
	18.7563	33.8348
	-12.9697	0.738221
	13.3667	31.9377
	13.4606	-7.27287
	-23.8897	14.1606
	-2.71342	-32.4288
	-0.963565	33.3515
	10.6068	-38.6216
	41.453	1.47554
	-11.1912	7.56918
	41.1502	-13.4862
	14.7629	-36.8627
	2.43683	-29.3216
	34.7873	-14.4777
	-3.48157	28.3178
	1.87681	-10.496
	-35.4019	-15.9669
	-32.5225	-23.1515
	10.8479	-40.1922
	37.1875	-22.7494
	-27.1873	-21.6165
	-30.5089	-11.4696
	-39.9829	13.0358
	32.8463	21.2431
	-4.27864	53.5039
	-46.9896	-12.2485
	-10.7183	5.8161
	-2.31819	11.7593
	-2.92197	56.7274
	-24.4486	11.8994
	0.714922	58.4955
	5.551	56.1252
	-11.9082	-2.89174
	-0.825385	57.1211
	27.5243	39.4671
	31.9749	19.6423
	42.6017	2.531
	25.1617	21.7642
	23.5972	22.1608
	22.0292	21.85
	2.281	30.1835
	11.091	-11.2378
	-26.201	17.0317
	29.1947	39.4742
	-14.9377	1.64789
	7.66004	-26.1295
	-16.1324	7.38814
	-43.3725	-12.7461
	-6.47554	7.4157
	-12.0907	0.880416
	-11.1096	-5.27481
	-3.59524	8.46315
	17.4049	-32.0439
	-1.251	-12.3927
	-29.811	-14.8947
	41.6165	-12.3235
	-29.2284	-24.5304
	2.24968	-26.8519
	11.493	-18.4287
	10.2335	29.2466
	8.4088	-40.8868
	9.12741	-11.3624
	-45.8043	-14.9048
	14.1286	-29.1596
	-34.7744	-17.7022
	39.3698	-14.7183
	39.9564	1.28873
	-30.2055	-29.0899
	1.89568	-12.2305
	38.7414	-21.719
	-26.9744	13.2855
	-27.8019	17.7978
	42.8977	1.82804
	-1.6757	-30.134
	13.8117	-37.2223
	-0.618027	-20.2421
	4.12663	-28.0026
	-20.8258	11.885
	-35.8444	-11.2454
	-28.5538	-22.6421
	11.259	-19.7703
	8.25316	-13.2794
	0.28384	54.7278
	-47.5967	-12.932
	-3.80282	53.6723
	41.8094	-5.15725
	15.253	-2.21901
	-1.30345	-19.5639
	-2.14082	53.8379
	-5.58893	54.4909
	37.1696	-15.7037
	26.6086	41.002
	-29.7127	-23.059
	1.45368	55.0889
	24.6351	23.1125
	-24.9984	15.1856
	-9.92804	-5.31609
	-8.88451	7.42368
	-41.3908	-11.2554
	-26.849	20.0828
	16.3369	32.874
	15.3205	26.1926
	-11.8853	3.56174
	-3.52184	11.0762
	2.00878	-10.846
	8.01752	-25.0604
	10.3	26.4319
	1.86946	-27.6992
	14.5173	-2.64955
	16.7622	-33.0315
	15.7489	-0.533008
	-4.68764	36.4102
	2.95322	-11.217
	-0.810469	-20.243
	-37.9111	-15.0425
	16.1457	-33.4251
	-10.072	-0.358345
	9.91468	-16.6179
	40.6293	-14.0662
	-41.3716	-14.2221
	-2.10093	8.60038
	39.6844	3.26988
	9.3609	-40.2702
	45.0123	3.40994
	39.9012	-19.9723
	-12.2951	-5.46543
	14.2235	-37.361
	8.1197	-32.0417
	44.7695	2.19435
	8.48206	-26.7156
	-44.4369	-11.7266
	6.38037	-26.4909
	-30.464	-23.6974
	-15.3941	7.38051
	-31.4109	-13.5684
	-7.74468	6.59942
	-24.3915	12.9274
	9.74644	-13.6649
	-28.9662	18.2537
	-1.19116	32.4754
	-40.0318	11.7068
	-1.18851	-12.6142
	17.1246	30.3793
	13.506	32.1529
	-1.05086	-29.4642
	22.8202	24.79
	13.534	-0.310398
	0.532739	59.3865
	-19.5202	11.0528
	-28.0605	-24.7089
	-2.87452	-11.8145
	-31.2538	-12.8321
	11.8723	-16.3998
	-3.81742	9.66659
	-40.964	-16.0723
	-30.0476	-21.8337
	38.0948	-13.8869
	42.3013	0.633737
	10.2457	28.3127
	2.13089	-12.5752
	-0.184238	32.7857
	6.70294	-26.3123
	-45.3063	-12.3646
	-11.9262	0.569179
	-25.9978	11.2175
	-48.0088	-13.2035
	10.7587	-39.2398
	37.8762	-21.2829
	-11.0238	7.57195
	6.81963	-12.1639
	12.5132	-23.8946
	10.6076	26.4276
	3.07839	-26.6191
	-29.4608	15.2592
	-30.1153	16.2797
	-5.76981	55.0076
	10.8274	32.1002
	25.4404	37.9782
	23.1218	22.9791
	23.6547	36.6401
	41.8848	-10.9101
	2.41557	-30.7808
	45.1672	3.80872
	15.9296	-34.7673
	19.0565	-39.7089
	18.5854	-39.2668
	38.7485	2.52693
	3.2817	24.6389
	-36.4151	14.0137
	29.9914	22.6494
	-10.6975	6.28468
	10.4876	-11.6888
	10.9237	-39.9432
	-27.1364	-23.6429
	-45.504	-13.1015
	-39.1549	-13.4651
	-4.53635	12.7335
	-29.5288	-20.1928
	36.4484	-14.5438
	-33.6086	-11.7477
	-9.60035	-5.14769
	43.251	-10.0297
	37.2472	-20.8649
	18.8387	33.8643
	-11.4115	2.50043
	-35.4982	-17.151
	27.6129	19.5587
	11.277	31.6474
	9.02958	25.6508
	8.00873	-26.2522
	41.2109	2.05215
	-40.844	10.7544
	13.8627	0.291492
	16.0975	-37.756
	25.3061	21.377
	-0.598312	32.5473
	3.09052	-11.8083
	7.97049	-32.1835
	-4.26215	55.232
	26.8383	40.8517
	26.6771	37.4921
	-21.6632	12.039
	1.42038	55.2761
	22.7916	36.1128
	29.5853	21.2982
	14.1554	-2.24853
	-26.3188	17.8836
	18.9915	-39.9684
	-7.97577	25.7769
	-34.1133	-11.5061
	-2.54455	9.93826
	-29.7042	-14.3623
	-14.2387	-0.260383
	11.2392	-19.6472
	5.69032	-27.5917
	9.17271	-12.6089
	39.2698	-20.4138
	-14.4092	5.506
	-45.9432	-13.5239
	12.157	-37.9078
	-9.16847	-5.70625
	38.0579	-14.5525
	-29.787	-27.558
	40.5213	3.23005
	6.05378	28.3594
	-7.11573	6.85326
	2.05786	-12.8898
	-0.671417	-19.7317
	14.3275	-29.8511
	-29.8312	15.8199
	-26.9806	13.2876
	43.7264	2.09836
	1.09145	-28.1795
	10.1926	31.5339
	40.3042	-11.4529
	-5.3016	55.6086
	-33.23	-16.8331
	-43.3114	-14.1944
	-0.98394	32.5067
	-3.48733	56.3494
	-32.7743	-21.9065
	16.1914	28.8667
	-30.5392	-11.7916
	10.0779	26.6126
	-3.60919	13.1676
	-9.92506	-4.42668
	16.9517	33.0216
	16.1664	33.2868
	-5.89166	56.1836
	5.82054	-9.90635
	-30.2954	-26.249
	25.3993	39.8227
	38.2147	-18.4169
	-44.5171	-8.92099
	-41.6757	10.2227
	1.40762	55.3709
	-28.2866	18.9941
	-23.6854	12.9555
	16.3641	-32.7826
	-33.3856	-22.0269
	9.15645	-14.3649
	-0.357235	-20.476
	-1.14493	31.2183
	13.8776	27.1201
	24.6905	22.331
	29.2029	21.5329
	25.7534	21.7657
	23.2333	21.7037
	10.0481	33.0114
	-15.3741	6.6574
	40.913	-11.3041
	-25.8955	19.5601
	12.1867	-7.55181
	14.2321	-1.57716
	-12.576	-0.951963
	16.0471	-38.7126
	0.378087	34.0951
	0.279522	-28.843
	-3.97251	-27.6784
	-32.0798	-8.41792
	-27.3049	-24.8728
	-45.3927	-11.1675
	-19.9486	11.089
	-10.0192	-3.25354
	-5.8415	10.427
	-30.9274	-12.4849
	24.4105	36.9223
	-36.8864	-11.5392
	1.18521	57.5869
	-4.76419	55.4835
	5.87135	-9.74973
	14.5489	-35.8733
	11.4633	-39.8798
	-30.8457	-21.5122
	-41.431	11.9024
	-23.7171	11.8326
	-29.9234	16.8744
	-24.3256	13.326
	-24.9888	15.9152
	0.839806	-11.806
	27.6021	39.2773
	22.0642	36.0581
	14.4278	26.5854
	3.67993	-28.5239
	38.0278	-20.3999
	6.82241	-26.7846
	-0.944092	-28.2505
	38.744	-17.127
	7.09656	27.4798
	-2.77569	-32.7683
	10.0803	-18.0426
	13.3444	-0.436426
	10.6475	-7.40114
	43.9712	1.11587
	-2.68462	35.4768
	-3.61799	-27.9052
	-8.35175	10.3128
	-3.16489	-11.5554
	11.8709	-37.6583
	14.1175	-30.4445
	-38.0963	-12.1698
	-39.7686	-17.2684
	-11.6417	5.93508
	12.288	-21.1481
	37.4269	-21.6315
	-45.4823	-14.2976
	-28.771	-26.1843
	16.8309	29.6529
	11.2348	28.5553
	1.43574	-11.0079
	39.1312	-19.0709
	-4.72975	7.82249
	10.7184	-17.1922
	9.30417	-11.0098
	-39.4265	-6.12099
	41.6147	-10.5535
	-30.7296	-22.699
	1.02264	-27.0336
	-32.7936	-15.9341
	7.07914	-40.0146
	-10.9401	-1.01053
	41.8455	2.72984
	-2.54614	33.6292
	39.9409	-15.4659
	-30.1158	16.28
	-25.8991	12.4108
	15.4283	-35.2891
	27.427	19.9246
	24.0356	20.4162
	-14.16	8.36477
	-30.8657	-18.8976
	-31.6942	-11.246
	-3.17215	9.67798
	-2.7686	57.7876
	-5.31624	56.3995
	7.06482	-27.4304
	-0.423809	-12.3062
	38.9526	-18.1978
	-44.2175	-11.4622
	28.1331	39.163
	-26.6474	-22.2112
	0.855043	58.1754
	27.6958	37.66
	22.5732	22.4621
	8.67506	24.5754
	-9.80958	7.23584
	43.3883	-12.6371
	43.0559	0.919414
	-12.5918	-3.57251
	23.1213	36.5615
	-34.2886	-16.386
	8.52079	-9.18894
	1.09868	-30.1978
	-22.3219	13.2183
	11.9082	33.4857
	-40.843	10.0916
	16.3968	-39.9223
	-26.5859	17.0224
	29.4127	20.4216
	-41.4628	12.8518
	-2.9292	-32.9487
	13.6739	0.730603
	-5.87594	37.4101
	-5.59474	6.18983
	-31.0374	-16.1835
	22.1939	37.2891
	26.8044	38.1862
	23.1863	38.3024
	-27.7003	19.4074
	-24.7685	12.8703
	-47.8399	-11.4592
	17.4594	31.3556
	14.501	30.4215
	14.7204	26.06
	10.7584	33.043
	16.135	-38.9536
	-7.72116	-6.62363
	-16.328	6.53455
	-40.2271	11.4995
	-11.7868	-2.84098
	-31.6743	-26.4246
	38.0705	-16.8132
	3.60024	-12.4133
	-39.5457	-15.6672
	43.1741	1.21276
	12.8417	-21.329
	43.2115	-10.155
	-35.7426	-11.0509
	-29.2209	-24.7902
	-45.9741	-8.3433
	10.1664	-10.4106
	14.5931	-31.6096
	0.600866	58.8347
	12.8071	-7.44381
	13.4614	-7.34095
	-3.98584	29.8019
	29.3826	21.1296
	-1.20267	-29.891
	1.03065	33.4051
	0.816896	34.1293
	-5.80711	37.7949
	18.6779	-40.3809
	35.3876	-14.3241

## Sheet: Extended Data Fig. 1f
	All actions t-SNE1 score	All actions t-SNE2 score	Action T1	Action T2
	13.0791	-38.3126
	-13.5684	2.64587
	-1.9393	9.2233
	-12.9022	6.98887
	8.16804	-32.0518
	-10.5104	-3.18145
	-34.666	-17.5976
	43.8798	2.66882
	-37.9788	-13.2899
	15.6483	31.464
	-29.125	-19.9686
	-3.37648	-11.6442
	-6.0879	7.60757
	38.6993	-19.9343
	8.70659	-9.87875
	8.77629	31.5356
	5.36754	28.6865
	-30.1392	-26.7062
	-26.1443	12.715
	39.4932	-15.6059
	-46.0045	-9.0959
	7.13284	-12.1731
	42.9535	-12.1875
	-40.029	11.7765
	-24.7382	12.2002
	13.9925	26.9424
	-2.1578	35.4287
	-1.52556	-19.6912
	41.3626	0.407446
	-27.5595	19.5348
	16.7053	-40.477
	15.3871	-33.9064
	-0.179364	-29.5964
	-4.86027	-26.7832
	-34.2322	-9.08947
	2.66663	-10.0629
	-46.946	-11.0187
	-31.2866	-14.8622
	-27.7501	14.155
	-40.0673	-13.4812
	-27.9865	-23.7762
	38.2453	-14.2011
	-12.3992	3.36633
	16.7445	30.2781
	6.92738	29.4907
	-5.13956	9.64438
	14.8436	-36.8194
	41.3199	-2.83167
	0.59208	-12.6
	9.93384	-38.2828
	-10.6245	-2.85127
	-1.50076	9.86813
	-0.822986	58.1219
	-4.24537	56.1982
	-23.7158	11.8336
	11.6967	-17.6048
	-3.02563	39.326
	41.1499	2.89073
	9.90985	-9.81899
	-15.023	6.49505
	42.1335	-11.3602
	-27.9514	18.7591
	16.1574	-33.6296
	-1.34364	-30.032
	1.03479	56.8663
	-2.30067	-31.3179
	9.22045	-19.8448
	-9.08758	-5.09607
	-33.7556	-16.7073
	-33.03	-15.2225
	-29.2253	-28.5864
	-40.7435	-14.2924
	42.8133	-11.7801
	37.7501	-18.8763
	-3.38524	10.5885
	-14.5471	-0.392344
	27.6008	20.1167
	29.9765	21.7197
	10.7047	-16.7309
	23.8413	23.0531
	22.5199	24.9927
	10.1146	34.2614
	11.1542	25.5195
	39.7153	1.19078
	-47.5853	-12.8452
	-6.80369	10.9205
	44.0035	3.39464
	-2.97295	-13.0467
	-25.6421	15.5549
	-31.7688	-22.6072
	-3.54522	55.1191
	-21.7314	12.8049
	7.90505	-13.7158
	0.742903	33.1814
	14.1212	-30.7988
	-11.434	2.28351
	12.5114	-20.8412
	-3.82557	29.058
	1.27531	-26.667
	11.5563	-38.8942
	-26.6497	20.2372
	2.81929	-12.3823
	14.913	-38.1493
	2.17038	-13.9135
	10.6782	-18.3381
	43.92	-13.0881
	-30.789	-26.43
	-46.925	-10.1782
	-34.7677	-11.7871
	-41.0904	10.6644
	-41.0749	12.9325
	-3.54449	8.94915
	14.5394	31.634
	24.6103	36.0252
	28.2059	38.7498
	-9.5369	-5.80601
	13.2492	-0.751322
	22.23	37.6776
	10.9027	32.8985
	-39.9099	-12.1575
	-0.83206	-20.0746
	8.64699	26.9562
	-0.15847	57.1632
	-29.4024	17.9689
	5.95938	-9.875
	-29.1988	-19.9361
	26.0561	38.0659
	21.0247	34.981
	-13.5532	2.00473
	41.6302	-11.2404
	-17.1982	7.08205
	17.8515	-33.0967
	-39.3284	-5.98177
	37.5377	-15.5322
	-32.4371	-13.6313
	-23.8887	12.6279
	6.46482	29.7756
	1.26734	-27.6125
	-35.3665	-16.1444
	-9.96433	-4.479
	-13.4796	6.20106
	9.79192	-18.1957
	1.29776	-26.164
	-45.3523	-9.5307
	16.3634	-32.9259
	38.3688	-16.5018
	12.1269	28.6447
	8.80924	24.7483
	21.4524	35.5242
	41.5804	2.3673
	-4.74749	12.8734
	24.5539	22.0361
	4.09852	-11.0859
	-31.042	-26.6022
	42.1194	-11.6199
	-1.70442	56.1559
	-29.8824	-18.7493
	15.1555	-38.6641
	8.86466	33.0815
	-29.6539	17.569
	-25.6672	12.1764
	28.7868	20.6827
	23.2425	22.183
	26.2354	21.8108
	-0.531279	31.0469
	-0.419193	29.9098
	18.8233	-40.2016
	28.5176	19.1794
	-8.14898	25.7958
	-9.0792	26.0993
	-15.0435	3.81552
	-36.7833	-10.0328
	-9.27919	-5.43386
	12.3897	-20.5011
	20.0125	34.6793
	14.5442	30.0258
	-31.3356	-19.4354
	43.7358	-12.3453
	38.7769	-14.2476
	15.9758	-35.9195
	-27.8813	-20.885
	-41.7242	9.58548
	-31.0828	-12.8749
	-11.418	1.20235
	-45.1181	-11.8617
	25.5847	37.3316
	11.2133	30.0385
	-4.63808	58.1203
	-41.3504	12.0667
	-9.54947	7.3975
	1.24204	56.6128
	3.68573	-28.2659
	-25.7717	16.5202
	42.0441	1.19223
	9.9578	-8.98415
	-0.400509	-21.4185
	26.7135	40.9399
	-29.2163	18.1318
	-2.61311	-33.3987
	29.5705	21.5546
	5.62393	27.5778
	-2.85941	39.7706
	24.2876	21.8869
	-3.44597	-33.4984
	-8.1308	26.8824
	32.9258	21.345
	-14.4112	0.18657
	-35.7996	-10.692
	-45.6413	-11.9769
	9.86657	-26.1725
	-10.8779	7.6731
	15.1984	-38.1542
	7.47213	-39.1624
	-31.0684	-19.8046
	-3.82931	11.7882
	38.5177	-17.5929
	22.7448	38.2436
	8.53812	31.3586
	3.98553	-11.9353
	11.6223	-5.70286
	-31.3305	-25.9101
	-10.0378	-6.69678
	9.03566	-23.6884
	0.780017	57.0934
	43.272	2.29423
	-39.8811	-16.9278
	-2.68214	39.7719
	9.98705	-9.478
	15.8416	28.4399
	9.48906	25.5797
	-5.39164	54.0956
	-24.9772	12.5671
	43.4205	-12.751
	14.8263	-1.22789
	-28.9331	17.2914
	1.41827	-28.2795
	-2.30429	39.3888
	-16.952	6.26289
	-14.6286	2.02552
	-3.11875	10.2542
	-42.813	-12.6076
	-32.8347	-11.2435
	37.7182	-22.0843
	11.4189	-17.8518
	-11.0909	-4.23492
	39.0438	-15.8378
	7.03215	-40.4289
	22.3828	36.7145
	-28.7178	-20.2072
	13.5542	27.0234
	5.68292	29.5011
	28.9368	20.236
	-47.2252	-9.53759
	-39.2557	-15.3258
	3.57422	-30.6115
	41.1451	1.01865
	-30.6387	-26.1065
	7.78988	-25.3955
	11.4534	-23.5068
	45.4968	3.72316
	-6.99707	8.32766
	-0.429825	-20.716
	7.59088	-10.2419
	-5.76981	55.0076
	-2.35797	56.5656
	1.34159	55.8888
	17.6055	-38.9599
	-0.350084	55.2368
	-5.0994	-26.6104
	14.5559	-2.33147
	-5.2772	37.276
	-6.07017	38.1477
	-3.99727	33.5224
	-8.08765	25.8207
	-9.20166	26.1134
	-15.7143	6.6562
	-27.9596	-22.5999
	10.1077	-18.2388
	-1.79802	-12.2455
	-28.6516	-26.4163
	-32.5842	-11.3994
	17.7637	32.5642
	-40.7788	10.2656
	-43.575	-11.3124
	26.8987	39.9838
	-12.8174	7.91571
	-32.1356	-22.8171
	22.2345	37.7857
	-46.6791	-11.6843
	-1.44241	-29.7568
	10.0379	-8.52886
	25.6082	37.8752
	2.13712	29.5753
	36.9542	-16.0969
	41.0145	-13.0564
	-5.96352	10.4846
	-13.7119	-1.17167
	15.4281	-32.1889
	3.54162	-13.0446
	-33.3457	-15.2152
	14.573	-38.6578
	14.7632	25.9216
	11.5005	31.1219
	-26.7406	18.9736
	-0.867898	34.4859
	35.539	-15.1164
	-2.75858	-33.4549
	-10.6411	2.75628
	-11.0326	-3.13379
	11.5421	-20.3551
	3.23988	-13.2706
	-44.9565	-9.38069
	-33.1755	-14.8461
	-35.4424	-10.4581
	-48.1619	-12.7401
	15.4641	-32.4428
	2.88295	-31.1182
	-14.4156	7.36636
	-31.4425	-25.4021
	-3.01241	57.8912
	-34.0605	-15.3334
	0.661036	58.3162
	-4.92107	56.9598
	7.05223	-39.2354
	-10.7327	-5.36876
	-6.34803	10.2401
	8.94795	25.3087
	9.71505	30.0276
	4.67038	-26.7701
	37.8711	-19.9593
	-11.833	4.2947
	38.6695	-15.0362
	12.4185	-21.1811
	42.0416	-11.8192
	-2.92514	39.3648
	9.42982	-9.94708
	42.1176	-0.706692
	16.3901	27.0665
	-39.9692	-14.496
	15.5005	-2.27484
	15.3315	-1.10661
	-26.9315	18.6882
	17.9015	-40.068
	-14.3335	7.89183
	-8.42709	8.1248
	-29.5936	-23.0321
	-37.02	-12.1979
	4.92634	-13.248
	11.7953	-39.1805
	-2.36741	10.5217
	15.9347	-36.2695
	-28.4872	-20.666
	39.447	-20.9646
	14.6233	31.1181
	-12.448	-1.49063
	9.35482	-10.0505
	-33.3708	-16.0123
	39.6581	2.78718
	10.3996	-17.5594
	38.4056	-13.4136
	-26.1605	20.4816
	0.576934	-30.39
	12.2443	-7.55909
	0.845712	-13.1085
	-41.0233	10.3889
	44.7626	3.7223
	-12.2982	8.40789
	-28.0058	15.3119
	-28.5494	18.5177
	6.88591	-26.7377
	1.1432	32.6916
	-45.929	-10.0692
	-23.2708	12.4402
	16.0261	-41.6296
	-3.40952	-33.0922
	8.02342	-13.9165
	-3.38164	8.51391
	-33.1092	-13.5687
	36.6722	-15.8631
	-0.94472	-12.4181
	3.31523	-11.5367
	10.551	30.1601
	10.4899	-22.2648
	-28.8316	-23.873
	-13.5249	1.11951
	14.7099	-30.9965
	-5.87846	55.3431
	11.0071	-38.4572
	40.1126	-19.3163
	-11.4616	-4.95551
	43.1054	-10.7623
	-39.6129	12.6905
	43.0017	2.35633
	-3.06663	54.5199
	9.10204	-14.9386
	15.8074	-36.1632
	2.76968	-27.1863
	7.68568	-40.0233
	-12.3569	6.62236
	-24.449	11.5427
	-30.6149	-27.868
	-39.2613	-12.932
	-3.74674	-27.6343
	-4.60131	-27.3375
	-45.2685	-13.2965
	39.8587	1.32304
	-0.653689	34.903
	-2.97692	33.8506
	34.8091	-14.4131
	-14.9944	2.52645
	-10.57	-1.80089
	8.71183	-23.9752
	-33.7103	-14.4921
	39.8141	-11.5761
	38.7915	-18.6429
	-10.5884	8.79536
	-0.702593	-19.467
	10.1182	24.9612
	14.0625	31.0678
	-33.1053	-22.5179
	-30.2983	-24.1937
	-26.0789	11.0557
	-39.6727	12.6301
	42.8285	3.28471
	-0.696617	-28.6676
	-36.9748	-12.183
	-3.33486	12.1483
	-0.273766	-13.2606
	-2.88648	56.1933
	-46.4367	-10.1593
	-4.94885	54.5519
	-26.6406	16.6444
	8.0765	-12.3451
	12.3234	-5.02753
	15.7558	-37.2458
	-1.96718	-30.9568
	1.21304	57.2233
	2.92233	30.6549
	-3.99985	36.0641
	6.97109	31.9719
	13.8627	0.291492
	-3.57478	28.2018
	32.8375	21.2314
	32.0266	20.0076
	-29.6191	-13.0269
	-27.1459	-24.16
	-4.15938	11.8466
	11.9344	-18.3618
	-38.2126	-11.211
	-45.2867	-9.88331
	-13.8627	7.01177
	-30.341	-20.4837
	-11.6098	-5.24434
	37.7977	-15.5072
	14.3121	26.9085
	0.214099	-16.4092
	-13.0505	1.47629
	41.9393	-10.3845
	26.0561	38.066
	-40.9185	9.21784
	-1.28373	-30.495
	25.1458	22.8281
	17.2032	32.8592
	15.2781	-31.6433
	11.6033	32.4923
	-0.462516	29.3943
	42.1153	3.67625
	9.2085	-9.42733
	-41.4096	10.6314
	0.227205	57.9106
	7.72842	26.7502
	13.1248	-7.16514
	-28.1075	19.1756
	12.0975	-7.35791
	-5.15142	37.2211
	-1.56727	35.0909
	29.8767	21.2833
	-8.16848	26.8847
	11.2261	-23.5935
	10.7549	-37.5341
	-13.8745	9.02727
	-10.1893	-0.450411
	-3.12513	-13.0393
	-28.0237	-18.8025
	-2.17278	9.68631
	38.5597	-14.9982
	-34.748	-13.4398
	-29.8123	-26.5322
	15.3045	-31.5438
	-6.27254	11.5809
	-14.3213	4.5964
	5.31463	-11.7795
	6.13029	-13.2047
	37.9165	-20.3369
	10.0869	-17.187
	41.1895	1.86383
	1.33456	-29.4041
	40.0927	-12.2283
	15.9214	0.164981
	17.2012	30.3732
	12.4837	32.9654
	10.1948	-39.8009
	-24.3336	14.9888
	-46.1366	-8.5203
	4.89047	-27.7768
	14.7368	-36.2691
	-39.8953	-15.3714
	-3.50637	55.6806
	-3.06841	-27.9384
	9.36723	27.0215
	-3.98317	29.9173
	-2.71764	39.7625
	-26.3798	19.5579
	18.3429	-40.3635
	-37.78	-12.4357
	-11.0532	4.91159
	8.91082	-25.424
	-0.00918691	-15.6192
	-30.4217	-13.1442
	10.711	-18.5638
	-40.0743	-6.88362
	-3.00554	11.6236
	11.8301	25.8121
	-31.4955	-23.6481
	7.36837	-10.6664
	15.6396	-32.9383
	41.3614	-2.94214
	-21.2906	12.1837
	-11.3338	-1.43956
	26.2845	37.6359
	-4.19313	54.1421
	-4.99477	53.6423
	40.1684	-18.1285
	41.9058	1.743
	-3.70943	56.5599
	40.7012	-11.6121
	15.0543	-2.16716
	-2.1758	-28.5717
	12.1971	-39.7942
	5.90805	31.5069
	14.1264	26.5465
	-4.38739	36.5998
	0.946145	32.0504
	27.6305	40.1278
	18.6287	-40.8878
	15.4428	-1.46764
	17.6013	-39.5985
	15.2393	-0.0918966
	29.3442	21.9228
	31.9827	19.6509
	-9.19936	26.1135
	31.3051	20.5581
	-16.412	1.2852
	-0.251959	-17.3521
	38.7286	-16.7138
	-13.0712	0.0421354
	10.7986	-21.9775
	41.2736	-11.9416
	8.16496	-32.2015
	39.0216	-20.584
	-1.53938	9.09312
	-8.89302	5.99335
	-47.9711	-10.638
	-31.3701	-11.2542
	-9.19373	8.10578
	7.14827	-39.4064
	-11.2804	-5.32064
	5.25555	-27.2318
	12.8174	28.9483
	-16.2024	7.61444
	-37.619	-10.6432
	-38.8502	-15.4199
	21.9342	37.4485
	40.7009	2.93682
	-29.6142	-28.2153
	15.3728	-36.4949
	14.0413	-38.3908
	10.5037	-14.8201
	7.44235	33.1441
	45.9374	3.59439
	5.93913	-9.84225
	-41.018	9.76618
	-40.9134	12.483
	-41.4368	11.3327
	1.74133	-29.0144
	0.173476	32.7821
	-5.48123	36.8931
	-4.10966	27.1047
	11.5947	-6.81622
	12.4949	-4.94837
	16.629	-41.5392
	17.8221	-39.9572
	40.5817	-20.9797
	-31.4692	-13.0235
	-37.832	-14.0012
	-4.36691	11.1326
	-11.0654	0.496498
	11.9518	-39.0874
	-7.37054	6.87731
	-39.1783	-10.8942
	39.0747	-22.1768
	10.037	34.2582
	7.89659	-10.2917
	11.5584	-23.2966
	37.5881	-15.7665
	-30.0314	-26.5201
	-32.2102	-24.9909
	-9.73228	-7.34858
	-1.00626	54.0299
	-14.8816	6.68405
	-5.45205	54.3055
	-46.7544	-13.3608
	1.2917	-12.1161
	9.35171	-14.1016
	40.799	-11.5934
	7.91485	-26.4466
	-1.22799	-29.4079
	-29.5615	16.3414
	11.396	28.1755
	11.8383	-5.84815
	42.6166	1.22927
	39.4853	1.89751
	3.31533	24.6162
	6.68035	27.5798
	24.0698	21.3846
	22.9664	20.9768
	-4.09906	30.2873
	18.4552	-39.8109
	-5.14683	37.1335
	-3.57151	28.4088
	-9.85364	-2.40537
	-33.8944	-11.1098
	-28.9169	-24.2978
	13.9955	32.2526
	14.3173	-39.7114
	7.97125	-39.4939
	-3.7559	12.6873
	-44.3648	-12.6727
	-6.95504	10.0488
	-8.66183	-5.71228
	25.1816	40.8858
	8.58182	25.9277
	9.37369	33.2026
	14.5698	27.4593
	38.7942	-19.9533
	-41.8576	12.6955
	-41.6202	10.3349
	-32.4448	-15.3438
	-12.1647	4.99077
	10.7831	-9.70241
	28.1877	38.7225
	2.09909	-11.6701
	41.0903	-14.0904
	1.83952	-28.1752
	9.13743	-22.7297
	29.5556	20.8764
	25.4167	21.3536
	22.6685	35.8386
	-28.2948	19.0324
	-0.198213	31.8833
	-28.3065	14.5963
	-2.27542	-31.2885
	-2.06583	-29.5113
	-0.430961	32.0306
	-0.279883	29.2013
	-8.03281	25.8049
	1.68677	-14.3926
	6.33108	-27.4221
	-31.7563	-16.3582
	-8.788	-6.30646
	-3.04087	9.61425
	-46.4705	-11.6465
	22.0143	38.6199
	27.3641	40.4818
	-32.8009	-12.0551
	29.3721	20.6927
	-11.4595	1.68038
	23.4598	21.3538
	-31.1835	-26.4382
	26.2289	21.7191
	9.31361	25.7933
	42.6361	-12.3215
	38.8485	-21.654
	14.0086	28.2143
	-29.7143	17.285
	41.6639	-2.58787
	2.75656	-31.8071
	-38.2086	-11.4939
	1.02813	54.7106
	-23.8684	13.2256
	-0.647306	28.9438
	-1.0177	29.7931
	-5.52392	37.4432
	0.422089	33.8233
	-25.1495	15.6595
	9.37853	-9.06938
	-14.7549	6.20196
	1.69313	33.1953
	-3.61046	28.4138
	-6.32268	10.5919
	-30.5308	-17.214
	-2.97962	-11.521
	14.9914	-32.3904
	40.6085	-15.0684
	-1.26312	9.7125
	-13.2726	-0.199922
	-46.1388	-8.46545
	-4.01614	53.218
	-44.3822	-13.8944
	-31.0687	-13.2565
	21.978	38.6936
	18.6878	33.7269
	12.9001	25.9487
	28.7324	20.2642
	-1.05186	54.1212
	-14.2855	6.90523
	0.47013	54.7018
	40.2136	-18.4191
	9.63366	-10.236
	1.26971	56.7702
	-31.6456	-25.59
	2.92059	-29.0743
	-24.1525	13.7021
	-3.49571	-27.9943
	-26.2203	18.1823
	0.202084	33.6911
	-5.93515	38.0144
	-3.57594	41.0916
	27.9904	39.5433
	32.8356	21.2268
	31.889	19.4502
	-14.0431	-1.42214
	10.6066	-40.159
	-3.70811	13.1188
	15.1317	-31.6009
	-28.8773	-27.6682
	25.0033	37.5893
	8.27605	-12.7216
	-3.4769	53.307
	-22.0214	13.9488
	-11.4365	-5.06471
	-45.57	-9.67571
	15.1381	30.7975
	15.4375	26.7874
	-0.243288	-19.0847
	39.3248	-14.182
	-27.6615	14.0047
	-39.5902	13.0728
	-30.7094	-8.68791
	-30.6788	-22.5607
	-6.93199	10.4694
	-36.9434	-13.6062
	-11.7192	4.49728
	2.18961	-27.6278
	-1.90551	39.3234
	42.7825	2.40948
	10.567	-17.0959
	-2.77023	-28.7445
	-5.04634	-27.2899
	0.873435	57.6431
	15.9121	-37.4322
	-3.60441	41.2972
	-3.99088	-27.7322
	-5.88083	37.8987
	28.2986	38.3847
	-36.9956	-8.72001
	-12.1585	-5.76948
	-33.3606	-14.5466
	6.2054	-11.8691
	43.8599	-12.9654
	-29.9067	-20.7751
	-11.6542	4.5496
	-0.698646	-19.3456
	-44.3406	-13.7927
	-46.7048	-11.101
	-4.14248	10.0255
	14.2934	-29.9389
	22.1217	35.6287
	14.6754	30.7453
	4.40226	31.0116
	-27.3935	12.9411
	0.575104	-28.4736
	38.413	-20.7154
	42.5518	2.46183
	17.0735	-38.8501
	9.22311	33.0891
	10.9624	-8.05909
	-28.9053	18.558
	28.6087	37.5402
	-4.83753	56.3076
	-4.03201	36.4294
	0.0906202	31.5219
	24.5728	21.4772
	25.9145	37.4152
	13.281	-0.439538
	9.60562	26.9365
	28.5866	19.8068
	16.5385	-40.5635
	-39.2704	-5.89416
	-3.41151	28.1278
	15.7383	25.6692
	-29.1485	-14.2582
	-43.0359	-12.6162
	-7.73326	9.44259
	14.8154	-32.9837
	-12.5421	-5.54744
	9.83727	-20.1187
	-31.9417	-12.5296
	9.92713	-40.7289
	-10.3178	4.37181
	8.69713	27.3477
	-32.2875	-22.2522
	38.1973	-14.8582
	14.2883	33.7153
	24.5952	39.546
	-47.9312	-10.6508
	-5.24866	53.9233
	-26.5762	-22.3266
	28.2986	38.3847
	2.79382	-12.2643
	11.1923	-7.90927
	-41.0964	10.0217
	14.6595	30.4587
	-0.151207	-29.8382
	5.02382	32.4141
	23.7644	22.3729
	0.156267	30.8241
	-2.03275	34.8701
	-26.7986	18.3198
	-0.594688	29.5493
	0.965805	57.6723
	14.5887	-2.10772
	-3.17823	-33.4241
	15.276	0.211159
	31.9269	19.5193
	-9.20166	26.1134
	2.35823	-27.4809
	-8.34666	7.69991
	-31.4605	-13.0629
	10.1923	-39.1413
	-11.3195	-0.886127
	-12.7677	3.98027
	16.4223	-34.1197
	-30.2147	-26.2615
	10.0249	-23.1577
	40.3856	-15.7425
	-3.06772	11.5236
	8.10035	-13.3602
	12.8967	32.1422
	40.6658	2.50606
	-39.8033	-15.406
	-46.1379	-13.5122
	-0.61917	-12.541
	43.8257	3.96214
	10.7886	28.0598
	-3.71542	53.2917
	-2.42462	35.2712
	-3.5301	36.0131
	-22.5484	13.1651
	15.297	27.0219
	5.32558	31.2633
	-25.2882	16.0428
	-2.82481	33.8081
	-0.585208	29.0227
	15.8302	-41.6401
	-1.18965	55.768
	-26.9763	18.0509
	-3.70663	28.7377
	29.0063	20.067
	-9.21679	26.1111
	-37.09	-8.72511
	0.435158	-20.059
	-35.4375	-14.0239
	12.068	-19.1073
	-44.9915	-10.5238
	-28.0728	-26.17	-26.17
	16.592	-36.6165
	10.9488	-14.2038
	12.2727	26.6292
	41.7453	-5.64798		-5.64798
	-4.98433	10.8193
	-3.95405	53.2874
	25.6443	41.0477
	-28.8259	-21.6766
	39.3951	1.25442
	-33.0088	-16.0819
	9.6469	27.7343
	-13.479	4.00562
	25.9209	37.6548
	-25.6797	16.726
	-10.6146	-4.016
	-28.6995	18.6764
	1.24327	57.0025
	24.2301	21.2054
	29.1892	20.6344
	4.61664	30.2653
	-0.296008	32.1511
	-0.145544	-27.7639
	-23.365	13.4876
	7.55278	31.773
	-8.14251	26.8798
	-23.1869	10.7493
	0.140235	-16.4285
	-32.2273	-22.5188
	-47.8314	-14.1437
	8.36765	-10.3445
	39.7868	-17.2174
	8.45296	-40.8365
	-11.6768	-0.2916
	12.1432	-19.3051
	-10.1378	-6.15628	-6.15628
	13.5429	-30.5128
	-6.92634	7.96229
	-3.97032	-12.9571
	-39.7388	-15.2678
	42.3842	2.98234
	14.7558	33.4183
	10.1998	28.9559
	5.78489	27.3828
	38.4926	-20.69		-20.69
	40.0984	-12.663
	-33.8215	-16.0662
	-22.1778	13.8571
	24.4543	23.8209
	2.21772	-30.2419
	14.3237	0.0282619
	-1.27493	57.41
	-5.60288	37.6175
	0.532739	59.3865
	17.7549	-38.7273
	4.40949	30.7082
	-3.04741	39.3655
	-29.3355	-28.6134
	18.4282	-40.0427
	-3.71314	28.8976
	15.3467	25.9515
	-3.60263	41.115
	-8.17476	26.8909
	-31.2861	-8.67042
	-0.851598	9.0343
	-37.8285	-10.4633
	-14.0732	0.569556
	-0.223633	-17.0511
	14.4524	-39.6204		-39.6204
	-27.8065	-24.784	-24.784
	-35.7938	-14.5808
	12.7797	29.9552
	21.7503	22.017
	-5.96159	10.439
	-15.6713	6.89942
	14.5817	-30.8294
	8.46007	-10.8756
	41.7867	-12.82
	37.7379	-19.0672
	14.8451	32.821
	2.19677	-30.6596
	6.9967	31.8296
	23.7039	23.8526
	-0.831139	53.4242
	-28.9112	-19.7015
	-46.3858	-13.9839
	40.3906	2.35722
	-22.2748	12.8065
	-25.53	19.0114
	-27.211	17.9958
	11.6118	-5.461
	44.1563	2.25558
	-29.6491	17.5696
	27.1128	40.6611
	25.7402	38.5814
	-3.95664	36.1929
	-4.66404	38.6094
	-2.96216	-33.0874
	41.7809	-5.42457
	-3.59351	40.9255
	29.6644	21.7565
	-35.7927	-9.50046
	-31.904	-12.5882
	-13.5405	-1.12168
	-0.354583	-18.1394
	39.9766	-19.9335
	-14.9425	5.93871
	-46.2636	-10.9946
	-28.8336	-21.6315
	17.1386	32.3361
	9.54195	-20.8536
	-4.18068	-12.7282
	14.9173	31.6869
	-38.5529	-12.4222
	41.1129	2.33215		2.33215
	39.6517	-15.928
	12.5007	-23.9101
	9.90104	-11.4264
	28.4909	37.3099
	10.0212	32.9783
	25.0544	22.6113
	-39.6435	-16.3436
	45.0569	3.16925
	-8.95346	7.39471
	-29.0755	-25.3145
	39.1654	1.67289
	13.8074	-39.1335
	41.4489	-11.0758
	3.91949	-28.2988
	-6.03991	9.50743
	13.3429	25.6924
	23.4196	21.184
	-41.1828	12.9123
	-27.7152	15.451
	-26.411	12.1632
	-3.20926	-33.6645
	-2.45698	-33.3678
	0.495893	31.0797	31.0797
	-4.11628	36.5501
	-29.8361	-24.8052
	-47.3436	-13.9149
	1.41643	-26.4808
	6.32476	-25.6372
	11.9348	-21.9016
	-7.19968	6.68239
	-37.3721	-14.1125
	-9.2649	-7.42926
	37.8813	-22.0746		-22.0746
	40.7697	0.985844
	-27.4264	-21.0938
	-3.68886	10.2589
	-33.5182	-14.1837
	38.1135	-14.8747
	-14.9668	3.43277
	13.9062	26.3113
	-5.00535	38.5967	38.5967
	43.0013	3.34386
	6.47214	-10.5717
	4.61584	-12.5786
	14.7987	-0.212347
	-10.2777	-0.393172
	-1.07353	-16.1676
	-4.64865	56.1617
	-3.1607	57.0123
	-30.8235	-27.4046
	-40.1408	-12.3107
	5.18957	31.55
	2.67882	30.0909
	8.49622	27.2914
	11.0953	-17.425
	9.44679	-41.7043
	0.226025	57.8482
	15.4792	30.0963
	-2.2421	34.1814
	22.0076	25.5647
	13.2918	-2.50818
	-35.8994	-9.55161
	11.7969	-16.7913
	-30.7279	-18.5694
	-45.2004	-12.4472
	-12.2309	8.39069
	-47.8513	-10.3255	-10.3255
	-35.6343	-17.0922
	-12.0197	-3.67625
	-12.1955	2.43633
	-5.78285	57.2489
	7.41439	26.9939
	13.7658	26.3551
	9.77256	33.4071
	-29.3383	-26.8419
	27.6165	39.0474
	10.4748	-9.09778
	2.0217	-11.9067
	-0.889569	57.385
	-1.29227	54.7188
	1.86463	-28.7429
	39.6779	-17.0304
	42.7397	-13.2738		-13.2738
	22.064	36.5455
	-40.0762	13.0186
	16.4159	-33.3284
	-29.86	17.0847
	-25.8991	12.4108
	-3.85137	11.2562
	13.5517	0.25416
	14.0056	-0.324094
	0.241315	-19.9754
	15.4283	26.9722
	0.319359	32.0805
	11.7514	-5.2746
	14.9759	-1.45378
	-31.6343	-11.9466
	-13.5329	2.83143
	-0.601592	8.76045	8.76045
	43.96	-13.1811
	21.7039	36.9408
	24.0376	39.4248
	27.5792	40.2011
	11.9185	28.0659
	23.1792	36.1366
	-45.3798	-10.8192
	27.4741	37.7044
	11.8391	-7.77724
	11.6801	-19.8226
	-28.2586	-20.0982
	5.13661	31.3751
	23.1702	20.9722
	36.9286	-21.5219		-21.5219
	7.72179	-40.0971
	-10.4267	-4.66753
	-27.2454	-24.8868
	-39.0254	-13.4508
	1.50313	-13.4459
	15.3011	-0.876883
	15.7443	0.163228
	-24.5827	12.616
	-5.39941	7.58686
	-0.834613	34.7122
	-12.8421	-0.0900159
	9.97945	-11.7255
	-9.89701	7.35438
	42.2759	1.93271
	2.64027	-29.1686
	6.78785	-27.3206
	16.24	-38.1674
	-1.66421	31.1612
	-1.94922	-30.9726
	-12.3764	4.95177
	-36.8738	-10.5205
	-44.2224	-12.8835
	11.3711	-23.3104
	39.1225	-15.3992		-15.3992
	7.62095	-10.9051
	-2.83714	-12.7534
	-10.7941	1.47413
	-14.9891	5.54835
	-36.3044	-13.8401
	-5.05617	10.0485
	40.0399	-19.8887
	9.79557	24.7536	24.7536
	15.7981	25.3582
	15.9486	-35.7219
	-1.83361	54.4141
	1.99799	-11.3066
	-12.1079	-4.32904
	-30.3054	-26.0334
	2.05422	-29.3815
	11.6132	32.0433
	5.22092	-26.2932
	-4.28084	-27.4847
	-4.91293	-27.2746
	0.347608	34.3953
	11.647	-40.331
	13.481	-3.03706
	11.5625	-5.24824
	-27.918	14.8265
	17.8417	-39.659
	16.0098	0.185046
	5.55013	56.1241
	32.8429	21.2397
	-34.3332	-9.13303
	8.17001	-26.4315
	-2.62828	-12.2049
	-15.2309	7.67493
	-37.375	-12.0505
	-32.2386	-14.103
	-41.382	12.8652
	-40.6166	11.6268
	-31.6105	-15.7791
	-27.3082	-25.6615	-25.6615
	26.9223	38.51
	23.7695	36.3881
	-31.043	-21.7007
	38.8646	-16.8165
	27.9904	39.5433
	10.2359	24.9416
	23.8168	22.7791
	10.5923	33.8602
	-47.1478	-12.6183
	10.9031	-19.7631		-19.7631
	16.6715	-33.5882
	9.52058	-9.54412
	-3.12762	9.87861
	18.7563	33.8348
	-12.9697	0.738221
	13.3667	31.9377
	13.4606	-7.27287
	-23.8897	14.1606
	-2.71342	-32.4288
	-0.963565	33.3515
	10.6068	-38.6216
	41.453	1.47554
	-11.1912	7.56918
	41.1502	-13.4862
	14.7629	-36.8627
	2.43683	-29.3216
	34.7873	-14.4777
	-3.48157	28.3178
	1.87681	-10.496
	-35.4019	-15.9669
	-32.5225	-23.1515
	10.8479	-40.1922		-40.1922
	37.1875	-22.7494
	-27.1873	-21.6165
	-30.5089	-11.4696
	-39.9829	13.0358
	32.8463	21.2431
	-4.27864	53.5039
	-46.9896	-12.2485
	-10.7183	5.8161
	-2.31819	11.7593	11.7593
	-2.92197	56.7274
	-24.4486	11.8994
	0.714922	58.4955
	5.551	56.1252
	-11.9082	-2.89174
	-0.825385	57.1211
	27.5243	39.4671
	31.9749	19.6423
	42.6017	2.531
	25.1617	21.7642
	23.5972	22.1608
	22.0292	21.85
	2.281	30.1835
	11.091	-11.2378
	-26.201	17.0317
	29.1947	39.4742
	-14.9377	1.64789
	7.66004	-26.1295
	-16.1324	7.38814
	-43.3725	-12.7461
	-6.47554	7.4157
	-12.0907	0.880416
	-11.1096	-5.27481	-5.27481
	-3.59524	8.46315
	17.4049	-32.0439
	-1.251	-12.3927
	-29.811	-14.8947
	41.6165	-12.3235
	-29.2284	-24.5304
	2.24968	-26.8519
	11.493	-18.4287
	10.2335	29.2466
	8.4088	-40.8868
	9.12741	-11.3624
	-45.8043	-14.9048
	14.1286	-29.1596		-29.1596
	-34.7744	-17.7022
	39.3698	-14.7183
	39.9564	1.28873
	-30.2055	-29.0899
	1.89568	-12.2305
	38.7414	-21.719
	-26.9744	13.2855
	-27.8019	17.7978
	42.8977	1.82804
	-1.6757	-30.134
	13.8117	-37.2223
	-0.618027	-20.2421
	4.12663	-28.0026
	-20.8258	11.885
	-35.8444	-11.2454
	-28.5538	-22.6421
	11.259	-19.7703
	8.25316	-13.2794
	0.28384	54.7278
	-47.5967	-12.932
	-3.80282	53.6723
	41.8094	-5.15725
	15.253	-2.21901
	-1.30345	-19.5639
	-2.14082	53.8379
	-5.58893	54.4909
	37.1696	-15.7037		-15.7037
	26.6086	41.002
	-29.7127	-23.059
	1.45368	55.0889
	24.6351	23.1125
	-24.9984	15.1856
	-9.92804	-5.31609	-5.31609
	-8.88451	7.42368
	-41.3908	-11.2554
	-26.849	20.0828
	16.3369	32.874
	15.3205	26.1926
	-11.8853	3.56174
	-3.52184	11.0762
	2.00878	-10.846
	8.01752	-25.0604
	10.3	26.4319
	1.86946	-27.6992
	14.5173	-2.64955
	16.7622	-33.0315
	15.7489	-0.533008
	-4.68764	36.4102
	2.95322	-11.217
	-0.810469	-20.243
	-37.9111	-15.0425	-15.0425
	16.1457	-33.4251
	-10.072	-0.358345
	9.91468	-16.6179
	40.6293	-14.0662
	-41.3716	-14.2221
	-2.10093	8.60038
	39.6844	3.26988
	9.3609	-40.2702
	45.0123	3.40994
	39.9012	-19.9723
	-12.2951	-5.46543
	14.2235	-37.361
	8.1197	-32.0417
	44.7695	2.19435		2.19435
	8.48206	-26.7156
	-44.4369	-11.7266
	6.38037	-26.4909
	-30.464	-23.6974
	-15.3941	7.38051
	-31.4109	-13.5684
	-7.74468	6.59942
	-24.3915	12.9274
	9.74644	-13.6649
	-28.9662	18.2537
	-1.19116	32.4754
	-40.0318	11.7068
	-1.18851	-12.6142
	17.1246	30.3793
	13.506	32.1529
	-1.05086	-29.4642
	22.8202	24.79
	13.534	-0.310398
	0.532739	59.3865
	-19.5202	11.0528
	-28.0605	-24.7089
	-2.87452	-11.8145
	-31.2538	-12.8321
	11.8723	-16.3998
	-3.81742	9.66659
	-40.964	-16.0723
	-30.0476	-21.8337
	38.0948	-13.8869
	42.3013	0.633737
	10.2457	28.3127
	2.13089	-12.5752
	-0.184238	32.7857
	6.70294	-26.3123
	-45.3063	-12.3646
	-11.9262	0.569179
	-25.9978	11.2175
	-48.0088	-13.2035
	10.7587	-39.2398		-39.2398
	37.8762	-21.2829
	-11.0238	7.57195
	6.81963	-12.1639
	12.5132	-23.8946
	10.6076	26.4276
	3.07839	-26.6191
	-29.4608	15.2592
	-30.1153	16.2797
	-5.76981	55.0076	55.0076
	10.8274	32.1002
	25.4404	37.9782
	23.1218	22.9791
	23.6547	36.6401
	41.8848	-10.9101
	2.41557	-30.7808
	45.1672	3.80872
	15.9296	-34.7673
	19.0565	-39.7089
	18.5854	-39.2668
	38.7485	2.52693
	3.2817	24.6389
	-36.4151	14.0137
	29.9914	22.6494
	-10.6975	6.28468
	10.4876	-11.6888
	10.9237	-39.9432
	-27.1364	-23.6429
	-45.504	-13.1015
	-39.1549	-13.4651
	-4.53635	12.7335
	-29.5288	-20.1928
	36.4484	-14.5438		-14.5438
	-33.6086	-11.7477
	-9.60035	-5.14769
	43.251	-10.0297
	37.2472	-20.8649
	18.8387	33.8643
	-11.4115	2.50043
	-35.4982	-17.151
	27.6129	19.5587
	11.277	31.6474
	9.02958	25.6508
	8.00873	-26.2522
	41.2109	2.05215
	-40.844	10.7544
	13.8627	0.291492
	16.0975	-37.756
	25.3061	21.377
	-0.598312	32.5473
	3.09052	-11.8083
	7.97049	-32.1835
	-4.26215	55.232
	26.8383	40.8517
	26.6771	37.4921
	-21.6632	12.039
	1.42038	55.2761
	22.7916	36.1128
	29.5853	21.2982
	14.1554	-2.24853
	-26.3188	17.8836
	18.9915	-39.9684
	-7.97577	25.7769
	-34.1133	-11.5061
	-2.54455	9.93826
	-29.7042	-14.3623
	-14.2387	-0.260383
	11.2392	-19.6472
	5.69032	-27.5917
	9.17271	-12.6089
	39.2698	-20.4138
	-14.4092	5.506
	-45.9432	-13.5239
	12.157	-37.9078
	-9.16847	-5.70625
	38.0579	-14.5525
	-29.787	-27.558
	40.5213	3.23005
	6.05378	28.3594
	-7.11573	6.85326
	2.05786	-12.8898
	-0.671417	-19.7317
	14.3275	-29.8511
	-29.8312	15.8199
	-26.9806	13.2876
	43.7264	2.09836
	1.09145	-28.1795
	10.1926	31.5339
	40.3042	-11.4529
	-5.3016	55.6086
	-33.23	-16.8331
	-43.3114	-14.1944
	-0.98394	32.5067
	-3.48733	56.3494
	-32.7743	-21.9065
	16.1914	28.8667
	-30.5392	-11.7916
	10.0779	26.6126
	-3.60919	13.1676
	-9.92506	-4.42668
	16.9517	33.0216
	16.1664	33.2868
	-5.89166	56.1836
	5.82054	-9.90635
	-30.2954	-26.249
	25.3993	39.8227
	38.2147	-18.4169
	-44.5171	-8.92099
	-41.6757	10.2227
	1.40762	55.3709
	-28.2866	18.9941
	-23.6854	12.9555
	16.3641	-32.7826
	-33.3856	-22.0269
	9.15645	-14.3649
	-0.357235	-20.476
	-1.14493	31.2183
	13.8776	27.1201
	24.6905	22.331
	29.2029	21.5329
	25.7534	21.7657
	23.2333	21.7037
	10.0481	33.0114
	-15.3741	6.6574
	40.913	-11.3041
	-25.8955	19.5601
	12.1867	-7.55181
	14.2321	-1.57716
	-12.576	-0.951963
	16.0471	-38.7126
	0.378087	34.0951
	0.279522	-28.843
	-3.97251	-27.6784
	-32.0798	-8.41792
	-27.3049	-24.8728
	-45.3927	-11.1675
	-19.9486	11.089
	-10.0192	-3.25354
	-5.8415	10.427
	-30.9274	-12.4849
	24.4105	36.9223
	-36.8864	-11.5392
	1.18521	57.5869
	-4.76419	55.4835
	5.87135	-9.74973
	14.5489	-35.8733
	11.4633	-39.8798
	-30.8457	-21.5122
	-41.431	11.9024
	-23.7171	11.8326
	-29.9234	16.8744
	-24.3256	13.326
	-24.9888	15.9152
	0.839806	-11.806
	27.6021	39.2773
	22.0642	36.0581
	14.4278	26.5854
	3.67993	-28.5239
	38.0278	-20.3999
	6.82241	-26.7846
	-0.944092	-28.2505
	38.744	-17.127
	7.09656	27.4798
	-2.77569	-32.7683
	10.0803	-18.0426
	13.3444	-0.436426
	10.6475	-7.40114
	43.9712	1.11587
	-2.68462	35.4768
	-3.61799	-27.9052
	-8.35175	10.3128
	-3.16489	-11.5554
	11.8709	-37.6583
	14.1175	-30.4445
	-38.0963	-12.1698
	-39.7686	-17.2684
	-11.6417	5.93508
	12.288	-21.1481
	37.4269	-21.6315
	-45.4823	-14.2976
	-28.771	-26.1843
	16.8309	29.6529
	11.2348	28.5553
	1.43574	-11.0079
	39.1312	-19.0709
	-4.72975	7.82249
	10.7184	-17.1922
	9.30417	-11.0098
	-39.4265	-6.12099
	41.6147	-10.5535
	-30.7296	-22.699
	1.02264	-27.0336
	-32.7936	-15.9341
	7.07914	-40.0146
	-10.9401	-1.01053
	41.8455	2.72984
	-2.54614	33.6292
	39.9409	-15.4659
	-30.1158	16.28
	-25.8991	12.4108
	15.4283	-35.2891
	27.427	19.9246
	24.0356	20.4162
	-14.16	8.36477
	-30.8657	-18.8976
	-31.6942	-11.246
	-3.17215	9.67798
	-2.7686	57.7876
	-5.31624	56.3995
	7.06482	-27.4304
	-0.423809	-12.3062
	38.9526	-18.1978
	-44.2175	-11.4622
	28.1331	39.163
	-26.6474	-22.2112
	0.855043	58.1754
	27.6958	37.66
	22.5732	22.4621
	8.67506	24.5754
	-9.80958	7.23584
	43.3883	-12.6371
	43.0559	0.919414
	-12.5918	-3.57251
	23.1213	36.5615
	-34.2886	-16.386
	8.52079	-9.18894
	1.09868	-30.1978
	-22.3219	13.2183
	11.9082	33.4857
	-40.843	10.0916
	16.3968	-39.9223
	-26.5859	17.0224
	29.4127	20.4216
	-41.4628	12.8518
	-2.9292	-32.9487
	13.6739	0.730603
	-5.87594	37.4101
	-5.59474	6.18983
	-31.0374	-16.1835
	22.1939	37.2891
	26.8044	38.1862
	23.1863	38.3024
	-27.7003	19.4074
	-24.7685	12.8703
	-47.8399	-11.4592
	17.4594	31.3556
	14.501	30.4215
	14.7204	26.06
	10.7584	33.043
	16.135	-38.9536
	-7.72116	-6.62363
	-16.328	6.53455
	-40.2271	11.4995
	-11.7868	-2.84098
	-31.6743	-26.4246
	38.0705	-16.8132
	3.60024	-12.4133
	-39.5457	-15.6672
	43.1741	1.21276
	12.8417	-21.329
	43.2115	-10.155
	-35.7426	-11.0509
	-29.2209	-24.7902
	-45.9741	-8.3433
	10.1664	-10.4106
	14.5931	-31.6096
	0.600866	58.8347
	12.8071	-7.44381
	13.4614	-7.34095
	-3.98584	29.8019
	29.3826	21.1296
	-1.20267	-29.891
	1.03065	33.4051
	0.816896	34.1293
	-5.80711	37.7949
	18.6779	-40.3809
	35.3876	-14.3241

## Sheet: Extended Data Fig. 1g
	All actions t-SNE1 score	All actions t-SNE2 score	Action T1	Action T2
	13.0791	-38.3126
	-13.5684	2.64587
	-1.9393	9.2233
	-12.9022	6.98887
	8.16804	-32.0518
	-10.5104	-3.18145
	-34.666	-17.5976
	43.8798	2.66882
	-37.9788	-13.2899
	15.6483	31.464
	-29.125	-19.9686
	-3.37648	-11.6442
	-6.0879	7.60757
	38.6993	-19.9343
	8.70659	-9.87875
	8.77629	31.5356
	5.36754	28.6865
	-30.1392	-26.7062
	-26.1443	12.715
	39.4932	-15.6059
	-46.0045	-9.0959
	7.13284	-12.1731
	42.9535	-12.1875
	-40.029	11.7765
	-24.7382	12.2002
	13.9925	26.9424
	-2.1578	35.4287
	-1.52556	-19.6912
	41.3626	0.407446
	-27.5595	19.5348
	16.7053	-40.477
	15.3871	-33.9064
	-0.179364	-29.5964
	-4.86027	-26.7832
	-34.2322	-9.08947
	2.66663	-10.0629
	-46.946	-11.0187
	-31.2866	-14.8622
	-27.7501	14.155
	-40.0673	-13.4812
	-27.9865	-23.7762
	38.2453	-14.2011
	-12.3992	3.36633
	16.7445	30.2781
	6.92738	29.4907
	-5.13956	9.64438
	14.8436	-36.8194
	41.3199	-2.83167
	0.59208	-12.6
	9.93384	-38.2828
	-10.6245	-2.85127
	-1.50076	9.86813
	-0.822986	58.1219
	-4.24537	56.1982
	-23.7158	11.8336
	11.6967	-17.6048
	-3.02563	39.326
	41.1499	2.89073
	9.90985	-9.81899
	-15.023	6.49505
	42.1335	-11.3602
	-27.9514	18.7591
	16.1574	-33.6296
	-1.34364	-30.032
	1.03479	56.8663
	-2.30067	-31.3179
	9.22045	-19.8448
	-9.08758	-5.09607
	-33.7556	-16.7073
	-33.03	-15.2225
	-29.2253	-28.5864
	-40.7435	-14.2924
	42.8133	-11.7801
	37.7501	-18.8763
	-3.38524	10.5885
	-14.5471	-0.392344
	27.6008	20.1167
	29.9765	21.7197
	10.7047	-16.7309
	23.8413	23.0531
	22.5199	24.9927
	10.1146	34.2614
	11.1542	25.5195
	39.7153	1.19078
	-47.5853	-12.8452
	-6.80369	10.9205
	44.0035	3.39464
	-2.97295	-13.0467
	-25.6421	15.5549
	-31.7688	-22.6072
	-3.54522	55.1191
	-21.7314	12.8049
	7.90505	-13.7158
	0.742903	33.1814
	14.1212	-30.7988
	-11.434	2.28351
	12.5114	-20.8412
	-3.82557	29.058
	1.27531	-26.667
	11.5563	-38.8942
	-26.6497	20.2372
	2.81929	-12.3823
	14.913	-38.1493
	2.17038	-13.9135
	10.6782	-18.3381
	43.92	-13.0881
	-30.789	-26.43
	-46.925	-10.1782
	-34.7677	-11.7871
	-41.0904	10.6644
	-41.0749	12.9325
	-3.54449	8.94915
	14.5394	31.634
	24.6103	36.0252
	28.2059	38.7498
	-9.5369	-5.80601
	13.2492	-0.751322
	22.23	37.6776
	10.9027	32.8985
	-39.9099	-12.1575
	-0.83206	-20.0746
	8.64699	26.9562
	-0.15847	57.1632
	-29.4024	17.9689
	5.95938	-9.875
	-29.1988	-19.9361
	26.0561	38.0659
	21.0247	34.981
	-13.5532	2.00473
	41.6302	-11.2404
	-17.1982	7.08205
	17.8515	-33.0967
	-39.3284	-5.98177
	37.5377	-15.5322
	-32.4371	-13.6313
	-23.8887	12.6279
	6.46482	29.7756
	1.26734	-27.6125
	-35.3665	-16.1444
	-9.96433	-4.479
	-13.4796	6.20106
	9.79192	-18.1957
	1.29776	-26.164
	-45.3523	-9.5307
	16.3634	-32.9259
	38.3688	-16.5018
	12.1269	28.6447
	8.80924	24.7483
	21.4524	35.5242
	41.5804	2.3673
	-4.74749	12.8734
	24.5539	22.0361
	4.09852	-11.0859
	-31.042	-26.6022
	42.1194	-11.6199
	-1.70442	56.1559
	-29.8824	-18.7493
	15.1555	-38.6641
	8.86466	33.0815
	-29.6539	17.569
	-25.6672	12.1764
	28.7868	20.6827
	23.2425	22.183
	26.2354	21.8108
	-0.531279	31.0469
	-0.419193	29.9098
	18.8233	-40.2016
	28.5176	19.1794
	-8.14898	25.7958
	-9.0792	26.0993
	-15.0435	3.81552
	-36.7833	-10.0328
	-9.27919	-5.43386
	12.3897	-20.5011
	20.0125	34.6793
	14.5442	30.0258
	-31.3356	-19.4354
	43.7358	-12.3453
	38.7769	-14.2476
	15.9758	-35.9195
	-27.8813	-20.885
	-41.7242	9.58548
	-31.0828	-12.8749
	-11.418	1.20235
	-45.1181	-11.8617
	25.5847	37.3316
	11.2133	30.0385
	-4.63808	58.1203
	-41.3504	12.0667
	-9.54947	7.3975
	1.24204	56.6128
	3.68573	-28.2659
	-25.7717	16.5202
	42.0441	1.19223
	9.9578	-8.98415
	-0.400509	-21.4185
	26.7135	40.9399
	-29.2163	18.1318
	-2.61311	-33.3987
	29.5705	21.5546
	5.62393	27.5778
	-2.85941	39.7706
	24.2876	21.8869
	-3.44597	-33.4984
	-8.1308	26.8824
	32.9258	21.345
	-14.4112	0.18657
	-35.7996	-10.692
	-45.6413	-11.9769
	9.86657	-26.1725
	-10.8779	7.6731
	15.1984	-38.1542
	7.47213	-39.1624
	-31.0684	-19.8046
	-3.82931	11.7882
	38.5177	-17.5929
	22.7448	38.2436
	8.53812	31.3586
	3.98553	-11.9353
	11.6223	-5.70286
	-31.3305	-25.9101
	-10.0378	-6.69678
	9.03566	-23.6884
	0.780017	57.0934
	43.272	2.29423
	-39.8811	-16.9278
	-2.68214	39.7719
	9.98705	-9.478
	15.8416	28.4399
	9.48906	25.5797
	-5.39164	54.0956
	-24.9772	12.5671
	43.4205	-12.751
	14.8263	-1.22789
	-28.9331	17.2914
	1.41827	-28.2795
	-2.30429	39.3888
	-16.952	6.26289
	-14.6286	2.02552
	-3.11875	10.2542
	-42.813	-12.6076
	-32.8347	-11.2435
	37.7182	-22.0843
	11.4189	-17.8518
	-11.0909	-4.23492
	39.0438	-15.8378
	7.03215	-40.4289
	22.3828	36.7145
	-28.7178	-20.2072
	13.5542	27.0234
	5.68292	29.5011
	28.9368	20.236
	-47.2252	-9.53759
	-39.2557	-15.3258
	3.57422	-30.6115
	41.1451	1.01865
	-30.6387	-26.1065
	7.78988	-25.3955
	11.4534	-23.5068
	45.4968	3.72316
	-6.99707	8.32766
	-0.429825	-20.716
	7.59088	-10.2419
	-5.76981	55.0076
	-2.35797	56.5656
	1.34159	55.8888
	17.6055	-38.9599
	-0.350084	55.2368
	-5.0994	-26.6104
	14.5559	-2.33147
	-5.2772	37.276
	-6.07017	38.1477
	-3.99727	33.5224
	-8.08765	25.8207
	-9.20166	26.1134
	-15.7143	6.6562
	-27.9596	-22.5999
	10.1077	-18.2388
	-1.79802	-12.2455
	-28.6516	-26.4163
	-32.5842	-11.3994
	17.7637	32.5642
	-40.7788	10.2656
	-43.575	-11.3124
	26.8987	39.9838
	-12.8174	7.91571
	-32.1356	-22.8171
	22.2345	37.7857
	-46.6791	-11.6843
	-1.44241	-29.7568
	10.0379	-8.52886
	25.6082	37.8752
	2.13712	29.5753
	36.9542	-16.0969
	41.0145	-13.0564
	-5.96352	10.4846
	-13.7119	-1.17167
	15.4281	-32.1889
	3.54162	-13.0446
	-33.3457	-15.2152
	14.573	-38.6578
	14.7632	25.9216
	11.5005	31.1219
	-26.7406	18.9736
	-0.867898	34.4859
	35.539	-15.1164
	-2.75858	-33.4549
	-10.6411	2.75628
	-11.0326	-3.13379
	11.5421	-20.3551
	3.23988	-13.2706
	-44.9565	-9.38069
	-33.1755	-14.8461
	-35.4424	-10.4581
	-48.1619	-12.7401
	15.4641	-32.4428
	2.88295	-31.1182
	-14.4156	7.36636
	-31.4425	-25.4021
	-3.01241	57.8912
	-34.0605	-15.3334
	0.661036	58.3162
	-4.92107	56.9598
	7.05223	-39.2354
	-10.7327	-5.36876
	-6.34803	10.2401
	8.94795	25.3087
	9.71505	30.0276
	4.67038	-26.7701
	37.8711	-19.9593
	-11.833	4.2947
	38.6695	-15.0362
	12.4185	-21.1811
	42.0416	-11.8192
	-2.92514	39.3648
	9.42982	-9.94708
	42.1176	-0.706692
	16.3901	27.0665
	-39.9692	-14.496
	15.5005	-2.27484
	15.3315	-1.10661
	-26.9315	18.6882
	17.9015	-40.068
	-14.3335	7.89183
	-8.42709	8.1248
	-29.5936	-23.0321
	-37.02	-12.1979
	4.92634	-13.248
	11.7953	-39.1805
	-2.36741	10.5217
	15.9347	-36.2695
	-28.4872	-20.666
	39.447	-20.9646
	14.6233	31.1181
	-12.448	-1.49063
	9.35482	-10.0505
	-33.3708	-16.0123
	39.6581	2.78718
	10.3996	-17.5594
	38.4056	-13.4136
	-26.1605	20.4816
	0.576934	-30.39
	12.2443	-7.55909
	0.845712	-13.1085
	-41.0233	10.3889
	44.7626	3.7223
	-12.2982	8.40789
	-28.0058	15.3119
	-28.5494	18.5177
	6.88591	-26.7377
	1.1432	32.6916
	-45.929	-10.0692
	-23.2708	12.4402
	16.0261	-41.6296
	-3.40952	-33.0922
	8.02342	-13.9165
	-3.38164	8.51391
	-33.1092	-13.5687
	36.6722	-15.8631
	-0.94472	-12.4181
	3.31523	-11.5367
	10.551	30.1601
	10.4899	-22.2648
	-28.8316	-23.873
	-13.5249	1.11951
	14.7099	-30.9965
	-5.87846	55.3431
	11.0071	-38.4572
	40.1126	-19.3163
	-11.4616	-4.95551
	43.1054	-10.7623
	-39.6129	12.6905
	43.0017	2.35633
	-3.06663	54.5199
	9.10204	-14.9386
	15.8074	-36.1632
	2.76968	-27.1863
	7.68568	-40.0233
	-12.3569	6.62236
	-24.449	11.5427
	-30.6149	-27.868
	-39.2613	-12.932
	-3.74674	-27.6343
	-4.60131	-27.3375
	-45.2685	-13.2965
	39.8587	1.32304
	-0.653689	34.903
	-2.97692	33.8506
	34.8091	-14.4131
	-14.9944	2.52645
	-10.57	-1.80089
	8.71183	-23.9752
	-33.7103	-14.4921
	39.8141	-11.5761
	38.7915	-18.6429
	-10.5884	8.79536
	-0.702593	-19.467
	10.1182	24.9612
	14.0625	31.0678
	-33.1053	-22.5179
	-30.2983	-24.1937
	-26.0789	11.0557
	-39.6727	12.6301
	42.8285	3.28471
	-0.696617	-28.6676
	-36.9748	-12.183
	-3.33486	12.1483
	-0.273766	-13.2606
	-2.88648	56.1933
	-46.4367	-10.1593
	-4.94885	54.5519
	-26.6406	16.6444
	8.0765	-12.3451
	12.3234	-5.02753
	15.7558	-37.2458
	-1.96718	-30.9568
	1.21304	57.2233
	2.92233	30.6549
	-3.99985	36.0641
	6.97109	31.9719
	13.8627	0.291492
	-3.57478	28.2018
	32.8375	21.2314
	32.0266	20.0076
	-29.6191	-13.0269
	-27.1459	-24.16
	-4.15938	11.8466
	11.9344	-18.3618
	-38.2126	-11.211
	-45.2867	-9.88331
	-13.8627	7.01177
	-30.341	-20.4837
	-11.6098	-5.24434
	37.7977	-15.5072
	14.3121	26.9085
	0.214099	-16.4092
	-13.0505	1.47629
	41.9393	-10.3845
	26.0561	38.066
	-40.9185	9.21784
	-1.28373	-30.495
	25.1458	22.8281
	17.2032	32.8592
	15.2781	-31.6433
	11.6033	32.4923
	-0.462516	29.3943
	42.1153	3.67625
	9.2085	-9.42733
	-41.4096	10.6314
	0.227205	57.9106
	7.72842	26.7502
	13.1248	-7.16514
	-28.1075	19.1756
	12.0975	-7.35791
	-5.15142	37.2211
	-1.56727	35.0909
	29.8767	21.2833
	-8.16848	26.8847
	11.2261	-23.5935
	10.7549	-37.5341
	-13.8745	9.02727
	-10.1893	-0.450411
	-3.12513	-13.0393
	-28.0237	-18.8025
	-2.17278	9.68631
	38.5597	-14.9982
	-34.748	-13.4398
	-29.8123	-26.5322
	15.3045	-31.5438
	-6.27254	11.5809
	-14.3213	4.5964
	5.31463	-11.7795
	6.13029	-13.2047
	37.9165	-20.3369
	10.0869	-17.187
	41.1895	1.86383
	1.33456	-29.4041
	40.0927	-12.2283
	15.9214	0.164981
	17.2012	30.3732
	12.4837	32.9654
	10.1948	-39.8009
	-24.3336	14.9888
	-46.1366	-8.5203
	4.89047	-27.7768
	14.7368	-36.2691
	-39.8953	-15.3714
	-3.50637	55.6806
	-3.06841	-27.9384
	9.36723	27.0215
	-3.98317	29.9173
	-2.71764	39.7625
	-26.3798	19.5579
	18.3429	-40.3635
	-37.78	-12.4357
	-11.0532	4.91159
	8.91082	-25.424
	-0.00918691	-15.6192
	-30.4217	-13.1442
	10.711	-18.5638
	-40.0743	-6.88362
	-3.00554	11.6236
	11.8301	25.8121
	-31.4955	-23.6481
	7.36837	-10.6664
	15.6396	-32.9383
	41.3614	-2.94214
	-21.2906	12.1837
	-11.3338	-1.43956
	26.2845	37.6359
	-4.19313	54.1421
	-4.99477	53.6423
	40.1684	-18.1285
	41.9058	1.743
	-3.70943	56.5599
	40.7012	-11.6121
	15.0543	-2.16716
	-2.1758	-28.5717
	12.1971	-39.7942
	5.90805	31.5069
	14.1264	26.5465
	-4.38739	36.5998
	0.946145	32.0504
	27.6305	40.1278
	18.6287	-40.8878
	15.4428	-1.46764
	17.6013	-39.5985
	15.2393	-0.0918966
	29.3442	21.9228
	31.9827	19.6509
	-9.19936	26.1135
	31.3051	20.5581
	-16.412	1.2852
	-0.251959	-17.3521
	38.7286	-16.7138
	-13.0712	0.0421354
	10.7986	-21.9775
	41.2736	-11.9416
	8.16496	-32.2015
	39.0216	-20.584
	-1.53938	9.09312
	-8.89302	5.99335
	-47.9711	-10.638
	-31.3701	-11.2542
	-9.19373	8.10578
	7.14827	-39.4064
	-11.2804	-5.32064
	5.25555	-27.2318
	12.8174	28.9483
	-16.2024	7.61444
	-37.619	-10.6432
	-38.8502	-15.4199
	21.9342	37.4485
	40.7009	2.93682
	-29.6142	-28.2153
	15.3728	-36.4949
	14.0413	-38.3908
	10.5037	-14.8201
	7.44235	33.1441
	45.9374	3.59439
	5.93913	-9.84225
	-41.018	9.76618
	-40.9134	12.483
	-41.4368	11.3327
	1.74133	-29.0144
	0.173476	32.7821
	-5.48123	36.8931
	-4.10966	27.1047
	11.5947	-6.81622
	12.4949	-4.94837
	16.629	-41.5392
	17.8221	-39.9572
	40.5817	-20.9797
	-31.4692	-13.0235
	-37.832	-14.0012
	-4.36691	11.1326
	-11.0654	0.496498
	11.9518	-39.0874
	-7.37054	6.87731
	-39.1783	-10.8942
	39.0747	-22.1768
	10.037	34.2582
	7.89659	-10.2917
	11.5584	-23.2966
	37.5881	-15.7665
	-30.0314	-26.5201
	-32.2102	-24.9909
	-9.73228	-7.34858
	-1.00626	54.0299
	-14.8816	6.68405
	-5.45205	54.3055
	-46.7544	-13.3608
	1.2917	-12.1161
	9.35171	-14.1016
	40.799	-11.5934
	7.91485	-26.4466
	-1.22799	-29.4079
	-29.5615	16.3414
	11.396	28.1755
	11.8383	-5.84815
	42.6166	1.22927
	39.4853	1.89751
	3.31533	24.6162
	6.68035	27.5798
	24.0698	21.3846
	22.9664	20.9768
	-4.09906	30.2873
	18.4552	-39.8109
	-5.14683	37.1335
	-3.57151	28.4088
	-9.85364	-2.40537
	-33.8944	-11.1098
	-28.9169	-24.2978
	13.9955	32.2526
	14.3173	-39.7114
	7.97125	-39.4939
	-3.7559	12.6873
	-44.3648	-12.6727
	-6.95504	10.0488
	-8.66183	-5.71228
	25.1816	40.8858
	8.58182	25.9277
	9.37369	33.2026
	14.5698	27.4593
	38.7942	-19.9533
	-41.8576	12.6955
	-41.6202	10.3349
	-32.4448	-15.3438
	-12.1647	4.99077
	10.7831	-9.70241
	28.1877	38.7225
	2.09909	-11.6701
	41.0903	-14.0904
	1.83952	-28.1752
	9.13743	-22.7297
	29.5556	20.8764
	25.4167	21.3536
	22.6685	35.8386
	-28.2948	19.0324
	-0.198213	31.8833
	-28.3065	14.5963
	-2.27542	-31.2885
	-2.06583	-29.5113
	-0.430961	32.0306
	-0.279883	29.2013
	-8.03281	25.8049
	1.68677	-14.3926
	6.33108	-27.4221
	-31.7563	-16.3582
	-8.788	-6.30646
	-3.04087	9.61425
	-46.4705	-11.6465
	22.0143	38.6199
	27.3641	40.4818
	-32.8009	-12.0551
	29.3721	20.6927
	-11.4595	1.68038
	23.4598	21.3538
	-31.1835	-26.4382
	26.2289	21.7191
	9.31361	25.7933
	42.6361	-12.3215
	38.8485	-21.654
	14.0086	28.2143
	-29.7143	17.285
	41.6639	-2.58787
	2.75656	-31.8071
	-38.2086	-11.4939
	1.02813	54.7106
	-23.8684	13.2256
	-0.647306	28.9438
	-1.0177	29.7931
	-5.52392	37.4432
	0.422089	33.8233
	-25.1495	15.6595
	9.37853	-9.06938
	-14.7549	6.20196
	1.69313	33.1953
	-3.61046	28.4138
	-6.32268	10.5919
	-30.5308	-17.214
	-2.97962	-11.521
	14.9914	-32.3904
	40.6085	-15.0684
	-1.26312	9.7125
	-13.2726	-0.199922
	-46.1388	-8.46545
	-4.01614	53.218
	-44.3822	-13.8944
	-31.0687	-13.2565
	21.978	38.6936
	18.6878	33.7269
	12.9001	25.9487
	28.7324	20.2642
	-1.05186	54.1212
	-14.2855	6.90523
	0.47013	54.7018
	40.2136	-18.4191
	9.63366	-10.236
	1.26971	56.7702
	-31.6456	-25.59
	2.92059	-29.0743
	-24.1525	13.7021
	-3.49571	-27.9943
	-26.2203	18.1823
	0.202084	33.6911
	-5.93515	38.0144
	-3.57594	41.0916
	27.9904	39.5433
	32.8356	21.2268
	31.889	19.4502
	-14.0431	-1.42214
	10.6066	-40.159
	-3.70811	13.1188
	15.1317	-31.6009
	-28.8773	-27.6682
	25.0033	37.5893
	8.27605	-12.7216
	-3.4769	53.307
	-22.0214	13.9488
	-11.4365	-5.06471
	-45.57	-9.67571
	15.1381	30.7975
	15.4375	26.7874
	-0.243288	-19.0847
	39.3248	-14.182
	-27.6615	14.0047
	-39.5902	13.0728
	-30.7094	-8.68791
	-30.6788	-22.5607
	-6.93199	10.4694
	-36.9434	-13.6062
	-11.7192	4.49728
	2.18961	-27.6278
	-1.90551	39.3234
	42.7825	2.40948
	10.567	-17.0959
	-2.77023	-28.7445
	-5.04634	-27.2899
	0.873435	57.6431
	15.9121	-37.4322
	-3.60441	41.2972
	-3.99088	-27.7322
	-5.88083	37.8987
	28.2986	38.3847
	-36.9956	-8.72001
	-12.1585	-5.76948
	-33.3606	-14.5466
	6.2054	-11.8691
	43.8599	-12.9654
	-29.9067	-20.7751
	-11.6542	4.5496
	-0.698646	-19.3456
	-44.3406	-13.7927
	-46.7048	-11.101
	-4.14248	10.0255
	14.2934	-29.9389
	22.1217	35.6287
	14.6754	30.7453
	4.40226	31.0116
	-27.3935	12.9411
	0.575104	-28.4736
	38.413	-20.7154
	42.5518	2.46183
	17.0735	-38.8501
	9.22311	33.0891
	10.9624	-8.05909
	-28.9053	18.558
	28.6087	37.5402
	-4.83753	56.3076
	-4.03201	36.4294
	0.0906202	31.5219
	24.5728	21.4772
	25.9145	37.4152
	13.281	-0.439538
	9.60562	26.9365
	28.5866	19.8068
	16.5385	-40.5635
	-39.2704	-5.89416
	-3.41151	28.1278
	15.7383	25.6692
	-29.1485	-14.2582
	-43.0359	-12.6162
	-7.73326	9.44259
	14.8154	-32.9837
	-12.5421	-5.54744
	9.83727	-20.1187
	-31.9417	-12.5296
	9.92713	-40.7289
	-10.3178	4.37181
	8.69713	27.3477
	-32.2875	-22.2522
	38.1973	-14.8582
	14.2883	33.7153
	24.5952	39.546
	-47.9312	-10.6508
	-5.24866	53.9233
	-26.5762	-22.3266
	28.2986	38.3847
	2.79382	-12.2643
	11.1923	-7.90927
	-41.0964	10.0217
	14.6595	30.4587
	-0.151207	-29.8382
	5.02382	32.4141
	23.7644	22.3729
	0.156267	30.8241
	-2.03275	34.8701
	-26.7986	18.3198
	-0.594688	29.5493
	0.965805	57.6723
	14.5887	-2.10772
	-3.17823	-33.4241
	15.276	0.211159
	31.9269	19.5193
	-9.20166	26.1134
	2.35823	-27.4809
	-8.34666	7.69991
	-31.4605	-13.0629
	10.1923	-39.1413
	-11.3195	-0.886127
	-12.7677	3.98027
	16.4223	-34.1197
	-30.2147	-26.2615
	10.0249	-23.1577
	40.3856	-15.7425
	-3.06772	11.5236
	8.10035	-13.3602
	12.8967	32.1422
	40.6658	2.50606
	-39.8033	-15.406
	-46.1379	-13.5122
	-0.61917	-12.541
	43.8257	3.96214
	10.7886	28.0598
	-3.71542	53.2917
	-2.42462	35.2712
	-3.5301	36.0131
	-22.5484	13.1651
	15.297	27.0219
	5.32558	31.2633
	-25.2882	16.0428
	-2.82481	33.8081
	-0.585208	29.0227
	15.8302	-41.6401
	-1.18965	55.768
	-26.9763	18.0509
	-3.70663	28.7377
	29.0063	20.067
	-9.21679	26.1111
	-37.09	-8.72511
	0.435158	-20.059
	-35.4375	-14.0239
	12.068	-19.1073
	-44.9915	-10.5238
	-28.0728	-26.17
	16.592	-36.6165
	10.9488	-14.2038
	12.2727	26.6292
	41.7453	-5.64798
	-4.98433	10.8193
	-3.95405	53.2874
	25.6443	41.0477
	-28.8259	-21.6766
	39.3951	1.25442
	-33.0088	-16.0819
	9.6469	27.7343
	-13.479	4.00562
	25.9209	37.6548
	-25.6797	16.726
	-10.6146	-4.016
	-28.6995	18.6764
	1.24327	57.0025
	24.2301	21.2054
	29.1892	20.6344
	4.61664	30.2653
	-0.296008	32.1511
	-0.145544	-27.7639
	-23.365	13.4876
	7.55278	31.773
	-8.14251	26.8798
	-23.1869	10.7493
	0.140235	-16.4285
	-32.2273	-22.5188
	-47.8314	-14.1437
	8.36765	-10.3445
	39.7868	-17.2174
	8.45296	-40.8365
	-11.6768	-0.2916
	12.1432	-19.3051
	-10.1378	-6.15628
	13.5429	-30.5128
	-6.92634	7.96229
	-3.97032	-12.9571
	-39.7388	-15.2678
	42.3842	2.98234
	14.7558	33.4183
	10.1998	28.9559
	5.78489	27.3828
	38.4926	-20.69
	40.0984	-12.663
	-33.8215	-16.0662
	-22.1778	13.8571
	24.4543	23.8209
	2.21772	-30.2419
	14.3237	0.0282619
	-1.27493	57.41
	-5.60288	37.6175
	0.532739	59.3865
	17.7549	-38.7273
	4.40949	30.7082
	-3.04741	39.3655
	-29.3355	-28.6134
	18.4282	-40.0427
	-3.71314	28.8976
	15.3467	25.9515
	-3.60263	41.115
	-8.17476	26.8909
	-31.2861	-8.67042
	-0.851598	9.0343
	-37.8285	-10.4633
	-14.0732	0.569556
	-0.223633	-17.0511
	14.4524	-39.6204
	-27.8065	-24.784
	-35.7938	-14.5808
	12.7797	29.9552
	21.7503	22.017
	-5.96159	10.439
	-15.6713	6.89942
	14.5817	-30.8294
	8.46007	-10.8756
	41.7867	-12.82
	37.7379	-19.0672
	14.8451	32.821
	2.19677	-30.6596
	6.9967	31.8296
	23.7039	23.8526
	-0.831139	53.4242
	-28.9112	-19.7015
	-46.3858	-13.9839
	40.3906	2.35722
	-22.2748	12.8065
	-25.53	19.0114
	-27.211	17.9958
	11.6118	-5.461
	44.1563	2.25558
	-29.6491	17.5696
	27.1128	40.6611
	25.7402	38.5814
	-3.95664	36.1929
	-4.66404	38.6094
	-2.96216	-33.0874
	41.7809	-5.42457
	-3.59351	40.9255
	29.6644	21.7565
	-35.7927	-9.50046
	-31.904	-12.5882
	-13.5405	-1.12168
	-0.354583	-18.1394
	39.9766	-19.9335
	-14.9425	5.93871
	-46.2636	-10.9946
	-28.8336	-21.6315
	17.1386	32.3361
	9.54195	-20.8536
	-4.18068	-12.7282
	14.9173	31.6869
	-38.5529	-12.4222
	41.1129	2.33215
	39.6517	-15.928
	12.5007	-23.9101
	9.90104	-11.4264
	28.4909	37.3099
	10.0212	32.9783
	25.0544	22.6113
	-39.6435	-16.3436
	45.0569	3.16925
	-8.95346	7.39471
	-29.0755	-25.3145
	39.1654	1.67289
	13.8074	-39.1335
	41.4489	-11.0758
	3.91949	-28.2988
	-6.03991	9.50743
	13.3429	25.6924
	23.4196	21.184
	-41.1828	12.9123
	-27.7152	15.451
	-26.411	12.1632
	-3.20926	-33.6645
	-2.45698	-33.3678
	0.495893	31.0797
	-4.11628	36.5501
	-29.8361	-24.8052
	-47.3436	-13.9149
	1.41643	-26.4808
	6.32476	-25.6372
	11.9348	-21.9016
	-7.19968	6.68239
	-37.3721	-14.1125
	-9.2649	-7.42926
	37.8813	-22.0746
	40.7697	0.985844
	-27.4264	-21.0938
	-3.68886	10.2589
	-33.5182	-14.1837
	38.1135	-14.8747
	-14.9668	3.43277
	13.9062	26.3113
	-5.00535	38.5967
	43.0013	3.34386
	6.47214	-10.5717
	4.61584	-12.5786
	14.7987	-0.212347
	-10.2777	-0.393172
	-1.07353	-16.1676
	-4.64865	56.1617
	-3.1607	57.0123
	-30.8235	-27.4046
	-40.1408	-12.3107
	5.18957	31.55
	2.67882	30.0909
	8.49622	27.2914
	11.0953	-17.425
	9.44679	-41.7043
	0.226025	57.8482
	15.4792	30.0963
	-2.2421	34.1814
	22.0076	25.5647
	13.2918	-2.50818
	-35.8994	-9.55161
	11.7969	-16.7913
	-30.7279	-18.5694
	-45.2004	-12.4472
	-12.2309	8.39069
	-47.8513	-10.3255
	-35.6343	-17.0922
	-12.0197	-3.67625
	-12.1955	2.43633
	-5.78285	57.2489
	7.41439	26.9939
	13.7658	26.3551
	9.77256	33.4071
	-29.3383	-26.8419
	27.6165	39.0474
	10.4748	-9.09778
	2.0217	-11.9067
	-0.889569	57.385
	-1.29227	54.7188
	1.86463	-28.7429
	39.6779	-17.0304
	42.7397	-13.2738
	22.064	36.5455
	-40.0762	13.0186
	16.4159	-33.3284
	-29.86	17.0847
	-25.8991	12.4108
	-3.85137	11.2562
	13.5517	0.25416
	14.0056	-0.324094
	0.241315	-19.9754
	15.4283	26.9722
	0.319359	32.0805
	11.7514	-5.2746
	14.9759	-1.45378
	-31.6343	-11.9466
	-13.5329	2.83143
	-0.601592	8.76045
	43.96	-13.1811
	21.7039	36.9408
	24.0376	39.4248
	27.5792	40.2011
	11.9185	28.0659
	23.1792	36.1366
	-45.3798	-10.8192
	27.4741	37.7044
	11.8391	-7.77724
	11.6801	-19.8226
	-28.2586	-20.0982
	5.13661	31.3751
	23.1702	20.9722
	36.9286	-21.5219
	7.72179	-40.0971
	-10.4267	-4.66753
	-27.2454	-24.8868
	-39.0254	-13.4508
	1.50313	-13.4459
	15.3011	-0.876883
	15.7443	0.163228
	-24.5827	12.616
	-5.39941	7.58686
	-0.834613	34.7122
	-12.8421	-0.0900159
	9.97945	-11.7255
	-9.89701	7.35438
	42.2759	1.93271
	2.64027	-29.1686
	6.78785	-27.3206
	16.24	-38.1674
	-1.66421	31.1612
	-1.94922	-30.9726
	-12.3764	4.95177
	-36.8738	-10.5205
	-44.2224	-12.8835
	11.3711	-23.3104
	39.1225	-15.3992
	7.62095	-10.9051
	-2.83714	-12.7534
	-10.7941	1.47413
	-14.9891	5.54835
	-36.3044	-13.8401
	-5.05617	10.0485
	40.0399	-19.8887
	9.79557	24.7536
	15.7981	25.3582
	15.9486	-35.7219
	-1.83361	54.4141
	1.99799	-11.3066
	-12.1079	-4.32904
	-30.3054	-26.0334
	2.05422	-29.3815
	11.6132	32.0433
	5.22092	-26.2932
	-4.28084	-27.4847
	-4.91293	-27.2746
	0.347608	34.3953
	11.647	-40.331
	13.481	-3.03706
	11.5625	-5.24824
	-27.918	14.8265
	17.8417	-39.659
	16.0098	0.185046
	5.55013	56.1241
	32.8429	21.2397
	-34.3332	-9.13303
	8.17001	-26.4315
	-2.62828	-12.2049
	-15.2309	7.67493
	-37.375	-12.0505
	-32.2386	-14.103
	-41.382	12.8652
	-40.6166	11.6268
	-31.6105	-15.7791
	-27.3082	-25.6615
	26.9223	38.51
	23.7695	36.3881
	-31.043	-21.7007
	38.8646	-16.8165
	27.9904	39.5433
	10.2359	24.9416
	23.8168	22.7791
	10.5923	33.8602
	-47.1478	-12.6183
	10.9031	-19.7631
	16.6715	-33.5882
	9.52058	-9.54412
	-3.12762	9.87861
	18.7563	33.8348
	-12.9697	0.738221
	13.3667	31.9377
	13.4606	-7.27287
	-23.8897	14.1606
	-2.71342	-32.4288
	-0.963565	33.3515
	10.6068	-38.6216
	41.453	1.47554
	-11.1912	7.56918
	41.1502	-13.4862
	14.7629	-36.8627
	2.43683	-29.3216
	34.7873	-14.4777
	-3.48157	28.3178
	1.87681	-10.496
	-35.4019	-15.9669
	-32.5225	-23.1515
	10.8479	-40.1922
	37.1875	-22.7494
	-27.1873	-21.6165
	-30.5089	-11.4696
	-39.9829	13.0358
	32.8463	21.2431
	-4.27864	53.5039
	-46.9896	-12.2485
	-10.7183	5.8161
	-2.31819	11.7593
	-2.92197	56.7274
	-24.4486	11.8994
	0.714922	58.4955
	5.551	56.1252
	-11.9082	-2.89174
	-0.825385	57.1211
	27.5243	39.4671
	31.9749	19.6423
	42.6017	2.531
	25.1617	21.7642
	23.5972	22.1608
	22.0292	21.85
	2.281	30.1835
	11.091	-11.2378
	-26.201	17.0317
	29.1947	39.4742
	-14.9377	1.64789
	7.66004	-26.1295
	-16.1324	7.38814
	-43.3725	-12.7461
	-6.47554	7.4157
	-12.0907	0.880416
	-11.1096	-5.27481
	-3.59524	8.46315
	17.4049	-32.0439
	-1.251	-12.3927
	-29.811	-14.8947
	41.6165	-12.3235
	-29.2284	-24.5304
	2.24968	-26.8519
	11.493	-18.4287
	10.2335	29.2466
	8.4088	-40.8868
	9.12741	-11.3624
	-45.8043	-14.9048
	14.1286	-29.1596
	-34.7744	-17.7022
	39.3698	-14.7183
	39.9564	1.28873
	-30.2055	-29.0899
	1.89568	-12.2305
	38.7414	-21.719
	-26.9744	13.2855
	-27.8019	17.7978
	42.8977	1.82804
	-1.6757	-30.134
	13.8117	-37.2223
	-0.618027	-20.2421
	4.12663	-28.0026
	-20.8258	11.885
	-35.8444	-11.2454
	-28.5538	-22.6421
	11.259	-19.7703
	8.25316	-13.2794
	0.28384	54.7278
	-47.5967	-12.932
	-3.80282	53.6723
	41.8094	-5.15725
	15.253	-2.21901
	-1.30345	-19.5639
	-2.14082	53.8379
	-5.58893	54.4909
	37.1696	-15.7037
	26.6086	41.002
	-29.7127	-23.059
	1.45368	55.0889
	24.6351	23.1125
	-24.9984	15.1856
	-9.92804	-5.31609
	-8.88451	7.42368
	-41.3908	-11.2554
	-26.849	20.0828
	16.3369	32.874
	15.3205	26.1926
	-11.8853	3.56174
	-3.52184	11.0762
	2.00878	-10.846
	8.01752	-25.0604
	10.3	26.4319
	1.86946	-27.6992
	14.5173	-2.64955
	16.7622	-33.0315
	15.7489	-0.533008
	-4.68764	36.4102
	2.95322	-11.217
	-0.810469	-20.243
	-37.9111	-15.0425
	16.1457	-33.4251
	-10.072	-0.358345
	9.91468	-16.6179
	40.6293	-14.0662
	-41.3716	-14.2221
	-2.10093	8.60038
	39.6844	3.26988
	9.3609	-40.2702
	45.0123	3.40994
	39.9012	-19.9723
	-12.2951	-5.46543
	14.2235	-37.361
	8.1197	-32.0417
	44.7695	2.19435
	8.48206	-26.7156
	-44.4369	-11.7266
	6.38037	-26.4909
	-30.464	-23.6974
	-15.3941	7.38051
	-31.4109	-13.5684
	-7.74468	6.59942
	-24.3915	12.9274
	9.74644	-13.6649
	-28.9662	18.2537
	-1.19116	32.4754
	-40.0318	11.7068
	-1.18851	-12.6142
	17.1246	30.3793
	13.506	32.1529
	-1.05086	-29.4642
	22.8202	24.79
	13.534	-0.310398
	0.532739	59.3865
	-19.5202	11.0528
	-28.0605	-24.7089
	-2.87452	-11.8145
	-31.2538	-12.8321
	11.8723	-16.3998
	-3.81742	9.66659
	-40.964	-16.0723
	-30.0476	-21.8337
	38.0948	-13.8869
	42.3013	0.633737
	10.2457	28.3127
	2.13089	-12.5752
	-0.184238	32.7857
	6.70294	-26.3123
	-45.3063	-12.3646
	-11.9262	0.569179
	-25.9978	11.2175
	-48.0088	-13.2035
	10.7587	-39.2398
	37.8762	-21.2829
	-11.0238	7.57195
	6.81963	-12.1639
	12.5132	-23.8946
	10.6076	26.4276
	3.07839	-26.6191
	-29.4608	15.2592
	-30.1153	16.2797
	-5.76981	55.0076
	10.8274	32.1002
	25.4404	37.9782
	23.1218	22.9791
	23.6547	36.6401
	41.8848	-10.9101
	2.41557	-30.7808
	45.1672	3.80872
	15.9296	-34.7673
	19.0565	-39.7089
	18.5854	-39.2668
	38.7485	2.52693
	3.2817	24.6389
	-36.4151	14.0137
	29.9914	22.6494
	-10.6975	6.28468
	10.4876	-11.6888
	10.9237	-39.9432
	-27.1364	-23.6429
	-45.504	-13.1015
	-39.1549	-13.4651
	-4.53635	12.7335
	-29.5288	-20.1928
	36.4484	-14.5438
	-33.6086	-11.7477
	-9.60035	-5.14769
	43.251	-10.0297
	37.2472	-20.8649
	18.8387	33.8643
	-11.4115	2.50043
	-35.4982	-17.151
	27.6129	19.5587
	11.277	31.6474
	9.02958	25.6508
	8.00873	-26.2522
	41.2109	2.05215
	-40.844	10.7544
	13.8627	0.291492
	16.0975	-37.756
	25.3061	21.377
	-0.598312	32.5473
	3.09052	-11.8083
	7.97049	-32.1835
	-4.26215	55.232
	26.8383	40.8517
	26.6771	37.4921
	-21.6632	12.039
	1.42038	55.2761
	22.7916	36.1128
	29.5853	21.2982
	14.1554	-2.24853
	-26.3188	17.8836
	18.9915	-39.9684
	-7.97577	25.7769
	-34.1133	-11.5061
	-2.54455	9.93826
	-29.7042	-14.3623
	-14.2387	-0.260383
	11.2392	-19.6472
	5.69032	-27.5917
	9.17271	-12.6089
	39.2698	-20.4138		-20.4138
	-14.4092	5.506
	-45.9432	-13.5239
	12.157	-37.9078
	-9.16847	-5.70625
	38.0579	-14.5525
	-29.787	-27.558
	40.5213	3.23005
	6.05378	28.3594	28.3594
	-7.11573	6.85326
	2.05786	-12.8898
	-0.671417	-19.7317
	14.3275	-29.8511
	-29.8312	15.8199
	-26.9806	13.2876
	43.7264	2.09836
	1.09145	-28.1795
	10.1926	31.5339
	40.3042	-11.4529
	-5.3016	55.6086
	-33.23	-16.8331
	-43.3114	-14.1944
	-0.98394	32.5067
	-3.48733	56.3494
	-32.7743	-21.9065
	16.1914	28.8667
	-30.5392	-11.7916
	10.0779	26.6126
	-3.60919	13.1676
	-9.92506	-4.42668
	16.9517	33.0216
	16.1664	33.2868
	-5.89166	56.1836
	5.82054	-9.90635
	-30.2954	-26.249	-26.249
	25.3993	39.8227
	38.2147	-18.4169		-18.4169
	-44.5171	-8.92099
	-41.6757	10.2227
	1.40762	55.3709
	-28.2866	18.9941
	-23.6854	12.9555
	16.3641	-32.7826
	-33.3856	-22.0269
	9.15645	-14.3649
	-0.357235	-20.476
	-1.14493	31.2183
	13.8776	27.1201
	24.6905	22.331
	29.2029	21.5329
	25.7534	21.7657
	23.2333	21.7037
	10.0481	33.0114
	-15.3741	6.6574
	40.913	-11.3041
	-25.8955	19.5601
	12.1867	-7.55181
	14.2321	-1.57716
	-12.576	-0.951963
	16.0471	-38.7126
	0.378087	34.0951
	0.279522	-28.843
	-3.97251	-27.6784
	-32.0798	-8.41792
	-27.3049	-24.8728
	-45.3927	-11.1675	-11.1675
	-19.9486	11.089
	-10.0192	-3.25354
	-5.8415	10.427
	-30.9274	-12.4849
	24.4105	36.9223
	-36.8864	-11.5392
	1.18521	57.5869
	-4.76419	55.4835
	5.87135	-9.74973
	14.5489	-35.8733
	11.4633	-39.8798		-39.8798
	-30.8457	-21.5122
	-41.431	11.9024
	-23.7171	11.8326
	-29.9234	16.8744
	-24.3256	13.326
	-24.9888	15.9152
	0.839806	-11.806
	27.6021	39.2773
	22.0642	36.0581
	14.4278	26.5854
	3.67993	-28.5239
	38.0278	-20.3999
	6.82241	-26.7846
	-0.944092	-28.2505
	38.744	-17.127
	7.09656	27.4798
	-2.77569	-32.7683
	10.0803	-18.0426
	13.3444	-0.436426
	10.6475	-7.40114
	43.9712	1.11587
	-2.68462	35.4768
	-3.61799	-27.9052
	-8.35175	10.3128
	-3.16489	-11.5554
	11.8709	-37.6583
	14.1175	-30.4445		-30.4445
	-38.0963	-12.1698
	-39.7686	-17.2684
	-11.6417	5.93508
	12.288	-21.1481
	37.4269	-21.6315
	-45.4823	-14.2976
	-28.771	-26.1843	-26.1843
	16.8309	29.6529
	11.2348	28.5553
	1.43574	-11.0079
	39.1312	-19.0709
	-4.72975	7.82249
	10.7184	-17.1922
	9.30417	-11.0098
	-39.4265	-6.12099
	41.6147	-10.5535
	-30.7296	-22.699
	1.02264	-27.0336
	-32.7936	-15.9341
	7.07914	-40.0146
	-10.9401	-1.01053
	41.8455	2.72984
	-2.54614	33.6292
	39.9409	-15.4659
	-30.1158	16.28
	-25.8991	12.4108
	15.4283	-35.2891
	27.427	19.9246
	24.0356	20.4162
	-14.16	8.36477
	-30.8657	-18.8976
	-31.6942	-11.246
	-3.17215	9.67798	9.67798
	-2.7686	57.7876
	-5.31624	56.3995
	7.06482	-27.4304
	-0.423809	-12.3062
	38.9526	-18.1978
	-44.2175	-11.4622
	28.1331	39.163
	-26.6474	-22.2112
	0.855043	58.1754
	27.6958	37.66
	22.5732	22.4621
	8.67506	24.5754
	-9.80958	7.23584
	43.3883	-12.6371
	43.0559	0.919414		0.919414
	-12.5918	-3.57251
	23.1213	36.5615
	-34.2886	-16.386
	8.52079	-9.18894
	1.09868	-30.1978
	-22.3219	13.2183
	11.9082	33.4857
	-40.843	10.0916
	16.3968	-39.9223
	-26.5859	17.0224
	29.4127	20.4216
	-41.4628	12.8518
	-2.9292	-32.9487
	13.6739	0.730603
	-5.87594	37.4101
	-5.59474	6.18983
	-31.0374	-16.1835	-16.1835
	22.1939	37.2891
	26.8044	38.1862
	23.1863	38.3024
	-27.7003	19.4074
	-24.7685	12.8703
	-47.8399	-11.4592
	17.4594	31.3556
	14.501	30.4215
	14.7204	26.06
	10.7584	33.043
	16.135	-38.9536
	-7.72116	-6.62363
	-16.328	6.53455
	-40.2271	11.4995
	-11.7868	-2.84098
	-31.6743	-26.4246
	38.0705	-16.8132
	3.60024	-12.4133
	-39.5457	-15.6672
	43.1741	1.21276		1.21276
	12.8417	-21.329
	43.2115	-10.155
	-35.7426	-11.0509
	-29.2209	-24.7902
	-45.9741	-8.3433
	10.1664	-10.4106
	14.5931	-31.6096
	0.600866	58.8347
	12.8071	-7.44381
	13.4614	-7.34095
	-3.98584	29.8019
	29.3826	21.1296
	-1.20267	-29.891
	1.03065	33.4051
	0.816896	34.1293
	-5.80711	37.7949
	18.6779	-40.3809
	35.3876	-14.3241
