# Supplementary material for: Dynamic behaviour restructuring mediates dopamine-dependent credit assignment
Source: Nature. 2023 Dec 13;626(7999):583–92. doi: 10.1038/s41586-023-06941-5 (PMC10866702; doi:10.1038/s41586-023-06941-5)
Supplement: Supplementary file 12 — Source Data Extended Data Fig. 2 [file 41586_2023_6941_MOESM12_ESM.xlsx]

## Sheet: Extended Data Fig. 2a 
			Individuals - Single Action Reinforcement
			Row 1, Column 1 on Panel			Row 1, Column 2 on Panel			Row 1, Column 3 on Panel			Row 1, Column 4 on Panel			Row 1, Column 5 on Panel			Row 1, Column 6 on Panel			Row 2, Column 1 on Panel			Row 2, Column 2 on Panel			Row 2, Column 3 on Panel			Row 2, Column 4 on Panel			Row 2, Column 5 on Panel			Row 2, Column 6 on Panel			Row 3, Column 1 on Panel			Row 3, Column 2 on Panel			Row 3, Column 3 on Panel			Row 3, Column 4 on Panel
	All actions t-SNE1 score	All actions t-SNE2 score	Action A	Action B	Action Exemplars	Action A	Action B	Action Exemplars	Action A	Action B	Action Exemplars	Action A	Action B	Action Exemplars	Action A	Action B	Action Exemplars	Action A	Action B	Action Exemplars	Action A	Action B	Action Exemplars	Action A	Action B	Action Exemplars	Action A	Action B	Action Exemplars	Action A	Action B	Action Exemplars	Action A	Action B	Action Exemplars	Action A	Action B	Action Exemplars	Action A	Action B	Action Exemplars	Action A	Action B	Action Exemplars	Action A	Action B	Action Exemplars	Action A	Action B
	13.0791	-38.3126																					-38.3126
	-13.5684	2.64587																					2.64587
	-1.9393	9.2233																					9.2233
	-12.9022	6.98887																					6.98887
	8.16804	-32.0518																					-32.0518
	-10.5104	-3.18145																				-3.18145	-3.18145
	-34.666	-17.5976																					-17.5976
	43.8798	2.66882																					2.66882
	-37.9788	-13.2899																					-13.2899
	15.6483	31.464																					31.464
	-29.125	-19.9686																					-19.9686
	-3.37648	-11.6442																					-11.6442
	-6.0879	7.60757																					7.60757
	38.6993	-19.9343																			-19.9343		-19.9343
	8.70659	-9.87875																					-9.87875
	8.77629	31.5356																					31.5356
	5.36754	28.6865																					28.6865
	-30.1392	-26.7062																					-26.7062
	-26.1443	12.715																					12.715
	39.4932	-15.6059																					-15.6059
	-46.0045	-9.0959																					-9.0959
	7.13284	-12.1731																					-12.1731
	42.9535	-12.1875																					-12.1875
	-40.029	11.7765																					11.7765
	-24.7382	12.2002																					12.2002
	13.9925	26.9424																					26.9424
	-2.1578	35.4287																					35.4287
	-1.52556	-19.6912																					-19.6912
	41.3626	0.407446																					0.407446
	-27.5595	19.5348																					19.5348
	16.7053	-40.477																					-40.477
	15.3871	-33.9064																					-33.9064
	-0.179364	-29.5964																					-29.5964
	-4.86027	-26.7832																					-26.7832
	-34.2322	-9.08947																														-9.08947
	2.66663	-10.0629																														-10.0629
	-46.946	-11.0187																														-11.0187
	-31.2866	-14.8622																														-14.8622
	-27.7501	14.155																														14.155
	-40.0673	-13.4812																														-13.4812
	-27.9865	-23.7762																														-23.7762
	38.2453	-14.2011																														-14.2011
	-12.3992	3.36633																														3.36633
	16.7445	30.2781																														30.2781
	6.92738	29.4907																														29.4907
	-5.13956	9.64438																														9.64438
	14.8436	-36.8194																														-36.8194
	41.3199	-2.83167																													-2.83167	-2.83167
	0.59208	-12.6																												-12.6		-12.6
	9.93384	-38.2828																														-38.2828
	-10.6245	-2.85127																														-2.85127
	-1.50076	9.86813																														9.86813
	-0.822986	58.1219																														58.1219
	-4.24537	56.1982																														56.1982
	-23.7158	11.8336																														11.8336
	11.6967	-17.6048																														-17.6048
	-3.02563	39.326																														39.326
	41.1499	2.89073																														2.89073
	9.90985	-9.81899																														-9.81899
	-15.023	6.49505																														6.49505
	42.1335	-11.3602																														-11.3602
	-27.9514	18.7591																														18.7591
	16.1574	-33.6296																														-33.6296
	-1.34364	-30.032																														-30.032
	1.03479	56.8663																														56.8663
	-2.30067	-31.3179																														-31.3179
	9.22045	-19.8448			-19.8448
	-9.08758	-5.09607		-5.09607	-5.09607
	-33.7556	-16.7073			-16.7073
	-33.03	-15.2225			-15.2225
	-29.2253	-28.5864			-28.5864
	-40.7435	-14.2924			-14.2924
	42.8133	-11.7801			-11.7801
	37.7501	-18.8763			-18.8763
	-3.38524	10.5885			10.5885
	-14.5471	-0.392344			-0.392344
	27.6008	20.1167			20.1167
	29.9765	21.7197			21.7197
	10.7047	-16.7309			-16.7309
	23.8413	23.0531			23.0531
	22.5199	24.9927			24.9927
	10.1146	34.2614			34.2614
	11.1542	25.5195			25.5195
	39.7153	1.19078	1.19078		1.19078
	-47.5853	-12.8452			-12.8452
	-6.80369	10.9205			10.9205
	44.0035	3.39464			3.39464
	-2.97295	-13.0467			-13.0467
	-25.6421	15.5549			15.5549
	-31.7688	-22.6072			-22.6072
	-3.54522	55.1191			55.1191
	-21.7314	12.8049			12.8049
	7.90505	-13.7158			-13.7158
	0.742903	33.1814			33.1814
	14.1212	-30.7988			-30.7988
	-11.434	2.28351			2.28351
	12.5114	-20.8412			-20.8412
	-3.82557	29.058			29.058
	1.27531	-26.667			-26.667
	11.5563	-38.8942			-38.8942
	-26.6497	20.2372			20.2372
	2.81929	-12.3823			-12.3823
	14.913	-38.1493			-38.1493
	2.17038	-13.9135																																										-13.9135
	10.6782	-18.3381																																										-18.3381
	43.92	-13.0881																																										-13.0881
	-30.789	-26.43																																										-26.43
	-46.925	-10.1782																																								-10.1782		-10.1782
	-34.7677	-11.7871																																										-11.7871
	-41.0904	10.6644																																										10.6644
	-41.0749	12.9325																																										12.9325
	-3.54449	8.94915																																										8.94915
	14.5394	31.634																																										31.634
	24.6103	36.0252																																										36.0252
	28.2059	38.7498																																										38.7498
	-9.5369	-5.80601																																										-5.80601
	13.2492	-0.751322																																										-0.751322
	22.23	37.6776																																										37.6776
	10.9027	32.8985																																										32.8985
	-39.9099	-12.1575																																										-12.1575
	-0.83206	-20.0746																																										-20.0746
	8.64699	26.9562																																										26.9562
	-0.15847	57.1632																																										57.1632
	-29.4024	17.9689																																										17.9689
	5.95938	-9.875																																										-9.875
	-29.1988	-19.9361																																										-19.9361
	26.0561	38.0659																																										38.0659
	21.0247	34.981																																										34.981
	-13.5532	2.00473																																										2.00473
	41.6302	-11.2404																																										-11.2404
	-17.1982	7.08205																																										7.08205
	17.8515	-33.0967																																										-33.0967
	-39.3284	-5.98177																																										-5.98177
	37.5377	-15.5322																																										-15.5322
	-32.4371	-13.6313																																										-13.6313
	-23.8887	12.6279																																										12.6279
	6.46482	29.7756																																										29.7756
	1.26734	-27.6125																																										-27.6125
	-35.3665	-16.1444									-16.1444
	-9.96433	-4.479									-4.479
	-13.4796	6.20106									6.20106
	9.79192	-18.1957									-18.1957
	1.29776	-26.164									-26.164
	-45.3523	-9.5307									-9.5307
	16.3634	-32.9259							-32.9259		-32.9259
	38.3688	-16.5018									-16.5018
	12.1269	28.6447									28.6447
	8.80924	24.7483								24.7483	24.7483
	21.4524	35.5242									35.5242
	41.5804	2.3673									2.3673
	-4.74749	12.8734									12.8734
	24.5539	22.0361									22.0361
	4.09852	-11.0859									-11.0859
	-31.042	-26.6022									-26.6022
	42.1194	-11.6199									-11.6199
	-1.70442	56.1559									56.1559
	-29.8824	-18.7493									-18.7493
	15.1555	-38.6641									-38.6641
	8.86466	33.0815									33.0815
	-29.6539	17.569									17.569
	-25.6672	12.1764									12.1764
	28.7868	20.6827									20.6827
	23.2425	22.183									22.183
	26.2354	21.8108									21.8108
	-0.531279	31.0469									31.0469
	-0.419193	29.9098									29.9098
	18.8233	-40.2016									-40.2016
	28.5176	19.1794									19.1794
	-8.14898	25.7958									25.7958
	-9.0792	26.0993									26.0993
	-15.0435	3.81552
	-36.7833	-10.0328
	-9.27919	-5.43386
	12.3897	-20.5011
	20.0125	34.6793
	14.5442	30.0258
	-31.3356	-19.4354
	43.7358	-12.3453																																															-12.3453
	38.7769	-14.2476
	15.9758	-35.9195
	-27.8813	-20.885
	-41.7242	9.58548
	-31.0828	-12.8749
	-11.418	1.20235
	-45.1181	-11.8617
	25.5847	37.3316
	11.2133	30.0385																																														30.0385
	-4.63808	58.1203
	-41.3504	12.0667
	-9.54947	7.3975
	1.24204	56.6128
	3.68573	-28.2659
	-25.7717	16.5202
	42.0441	1.19223
	9.9578	-8.98415
	-0.400509	-21.4185
	26.7135	40.9399
	-29.2163	18.1318
	-2.61311	-33.3987
	29.5705	21.5546
	5.62393	27.5778
	-2.85941	39.7706
	24.2876	21.8869
	-3.44597	-33.4984
	-8.1308	26.8824
	32.9258	21.345
	-14.4112	0.18657																																	0.18657
	-35.7996	-10.692																																	-10.692
	-45.6413	-11.9769																																	-11.9769
	9.86657	-26.1725																																	-26.1725
	-10.8779	7.6731																																	7.6731
	15.1984	-38.1542																																	-38.1542
	7.47213	-39.1624																																-39.1624	-39.1624
	-31.0684	-19.8046																																	-19.8046
	-3.82931	11.7882																															11.7882		11.7882
	38.5177	-17.5929																																	-17.5929
	22.7448	38.2436																																	38.2436
	8.53812	31.3586																																	31.3586
	3.98553	-11.9353																																	-11.9353
	11.6223	-5.70286																																	-5.70286
	-31.3305	-25.9101																																	-25.9101
	-10.0378	-6.69678																																	-6.69678
	9.03566	-23.6884																																	-23.6884
	0.780017	57.0934																																	57.0934
	43.272	2.29423																																	2.29423
	-39.8811	-16.9278																																	-16.9278
	-2.68214	39.7719																																	39.7719
	9.98705	-9.478																																	-9.478
	15.8416	28.4399																																	28.4399
	9.48906	25.5797																																	25.5797
	-5.39164	54.0956																																	54.0956
	-24.9772	12.5671																																	12.5671
	43.4205	-12.751																																	-12.751
	14.8263	-1.22789																																	-1.22789
	-28.9331	17.2914																																	17.2914
	1.41827	-28.2795																																	-28.2795
	-2.30429	39.3888																																	39.3888
	-16.952	6.26289						6.26289
	-14.6286	2.02552						2.02552
	-3.11875	10.2542					10.2542	10.2542
	-42.813	-12.6076						-12.6076
	-32.8347	-11.2435						-11.2435
	37.7182	-22.0843						-22.0843
	11.4189	-17.8518						-17.8518
	-11.0909	-4.23492						-4.23492
	39.0438	-15.8378						-15.8378
	7.03215	-40.4289						-40.4289
	22.3828	36.7145						36.7145
	-28.7178	-20.2072						-20.2072
	13.5542	27.0234						27.0234
	5.68292	29.5011						29.5011
	28.9368	20.236						20.236
	-47.2252	-9.53759						-9.53759
	-39.2557	-15.3258						-15.3258
	3.57422	-30.6115						-30.6115
	41.1451	1.01865						1.01865
	-30.6387	-26.1065						-26.1065
	7.78988	-25.3955						-25.3955
	11.4534	-23.5068						-23.5068
	45.4968	3.72316				3.72316		3.72316
	-6.99707	8.32766						8.32766
	-0.429825	-20.716						-20.716
	7.59088	-10.2419						-10.2419
	-5.76981	55.0076						55.0076
	-2.35797	56.5656						56.5656
	1.34159	55.8888						55.8888
	17.6055	-38.9599						-38.9599
	-0.350084	55.2368						55.2368
	-5.0994	-26.6104						-26.6104
	14.5559	-2.33147						-2.33147
	-5.2772	37.276						37.276
	-6.07017	38.1477						38.1477
	-3.99727	33.5224						33.5224
	-8.08765	25.8207						25.8207
	-9.20166	26.1134						26.1134
	-15.7143	6.6562																											6.6562
	-27.9596	-22.5999																											-22.5999
	10.1077	-18.2388																											-18.2388
	-1.79802	-12.2455																									-12.2455		-12.2455
	-28.6516	-26.4163																											-26.4163
	-32.5842	-11.3994																											-11.3994
	17.7637	32.5642																											32.5642
	-40.7788	10.2656																											10.2656
	-43.575	-11.3124																											-11.3124
	26.8987	39.9838																											39.9838
	-12.8174	7.91571																											7.91571
	-32.1356	-22.8171																											-22.8171
	22.2345	37.7857																											37.7857
	-46.6791	-11.6843																											-11.6843
	-1.44241	-29.7568																											-29.7568
	10.0379	-8.52886																											-8.52886
	25.6082	37.8752																											37.8752
	2.13712	29.5753																											29.5753
	36.9542	-16.0969																											-16.0969
	41.0145	-13.0564																											-13.0564
	-5.96352	10.4846																											10.4846
	-13.7119	-1.17167																											-1.17167
	15.4281	-32.1889																										-32.1889	-32.1889
	3.54162	-13.0446																											-13.0446
	-33.3457	-15.2152																											-15.2152
	14.573	-38.6578																											-38.6578
	14.7632	25.9216																											25.9216
	11.5005	31.1219																											31.1219
	-26.7406	18.9736																											18.9736
	-0.867898	34.4859																											34.4859
	35.539	-15.1164																											-15.1164
	-2.75858	-33.4549																											-33.4549
	-10.6411	2.75628												2.75628
	-11.0326	-3.13379												-3.13379
	11.5421	-20.3551												-20.3551
	3.23988	-13.2706												-13.2706
	-44.9565	-9.38069												-9.38069
	-33.1755	-14.8461												-14.8461
	-35.4424	-10.4581												-10.4581
	-48.1619	-12.7401												-12.7401
	15.4641	-32.4428												-32.4428
	2.88295	-31.1182												-31.1182
	-14.4156	7.36636												7.36636
	-31.4425	-25.4021												-25.4021
	-3.01241	57.8912												57.8912
	-34.0605	-15.3334												-15.3334
	0.661036	58.3162												58.3162
	-4.92107	56.9598												56.9598
	7.05223	-39.2354												-39.2354
	-10.7327	-5.36876												-5.36876
	-6.34803	10.2401												10.2401
	8.94795	25.3087												25.3087
	9.71505	30.0276												30.0276
	4.67038	-26.7701												-26.7701
	37.8711	-19.9593												-19.9593
	-11.833	4.2947												4.2947
	38.6695	-15.0362												-15.0362
	12.4185	-21.1811												-21.1811
	42.0416	-11.8192											-11.8192	-11.8192
	-2.92514	39.3648												39.3648
	9.42982	-9.94708												-9.94708
	42.1176	-0.706692												-0.706692
	16.3901	27.0665												27.0665
	-39.9692	-14.496												-14.496
	15.5005	-2.27484												-2.27484
	15.3315	-1.10661												-1.10661
	-26.9315	18.6882												18.6882
	17.9015	-40.068												-40.068
	-14.3335	7.89183																																				7.89183
	-8.42709	8.1248																																		8.1248		8.1248
	-29.5936	-23.0321																																				-23.0321
	-37.02	-12.1979																																				-12.1979
	4.92634	-13.248																																				-13.248
	11.7953	-39.1805																																			-39.1805	-39.1805
	-2.36741	10.5217																																				10.5217
	15.9347	-36.2695																																				-36.2695
	-28.4872	-20.666																																				-20.666
	39.447	-20.9646																																				-20.9646
	14.6233	31.1181																																				31.1181
	-12.448	-1.49063																																				-1.49063
	9.35482	-10.0505																																				-10.0505
	-33.3708	-16.0123																																				-16.0123
	39.6581	2.78718																																				2.78718
	10.3996	-17.5594																																				-17.5594
	38.4056	-13.4136																																				-13.4136
	-26.1605	20.4816																																				20.4816
	0.576934	-30.39																																				-30.39
	12.2443	-7.55909																																				-7.55909
	0.845712	-13.1085																																				-13.1085
	-41.0233	10.3889																																				10.3889
	44.7626	3.7223																																				3.7223
	-12.2982	8.40789																																				8.40789
	-28.0058	15.3119																																				15.3119
	-28.5494	18.5177																																				18.5177
	6.88591	-26.7377																																				-26.7377
	1.1432	32.6916																																				32.6916
	-45.929	-10.0692																																				-10.0692
	-23.2708	12.4402																																				12.4402
	16.0261	-41.6296																																				-41.6296
	-3.40952	-33.0922																																				-33.0922
	8.02342	-13.9165																								-13.9165
	-3.38164	8.51391																								8.51391
	-33.1092	-13.5687																								-13.5687
	36.6722	-15.8631																								-15.8631
	-0.94472	-12.4181																								-12.4181
	3.31523	-11.5367																								-11.5367
	10.551	30.1601																								30.1601
	10.4899	-22.2648																								-22.2648
	-28.8316	-23.873																							-23.873	-23.873
	-13.5249	1.11951																								1.11951
	14.7099	-30.9965																						-30.9965		-30.9965
	-5.87846	55.3431																								55.3431
	11.0071	-38.4572																								-38.4572
	40.1126	-19.3163																								-19.3163
	-11.4616	-4.95551																								-4.95551
	43.1054	-10.7623																								-10.7623
	-39.6129	12.6905																								12.6905
	43.0017	2.35633																								2.35633
	-3.06663	54.5199																								54.5199
	9.10204	-14.9386																								-14.9386
	15.8074	-36.1632																								-36.1632
	2.76968	-27.1863																								-27.1863
	7.68568	-40.0233																								-40.0233
	-12.3569	6.62236																								6.62236
	-24.449	11.5427																								11.5427
	-30.6149	-27.868																								-27.868
	-39.2613	-12.932																								-12.932
	-3.74674	-27.6343																								-27.6343
	-4.60131	-27.3375																								-27.3375
	-45.2685	-13.2965																								-13.2965
	39.8587	1.32304																								1.32304
	-0.653689	34.903																								34.903
	-2.97692	33.8506																								33.8506
	34.8091	-14.4131																								-14.4131
	-14.9944	2.52645															2.52645
	-10.57	-1.80089															-1.80089
	8.71183	-23.9752															-23.9752
	-33.7103	-14.4921															-14.4921
	39.8141	-11.5761															-11.5761
	38.7915	-18.6429													-18.6429		-18.6429
	-10.5884	8.79536															8.79536
	-0.702593	-19.467															-19.467
	10.1182	24.9612															24.9612
	14.0625	31.0678															31.0678
	-33.1053	-22.5179															-22.5179
	-30.2983	-24.1937														-24.1937	-24.1937
	-26.0789	11.0557															11.0557
	-39.6727	12.6301															12.6301
	42.8285	3.28471															3.28471
	-0.696617	-28.6676															-28.6676
	-36.9748	-12.183															-12.183
	-3.33486	12.1483															12.1483
	-0.273766	-13.2606															-13.2606
	-2.88648	56.1933															56.1933
	-46.4367	-10.1593															-10.1593
	-4.94885	54.5519															54.5519
	-26.6406	16.6444															16.6444
	8.0765	-12.3451															-12.3451
	12.3234	-5.02753															-5.02753
	15.7558	-37.2458															-37.2458
	-1.96718	-30.9568															-30.9568
	1.21304	57.2233															57.2233
	2.92233	30.6549															30.6549
	-3.99985	36.0641															36.0641
	6.97109	31.9719															31.9719
	13.8627	0.291492															0.291492
	-3.57478	28.2018															28.2018
	32.8375	21.2314															21.2314
	32.0266	20.0076															20.0076
	-29.6191	-13.0269																		-13.0269
	-27.1459	-24.16																		-24.16
	-4.15938	11.8466																	11.8466	11.8466
	11.9344	-18.3618																		-18.3618
	-38.2126	-11.211																		-11.211
	-45.2867	-9.88331																		-9.88331
	-13.8627	7.01177																		7.01177
	-30.341	-20.4837																		-20.4837
	-11.6098	-5.24434																		-5.24434
	37.7977	-15.5072																		-15.5072
	14.3121	26.9085																		26.9085
	0.214099	-16.4092																		-16.4092
	-13.0505	1.47629																		1.47629
	41.9393	-10.3845																-10.3845		-10.3845
	26.0561	38.066																		38.066
	-40.9185	9.21784																		9.21784
	-1.28373	-30.495																		-30.495
	25.1458	22.8281																		22.8281
	17.2032	32.8592																		32.8592
	15.2781	-31.6433																		-31.6433
	11.6033	32.4923																		32.4923
	-0.462516	29.3943																		29.3943
	42.1153	3.67625																		3.67625
	9.2085	-9.42733																		-9.42733
	-41.4096	10.6314																		10.6314
	0.227205	57.9106																		57.9106
	7.72842	26.7502																		26.7502
	13.1248	-7.16514																		-7.16514
	-28.1075	19.1756																		19.1756
	12.0975	-7.35791																		-7.35791
	-5.15142	37.2211																		37.2211
	-1.56727	35.0909																		35.0909
	29.8767	21.2833																		21.2833
	-8.16848	26.8847																		26.8847
	11.2261	-23.5935																																							-23.5935
	10.7549	-37.5341																																							-37.5341
	-13.8745	9.02727																																							9.02727
	-10.1893	-0.450411																																					-0.450411		-0.450411
	-3.12513	-13.0393																																							-13.0393
	-28.0237	-18.8025																																							-18.8025
	-2.17278	9.68631																																							9.68631
	38.5597	-14.9982																																							-14.9982
	-34.748	-13.4398																																							-13.4398
	-29.8123	-26.5322																																							-26.5322
	15.3045	-31.5438																																							-31.5438
	-6.27254	11.5809																																							11.5809
	-14.3213	4.5964																																							4.5964
	5.31463	-11.7795																																							-11.7795
	6.13029	-13.2047																																							-13.2047
	37.9165	-20.3369																																						-20.3369	-20.3369
	10.0869	-17.187																																							-17.187
	41.1895	1.86383																																							1.86383
	1.33456	-29.4041																																							-29.4041
	40.0927	-12.2283																																							-12.2283
	15.9214	0.164981																																							0.164981
	17.2012	30.3732																																							30.3732
	12.4837	32.9654																																							32.9654
	10.1948	-39.8009																																							-39.8009
	-24.3336	14.9888																																							14.9888
	-46.1366	-8.5203																																							-8.5203
	4.89047	-27.7768																																							-27.7768
	14.7368	-36.2691																																							-36.2691
	-39.8953	-15.3714																																							-15.3714
	-3.50637	55.6806																																							55.6806
	-3.06841	-27.9384																																							-27.9384
	9.36723	27.0215																																							27.0215
	-3.98317	29.9173																																							29.9173
	-2.71764	39.7625																																							39.7625
	-26.3798	19.5579																																							19.5579
	18.3429	-40.3635																																							-40.3635
	-37.78	-12.4357
	-11.0532	4.91159
	8.91082	-25.424
	-0.00918691	-15.6192
	-30.4217	-13.1442
	10.711	-18.5638
	-40.0743	-6.88362
	-3.00554	11.6236
	11.8301	25.8121
	-31.4955	-23.6481
	7.36837	-10.6664
	15.6396	-32.9383
	41.3614	-2.94214
	-21.2906	12.1837
	-11.3338	-1.43956
	26.2845	37.6359
	-4.19313	54.1421
	-4.99477	53.6423
	40.1684	-18.1285
	41.9058	1.743
	-3.70943	56.5599
	40.7012	-11.6121
	15.0543	-2.16716
	-2.1758	-28.5717
	12.1971	-39.7942
	5.90805	31.5069
	14.1264	26.5465
	-4.38739	36.5998
	0.946145	32.0504
	27.6305	40.1278
	18.6287	-40.8878
	15.4428	-1.46764
	17.6013	-39.5985
	15.2393	-0.0918966
	29.3442	21.9228
	31.9827	19.6509
	-9.19936	26.1135
	31.3051	20.5581
	-16.412	1.2852
	-0.251959	-17.3521
	38.7286	-16.7138
	-13.0712	0.0421354
	10.7986	-21.9775
	41.2736	-11.9416
	8.16496	-32.2015
	39.0216	-20.584
	-1.53938	9.09312
	-8.89302	5.99335
	-47.9711	-10.638
	-31.3701	-11.2542
	-9.19373	8.10578
	7.14827	-39.4064
	-11.2804	-5.32064
	5.25555	-27.2318
	12.8174	28.9483
	-16.2024	7.61444
	-37.619	-10.6432
	-38.8502	-15.4199
	21.9342	37.4485
	40.7009	2.93682
	-29.6142	-28.2153
	15.3728	-36.4949
	14.0413	-38.3908
	10.5037	-14.8201
	7.44235	33.1441
	45.9374	3.59439
	5.93913	-9.84225
	-41.018	9.76618
	-40.9134	12.483
	-41.4368	11.3327
	1.74133	-29.0144
	0.173476	32.7821
	-5.48123	36.8931
	-4.10966	27.1047
	11.5947	-6.81622
	12.4949	-4.94837
	16.629	-41.5392
	17.8221	-39.9572
	40.5817	-20.9797
	-31.4692	-13.0235
	-37.832	-14.0012
	-4.36691	11.1326
	-11.0654	0.496498
	11.9518	-39.0874
	-7.37054	6.87731
	-39.1783	-10.8942
	39.0747	-22.1768
	10.037	34.2582
	7.89659	-10.2917
	11.5584	-23.2966
	37.5881	-15.7665
	-30.0314	-26.5201
	-32.2102	-24.9909
	-9.73228	-7.34858
	-1.00626	54.0299
	-14.8816	6.68405
	-5.45205	54.3055
	-46.7544	-13.3608
	1.2917	-12.1161
	9.35171	-14.1016
	40.799	-11.5934
	7.91485	-26.4466
	-1.22799	-29.4079
	-29.5615	16.3414
	11.396	28.1755
	11.8383	-5.84815
	42.6166	1.22927
	39.4853	1.89751
	3.31533	24.6162
	6.68035	27.5798
	24.0698	21.3846
	22.9664	20.9768
	-4.09906	30.2873
	18.4552	-39.8109
	-5.14683	37.1335
	-3.57151	28.4088
	-9.85364	-2.40537
	-33.8944	-11.1098
	-28.9169	-24.2978
	13.9955	32.2526
	14.3173	-39.7114
	7.97125	-39.4939
	-3.7559	12.6873
	-44.3648	-12.6727
	-6.95504	10.0488
	-8.66183	-5.71228
	25.1816	40.8858
	8.58182	25.9277
	9.37369	33.2026
	14.5698	27.4593
	38.7942	-19.9533
	-41.8576	12.6955
	-41.6202	10.3349
	-32.4448	-15.3438
	-12.1647	4.99077
	10.7831	-9.70241
	28.1877	38.7225
	2.09909	-11.6701
	41.0903	-14.0904
	1.83952	-28.1752
	9.13743	-22.7297
	29.5556	20.8764
	25.4167	21.3536
	22.6685	35.8386
	-28.2948	19.0324
	-0.198213	31.8833
	-28.3065	14.5963
	-2.27542	-31.2885
	-2.06583	-29.5113
	-0.430961	32.0306
	-0.279883	29.2013
	-8.03281	25.8049
	1.68677	-14.3926
	6.33108	-27.4221
	-31.7563	-16.3582
	-8.788	-6.30646
	-3.04087	9.61425
	-46.4705	-11.6465
	22.0143	38.6199
	27.3641	40.4818
	-32.8009	-12.0551
	29.3721	20.6927
	-11.4595	1.68038
	23.4598	21.3538
	-31.1835	-26.4382
	26.2289	21.7191
	9.31361	25.7933
	42.6361	-12.3215
	38.8485	-21.654
	14.0086	28.2143
	-29.7143	17.285
	41.6639	-2.58787
	2.75656	-31.8071
	-38.2086	-11.4939
	1.02813	54.7106
	-23.8684	13.2256
	-0.647306	28.9438
	-1.0177	29.7931
	-5.52392	37.4432
	0.422089	33.8233
	-25.1495	15.6595
	9.37853	-9.06938
	-14.7549	6.20196
	1.69313	33.1953
	-3.61046	28.4138
	-6.32268	10.5919
	-30.5308	-17.214
	-2.97962	-11.521
	14.9914	-32.3904
	40.6085	-15.0684
	-1.26312	9.7125
	-13.2726	-0.199922
	-46.1388	-8.46545
	-4.01614	53.218
	-44.3822	-13.8944
	-31.0687	-13.2565
	21.978	38.6936
	18.6878	33.7269
	12.9001	25.9487
	28.7324	20.2642
	-1.05186	54.1212
	-14.2855	6.90523
	0.47013	54.7018
	40.2136	-18.4191
	9.63366	-10.236
	1.26971	56.7702
	-31.6456	-25.59
	2.92059	-29.0743
	-24.1525	13.7021
	-3.49571	-27.9943
	-26.2203	18.1823
	0.202084	33.6911
	-5.93515	38.0144
	-3.57594	41.0916
	27.9904	39.5433
	32.8356	21.2268
	31.889	19.4502
	-14.0431	-1.42214
	10.6066	-40.159
	-3.70811	13.1188
	15.1317	-31.6009
	-28.8773	-27.6682
	25.0033	37.5893
	8.27605	-12.7216
	-3.4769	53.307
	-22.0214	13.9488
	-11.4365	-5.06471
	-45.57	-9.67571
	15.1381	30.7975
	15.4375	26.7874
	-0.243288	-19.0847
	39.3248	-14.182
	-27.6615	14.0047
	-39.5902	13.0728
	-30.7094	-8.68791
	-30.6788	-22.5607
	-6.93199	10.4694
	-36.9434	-13.6062
	-11.7192	4.49728
	2.18961	-27.6278
	-1.90551	39.3234
	42.7825	2.40948
	10.567	-17.0959
	-2.77023	-28.7445
	-5.04634	-27.2899
	0.873435	57.6431
	15.9121	-37.4322
	-3.60441	41.2972
	-3.99088	-27.7322
	-5.88083	37.8987
	28.2986	38.3847
	-36.9956	-8.72001
	-12.1585	-5.76948
	-33.3606	-14.5466
	6.2054	-11.8691
	43.8599	-12.9654
	-29.9067	-20.7751
	-11.6542	4.5496
	-0.698646	-19.3456
	-44.3406	-13.7927
	-46.7048	-11.101
	-4.14248	10.0255
	14.2934	-29.9389
	22.1217	35.6287
	14.6754	30.7453
	4.40226	31.0116
	-27.3935	12.9411
	0.575104	-28.4736
	38.413	-20.7154
	42.5518	2.46183
	17.0735	-38.8501
	9.22311	33.0891
	10.9624	-8.05909
	-28.9053	18.558
	28.6087	37.5402
	-4.83753	56.3076
	-4.03201	36.4294
	0.0906202	31.5219
	24.5728	21.4772
	25.9145	37.4152
	13.281	-0.439538
	9.60562	26.9365
	28.5866	19.8068
	16.5385	-40.5635
	-39.2704	-5.89416
	-3.41151	28.1278
	15.7383	25.6692
	-29.1485	-14.2582
	-43.0359	-12.6162
	-7.73326	9.44259
	14.8154	-32.9837
	-12.5421	-5.54744
	9.83727	-20.1187
	-31.9417	-12.5296
	9.92713	-40.7289
	-10.3178	4.37181
	8.69713	27.3477
	-32.2875	-22.2522
	38.1973	-14.8582
	14.2883	33.7153
	24.5952	39.546
	-47.9312	-10.6508
	-5.24866	53.9233
	-26.5762	-22.3266
	28.2986	38.3847
	2.79382	-12.2643
	11.1923	-7.90927
	-41.0964	10.0217
	14.6595	30.4587
	-0.151207	-29.8382
	5.02382	32.4141
	23.7644	22.3729
	0.156267	30.8241
	-2.03275	34.8701
	-26.7986	18.3198
	-0.594688	29.5493
	0.965805	57.6723
	14.5887	-2.10772
	-3.17823	-33.4241
	15.276	0.211159
	31.9269	19.5193
	-9.20166	26.1134
	2.35823	-27.4809
	-8.34666	7.69991
	-31.4605	-13.0629
	10.1923	-39.1413
	-11.3195	-0.886127
	-12.7677	3.98027
	16.4223	-34.1197
	-30.2147	-26.2615
	10.0249	-23.1577
	40.3856	-15.7425
	-3.06772	11.5236
	8.10035	-13.3602
	12.8967	32.1422
	40.6658	2.50606
	-39.8033	-15.406
	-46.1379	-13.5122
	-0.61917	-12.541
	43.8257	3.96214
	10.7886	28.0598
	-3.71542	53.2917
	-2.42462	35.2712
	-3.5301	36.0131
	-22.5484	13.1651
	15.297	27.0219
	5.32558	31.2633
	-25.2882	16.0428
	-2.82481	33.8081
	-0.585208	29.0227
	15.8302	-41.6401
	-1.18965	55.768
	-26.9763	18.0509
	-3.70663	28.7377
	29.0063	20.067
	-9.21679	26.1111
	-37.09	-8.72511
	0.435158	-20.059
	-35.4375	-14.0239
	12.068	-19.1073
	-44.9915	-10.5238
	-28.0728	-26.17
	16.592	-36.6165
	10.9488	-14.2038
	12.2727	26.6292
	41.7453	-5.64798
	-4.98433	10.8193
	-3.95405	53.2874
	25.6443	41.0477
	-28.8259	-21.6766
	39.3951	1.25442
	-33.0088	-16.0819
	9.6469	27.7343
	-13.479	4.00562
	25.9209	37.6548
	-25.6797	16.726
	-10.6146	-4.016
	-28.6995	18.6764
	1.24327	57.0025
	24.2301	21.2054
	29.1892	20.6344
	4.61664	30.2653
	-0.296008	32.1511
	-0.145544	-27.7639
	-23.365	13.4876
	7.55278	31.773
	-8.14251	26.8798
	-23.1869	10.7493
	0.140235	-16.4285
	-32.2273	-22.5188
	-47.8314	-14.1437
	8.36765	-10.3445
	39.7868	-17.2174
	8.45296	-40.8365
	-11.6768	-0.2916
	12.1432	-19.3051
	-10.1378	-6.15628
	13.5429	-30.5128
	-6.92634	7.96229
	-3.97032	-12.9571
	-39.7388	-15.2678
	42.3842	2.98234
	14.7558	33.4183
	10.1998	28.9559
	5.78489	27.3828
	38.4926	-20.69
	40.0984	-12.663
	-33.8215	-16.0662
	-22.1778	13.8571
	24.4543	23.8209
	2.21772	-30.2419
	14.3237	0.0282619
	-1.27493	57.41
	-5.60288	37.6175
	0.532739	59.3865
	17.7549	-38.7273
	4.40949	30.7082
	-3.04741	39.3655
	-29.3355	-28.6134
	18.4282	-40.0427
	-3.71314	28.8976
	15.3467	25.9515
	-3.60263	41.115
	-8.17476	26.8909
	-31.2861	-8.67042
	-0.851598	9.0343
	-37.8285	-10.4633
	-14.0732	0.569556
	-0.223633	-17.0511
	14.4524	-39.6204
	-27.8065	-24.784
	-35.7938	-14.5808
	12.7797	29.9552
	21.7503	22.017
	-5.96159	10.439
	-15.6713	6.89942
	14.5817	-30.8294
	8.46007	-10.8756
	41.7867	-12.82
	37.7379	-19.0672
	14.8451	32.821
	2.19677	-30.6596
	6.9967	31.8296
	23.7039	23.8526
	-0.831139	53.4242
	-28.9112	-19.7015
	-46.3858	-13.9839
	40.3906	2.35722
	-22.2748	12.8065
	-25.53	19.0114
	-27.211	17.9958
	11.6118	-5.461
	44.1563	2.25558
	-29.6491	17.5696
	27.1128	40.6611
	25.7402	38.5814
	-3.95664	36.1929
	-4.66404	38.6094
	-2.96216	-33.0874
	41.7809	-5.42457
	-3.59351	40.9255
	29.6644	21.7565
	-35.7927	-9.50046
	-31.904	-12.5882
	-13.5405	-1.12168
	-0.354583	-18.1394
	39.9766	-19.9335
	-14.9425	5.93871
	-46.2636	-10.9946
	-28.8336	-21.6315
	17.1386	32.3361
	9.54195	-20.8536
	-4.18068	-12.7282
	14.9173	31.6869
	-38.5529	-12.4222
	41.1129	2.33215
	39.6517	-15.928
	12.5007	-23.9101
	9.90104	-11.4264
	28.4909	37.3099
	10.0212	32.9783
	25.0544	22.6113
	-39.6435	-16.3436
	45.0569	3.16925
	-8.95346	7.39471
	-29.0755	-25.3145
	39.1654	1.67289
	13.8074	-39.1335
	41.4489	-11.0758
	3.91949	-28.2988
	-6.03991	9.50743
	13.3429	25.6924
	23.4196	21.184
	-41.1828	12.9123
	-27.7152	15.451
	-26.411	12.1632
	-3.20926	-33.6645
	-2.45698	-33.3678
	0.495893	31.0797
	-4.11628	36.5501
	-29.8361	-24.8052
	-47.3436	-13.9149
	1.41643	-26.4808
	6.32476	-25.6372
	11.9348	-21.9016
	-7.19968	6.68239
	-37.3721	-14.1125
	-9.2649	-7.42926
	37.8813	-22.0746
	40.7697	0.985844
	-27.4264	-21.0938
	-3.68886	10.2589
	-33.5182	-14.1837
	38.1135	-14.8747
	-14.9668	3.43277
	13.9062	26.3113
	-5.00535	38.5967
	43.0013	3.34386
	6.47214	-10.5717
	4.61584	-12.5786
	14.7987	-0.212347
	-10.2777	-0.393172
	-1.07353	-16.1676
	-4.64865	56.1617
	-3.1607	57.0123
	-30.8235	-27.4046
	-40.1408	-12.3107
	5.18957	31.55
	2.67882	30.0909
	8.49622	27.2914
	11.0953	-17.425
	9.44679	-41.7043
	0.226025	57.8482
	15.4792	30.0963
	-2.2421	34.1814
	22.0076	25.5647
	13.2918	-2.50818
	-35.8994	-9.55161
	11.7969	-16.7913
	-30.7279	-18.5694
	-45.2004	-12.4472
	-12.2309	8.39069
	-47.8513	-10.3255
	-35.6343	-17.0922
	-12.0197	-3.67625
	-12.1955	2.43633
	-5.78285	57.2489
	7.41439	26.9939
	13.7658	26.3551
	9.77256	33.4071
	-29.3383	-26.8419
	27.6165	39.0474
	10.4748	-9.09778
	2.0217	-11.9067
	-0.889569	57.385
	-1.29227	54.7188
	1.86463	-28.7429
	39.6779	-17.0304
	42.7397	-13.2738
	22.064	36.5455
	-40.0762	13.0186
	16.4159	-33.3284
	-29.86	17.0847
	-25.8991	12.4108
	-3.85137	11.2562
	13.5517	0.25416
	14.0056	-0.324094
	0.241315	-19.9754
	15.4283	26.9722
	0.319359	32.0805
	11.7514	-5.2746
	14.9759	-1.45378
	-31.6343	-11.9466
	-13.5329	2.83143
	-0.601592	8.76045
	43.96	-13.1811
	21.7039	36.9408
	24.0376	39.4248
	27.5792	40.2011
	11.9185	28.0659
	23.1792	36.1366
	-45.3798	-10.8192
	27.4741	37.7044
	11.8391	-7.77724
	11.6801	-19.8226
	-28.2586	-20.0982
	5.13661	31.3751
	23.1702	20.9722
	36.9286	-21.5219
	7.72179	-40.0971
	-10.4267	-4.66753
	-27.2454	-24.8868
	-39.0254	-13.4508
	1.50313	-13.4459
	15.3011	-0.876883
	15.7443	0.163228
	-24.5827	12.616
	-5.39941	7.58686
	-0.834613	34.7122
	-12.8421	-0.0900159
	9.97945	-11.7255
	-9.89701	7.35438
	42.2759	1.93271
	2.64027	-29.1686
	6.78785	-27.3206
	16.24	-38.1674
	-1.66421	31.1612
	-1.94922	-30.9726
	-12.3764	4.95177
	-36.8738	-10.5205
	-44.2224	-12.8835
	11.3711	-23.3104
	39.1225	-15.3992
	7.62095	-10.9051
	-2.83714	-12.7534
	-10.7941	1.47413
	-14.9891	5.54835
	-36.3044	-13.8401
	-5.05617	10.0485
	40.0399	-19.8887
	9.79557	24.7536
	15.7981	25.3582
	15.9486	-35.7219
	-1.83361	54.4141
	1.99799	-11.3066
	-12.1079	-4.32904
	-30.3054	-26.0334
	2.05422	-29.3815
	11.6132	32.0433
	5.22092	-26.2932
	-4.28084	-27.4847
	-4.91293	-27.2746
	0.347608	34.3953
	11.647	-40.331
	13.481	-3.03706
	11.5625	-5.24824
	-27.918	14.8265
	17.8417	-39.659
	16.0098	0.185046
	5.55013	56.1241
	32.8429	21.2397
	-34.3332	-9.13303
	8.17001	-26.4315
	-2.62828	-12.2049
	-15.2309	7.67493
	-37.375	-12.0505
	-32.2386	-14.103
	-41.382	12.8652
	-40.6166	11.6268
	-31.6105	-15.7791
	-27.3082	-25.6615
	26.9223	38.51
	23.7695	36.3881
	-31.043	-21.7007
	38.8646	-16.8165
	27.9904	39.5433
	10.2359	24.9416
	23.8168	22.7791
	10.5923	33.8602
	-47.1478	-12.6183
	10.9031	-19.7631
	16.6715	-33.5882
	9.52058	-9.54412
	-3.12762	9.87861
	18.7563	33.8348
	-12.9697	0.738221
	13.3667	31.9377
	13.4606	-7.27287
	-23.8897	14.1606
	-2.71342	-32.4288
	-0.963565	33.3515
	10.6068	-38.6216
	41.453	1.47554
	-11.1912	7.56918
	41.1502	-13.4862
	14.7629	-36.8627
	2.43683	-29.3216
	34.7873	-14.4777
	-3.48157	28.3178
	1.87681	-10.496
	-35.4019	-15.9669
	-32.5225	-23.1515
	10.8479	-40.1922
	37.1875	-22.7494
	-27.1873	-21.6165
	-30.5089	-11.4696
	-39.9829	13.0358
	32.8463	21.2431
	-4.27864	53.5039
	-46.9896	-12.2485
	-10.7183	5.8161
	-2.31819	11.7593
	-2.92197	56.7274
	-24.4486	11.8994
	0.714922	58.4955
	5.551	56.1252
	-11.9082	-2.89174
	-0.825385	57.1211
	27.5243	39.4671
	31.9749	19.6423
	42.6017	2.531
	25.1617	21.7642
	23.5972	22.1608
	22.0292	21.85
	2.281	30.1835
	11.091	-11.2378
	-26.201	17.0317
	29.1947	39.4742
	-14.9377	1.64789
	7.66004	-26.1295
	-16.1324	7.38814
	-43.3725	-12.7461
	-6.47554	7.4157
	-12.0907	0.880416
	-11.1096	-5.27481
	-3.59524	8.46315
	17.4049	-32.0439
	-1.251	-12.3927
	-29.811	-14.8947
	41.6165	-12.3235
	-29.2284	-24.5304
	2.24968	-26.8519
	11.493	-18.4287
	10.2335	29.2466
	8.4088	-40.8868
	9.12741	-11.3624
	-45.8043	-14.9048
	14.1286	-29.1596
	-34.7744	-17.7022
	39.3698	-14.7183
	39.9564	1.28873
	-30.2055	-29.0899
	1.89568	-12.2305
	38.7414	-21.719
	-26.9744	13.2855
	-27.8019	17.7978
	42.8977	1.82804
	-1.6757	-30.134
	13.8117	-37.2223
	-0.618027	-20.2421
	4.12663	-28.0026
	-20.8258	11.885
	-35.8444	-11.2454
	-28.5538	-22.6421
	11.259	-19.7703
	8.25316	-13.2794
	0.28384	54.7278
	-47.5967	-12.932
	-3.80282	53.6723
	41.8094	-5.15725
	15.253	-2.21901
	-1.30345	-19.5639
	-2.14082	53.8379
	-5.58893	54.4909
	37.1696	-15.7037
	26.6086	41.002
	-29.7127	-23.059
	1.45368	55.0889
	24.6351	23.1125
	-24.9984	15.1856
	-9.92804	-5.31609
	-8.88451	7.42368
	-41.3908	-11.2554
	-26.849	20.0828
	16.3369	32.874
	15.3205	26.1926
	-11.8853	3.56174
	-3.52184	11.0762
	2.00878	-10.846
	8.01752	-25.0604
	10.3	26.4319
	1.86946	-27.6992
	14.5173	-2.64955
	16.7622	-33.0315
	15.7489	-0.533008
	-4.68764	36.4102
	2.95322	-11.217
	-0.810469	-20.243
	-37.9111	-15.0425
	16.1457	-33.4251
	-10.072	-0.358345
	9.91468	-16.6179
	40.6293	-14.0662
	-41.3716	-14.2221
	-2.10093	8.60038
	39.6844	3.26988
	9.3609	-40.2702
	45.0123	3.40994
	39.9012	-19.9723
	-12.2951	-5.46543
	14.2235	-37.361
	8.1197	-32.0417
	44.7695	2.19435
	8.48206	-26.7156
	-44.4369	-11.7266
	6.38037	-26.4909
	-30.464	-23.6974
	-15.3941	7.38051
	-31.4109	-13.5684
	-7.74468	6.59942
	-24.3915	12.9274
	9.74644	-13.6649
	-28.9662	18.2537
	-1.19116	32.4754
	-40.0318	11.7068
	-1.18851	-12.6142
	17.1246	30.3793
	13.506	32.1529
	-1.05086	-29.4642
	22.8202	24.79
	13.534	-0.310398
	0.532739	59.3865
	-19.5202	11.0528
	-28.0605	-24.7089
	-2.87452	-11.8145
	-31.2538	-12.8321
	11.8723	-16.3998
	-3.81742	9.66659
	-40.964	-16.0723
	-30.0476	-21.8337
	38.0948	-13.8869
	42.3013	0.633737
	10.2457	28.3127
	2.13089	-12.5752
	-0.184238	32.7857
	6.70294	-26.3123
	-45.3063	-12.3646
	-11.9262	0.569179
	-25.9978	11.2175
	-48.0088	-13.2035
	10.7587	-39.2398
	37.8762	-21.2829
	-11.0238	7.57195
	6.81963	-12.1639
	12.5132	-23.8946
	10.6076	26.4276
	3.07839	-26.6191
	-29.4608	15.2592
	-30.1153	16.2797
	-5.76981	55.0076
	10.8274	32.1002
	25.4404	37.9782
	23.1218	22.9791
	23.6547	36.6401
	41.8848	-10.9101
	2.41557	-30.7808
	45.1672	3.80872
	15.9296	-34.7673
	19.0565	-39.7089
	18.5854	-39.2668
	38.7485	2.52693
	3.2817	24.6389
	-36.4151	14.0137
	29.9914	22.6494
	-10.6975	6.28468
	10.4876	-11.6888
	10.9237	-39.9432
	-27.1364	-23.6429
	-45.504	-13.1015
	-39.1549	-13.4651
	-4.53635	12.7335
	-29.5288	-20.1928
	36.4484	-14.5438
	-33.6086	-11.7477
	-9.60035	-5.14769
	43.251	-10.0297
	37.2472	-20.8649
	18.8387	33.8643
	-11.4115	2.50043
	-35.4982	-17.151
	27.6129	19.5587
	11.277	31.6474
	9.02958	25.6508
	8.00873	-26.2522
	41.2109	2.05215
	-40.844	10.7544
	13.8627	0.291492
	16.0975	-37.756
	25.3061	21.377
	-0.598312	32.5473
	3.09052	-11.8083
	7.97049	-32.1835
	-4.26215	55.232
	26.8383	40.8517
	26.6771	37.4921
	-21.6632	12.039
	1.42038	55.2761
	22.7916	36.1128
	29.5853	21.2982
	14.1554	-2.24853
	-26.3188	17.8836
	18.9915	-39.9684
	-7.97577	25.7769
	-34.1133	-11.5061
	-2.54455	9.93826
	-29.7042	-14.3623
	-14.2387	-0.260383
	11.2392	-19.6472
	5.69032	-27.5917
	9.17271	-12.6089
	39.2698	-20.4138
	-14.4092	5.506
	-45.9432	-13.5239
	12.157	-37.9078
	-9.16847	-5.70625
	38.0579	-14.5525
	-29.787	-27.558
	40.5213	3.23005
	6.05378	28.3594
	-7.11573	6.85326
	2.05786	-12.8898
	-0.671417	-19.7317
	14.3275	-29.8511
	-29.8312	15.8199
	-26.9806	13.2876
	43.7264	2.09836
	1.09145	-28.1795
	10.1926	31.5339
	40.3042	-11.4529
	-5.3016	55.6086
	-33.23	-16.8331
	-43.3114	-14.1944
	-0.98394	32.5067
	-3.48733	56.3494
	-32.7743	-21.9065
	16.1914	28.8667
	-30.5392	-11.7916
	10.0779	26.6126
	-3.60919	13.1676
	-9.92506	-4.42668
	16.9517	33.0216
	16.1664	33.2868
	-5.89166	56.1836
	5.82054	-9.90635
	-30.2954	-26.249
	25.3993	39.8227
	38.2147	-18.4169
	-44.5171	-8.92099
	-41.6757	10.2227
	1.40762	55.3709
	-28.2866	18.9941
	-23.6854	12.9555
	16.3641	-32.7826
	-33.3856	-22.0269
	9.15645	-14.3649
	-0.357235	-20.476
	-1.14493	31.2183
	13.8776	27.1201
	24.6905	22.331
	29.2029	21.5329
	25.7534	21.7657
	23.2333	21.7037
	10.0481	33.0114
	-15.3741	6.6574
	40.913	-11.3041
	-25.8955	19.5601
	12.1867	-7.55181
	14.2321	-1.57716
	-12.576	-0.951963
	16.0471	-38.7126
	0.378087	34.0951
	0.279522	-28.843
	-3.97251	-27.6784
	-32.0798	-8.41792
	-27.3049	-24.8728
	-45.3927	-11.1675
	-19.9486	11.089
	-10.0192	-3.25354
	-5.8415	10.427
	-30.9274	-12.4849
	24.4105	36.9223
	-36.8864	-11.5392
	1.18521	57.5869
	-4.76419	55.4835
	5.87135	-9.74973
	14.5489	-35.8733
	11.4633	-39.8798
	-30.8457	-21.5122
	-41.431	11.9024
	-23.7171	11.8326
	-29.9234	16.8744
	-24.3256	13.326
	-24.9888	15.9152
	0.839806	-11.806
	27.6021	39.2773
	22.0642	36.0581
	14.4278	26.5854
	3.67993	-28.5239
	38.0278	-20.3999
	6.82241	-26.7846
	-0.944092	-28.2505
	38.744	-17.127
	7.09656	27.4798
	-2.77569	-32.7683
	10.0803	-18.0426
	13.3444	-0.436426
	10.6475	-7.40114
	43.9712	1.11587
	-2.68462	35.4768
	-3.61799	-27.9052
	-8.35175	10.3128
	-3.16489	-11.5554
	11.8709	-37.6583
	14.1175	-30.4445
	-38.0963	-12.1698
	-39.7686	-17.2684
	-11.6417	5.93508
	12.288	-21.1481
	37.4269	-21.6315
	-45.4823	-14.2976
	-28.771	-26.1843
	16.8309	29.6529
	11.2348	28.5553
	1.43574	-11.0079
	39.1312	-19.0709
	-4.72975	7.82249
	10.7184	-17.1922
	9.30417	-11.0098
	-39.4265	-6.12099
	41.6147	-10.5535
	-30.7296	-22.699
	1.02264	-27.0336
	-32.7936	-15.9341
	7.07914	-40.0146
	-10.9401	-1.01053
	41.8455	2.72984
	-2.54614	33.6292
	39.9409	-15.4659
	-30.1158	16.28
	-25.8991	12.4108
	15.4283	-35.2891
	27.427	19.9246
	24.0356	20.4162
	-14.16	8.36477
	-30.8657	-18.8976
	-31.6942	-11.246
	-3.17215	9.67798
	-2.7686	57.7876
	-5.31624	56.3995
	7.06482	-27.4304
	-0.423809	-12.3062
	38.9526	-18.1978
	-44.2175	-11.4622
	28.1331	39.163
	-26.6474	-22.2112
	0.855043	58.1754
	27.6958	37.66
	22.5732	22.4621
	8.67506	24.5754
	-9.80958	7.23584
	43.3883	-12.6371
	43.0559	0.919414
	-12.5918	-3.57251
	23.1213	36.5615
	-34.2886	-16.386
	8.52079	-9.18894
	1.09868	-30.1978
	-22.3219	13.2183
	11.9082	33.4857
	-40.843	10.0916
	16.3968	-39.9223
	-26.5859	17.0224
	29.4127	20.4216
	-41.4628	12.8518
	-2.9292	-32.9487
	13.6739	0.730603
	-5.87594	37.4101
	-5.59474	6.18983
	-31.0374	-16.1835
	22.1939	37.2891
	26.8044	38.1862
	23.1863	38.3024
	-27.7003	19.4074
	-24.7685	12.8703
	-47.8399	-11.4592
	17.4594	31.3556
	14.501	30.4215
	14.7204	26.06
	10.7584	33.043
	16.135	-38.9536
	-7.72116	-6.62363
	-16.328	6.53455
	-40.2271	11.4995
	-11.7868	-2.84098
	-31.6743	-26.4246
	38.0705	-16.8132
	3.60024	-12.4133
	-39.5457	-15.6672
	43.1741	1.21276
	12.8417	-21.329
	43.2115	-10.155
	-35.7426	-11.0509
	-29.2209	-24.7902
	-45.9741	-8.3433
	10.1664	-10.4106
	14.5931	-31.6096
	0.600866	58.8347
	12.8071	-7.44381
	13.4614	-7.34095
	-3.98584	29.8019
	29.3826	21.1296
	-1.20267	-29.891
	1.03065	33.4051
	0.816896	34.1293
	-5.80711	37.7949
	18.6779	-40.3809
	35.3876	-14.3241
[truncated: 1 more columns]

## Sheet: Extended Data Fig. 2b
			Individuals - Action sequence Reinforcement
			Row 1, Column 1 on Panel			Row 1, Column 2 on Panel			Row 1, Column 3 on Panel			Row 1, Column 4 on Panel			Row 1, Column 5 on Panel			Row 1, Column 6 on Panel			Row 2, Column 1 on Panel			Row 2, Column 2 on Panel			Row 2, Column 3 on Panel			Row 2, Column 4 on Panel			Row 2, Column 5 on Panel			Row 2, Column 6 on Panel			Row 3, Column 1 on Panel			Row 3, Column 2 on Panel			Row 3, Column 3 on Panel			Row 3, Column 4 on Panel
	All actions t-SNE1 score	All actions t-SNE2 score	Action T1	Action T2	Action Exemplars	Action T1	Action T2	Action Exemplars	Action T1	Action T2	Action Exemplars	Action T1	Action T2	Action Exemplars	Action T1	Action T2	Action Exemplars	Action T1	Action T2	Action Exemplars	Action T1	Action T2	Action Exemplars	Action T1	Action T2	Action Exemplars	Action T1	Action T2	Action Exemplars	Action T1	Action T2	Action Exemplars	Action T1	Action T2	Action Exemplars	Action T1	Action T2	Action Exemplars	Action T1	Action T2	Action Exemplars	Action T1	Action T2	Action Exemplars	Action T1	Action T2	Action Exemplars	Action T1	Action T2
	13.0791	-38.3126
	-13.5684	2.64587
	-1.9393	9.2233
	-12.9022	6.98887
	8.16804	-32.0518
	-10.5104	-3.18145
	-34.666	-17.5976
	43.8798	2.66882
	-37.9788	-13.2899
	15.6483	31.464
	-29.125	-19.9686
	-3.37648	-11.6442
	-6.0879	7.60757
	38.6993	-19.9343
	8.70659	-9.87875
	8.77629	31.5356
	5.36754	28.6865
	-30.1392	-26.7062
	-26.1443	12.715
	39.4932	-15.6059
	-46.0045	-9.0959
	7.13284	-12.1731
	42.9535	-12.1875
	-40.029	11.7765
	-24.7382	12.2002
	13.9925	26.9424
	-2.1578	35.4287
	-1.52556	-19.6912
	41.3626	0.407446
	-27.5595	19.5348
	16.7053	-40.477
	15.3871	-33.9064
	-0.179364	-29.5964
	-4.86027	-26.7832
	-34.2322	-9.08947
	2.66663	-10.0629
	-46.946	-11.0187
	-31.2866	-14.8622
	-27.7501	14.155
	-40.0673	-13.4812
	-27.9865	-23.7762
	38.2453	-14.2011
	-12.3992	3.36633
	16.7445	30.2781
	6.92738	29.4907
	-5.13956	9.64438
	14.8436	-36.8194
	41.3199	-2.83167
	0.59208	-12.6
	9.93384	-38.2828
	-10.6245	-2.85127
	-1.50076	9.86813
	-0.822986	58.1219
	-4.24537	56.1982
	-23.7158	11.8336
	11.6967	-17.6048
	-3.02563	39.326
	41.1499	2.89073
	9.90985	-9.81899
	-15.023	6.49505
	42.1335	-11.3602
	-27.9514	18.7591
	16.1574	-33.6296
	-1.34364	-30.032
	1.03479	56.8663
	-2.30067	-31.3179
	9.22045	-19.8448
	-9.08758	-5.09607
	-33.7556	-16.7073
	-33.03	-15.2225
	-29.2253	-28.5864
	-40.7435	-14.2924
	42.8133	-11.7801
	37.7501	-18.8763
	-3.38524	10.5885
	-14.5471	-0.392344
	27.6008	20.1167
	29.9765	21.7197
	10.7047	-16.7309
	23.8413	23.0531
	22.5199	24.9927
	10.1146	34.2614
	11.1542	25.5195
	39.7153	1.19078
	-47.5853	-12.8452
	-6.80369	10.9205
	44.0035	3.39464
	-2.97295	-13.0467
	-25.6421	15.5549
	-31.7688	-22.6072
	-3.54522	55.1191
	-21.7314	12.8049
	7.90505	-13.7158
	0.742903	33.1814
	14.1212	-30.7988
	-11.434	2.28351
	12.5114	-20.8412
	-3.82557	29.058
	1.27531	-26.667
	11.5563	-38.8942
	-26.6497	20.2372
	2.81929	-12.3823
	14.913	-38.1493
	2.17038	-13.9135
	10.6782	-18.3381
	43.92	-13.0881
	-30.789	-26.43
	-46.925	-10.1782
	-34.7677	-11.7871
	-41.0904	10.6644
	-41.0749	12.9325
	-3.54449	8.94915
	14.5394	31.634
	24.6103	36.0252
	28.2059	38.7498
	-9.5369	-5.80601
	13.2492	-0.751322
	22.23	37.6776
	10.9027	32.8985
	-39.9099	-12.1575
	-0.83206	-20.0746
	8.64699	26.9562
	-0.15847	57.1632
	-29.4024	17.9689
	5.95938	-9.875
	-29.1988	-19.9361
	26.0561	38.0659
	21.0247	34.981
	-13.5532	2.00473
	41.6302	-11.2404
	-17.1982	7.08205
	17.8515	-33.0967
	-39.3284	-5.98177
	37.5377	-15.5322
	-32.4371	-13.6313
	-23.8887	12.6279
	6.46482	29.7756
	1.26734	-27.6125
	-35.3665	-16.1444
	-9.96433	-4.479
	-13.4796	6.20106
	9.79192	-18.1957
	1.29776	-26.164
	-45.3523	-9.5307
	16.3634	-32.9259
	38.3688	-16.5018
	12.1269	28.6447
	8.80924	24.7483
	21.4524	35.5242
	41.5804	2.3673
	-4.74749	12.8734
	24.5539	22.0361
	4.09852	-11.0859
	-31.042	-26.6022
	42.1194	-11.6199
	-1.70442	56.1559
	-29.8824	-18.7493
	15.1555	-38.6641
	8.86466	33.0815
	-29.6539	17.569
	-25.6672	12.1764
	28.7868	20.6827
	23.2425	22.183
	26.2354	21.8108
	-0.531279	31.0469
	-0.419193	29.9098
	18.8233	-40.2016
	28.5176	19.1794
	-8.14898	25.7958
	-9.0792	26.0993
	-15.0435	3.81552
	-36.7833	-10.0328
	-9.27919	-5.43386
	12.3897	-20.5011
	20.0125	34.6793
	14.5442	30.0258
	-31.3356	-19.4354
	43.7358	-12.3453
	38.7769	-14.2476
	15.9758	-35.9195
	-27.8813	-20.885
	-41.7242	9.58548
	-31.0828	-12.8749
	-11.418	1.20235
	-45.1181	-11.8617
	25.5847	37.3316
	11.2133	30.0385
	-4.63808	58.1203
	-41.3504	12.0667
	-9.54947	7.3975
	1.24204	56.6128
	3.68573	-28.2659
	-25.7717	16.5202
	42.0441	1.19223
	9.9578	-8.98415
	-0.400509	-21.4185
	26.7135	40.9399
	-29.2163	18.1318
	-2.61311	-33.3987
	29.5705	21.5546
	5.62393	27.5778
	-2.85941	39.7706
	24.2876	21.8869
	-3.44597	-33.4984
	-8.1308	26.8824
	32.9258	21.345
	-14.4112	0.18657
	-35.7996	-10.692
	-45.6413	-11.9769
	9.86657	-26.1725
	-10.8779	7.6731
	15.1984	-38.1542
	7.47213	-39.1624
	-31.0684	-19.8046
	-3.82931	11.7882
	38.5177	-17.5929
	22.7448	38.2436
	8.53812	31.3586
	3.98553	-11.9353
	11.6223	-5.70286
	-31.3305	-25.9101
	-10.0378	-6.69678
	9.03566	-23.6884
	0.780017	57.0934
	43.272	2.29423
	-39.8811	-16.9278
	-2.68214	39.7719
	9.98705	-9.478
	15.8416	28.4399
	9.48906	25.5797
	-5.39164	54.0956
	-24.9772	12.5671
	43.4205	-12.751
	14.8263	-1.22789
	-28.9331	17.2914
	1.41827	-28.2795
	-2.30429	39.3888
	-16.952	6.26289
	-14.6286	2.02552
	-3.11875	10.2542
	-42.813	-12.6076
	-32.8347	-11.2435
	37.7182	-22.0843
	11.4189	-17.8518
	-11.0909	-4.23492
	39.0438	-15.8378
	7.03215	-40.4289
	22.3828	36.7145
	-28.7178	-20.2072
	13.5542	27.0234
	5.68292	29.5011
	28.9368	20.236
	-47.2252	-9.53759
	-39.2557	-15.3258
	3.57422	-30.6115
	41.1451	1.01865
	-30.6387	-26.1065
	7.78988	-25.3955
	11.4534	-23.5068
	45.4968	3.72316
	-6.99707	8.32766
	-0.429825	-20.716
	7.59088	-10.2419
	-5.76981	55.0076
	-2.35797	56.5656
	1.34159	55.8888
	17.6055	-38.9599
	-0.350084	55.2368
	-5.0994	-26.6104
	14.5559	-2.33147
	-5.2772	37.276
	-6.07017	38.1477
	-3.99727	33.5224
	-8.08765	25.8207
	-9.20166	26.1134
	-15.7143	6.6562
	-27.9596	-22.5999
	10.1077	-18.2388
	-1.79802	-12.2455
	-28.6516	-26.4163
	-32.5842	-11.3994
	17.7637	32.5642
	-40.7788	10.2656
	-43.575	-11.3124
	26.8987	39.9838
	-12.8174	7.91571
	-32.1356	-22.8171
	22.2345	37.7857
	-46.6791	-11.6843
	-1.44241	-29.7568
	10.0379	-8.52886
	25.6082	37.8752
	2.13712	29.5753
	36.9542	-16.0969
	41.0145	-13.0564
	-5.96352	10.4846
	-13.7119	-1.17167
	15.4281	-32.1889
	3.54162	-13.0446
	-33.3457	-15.2152
	14.573	-38.6578
	14.7632	25.9216
	11.5005	31.1219
	-26.7406	18.9736
	-0.867898	34.4859
	35.539	-15.1164
	-2.75858	-33.4549
	-10.6411	2.75628
	-11.0326	-3.13379
	11.5421	-20.3551
	3.23988	-13.2706
	-44.9565	-9.38069
	-33.1755	-14.8461
	-35.4424	-10.4581
	-48.1619	-12.7401
	15.4641	-32.4428
	2.88295	-31.1182
	-14.4156	7.36636
	-31.4425	-25.4021
	-3.01241	57.8912
	-34.0605	-15.3334
	0.661036	58.3162
	-4.92107	56.9598
	7.05223	-39.2354
	-10.7327	-5.36876
	-6.34803	10.2401
	8.94795	25.3087
	9.71505	30.0276
	4.67038	-26.7701
	37.8711	-19.9593
	-11.833	4.2947
	38.6695	-15.0362
	12.4185	-21.1811
	42.0416	-11.8192
	-2.92514	39.3648
	9.42982	-9.94708
	42.1176	-0.706692
	16.3901	27.0665
	-39.9692	-14.496
	15.5005	-2.27484
	15.3315	-1.10661
	-26.9315	18.6882
	17.9015	-40.068
	-14.3335	7.89183
	-8.42709	8.1248
	-29.5936	-23.0321
	-37.02	-12.1979
	4.92634	-13.248
	11.7953	-39.1805
	-2.36741	10.5217
	15.9347	-36.2695
	-28.4872	-20.666
	39.447	-20.9646
	14.6233	31.1181
	-12.448	-1.49063
	9.35482	-10.0505
	-33.3708	-16.0123
	39.6581	2.78718
	10.3996	-17.5594
	38.4056	-13.4136
	-26.1605	20.4816
	0.576934	-30.39
	12.2443	-7.55909
	0.845712	-13.1085
	-41.0233	10.3889
	44.7626	3.7223
	-12.2982	8.40789
	-28.0058	15.3119
	-28.5494	18.5177
	6.88591	-26.7377
	1.1432	32.6916
	-45.929	-10.0692
	-23.2708	12.4402
	16.0261	-41.6296
	-3.40952	-33.0922
	8.02342	-13.9165
	-3.38164	8.51391
	-33.1092	-13.5687
	36.6722	-15.8631
	-0.94472	-12.4181
	3.31523	-11.5367
	10.551	30.1601
	10.4899	-22.2648
	-28.8316	-23.873
	-13.5249	1.11951
	14.7099	-30.9965
	-5.87846	55.3431
	11.0071	-38.4572
	40.1126	-19.3163
	-11.4616	-4.95551
	43.1054	-10.7623
	-39.6129	12.6905
	43.0017	2.35633
	-3.06663	54.5199
	9.10204	-14.9386
	15.8074	-36.1632
	2.76968	-27.1863
	7.68568	-40.0233
	-12.3569	6.62236
	-24.449	11.5427
	-30.6149	-27.868
	-39.2613	-12.932
	-3.74674	-27.6343
	-4.60131	-27.3375
	-45.2685	-13.2965
	39.8587	1.32304
	-0.653689	34.903
	-2.97692	33.8506
	34.8091	-14.4131
	-14.9944	2.52645
	-10.57	-1.80089
	8.71183	-23.9752
	-33.7103	-14.4921
	39.8141	-11.5761
	38.7915	-18.6429
	-10.5884	8.79536
	-0.702593	-19.467
	10.1182	24.9612
	14.0625	31.0678
	-33.1053	-22.5179
	-30.2983	-24.1937
	-26.0789	11.0557
	-39.6727	12.6301
	42.8285	3.28471
	-0.696617	-28.6676
	-36.9748	-12.183
	-3.33486	12.1483
	-0.273766	-13.2606
	-2.88648	56.1933
	-46.4367	-10.1593
	-4.94885	54.5519
	-26.6406	16.6444
	8.0765	-12.3451
	12.3234	-5.02753
	15.7558	-37.2458
	-1.96718	-30.9568
	1.21304	57.2233
	2.92233	30.6549
	-3.99985	36.0641
	6.97109	31.9719
	13.8627	0.291492
	-3.57478	28.2018
	32.8375	21.2314
	32.0266	20.0076
	-29.6191	-13.0269
	-27.1459	-24.16
	-4.15938	11.8466
	11.9344	-18.3618
	-38.2126	-11.211
	-45.2867	-9.88331
	-13.8627	7.01177
	-30.341	-20.4837
	-11.6098	-5.24434
	37.7977	-15.5072
	14.3121	26.9085
	0.214099	-16.4092
	-13.0505	1.47629
	41.9393	-10.3845
	26.0561	38.066
	-40.9185	9.21784
	-1.28373	-30.495
	25.1458	22.8281
	17.2032	32.8592
	15.2781	-31.6433
	11.6033	32.4923
	-0.462516	29.3943
	42.1153	3.67625
	9.2085	-9.42733
	-41.4096	10.6314
	0.227205	57.9106
	7.72842	26.7502
	13.1248	-7.16514
	-28.1075	19.1756
	12.0975	-7.35791
	-5.15142	37.2211
	-1.56727	35.0909
	29.8767	21.2833
	-8.16848	26.8847
	11.2261	-23.5935
	10.7549	-37.5341
	-13.8745	9.02727
	-10.1893	-0.450411
	-3.12513	-13.0393
	-28.0237	-18.8025
	-2.17278	9.68631
	38.5597	-14.9982
	-34.748	-13.4398
	-29.8123	-26.5322
	15.3045	-31.5438
	-6.27254	11.5809
	-14.3213	4.5964
	5.31463	-11.7795
	6.13029	-13.2047
	37.9165	-20.3369
	10.0869	-17.187
	41.1895	1.86383
	1.33456	-29.4041
	40.0927	-12.2283
	15.9214	0.164981
	17.2012	30.3732
	12.4837	32.9654
	10.1948	-39.8009
	-24.3336	14.9888
	-46.1366	-8.5203
	4.89047	-27.7768
	14.7368	-36.2691
	-39.8953	-15.3714
	-3.50637	55.6806
	-3.06841	-27.9384
	9.36723	27.0215
	-3.98317	29.9173
	-2.71764	39.7625
	-26.3798	19.5579
	18.3429	-40.3635
	-37.78	-12.4357
	-11.0532	4.91159
	8.91082	-25.424
	-0.00918691	-15.6192
	-30.4217	-13.1442
	10.711	-18.5638
	-40.0743	-6.88362
	-3.00554	11.6236
	11.8301	25.8121
	-31.4955	-23.6481
	7.36837	-10.6664
	15.6396	-32.9383
	41.3614	-2.94214
	-21.2906	12.1837
	-11.3338	-1.43956
	26.2845	37.6359
	-4.19313	54.1421
	-4.99477	53.6423
	40.1684	-18.1285
	41.9058	1.743
	-3.70943	56.5599
	40.7012	-11.6121
	15.0543	-2.16716
	-2.1758	-28.5717
	12.1971	-39.7942
	5.90805	31.5069
	14.1264	26.5465
	-4.38739	36.5998
	0.946145	32.0504
	27.6305	40.1278
	18.6287	-40.8878
	15.4428	-1.46764
	17.6013	-39.5985
	15.2393	-0.0918966
	29.3442	21.9228
	31.9827	19.6509
	-9.19936	26.1135
	31.3051	20.5581
	-16.412	1.2852
	-0.251959	-17.3521
	38.7286	-16.7138
	-13.0712	0.0421354
	10.7986	-21.9775
	41.2736	-11.9416
	8.16496	-32.2015
	39.0216	-20.584
	-1.53938	9.09312
	-8.89302	5.99335
	-47.9711	-10.638
	-31.3701	-11.2542
	-9.19373	8.10578
	7.14827	-39.4064
	-11.2804	-5.32064
	5.25555	-27.2318
	12.8174	28.9483
	-16.2024	7.61444
	-37.619	-10.6432
	-38.8502	-15.4199
	21.9342	37.4485
	40.7009	2.93682
	-29.6142	-28.2153
	15.3728	-36.4949
	14.0413	-38.3908
	10.5037	-14.8201
	7.44235	33.1441
	45.9374	3.59439
	5.93913	-9.84225
	-41.018	9.76618
	-40.9134	12.483
	-41.4368	11.3327
	1.74133	-29.0144
	0.173476	32.7821
	-5.48123	36.8931
	-4.10966	27.1047
	11.5947	-6.81622
	12.4949	-4.94837
	16.629	-41.5392
	17.8221	-39.9572
	40.5817	-20.9797
	-31.4692	-13.0235
	-37.832	-14.0012
	-4.36691	11.1326
	-11.0654	0.496498
	11.9518	-39.0874
	-7.37054	6.87731
	-39.1783	-10.8942
	39.0747	-22.1768
	10.037	34.2582
	7.89659	-10.2917
	11.5584	-23.2966
	37.5881	-15.7665
	-30.0314	-26.5201
	-32.2102	-24.9909
	-9.73228	-7.34858
	-1.00626	54.0299
	-14.8816	6.68405
	-5.45205	54.3055
	-46.7544	-13.3608
	1.2917	-12.1161
	9.35171	-14.1016
	40.799	-11.5934
	7.91485	-26.4466
	-1.22799	-29.4079
	-29.5615	16.3414
	11.396	28.1755
	11.8383	-5.84815
	42.6166	1.22927
	39.4853	1.89751
	3.31533	24.6162
	6.68035	27.5798
	24.0698	21.3846
	22.9664	20.9768
	-4.09906	30.2873
	18.4552	-39.8109
	-5.14683	37.1335
	-3.57151	28.4088
	-9.85364	-2.40537
	-33.8944	-11.1098
	-28.9169	-24.2978
	13.9955	32.2526
	14.3173	-39.7114
	7.97125	-39.4939
	-3.7559	12.6873
	-44.3648	-12.6727
	-6.95504	10.0488
	-8.66183	-5.71228
	25.1816	40.8858
	8.58182	25.9277
	9.37369	33.2026
	14.5698	27.4593
	38.7942	-19.9533
	-41.8576	12.6955
	-41.6202	10.3349
	-32.4448	-15.3438
	-12.1647	4.99077
	10.7831	-9.70241
	28.1877	38.7225
	2.09909	-11.6701
	41.0903	-14.0904
	1.83952	-28.1752
	9.13743	-22.7297
	29.5556	20.8764
	25.4167	21.3536
	22.6685	35.8386
	-28.2948	19.0324
	-0.198213	31.8833
	-28.3065	14.5963
	-2.27542	-31.2885
	-2.06583	-29.5113
	-0.430961	32.0306
	-0.279883	29.2013
	-8.03281	25.8049
	1.68677	-14.3926
	6.33108	-27.4221
	-31.7563	-16.3582
	-8.788	-6.30646
	-3.04087	9.61425
	-46.4705	-11.6465
	22.0143	38.6199
	27.3641	40.4818
	-32.8009	-12.0551
	29.3721	20.6927
	-11.4595	1.68038
	23.4598	21.3538
	-31.1835	-26.4382
	26.2289	21.7191
	9.31361	25.7933
	42.6361	-12.3215
	38.8485	-21.654
	14.0086	28.2143
	-29.7143	17.285
	41.6639	-2.58787
	2.75656	-31.8071
	-38.2086	-11.4939
	1.02813	54.7106
	-23.8684	13.2256
	-0.647306	28.9438
	-1.0177	29.7931
	-5.52392	37.4432
	0.422089	33.8233
	-25.1495	15.6595
	9.37853	-9.06938
	-14.7549	6.20196
	1.69313	33.1953
	-3.61046	28.4138
	-6.32268	10.5919
	-30.5308	-17.214
	-2.97962	-11.521
	14.9914	-32.3904
	40.6085	-15.0684
	-1.26312	9.7125
	-13.2726	-0.199922
	-46.1388	-8.46545
	-4.01614	53.218
	-44.3822	-13.8944
	-31.0687	-13.2565
	21.978	38.6936
	18.6878	33.7269
	12.9001	25.9487
	28.7324	20.2642
	-1.05186	54.1212
	-14.2855	6.90523
	0.47013	54.7018
	40.2136	-18.4191
	9.63366	-10.236
	1.26971	56.7702
	-31.6456	-25.59
	2.92059	-29.0743
	-24.1525	13.7021
	-3.49571	-27.9943
	-26.2203	18.1823
	0.202084	33.6911
	-5.93515	38.0144
	-3.57594	41.0916
	27.9904	39.5433
	32.8356	21.2268
	31.889	19.4502
	-14.0431	-1.42214
	10.6066	-40.159
	-3.70811	13.1188
	15.1317	-31.6009
	-28.8773	-27.6682
	25.0033	37.5893
	8.27605	-12.7216
	-3.4769	53.307
	-22.0214	13.9488
	-11.4365	-5.06471
	-45.57	-9.67571
	15.1381	30.7975
	15.4375	26.7874
	-0.243288	-19.0847
	39.3248	-14.182
	-27.6615	14.0047
	-39.5902	13.0728
	-30.7094	-8.68791
	-30.6788	-22.5607
	-6.93199	10.4694
	-36.9434	-13.6062
	-11.7192	4.49728
	2.18961	-27.6278
	-1.90551	39.3234
	42.7825	2.40948
	10.567	-17.0959
	-2.77023	-28.7445
	-5.04634	-27.2899
	0.873435	57.6431
	15.9121	-37.4322
	-3.60441	41.2972
	-3.99088	-27.7322
	-5.88083	37.8987
	28.2986	38.3847
	-36.9956	-8.72001
	-12.1585	-5.76948
	-33.3606	-14.5466
	6.2054	-11.8691
	43.8599	-12.9654
	-29.9067	-20.7751
	-11.6542	4.5496
	-0.698646	-19.3456
	-44.3406	-13.7927
	-46.7048	-11.101
	-4.14248	10.0255
	14.2934	-29.9389
	22.1217	35.6287
	14.6754	30.7453
	4.40226	31.0116
	-27.3935	12.9411
	0.575104	-28.4736
	38.413	-20.7154
	42.5518	2.46183
	17.0735	-38.8501
	9.22311	33.0891
	10.9624	-8.05909
	-28.9053	18.558
	28.6087	37.5402
	-4.83753	56.3076
	-4.03201	36.4294
	0.0906202	31.5219
	24.5728	21.4772
	25.9145	37.4152
	13.281	-0.439538
	9.60562	26.9365
	28.5866	19.8068
	16.5385	-40.5635
	-39.2704	-5.89416
	-3.41151	28.1278
	15.7383	25.6692
	-29.1485	-14.2582
	-43.0359	-12.6162
	-7.73326	9.44259
	14.8154	-32.9837
	-12.5421	-5.54744
	9.83727	-20.1187
	-31.9417	-12.5296
	9.92713	-40.7289
	-10.3178	4.37181
	8.69713	27.3477
	-32.2875	-22.2522
	38.1973	-14.8582
	14.2883	33.7153
	24.5952	39.546
	-47.9312	-10.6508
	-5.24866	53.9233
	-26.5762	-22.3266
	28.2986	38.3847
	2.79382	-12.2643
	11.1923	-7.90927
	-41.0964	10.0217
	14.6595	30.4587
	-0.151207	-29.8382
	5.02382	32.4141
	23.7644	22.3729
	0.156267	30.8241
	-2.03275	34.8701
	-26.7986	18.3198
	-0.594688	29.5493
	0.965805	57.6723
	14.5887	-2.10772
	-3.17823	-33.4241
	15.276	0.211159
	31.9269	19.5193
	-9.20166	26.1134
	2.35823	-27.4809
	-8.34666	7.69991
	-31.4605	-13.0629
	10.1923	-39.1413
	-11.3195	-0.886127
	-12.7677	3.98027
	16.4223	-34.1197
	-30.2147	-26.2615
	10.0249	-23.1577
	40.3856	-15.7425
	-3.06772	11.5236
	8.10035	-13.3602
	12.8967	32.1422
	40.6658	2.50606
	-39.8033	-15.406
	-46.1379	-13.5122
	-0.61917	-12.541
	43.8257	3.96214
	10.7886	28.0598
	-3.71542	53.2917
	-2.42462	35.2712
	-3.5301	36.0131
	-22.5484	13.1651
	15.297	27.0219
	5.32558	31.2633
	-25.2882	16.0428
	-2.82481	33.8081
	-0.585208	29.0227
	15.8302	-41.6401
	-1.18965	55.768
	-26.9763	18.0509
	-3.70663	28.7377
	29.0063	20.067
	-9.21679	26.1111
	-37.09	-8.72511																																													-8.72511
	0.435158	-20.059																																													-20.059
	-35.4375	-14.0239																																													-14.0239
	12.068	-19.1073																																													-19.1073
	-44.9915	-10.5238																																													-10.5238
	-28.0728	-26.17																																											-26.17		-26.17
	16.592	-36.6165																																													-36.6165
	10.9488	-14.2038																																													-14.2038
	12.2727	26.6292																																													26.6292
	41.7453	-5.64798																																												-5.64798	-5.64798
	-4.98433	10.8193																																													10.8193
	-3.95405	53.2874																																													53.2874
	25.6443	41.0477																																													41.0477
	-28.8259	-21.6766																																													-21.6766
	39.3951	1.25442																																													1.25442
	-33.0088	-16.0819																																													-16.0819
	9.6469	27.7343																																													27.7343
	-13.479	4.00562																																													4.00562
	25.9209	37.6548																																													37.6548
	-25.6797	16.726																																													16.726
	-10.6146	-4.016																																													-4.016
	-28.6995	18.6764																																													18.6764
	1.24327	57.0025																																													57.0025
	24.2301	21.2054																																													21.2054
	29.1892	20.6344																																													20.6344
	4.61664	30.2653																																													30.2653
	-0.296008	32.1511																																													32.1511
	-0.145544	-27.7639																																													-27.7639
	-23.365	13.4876																																													13.4876
	7.55278	31.773																																													31.773
	-8.14251	26.8798																																													26.8798
	-23.1869	10.7493			10.7493
	0.140235	-16.4285			-16.4285
	-32.2273	-22.5188			-22.5188
	-47.8314	-14.1437			-14.1437
	8.36765	-10.3445			-10.3445
	39.7868	-17.2174			-17.2174
	8.45296	-40.8365			-40.8365
	-11.6768	-0.2916			-0.2916
	12.1432	-19.3051			-19.3051
	-10.1378	-6.15628	-6.15628		-6.15628
	13.5429	-30.5128			-30.5128
	-6.92634	7.96229			7.96229
	-3.97032	-12.9571			-12.9571
	-39.7388	-15.2678			-15.2678
	42.3842	2.98234			2.98234
	14.7558	33.4183			33.4183
	10.1998	28.9559			28.9559
	5.78489	27.3828			27.3828
	38.4926	-20.69		-20.69	-20.69
	40.0984	-12.663			-12.663
	-33.8215	-16.0662			-16.0662
	-22.1778	13.8571			13.8571
	24.4543	23.8209			23.8209
	2.21772	-30.2419			-30.2419
	14.3237	0.0282619			0.0282619
	-1.27493	57.41			57.41
	-5.60288	37.6175			37.6175
	0.532739	59.3865			59.3865
	17.7549	-38.7273			-38.7273
	4.40949	30.7082			30.7082
	-3.04741	39.3655			39.3655
	-29.3355	-28.6134			-28.6134
	18.4282	-40.0427			-40.0427
	-3.71314	28.8976			28.8976
	15.3467	25.9515			25.9515
	-3.60263	41.115			41.115
	-8.17476	26.8909			-8.17476
	-31.2861	-8.67042									-8.67042
	-0.851598	9.0343									9.0343
	-37.8285	-10.4633									-10.4633
	-14.0732	0.569556									0.569556
	-0.223633	-17.0511									-17.0511
	14.4524	-39.6204								-39.6204	-39.6204
	-27.8065	-24.784							-24.784		-24.784
	-35.7938	-14.5808									-14.5808
	12.7797	29.9552									29.9552
	21.7503	22.017									22.017
	-5.96159	10.439									10.439
	-15.6713	6.89942									6.89942
	14.5817	-30.8294									-30.8294
	8.46007	-10.8756									-10.8756
	41.7867	-12.82									-12.82
	37.7379	-19.0672									-19.0672
	14.8451	32.821									32.821
	2.19677	-30.6596									-30.6596
	6.9967	31.8296									31.8296
	23.7039	23.8526									23.8526
	-0.831139	53.4242									53.4242
	-28.9112	-19.7015									-19.7015
	-46.3858	-13.9839									-13.9839
	40.3906	2.35722									2.35722
	-22.2748	12.8065									12.8065
	-25.53	19.0114									19.0114
	-27.211	17.9958									17.9958
	11.6118	-5.461									-5.461
	44.1563	2.25558									2.25558
	-29.6491	17.5696									17.5696
	27.1128	40.6611									40.6611
	25.7402	38.5814									38.5814
	-3.95664	36.1929									36.1929
	-4.66404	38.6094									38.6094
	-2.96216	-33.0874									-33.0874
	41.7809	-5.42457									-5.42457
	-3.59351	40.9255									40.9255
	29.6644	21.7565									21.7565
	-35.7927	-9.50046																																										-9.50046
	-31.904	-12.5882																																										-12.5882
	-13.5405	-1.12168																																										-1.12168
	-0.354583	-18.1394																																										-18.1394
	39.9766	-19.9335																																										-19.9335
	-14.9425	5.93871																																										5.93871
	-46.2636	-10.9946																																										-10.9946
	-28.8336	-21.6315																																										-21.6315
	17.1386	32.3361																																										32.3361
	9.54195	-20.8536																																										-20.8536
	-4.18068	-12.7282																																										-12.7282
	14.9173	31.6869																																										31.6869
	-38.5529	-12.4222																																										-12.4222
	41.1129	2.33215																																									2.33215	2.33215
	39.6517	-15.928																																										-15.928
	12.5007	-23.9101																																										-23.9101
	9.90104	-11.4264																																										-11.4264
	28.4909	37.3099																																										37.3099
	10.0212	32.9783																																										32.9783
	25.0544	22.6113																																										22.6113
	-39.6435	-16.3436																																										-16.3436
	45.0569	3.16925																																										3.16925
	-8.95346	7.39471																																										7.39471
	-29.0755	-25.3145																																										-25.3145
	39.1654	1.67289																																										1.67289
	13.8074	-39.1335																																										-39.1335
	41.4489	-11.0758																																										-11.0758
	3.91949	-28.2988																																										-28.2988
	-6.03991	9.50743																																										9.50743
	13.3429	25.6924																																										25.6924
	23.4196	21.184																																										21.184
	-41.1828	12.9123																																										12.9123
	-27.7152	15.451																																										15.451
	-26.411	12.1632																																										12.1632
	-3.20926	-33.6645																																										-33.6645
	-2.45698	-33.3678																																										-33.3678
	0.495893	31.0797																																								31.0797		31.0797
	-4.11628	36.5501																																										36.5501
	-29.8361	-24.8052																																							-24.8052
	-47.3436	-13.9149																																							-13.9149
	1.41643	-26.4808																																							-26.4808
	6.32476	-25.6372																																							-25.6372
	11.9348	-21.9016																																							-21.9016
	-7.19968	6.68239																																							6.68239
	-37.3721	-14.1125																																							-14.1125
	-9.2649	-7.42926																																							-7.42926
	37.8813	-22.0746																																						-22.0746	-22.0746
	40.7697	0.985844																																							0.985844
	-27.4264	-21.0938																																							-21.0938
	-3.68886	10.2589																																							10.2589
	-33.5182	-14.1837																																							-14.1837
	38.1135	-14.8747																																							-14.8747
	-14.9668	3.43277																																							3.43277
	13.9062	26.3113																																							26.3113
	-5.00535	38.5967																																					38.5967		38.5967
	43.0013	3.34386																																							3.34386
	6.47214	-10.5717																																							-10.5717
	4.61584	-12.5786																																							-12.5786
	14.7987	-0.212347																																							-0.212347
	-10.2777	-0.393172																																							-0.393172
	-1.07353	-16.1676																																							-16.1676
	-4.64865	56.1617																																							56.1617
	-3.1607	57.0123																																							57.0123
	-30.8235	-27.4046																																							-27.4046
	-40.1408	-12.3107																																							-12.3107
	5.18957	31.55																																							31.55
	2.67882	30.0909																																							30.0909
	8.49622	27.2914																																							27.2914
	11.0953	-17.425																																							-17.425
	9.44679	-41.7043																																							-41.7043
	0.226025	57.8482																																							57.8482
	15.4792	30.0963																																							30.0963
	-2.2421	34.1814																																							34.1814
	22.0076	25.5647																																							25.5647
	13.2918	-2.50818																																							-2.50818
	-35.8994	-9.55161																					-9.55161
	11.7969	-16.7913																					-16.7913
	-30.7279	-18.5694																					-18.5694
	-45.2004	-12.4472																					-12.4472
	-12.2309	8.39069																					8.39069
	-47.8513	-10.3255																			-10.3255		-10.3255
	-35.6343	-17.0922																					-17.0922
	-12.0197	-3.67625																					-3.67625
	-12.1955	2.43633																					2.43633
	-5.78285	57.2489																					57.2489
	7.41439	26.9939																					26.9939
	13.7658	26.3551																					26.3551
	9.77256	33.4071																					33.4071
	-29.3383	-26.8419																					-26.8419
	27.6165	39.0474																					39.0474
	10.4748	-9.09778																					-9.09778
	2.0217	-11.9067																					-11.9067
	-0.889569	57.385																					57.385
	-1.29227	54.7188																					54.7188
	1.86463	-28.7429																					-28.7429
	39.6779	-17.0304																					-17.0304
	42.7397	-13.2738																				-13.2738	-13.2738
	22.064	36.5455																					36.5455
	-40.0762	13.0186																					13.0186
	16.4159	-33.3284																					-33.3284
	-29.86	17.0847																					17.0847
	-25.8991	12.4108																					12.4108
	-3.85137	11.2562																					11.2562
	13.5517	0.25416																					0.25416
	14.0056	-0.324094																					-0.324094
	0.241315	-19.9754																					-19.9754
	15.4283	26.9722																					26.9722
	0.319359	32.0805																					32.0805
	11.7514	-5.2746																					-5.2746
	14.9759	-1.45378																					-1.45378
	-31.6343	-11.9466
	-13.5329	2.83143
	-0.601592	8.76045																																														8.76045
	43.96	-13.1811
	21.7039	36.9408
	24.0376	39.4248
	27.5792	40.2011
	11.9185	28.0659
	23.1792	36.1366
	-45.3798	-10.8192
	27.4741	37.7044
	11.8391	-7.77724
	11.6801	-19.8226
	-28.2586	-20.0982
	5.13661	31.3751
	23.1702	20.9722
	36.9286	-21.5219																																															-21.5219
	7.72179	-40.0971
	-10.4267	-4.66753
	-27.2454	-24.8868
	-39.0254	-13.4508
	1.50313	-13.4459
	15.3011	-0.876883
	15.7443	0.163228
	-24.5827	12.616
	-5.39941	7.58686
	-0.834613	34.7122
	-12.8421	-0.0900159
	9.97945	-11.7255
	-9.89701	7.35438
	42.2759	1.93271
	2.64027	-29.1686
	6.78785	-27.3206
	16.24	-38.1674
	-1.66421	31.1612
	-1.94922	-30.9726
	-12.3764	4.95177																																				4.95177
	-36.8738	-10.5205																																				-10.5205
	-44.2224	-12.8835																																				-12.8835
	11.3711	-23.3104																																				-23.3104
	39.1225	-15.3992																																			-15.3992	-15.3992
	7.62095	-10.9051																																				-10.9051
	-2.83714	-12.7534																																				-12.7534
	-10.7941	1.47413																																				1.47413
	-14.9891	5.54835																																				5.54835
	-36.3044	-13.8401																																				-13.8401
	-5.05617	10.0485																																				10.0485
	40.0399	-19.8887																																				-19.8887
	9.79557	24.7536																																		24.7536		24.7536
	15.7981	25.3582																																				25.3582
	15.9486	-35.7219																																				-35.7219
	-1.83361	54.4141																																				54.4141
	1.99799	-11.3066																																				-11.3066
	-12.1079	-4.32904																																				-4.32904
	-30.3054	-26.0334																																				-26.0334
	2.05422	-29.3815																																				-29.3815
	11.6132	32.0433																																				32.0433
	5.22092	-26.2932																																				-26.2932
	-4.28084	-27.4847																																				-27.4847
	-4.91293	-27.2746																																				-27.2746
	0.347608	34.3953																																				34.3953
	11.647	-40.331																																				-40.331
	13.481	-3.03706																																				-3.03706
	11.5625	-5.24824																																				-5.24824
	-27.918	14.8265																																				14.8265
	17.8417	-39.659																																				-39.659
	16.0098	0.185046																																				0.185046
	5.55013	56.1241																																				56.1241
	32.8429	21.2397																																				21.2397
	-34.3332	-9.13303																		-9.13303
	8.17001	-26.4315																		-26.4315
	-2.62828	-12.2049																		-12.2049
	-15.2309	7.67493																		7.67493
	-37.375	-12.0505																		-12.0505
	-32.2386	-14.103																		-14.103
	-41.382	12.8652																		12.8652
	-40.6166	11.6268																		11.6268
	-31.6105	-15.7791																		-15.7791
	-27.3082	-25.6615																-25.6615		-25.6615
	26.9223	38.51																		38.51
	23.7695	36.3881																		36.3881
	-31.043	-21.7007																		-21.7007
	38.8646	-16.8165																		-16.8165
	27.9904	39.5433																		39.5433
	10.2359	24.9416																		24.9416
	23.8168	22.7791																		22.7791
	10.5923	33.8602																		33.8602
	-47.1478	-12.6183																		-12.6183
	10.9031	-19.7631																	-19.7631	-19.7631
	16.6715	-33.5882																		-33.5882
	9.52058	-9.54412																		-9.54412
	-3.12762	9.87861																		9.87861
	18.7563	33.8348																		33.8348
	-12.9697	0.738221																		0.738221
	13.3667	31.9377																		31.9377
	13.4606	-7.27287																		-7.27287
	-23.8897	14.1606																		14.1606
	-2.71342	-32.4288																		-32.4288
	-0.963565	33.3515																		33.3515
	10.6068	-38.6216																		-38.6216
	41.453	1.47554																		1.47554
	-11.1912	7.56918																		7.56918
	41.1502	-13.4862																		-13.4862
	14.7629	-36.8627																		-36.8627
	2.43683	-29.3216																		-29.3216
	34.7873	-14.4777																		-14.4777
	-3.48157	28.3178																		28.3178
	1.87681	-10.496						-10.496
	-35.4019	-15.9669						-15.9669
	-32.5225	-23.1515						-23.1515
	10.8479	-40.1922					-40.1922	-40.1922
	37.1875	-22.7494						-22.7494
	-27.1873	-21.6165						-21.6165
	-30.5089	-11.4696						-11.4696
	-39.9829	13.0358						13.0358
	32.8463	21.2431						21.2431
	-4.27864	53.5039						53.5039
	-46.9896	-12.2485						-12.2485
	-10.7183	5.8161						5.8161
	-2.31819	11.7593				11.7593		11.7593
	-2.92197	56.7274						56.7274
	-24.4486	11.8994						11.8994
	0.714922	58.4955						58.4955
	5.551	56.1252						56.1252
	-11.9082	-2.89174						-2.89174
	-0.825385	57.1211						57.1211
	27.5243	39.4671						39.4671
	31.9749	19.6423						19.6423
	42.6017	2.531						2.531
	25.1617	21.7642						21.7642
	23.5972	22.1608						22.1608
	22.0292	21.85						21.85
	2.281	30.1835						30.1835
	11.091	-11.2378						-11.2378
	-26.201	17.0317						17.0317
	29.1947	39.4742						39.4742
	-14.9377	1.64789						1.64789
	7.66004	-26.1295												-26.1295
	-16.1324	7.38814												7.38814
	-43.3725	-12.7461												-12.7461
	-6.47554	7.4157												7.4157
	-12.0907	0.880416												0.880416
	-11.1096	-5.27481										-5.27481		-5.27481
	-3.59524	8.46315												8.46315
	17.4049	-32.0439												-32.0439
	-1.251	-12.3927												-12.3927
	-29.811	-14.8947												-14.8947
	41.6165	-12.3235												-12.3235
	-29.2284	-24.5304												-24.5304
	2.24968	-26.8519												-26.8519
	11.493	-18.4287												-18.4287
	10.2335	29.2466												29.2466
	8.4088	-40.8868												-40.8868
	9.12741	-11.3624												-11.3624
	-45.8043	-14.9048												-14.9048
	14.1286	-29.1596											-29.1596	-29.1596
	-34.7744	-17.7022												-17.7022
	39.3698	-14.7183												-14.7183
	39.9564	1.28873												1.28873
	-30.2055	-29.0899												-29.0899
	1.89568	-12.2305												-12.2305
	38.7414	-21.719												-21.719
	-26.9744	13.2855												13.2855
	-27.8019	17.7978												17.7978
	42.8977	1.82804												1.82804
	-1.6757	-30.134												-30.134
	13.8117	-37.2223												-37.2223
	-0.618027	-20.2421												-20.2421
	4.12663	-28.0026												-28.0026
	-20.8258	11.885												11.885
	-35.8444	-11.2454															-11.2454
	-28.5538	-22.6421															-22.6421
	11.259	-19.7703															-19.7703
	8.25316	-13.2794															-13.2794
	0.28384	54.7278															54.7278
	-47.5967	-12.932															-12.932
	-3.80282	53.6723															53.6723
	41.8094	-5.15725															-5.15725
	15.253	-2.21901															-2.21901
	-1.30345	-19.5639															-19.5639
	-2.14082	53.8379															53.8379
	-5.58893	54.4909															54.4909
	37.1696	-15.7037														-15.7037	-15.7037
	26.6086	41.002															41.002
	-29.7127	-23.059															-23.059
	1.45368	55.0889															55.0889
	24.6351	23.1125															23.1125
	-24.9984	15.1856															15.1856
	-9.92804	-5.31609													-5.31609		-5.31609
	-8.88451	7.42368															7.42368
	-41.3908	-11.2554															-11.2554
	-26.849	20.0828															20.0828
	16.3369	32.874															32.874
	15.3205	26.1926															26.1926
	-11.8853	3.56174															3.56174
	-3.52184	11.0762															11.0762
	2.00878	-10.846															-10.846
	8.01752	-25.0604															-25.0604
	10.3	26.4319															26.4319
	1.86946	-27.6992															-27.6992
	14.5173	-2.64955															-2.64955
	16.7622	-33.0315															-33.0315
	15.7489	-0.533008															-0.533008
	-4.68764	36.4102															36.4102
	2.95322	-11.217															-11.217
	-0.810469	-20.243																											-20.243
	-37.9111	-15.0425																									-15.0425		-15.0425
	16.1457	-33.4251																											-33.4251
	-10.072	-0.358345																											-0.358345
	9.91468	-16.6179																											-16.6179
	40.6293	-14.0662																											-14.0662
	-41.3716	-14.2221																											-14.2221
	-2.10093	8.60038																											8.60038
	39.6844	3.26988																											3.26988
	9.3609	-40.2702																											-40.2702
	45.0123	3.40994																											3.40994
	39.9012	-19.9723																											-19.9723
	-12.2951	-5.46543																											-5.46543
	14.2235	-37.361																											-37.361
	8.1197	-32.0417																											-32.0417
	44.7695	2.19435																										2.19435	2.19435
	8.48206	-26.7156																											-26.7156
	-44.4369	-11.7266																											-11.7266
	6.38037	-26.4909																											-26.4909
	-30.464	-23.6974																											-23.6974
	-15.3941	7.38051																											7.38051
	-31.4109	-13.5684																											-13.5684
	-7.74468	6.59942																											6.59942
	-24.3915	12.9274																											12.9274
	9.74644	-13.6649																											-13.6649
	-28.9662	18.2537																											18.2537
	-1.19116	32.4754																											32.4754
	-40.0318	11.7068																											11.7068
	-1.18851	-12.6142																											-12.6142
	17.1246	30.3793																											30.3793
	13.506	32.1529																											32.1529
	-1.05086	-29.4642																											-29.4642
	22.8202	24.79																											24.79
	13.534	-0.310398																											-0.310398
	0.532739	59.3865																											59.3865
	-19.5202	11.0528																											11.0528
	-28.0605	-24.7089																														-24.7089
	-2.87452	-11.8145																														-11.8145
	-31.2538	-12.8321																														-12.8321
	11.8723	-16.3998																														-16.3998
	-3.81742	9.66659																														9.66659
	-40.964	-16.0723																														-16.0723
	-30.0476	-21.8337																														-21.8337
	38.0948	-13.8869																														-13.8869
	42.3013	0.633737																														0.633737
	10.2457	28.3127																														28.3127
	2.13089	-12.5752																														-12.5752
	-0.184238	32.7857																														32.7857
	6.70294	-26.3123																														-26.3123
	-45.3063	-12.3646																														-12.3646
	-11.9262	0.569179																														0.569179
	-25.9978	11.2175																														11.2175
	-48.0088	-13.2035																														-13.2035
	10.7587	-39.2398																													-39.2398	-39.2398
	37.8762	-21.2829																														-21.2829
	-11.0238	7.57195																														7.57195
	6.81963	-12.1639																														-12.1639
	12.5132	-23.8946																														-23.8946
	10.6076	26.4276																														26.4276
	3.07839	-26.6191																														-26.6191
	-29.4608	15.2592																														15.2592
	-30.1153	16.2797																														16.2797
	-5.76981	55.0076																												55.0076		55.0076
	10.8274	32.1002																														32.1002
	25.4404	37.9782																														37.9782
	23.1218	22.9791																														22.9791
	23.6547	36.6401																														36.6401
	41.8848	-10.9101																														-10.9101
	2.41557	-30.7808																														-30.7808
	45.1672	3.80872																														3.80872
	15.9296	-34.7673																														-34.7673
	19.0565	-39.7089																														-39.7089
	18.5854	-39.2668																														-39.2668
	38.7485	2.52693																														2.52693
	3.2817	24.6389																														24.6389
	-36.4151	14.0137																														14.0137
	29.9914	22.6494																														22.6494
	-10.6975	6.28468																								6.28468
	10.4876	-11.6888																								-11.6888
	10.9237	-39.9432																								-39.9432
	-27.1364	-23.6429																								-23.6429
	-45.504	-13.1015																								-13.1015
	-39.1549	-13.4651																								-13.4651
	-4.53635	12.7335																								12.7335
	-29.5288	-20.1928																								-20.1928
	36.4484	-14.5438																							-14.5438	-14.5438
	-33.6086	-11.7477																								-11.7477
	-9.60035	-5.14769																						-5.14769		-5.14769
	43.251	-10.0297																								-10.0297
	37.2472	-20.8649																								-20.8649
	18.8387	33.8643																								33.8643
	-11.4115	2.50043																								2.50043
	-35.4982	-17.151																								-17.151
	27.6129	19.5587																								19.5587
	11.277	31.6474																								31.6474
	9.02958	25.6508																								25.6508
	8.00873	-26.2522																								-26.2522
	41.2109	2.05215																								2.05215
	-40.844	10.7544																								10.7544
	13.8627	0.291492																								0.291492
	16.0975	-37.756																								-37.756
	25.3061	21.377																								21.377
	-0.598312	32.5473																								32.5473
	3.09052	-11.8083																								-11.8083
	7.97049	-32.1835																								-32.1835
	-4.26215	55.232																								55.232
	26.8383	40.8517																								40.8517
	26.6771	37.4921																								37.4921
	-21.6632	12.039																								12.039
	1.42038	55.2761																								55.2761
	22.7916	36.1128																								36.1128
	29.5853	21.2982																								21.2982
	14.1554	-2.24853																								-2.24853
	-26.3188	17.8836																								17.8836
	18.9915	-39.9684																								-39.9684
	-7.97577	25.7769
	-34.1133	-11.5061
	-2.54455	9.93826
	-29.7042	-14.3623
	-14.2387	-0.260383
	11.2392	-19.6472
	5.69032	-27.5917
	9.17271	-12.6089
	39.2698	-20.4138
	-14.4092	5.506
	-45.9432	-13.5239
	12.157	-37.9078
	-9.16847	-5.70625
	38.0579	-14.5525
	-29.787	-27.558
	40.5213	3.23005
	6.05378	28.3594
	-7.11573	6.85326
	2.05786	-12.8898
	-0.671417	-19.7317
	14.3275	-29.8511
	-29.8312	15.8199
	-26.9806	13.2876
	43.7264	2.09836
	1.09145	-28.1795
	10.1926	31.5339
	40.3042	-11.4529
	-5.3016	55.6086
	-33.23	-16.8331
	-43.3114	-14.1944
	-0.98394	32.5067
	-3.48733	56.3494
	-32.7743	-21.9065
	16.1914	28.8667
	-30.5392	-11.7916
	10.0779	26.6126
	-3.60919	13.1676
	-9.92506	-4.42668
	16.9517	33.0216
	16.1664	33.2868
	-5.89166	56.1836
	5.82054	-9.90635
	-30.2954	-26.249
	25.3993	39.8227
	38.2147	-18.4169
	-44.5171	-8.92099
	-41.6757	10.2227
	1.40762	55.3709
	-28.2866	18.9941
	-23.6854	12.9555
	16.3641	-32.7826
	-33.3856	-22.0269
	9.15645	-14.3649
	-0.357235	-20.476
	-1.14493	31.2183
	13.8776	27.1201
	24.6905	22.331
	29.2029	21.5329
	25.7534	21.7657
	23.2333	21.7037
	10.0481	33.0114
	-15.3741	6.6574
	40.913	-11.3041
	-25.8955	19.5601
	12.1867	-7.55181
	14.2321	-1.57716
	-12.576	-0.951963
	16.0471	-38.7126
	0.378087	34.0951
	0.279522	-28.843
	-3.97251	-27.6784
	-32.0798	-8.41792
	-27.3049	-24.8728
	-45.3927	-11.1675
	-19.9486	11.089
	-10.0192	-3.25354
	-5.8415	10.427
	-30.9274	-12.4849
	24.4105	36.9223
	-36.8864	-11.5392
	1.18521	57.5869
	-4.76419	55.4835
	5.87135	-9.74973
	14.5489	-35.8733
	11.4633	-39.8798
	-30.8457	-21.5122
	-41.431	11.9024
	-23.7171	11.8326
	-29.9234	16.8744
	-24.3256	13.326
	-24.9888	15.9152
	0.839806	-11.806
	27.6021	39.2773
	22.0642	36.0581
	14.4278	26.5854
	3.67993	-28.5239
	38.0278	-20.3999
	6.82241	-26.7846
	-0.944092	-28.2505
	38.744	-17.127
	7.09656	27.4798
	-2.77569	-32.7683
	10.0803	-18.0426
	13.3444	-0.436426
	10.6475	-7.40114
	43.9712	1.11587
	-2.68462	35.4768
	-3.61799	-27.9052
	-8.35175	10.3128
	-3.16489	-11.5554
	11.8709	-37.6583
	14.1175	-30.4445
	-38.0963	-12.1698
	-39.7686	-17.2684
	-11.6417	5.93508
	12.288	-21.1481
	37.4269	-21.6315
	-45.4823	-14.2976
	-28.771	-26.1843
	16.8309	29.6529
	11.2348	28.5553
	1.43574	-11.0079
	39.1312	-19.0709
	-4.72975	7.82249
	10.7184	-17.1922
	9.30417	-11.0098
	-39.4265	-6.12099
	41.6147	-10.5535
	-30.7296	-22.699
	1.02264	-27.0336
	-32.7936	-15.9341
	7.07914	-40.0146
	-10.9401	-1.01053
	41.8455	2.72984
	-2.54614	33.6292
	39.9409	-15.4659
	-30.1158	16.28
	-25.8991	12.4108
	15.4283	-35.2891
	27.427	19.9246
	24.0356	20.4162
	-14.16	8.36477
	-30.8657	-18.8976
	-31.6942	-11.246
	-3.17215	9.67798
	-2.7686	57.7876
	-5.31624	56.3995
	7.06482	-27.4304
	-0.423809	-12.3062
	38.9526	-18.1978
	-44.2175	-11.4622
	28.1331	39.163
	-26.6474	-22.2112
	0.855043	58.1754
	27.6958	37.66
	22.5732	22.4621
	8.67506	24.5754
	-9.80958	7.23584
	43.3883	-12.6371
	43.0559	0.919414
	-12.5918	-3.57251
	23.1213	36.5615
	-34.2886	-16.386
	8.52079	-9.18894
	1.09868	-30.1978
	-22.3219	13.2183
	11.9082	33.4857
	-40.843	10.0916
	16.3968	-39.9223
	-26.5859	17.0224
	29.4127	20.4216
	-41.4628	12.8518
	-2.9292	-32.9487
	13.6739	0.730603
	-5.87594	37.4101
	-5.59474	6.18983
	-31.0374	-16.1835
	22.1939	37.2891
	26.8044	38.1862
	23.1863	38.3024
	-27.7003	19.4074
	-24.7685	12.8703
	-47.8399	-11.4592
	17.4594	31.3556
	14.501	30.4215
	14.7204	26.06
	10.7584	33.043
	16.135	-38.9536
	-7.72116	-6.62363
	-16.328	6.53455
	-40.2271	11.4995
	-11.7868	-2.84098
	-31.6743	-26.4246
	38.0705	-16.8132
	3.60024	-12.4133
	-39.5457	-15.6672
	43.1741	1.21276
	12.8417	-21.329
	43.2115	-10.155
	-35.7426	-11.0509
	-29.2209	-24.7902
	-45.9741	-8.3433
	10.1664	-10.4106
	14.5931	-31.6096
	0.600866	58.8347
	12.8071	-7.44381
	13.4614	-7.34095
	-3.98584	29.8019
	29.3826	21.1296
	-1.20267	-29.891
	1.03065	33.4051
	0.816896	34.1293
	-5.80711	37.7949
	18.6779	-40.3809
	35.3876	-14.3241
[truncated: 1 more columns]
