# Supplementary material for: Dynamic behaviour restructuring mediates dopamine-dependent credit assignment
Source: Nature. 2023 Dec 13;626(7999):583–92. doi: 10.1038/s41586-023-06941-5 (PMC10866702; doi:10.1038/s41586-023-06941-5)
Supplement: Supplementary file 13 — Source Data Extended Data Fig. 3 [file 41586_2023_6941_MOESM13_ESM.xlsx]

## Sheet: Extended Data Fig. 3b
			ChR2-YFP, Single Action Learning
				Average	Measured	Measured	Measured
			Animal	AP to Bregma	ML L	ML R	DV to Bregma	Comment
			1	3.8	0.355632	0.327914	4.05
			2	3.8	0.358167	0.35	4.06331
			3	3.6	0.316906	0.292529	3.9907
			4	3.8	0.356071	0.284857	4.18602
			5	3.4	0.152204	0.448632	4.06158
			6	3.2	0.234277	0.390267	4.20764
			7	3.6	0.233338	0.376388	4.00731
			8	3.4	0.197628	0.379879	4.00514
			9	3.8	0.191791	0.442085	4.15584	Very poor learner
			10	3.4	0.345172	0.321638	4.03401
			11	3.34	0.321067	0.272922	3.8937
			12	3.6	0.239942	0.332785	4.1
			13	3.6	0.280675	0.295653	4.09
			14	3.7	0.30382	0.311408	4.03
			15	3.6	0.229488	0.375944	3.98

## Sheet: Extended Data Fig. 3c
		YFP, Single Action Learning
			Average	Measured	Measured	Measured
		Sample	AP to Bregma	ML L	ML R	DV to Bregma
		1	3.7	0.295648	0.319872	3.97047
		2	3.5	0.187185	0.388081	4.00971
		3	3.4	0.367108	0.271048	4.01
		4	3.5	0.293077	0.323077	4.08765
		5	3.3	0.463527	0.192178	4.4
		6	3.8	0.224119	0.463694	4.05512
		7	3.55	0.265671	0.312537	4.10151
		8	3.7	0.271905	0.371668	4.15
		9	3.5	0.306573	0.313567	4.16879
		10	3.55	0.232113	0.351913	4.12582

## Sheet: Extended Data Fig. 3d
			ChR2-YFP, Two Action Sequence Learning
				Average	Measured	Measured	Measured
			Animal	AP to Bregma	ML L	ML R	DV to Bregma
			1	3.3	-0.189225	0.344045	4.09358
			2	3.5	-0.20252	0.234923	4.1123
			3	3.5	-0.157708	0.474308	4.04079
			4	3.55	-0.226839	0.437296	4.09928
			5	3.6	-0.2	0.307	4.1845
			6	3.6	-0.219272	0.354892	4.159
			7	3.65	-0.274407	0.36546	3.96673
			8	3.7	-0.254073	0.287213	3.97329
			9	3.7	-0.150829	0.393412	4.06287
			10	3.7	-0.340652	0.271211	4.13565
			11	3.7	-0.231763	0.344642	4.03336
			12	3.8	-0.32375	0.245	4.2772
			13	3.8	-0.327701	0.302493	4.18
			14	3.8	-0.23311	0.365247	4.01061
			15	3.8	-0.303972	0.335087	4.06187

## Sheet: Extended Data Fig. 3e
	YFP, Two Action Sequence Learning
		Average	Measured	Measured	Measured
	Animal	AP to Bregma	ML L	ML R	DV to Bregma
	1	3.55	-0.202874	0.266272	4.03044
	2	3.55	-0.270936	0.418719	3.803
	3	3.7	-0.269966	0.385314	4.10986
	4	3.8	-0.251312	0.317909	4.19158
	5	3.8	-0.197377	0.464417	4.10143
	6	3.8	-0.357963	0.357963	4.12584
