# Supplementary material for: Dynamic behaviour restructuring mediates dopamine-dependent credit assignment
Source: Nature. 2023 Dec 13;626(7999):583–92. doi: 10.1038/s41586-023-06941-5 (PMC10866702; doi:10.1038/s41586-023-06941-5)
Supplement: Supplementary file 14 — Source Data Extended Data Fig. 4 [file 41586_2023_6941_MOESM14_ESM.xlsx]

## Sheet: Extended Data Fig. 4b
	Frequency Log (A per min)
ChR2 Animal	Session 1 Baseline	Session 1 Reinforcement	Session 2	Session 3
1	0.591065	1.69548	1.93526	1.989
2	0.6163	0.966924	1.3611	1.53466
3	0.477121	1.57864	1.83155	1.86747
4	0.869232	1.67776	1.83155	1.84757
5	0.915576	1.45839	1.69343	1.73785
6	0.656418	1.677	1.93441	1.97159
7	0.873127	1.60959	1.85126	2.0359
8	0.64673	1.57035	1.84334	1.91864
9	0.951014	0.980761	1.14457	1.14561
10	0.763428	1.3592	1.59292	1.59568
11	0.522879	1.43483	1.80493	1.80323
12	0.609239	1.6615	1.85441	1.94727
13	0.904896	1.2974	1.3962	1.51499
14	0.548185	1.46933	1.69883	1.78211
15	0.863323	1.23342	1.51055	1.61787
	Frequency Log (A per min)
YFP Animal	Session 1 Baseline	Session 1 Reinforcement	Session 2	Session 3
1	0.966924	0.741677	0.710399	0.322219
2	0.535716	0.282547	-0.176091	-0.522879
3	0.409369	0.290035	0.176091	0.243038
4	0.583577	-0.115393	0.230449	-0.0538754
5	0.768391	-0.0791812	0.544068	0.371068
6	0.893947	0.600247	0.672098	0.618048
7	0.457377	-0.0538754	0.0731071	-0.28679
8	1.01424	0.0347621	0.50515	0.607455
9	-0.0791812	-0.435729	-0.330993	-0.20995
10	0.696065	0.290035	0.140927	-0.00729924

## Sheet: Extended Data Fig. 4c
		Frequency (A per min)
	ChR2 Animal	Reinforcement 1	Extinction	Reinforcement 2
	1	98.75	12.3	91.35
	2	44.5	13	34.6
	3	77.7	16.1	79.05
	4	67.25	17.7	70.7
	5	84.55	17.25	76.45
	6	86.2	11.75	88.85
	7	109.35	15.95	93.5
	8	82.3	18.6	84.9
	9	22.6	12.7	17.8
	10	45.6	8.95	43.7
	11	65.15	2.95	48
	12	86.55	22.2	81.35
	13	44.3	20.95	33.85
	14	52.9	11.3	36
	15	38.55	14.75	45.35
		Frequency (A per min)
	YFP Animal	Reinforcement 1	Extinction	Reinforcement 2
	1	5.45	0.3	0.75
	2	0.85	0.55	0.15
	3	1.4	0.25	0.5
	4	1.75	0.05	0.35
	5	5.95	0.35	0.1
	6	5	0	0.05
	7	0.65	0.15	0.6
	8	6	4.65	1.5
	9	0.65	0.1	0.45
	10	1.9	0.3	1.85

## Sheet: Extended Data Fig. 4d
		Individual Animal															ChR2-YFP
	Time (min)	Normalized Frequency															Average	S.E.M.
	20	1	1	1	1	1	1	1	1	1	1	1	1	1	1	1	1	0
	40	0.250633	0.352809	0.426641	0.313011	0.39385	0.477378	0.248743	0.255164	0.533186	0.732456	0.392172	0.354708	0.457111	0.362949	0.610895	0.41078	0.136393
	60	0.162532	0.330337	0.281853	0.289219	0.237729	0.207657	0.127572	0.235115	0.530973	0.523026	0.226401	0.240324	0.371332	0.381853	0.496757	0.309512	0.127566
	80	0.124557	0.291011	0.207207	0.263197	0.204021	0.136311	0.145862	0.226002	0.561947	0.196272	0.0452801	0.256499	0.472912	0.213611	0.38262	0.248487	0.135383
	100	0.925063	0.777528	1.01737	1.0513	0.904199	1.03074	0.855053	1.03159	0.787611	0.958333	0.736761	0.939919	0.764108	0.680529	1.17639	0.909101	0.140103

## Sheet: Extended Data Fig. 4e
	Action A		Dissimilar Action
	Session 1	Session 4	Session 1	Session 4
	0		0
	0		36.3636
	0		28.5714
	0		19.3548
	0		14.6341
	0		12
	0		12
	0		8
	0		16
	0		16
	0		20
	0		16
	3.92157		16
	3.92157		8
	3.92157		8
	7.84314		4
	7.84314		0
	3.92157		0
	3.92157		0
	3.92157		0
	0		0
	0		0
	0		0
	0		0
	0		0
	0		0
	0		0
	0		0
	0		8
	0		8
	0		8
	0		8
	0		8
	0		0
	0		0
	0		0
	0		8
	0		8
	3.92157		8
	3.92157		8
	7.84314		8
	7.84314		0
	7.84314		0
	3.92157		0
	3.92157		0
	0		0
	0		0
	0		0
	0		0
	0		0
	0		0
	3.92157		0
	7.84314		4
	7.84314		16
	7.84314		16
	7.84314		20
	15.6863		20
	7.84314		16
	7.84314		8
	7.84314		12
	7.84314		8
	0		8
	0		8
	0		4
	0		4
	0		4
	0		4
	0		4
	0		8
	0		4
	0		8
	15.6863		8
	15.6863		12
	15.6863		8
	15.6863		8
	15.6863		4
	0		4
	0		4
	0		8
	0		8
	7.84314		8
	11.7647		8
	15.6863		4
	15.6863		0
	15.6863		0
	7.84314		0
	7.84314		8
	11.7647		16
	11.7647		16
	11.7647		16
	11.7647		16
	11.7647		8
	0		0
	0		0
	0		0
	0		0
	0		4
	0		4
	0		4
	0		4
	3.92157		4
	7.84314		4
	7.84314		4
	7.84314		4
	7.84314		8
	3.92157		16
	0		12
	0		12
	0		12
	0		12
	0		4
	0		4
	0		4
	0		4
	0		0
	0		0
	0		0
	3.92157		0
	3.92157		0
	3.92157		4
	3.92157		4
	3.92157		4
	0		4
	0		4
	0		4
	0		4
	0		4
	0		4
	0		4
	0		0
	0		4
	0		16
	0		20
	0		20
	0		20
	0		16
	0		4
	0		8
	0		8
	0		8
	0		8
	0		8
	3.92157		0
	3.92157		0
	3.92157		0
	3.92157		0
	3.92157		0
	0		0
	0		0
	0		0
	0		8
	0		12
	0		12
	11.7647		12
	11.7647		16
	11.7647		8
	19.6078		4
	19.6078		4
	7.84314		4
	7.84314		0
	7.84314		0
	0		0
	0		0
	0		0
	0		0
	0		4
	0		4
	11.7647		4
	15.6863		4
	19.6078		12
	19.6078		8
	19.6078		8
	11.7647		8
	3.92157		12
	0		4
	0		4
	0		4
	0		4
	0		0
	0		0
	0		0
	0		0
	0		0
	0		0
	0		0
	0		4
	0		4
	0		4
	15.6863		4
	15.6863		4
	15.6863		0
	15.6863		0
	15.6863		8
	3.92157		8
	0		8
	3.92157		8
	7.84314		8
	7.84314		0
	7.84314		0
	7.84314		0
	3.92157		0
	0		0
	0		4
	0		4
	0		8
	0		8
	0		16
	0		12
	0		16
	0		12
	0		16
	0		8
	0		8
	0		4
	0		12
	19.6078		8
	19.6078		8
	19.6078		8
	19.6078		8
	19.6078		0
	0		0
	0		0
	0		0
	0		0
	0		0
	0		4
	0		4
	0		4
	0		4
	0		12
	0		8
	7.84314		8
	7.84314		8
	7.84314		16
	7.84314		16
	7.84314		16
	0		16
	0		16
	0		8
	0		0
	0		4
	0		4
	0		4
	0		8
	0		8
	0		12
	3.92157		12
	3.92157		12
	3.92157		8
	3.92157		8
	3.92157		0
	0		0
	0		0
	0		0
	0		0
	0		0
	3.92157		0
	3.92157		0
	3.92157		8
	3.92157		8
	3.92157		8
	0		16
	0		16
	0		8
	11.7647		8
	11.7647		12
	11.7647		4
	11.7647		12
	11.7647		12
	3.92157		12
	0		8
	0		12
	0		8
	0		16
	0		20
	0		20
	0		16
	0		16
	0		8
	0		4
	0		4
	0		4
	0		0
	0		0
	0		0
	3.92157		0
	3.92157		4
	3.92157		4
	3.92157		4
	3.92157		4
	0		4
	0		0
	0		4
	0		4
	0		4
	0		8
	0		8
	0		8
	0		8
	0		8
	0		4
	0		8
	0		4
	0		4
	0		12
	7.84314		16
	7.84314		12
	7.84314		12
	7.84314		12
	7.84314		12
	0		8
	0		12
	0		12
	0		12
	0		4
	0		4
	0		0
	0		0
	0		0
	0		4
	0		4
	0		4
	0		4
	0		4
	0		0
	0		0
	0		0
	0		0
	0		0
	0		0
	0		0
	0		0
	0		0
	0		0
	0		0
	0		0
	0		0
	0		0
	0		0
	0		0
	0		0
	11.7647		0
	11.7647		0
	11.7647		0
	11.7647		0
	11.7647		4
	0		4
	0		8
	0		8
	0		8
	0		8
	0		8
	0		4
	0		8
	0		8
	0		8
	3.92157		8
	11.7647		8
	11.7647		4
	11.7647		4
	23.5294		0
	23.5294		0
	11.7647		0
	11.7647		0
	11.7647		0
	3.92157		0
	15.6863		4
	15.6863		4
	15.6863		4
	15.6863		8
	11.7647		8
	0		4
	0		4
	0		4
	0		0
	0		0
	0		0
	0		0
	0		4
	0		4
	0		4
	0		4
	0		12
	0		8
	0		8
	0		12
	0		12
	7.84314		4
	23.5294		4
	23.5294		4
	23.5294		0
	23.5294		0
	19.6078		0
	0		0
	0		0
	7.84314		0
	11.7647		0
	11.7647		0
	11.7647		0
	11.7647		0
	3.92157		0
	0		0
	0		0
	3.92157		0
	3.92157		0
	3.92157		4
	11.7647		4
	11.7647		4
	7.84314		4
	7.84314		8
	7.84314		4
	0		4
	0		4
	0		4
	3.92157		4
	3.92157		4
	3.92157		4
	7.84314		4
	7.84314		8
	3.92157		4
	3.92157		8
	3.92157		12
	0		12
	0		8
	0		8
	0		4
	0		0
	0		0
	0		4
	0		4
	0		4
	3.92157		4
	3.92157		4
	7.84314		0
	7.84314		4
	7.84314		4
	3.92157		4
	3.92157		4
	0		4
	0		0
	0		8
	0		8
	0		12
	0		12
	0		12
	3.92157		4
	3.92157		4
	3.92157		0
	3.92157		0
	3.92157		0
	0		0
	0		0
	0		8
	0		12
	3.92157		16
	3.92157		16
	3.92157		16
	3.92157		8
	3.92157		4
	0		0
	0		0
	0		0
	0		0
	0		4
	0		4
	0		4
	0		4
	0		4
	0		0
	0		4
	0		4
	0		4
	0		4
	0		4
	0		0
	0		0
	0		0
	0		0
	7.84314		0
	7.84314		0
	7.84314		0
	7.84314		0
	7.84314		0
	3.92157		0
	0		0
	0		0
	0		0
	7.84314		0
	7.84314		0
	7.84314		0
	7.84314		0
	19.6078		0
	11.7647		4
	11.7647		4
	11.7647		8
	11.7647		8
	0		12
	0		8
	0		12
	0		12
	0		12
	0		12
	0		12
	0		8
	0		4
	15.6863		4
	15.6863		0
	15.6863		0
	15.6863		4
	15.6863		4
	3.92157		4
	0		4
	0		8
	0		4
	0		8
	0		8
	0		8
	0		4
	0		4
	0		0
	0		4
	0		4
	0		4
	0		4
	0		8
	0		4
	0		4
	0		4
	0		4
	0		4
	3.92157		8
	11.7647		12
	19.6078		12
	19.6078		16
	27.451		16
	27.451		12
	15.6863		8
	11.7647		8
	7.84314		4
	0		0
	0		0
	7.84314		0
	15.6863		0
	15.6863		4
	15.6863		4
	15.6863		4
	11.7647		4
	3.92157		4
	3.92157		0
	3.92157		4
	3.92157		4
	3.92157		4
	0		8
	7.84314		12
	11.7647		16
	11.7647		24
	11.7647		28
	23.5294		24
	19.6078		20
	11.7647		12
	11.7647		4
	11.7647		4
	0		4
	0		4
	0		4
	0		4
	0		0
	0		4
	3.92157		4
	3.92157		4
	3.92157		4
	3.92157		4
	3.92157		0
	0		0
	0		0
	3.92157		0
	3.92157		4
	3.92157		4
	7.84314		4
	7.84314		8
	3.92157		8
	3.92157		8
	3.92157		16
	0		20
	0		16
	0		16
	0		16
	0		8
	0		4
	0		4
	0		4
	0		4
	0		4
	0		4
	0		4
	0		4
	0		0
	0		0
	0		0
	0		0
		113.725		0
		101.961		0
		90.1961		0
		105.882		0
		101.961		0
		94.1176		0
		105.882		0
		105.882		0
		101.961		0
		94.1176		0
		105.882		0
		98.0392		0
		98.0392		0
		90.1961		0
		98.0392		0
		98.0392		0
		98.0392		0
		94.1176		0
		105.882		0
		105.882		0
		98.0392		0
		98.0392		0
		101.961		0
		94.1176		0
		94.1176		0
		109.804		0
		113.725		0
		109.804		0
		117.647		0
		121.569		0
		113.725		0
		101.961		0
		98.0392		0
		101.961		0
		82.3529		0
		74.5098		0
		74.5098		0
		66.6667		0
		78.4314		0
		86.2745		0
		86.2745		0
		90.1961		0
		101.961		0
		86.2745		0
		86.2745		0
		90.1961		0
		82.3529		0
		90.1961		0
		86.2745		0
		94.1176		0
		94.1176		0
		94.1176		0
		94.1176		0
		98.0392		0
		105.882		0
		113.725		0
		121.569		0
		117.647		0
		129.412		0
		121.569		0
		113.725		0
		109.804		0
		101.961		0
		98.0392		0
		98.0392		0
		98.0392		0
		101.961		0
		94.1176		0
		98.0392		0
		101.961		0
		98.0392		0
		94.1176		0
		98.0392		0
		98.0392		0
		86.2745		0
		90.1961		0
		94.1176		0
		105.882		0
		105.882		0
		117.647		0
		121.569		0
		109.804		0
		101.961		0
		105.882		0
		90.1961		0
		86.2745		0
		101.961		0
		109.804		0
		105.882		0
		109.804		0
		105.882		0
		105.882		0
		105.882		0
		105.882		0
		105.882		0
		105.882		0
		101.961		0
		101.961		0
		98.0392		0
		105.882		0
		113.725		0
		101.961		0
		101.961		0
		101.961		0
		109.804		0
		98.0392		0
		109.804		0
		101.961		0
		101.961		0
		90.1961		0
		94.1176		0
		94.1176		0
		109.804		0
		98.0392		0
		98.0392		0
		105.882		0
		105.882		0
		101.961		0
		90.1961		0
		94.1176		0
		74.5098		0
		66.6667		0
		58.8235		0
		58.8235		0
		39.2157		0
		39.2157		0
		19.6078		0
		23.5294		0
		43.1373		0
		62.7451		0
		74.5098		0
		94.1176		0
		98.0392		0
		86.2745		0
		78.4314		0
		78.4314		0
		74.5098		0
		54.902		0
		35.2941		4
		27.451		8
		11.7647		12
		0		12
		7.84314		12
		7.84314		8
		7.84314		8
		7.84314		4
		7.84314		4
		0		8
		0		12
		0		8
		0		8
		0		8
		3.92157		4
		3.92157		4
		3.92157		4
		15.6863		4
		39.2157		4
		54.902		4
		74.5098		0
		90.1961		0
		82.3529		0
		58.8235		4
		47.0588		4
		43.1373		4
		43.1373		4
		50.9804		4
		50.9804		0
		47.0588		0
		27.451		0
		11.7647		0
		0		0
		0		0
		0		0
		0		4
		0		4
		3.92157		4
		7.84314		4
		11.7647		4
		31.3725		0
		50.9804		0
		62.7451		0
		58.8235		0
		54.902		0
		43.1373		0
		31.3725		0
		31.3725		0
		27.451		0
		27.451		0
		23.5294		0
		15.6863		0
		3.92157		0
		3.92157		0
		11.7647		0
		35.2941		0
		31.3725		0
		31.3725		4
		31.3725		4
		23.5294		4
		0		8
		0		8
		0		4
		0		4
		0		4
		3.92157		0
		3.92157		0
		3.92157		0
		3.92157		0
		3.92157		0
		0		0
		3.92157		0
		3.92157		0
		15.6863		0
		19.6078		0
		31.3725		0
		47.0588		0
		54.902		0
		54.902		0
		50.9804		0
		39.2157		0
		23.5294		0
		11.7647		0
		3.92157		0
		15.6863		0
		15.6863		0
		15.6863		0
		23.5294		0
		35.2941		0
		27.451		0
		27.451		0
		27.451		0
		19.6078		0
		7.84314		0
		0		0
		11.7647		0
		11.7647		0
		11.7647		0
		27.451		0
		27.451		0
		15.6863		0
		15.6863		0
		15.6863		8
		0		16
		0		16
		0		16
		0		20
		0		12
		0		4
		0		4
		3.92157		4
		3.92157		0
		11.7647		0
		11.7647		0
		11.7647		0
		11.7647		0
		11.7647		0
		3.92157		4
		7.84314		4
		7.84314		4
		3.92157		4
		3.92157		4
		3.92157		4
		0		8
		15.6863		8
		27.451		8
		47.0588		8
		47.0588		4
		47.0588		0
		43.1373		4
		35.2941		4
		39.2157		4
		47.0588		4
		47.0588		4
		39.2157		0
		43.1373		4
		43.1373		4
		35.2941		4
		35.2941		4
		35.2941		4
		54.902		0
		35.2941		0
		27.451		0
		31.3725		0
		54.902		0
		31.3725		0
		31.3725		12
		31.3725		12
		31.3725		12
		7.84314		12
		7.84314		16
		7.84314		4
		7.84314		8
		3.92157		12
		7.84314		12
		11.7647		8
		23.5294		8
		23.5294		4
		23.5294		0
		15.6863		0
		15.6863		0
		3.92157		0
		15.6863		0
		15.6863		0
		15.6863		0
		15.6863		0
		11.7647		0
		3.92157		0
		3.92157		4
		3.92157		4
		27.451		4
		31.3725		4
		31.3725		4
		27.451		0
		50.9804		0
		47.0588		0
		54.902		0
		62.7451		0
		70.5882		4
		50.9804		4
		35.2941		8
		15.6863		8
		7.84314		8
		0		4
		0		12
		0		8
		0		8
		0		12
		0		12
		0		4
		3.92157		4
		3.92157		4
		3.92157		0
		3.92157		0
		3.92157		0
		3.92157		4
		0		4
		0		8
		0		8
		0		8
		3.92157		4
		7.84314		4
		15.6863		0
		15.6863		0
		19.6078		0
		23.5294		0
		23.5294		0
		31.3725		0
		31.3725		0
		27.451		0
		27.451		0
		15.6863		0
		11.7647		0
		7.84314		0
		15.6863		0
		31.3725		0
		35.2941		0
		39.2157		0
		58.8235		0
		66.6667		0
		62.7451		0
		62.7451		0
		50.9804		0
		31.3725		4
		31.3725		4
		11.7647		4
		23.5294		4
		23.5294		4
		27.451		0
		19.6078		0
		23.5294		0
		7.84314		0
		7.84314		0
		3.92157		0
		3.92157		0
		0		0
		0		0
		0		0
		0		0
		0		0
		0		0
		0		0
		7.84314		0
		23.5294		0
		39.2157		0
		43.1373		0
		43.1373		4
		39.2157		4
		19.6078		4
		7.84314		4
		0		4
		0		0
		0		0
		15.6863		0
		23.5294		0
		27.451		0
		35.2941		0
		35.2941		0
		19.6078		0
		11.7647		8
		11.7647		8
		0		12
		0		12
		3.92157		12
		3.92157		4
		3.92157		4
		3.92157		4
		3.92157		4
		7.84314		4
		15.6863		4
		15.6863		4
		23.5294		0
		31.3725		0
		43.1373		0
		50.9804		0
		58.8235		0
		66.6667		0
		58.8235		0
		39.2157		0
		27.451		4
		19.6078		4
		0		12
		0		12
		0		12
		0		8
		0		8
		0		0
		0		0
		0		0
		0		0
		0		0
		0		4
		0		4
		0		8
		0		8
		0		8
		3.92157		4
		3.92157		8
		3.92157		4
		3.92157		4
		3.92157		4
		0		4
		0		0
		0		0
		0		0
		3.92157		0
		3.92157		0
		3.92157		0
		3.92157		0
		3.92157		0
		3.92157		0
		7.84314		0
		7.84314		0
		7.84314		0
		7.84314		0
		3.92157		0
		3.92157		0
		0		0
		0		0
		7.84314		0
		7.84314		0
		7.84314		0
		7.84314		4
		7.84314		4
		0		4
		0		4
		7.84314		4
		7.84314		0
		19.6078		0
		35.2941		0
		35.2941		8
		27.451		12
		27.451		12
		15.6863		12
		3.92157		12
		19.6078		4
		23.5294		0
		35.2941		0
		47.0588		0
		47.0588		0
		31.3725		0
		27.451		0
		27.451		0
		15.6863		0
		11.7647		0
		11.7647		0
		11.7647		0
		0		0
		0		0
		15.6863		0
		15.6863		0
		15.6863		0
		31.3725		4
		31.3725		4
		27.451		8
		43.1373		8
		66.6667		8
		62.7451		4
		74.5098		4
		66.6667		0
		54.902		4
		31.3725		8
		23.5294		8
		15.6863		8
		7.84314		8
		7.84314		4
		7.84314		0
		0		0
		0		0
		3.92157		0
		3.92157		0
		3.92157		12
		3.92157		16
		3.92157		16
		0		16
		11.7647		20
		11.7647		8
		19.6078		4
		31.3725		4
		31.3725		4
		19.6078		0
		19.6078		0
		19.6078		4
		3.92157		4
		3.92157		8
		3.92157		8
		7.84314		8
		3.92157		4
		3.92157		4
		3.92157		4
		3.92157		4
		0		4
		19.6078		4
		23.5294		4
		27.451		4
		35.2941		4
		35.2941		4
		19.6078		4
		11.7647		4
		7.84314		0
		0		0
		0		0
		0		0
		0		0
		0		0
		0		0
		0		0
		0		0
		0		0
		3.92157		4
		3.92157		4
		3.92157		12
		3.92157		12
		7.84314		16
		3.92157		12
		3.92157		12
		3.92157		4
		3.92157		4
		0		0
		0		0
		0		0
		7.84314		0
		15.6863		0
		15.6863		0
		15.6863		0
		15.6863		0
		11.7647		0
		0		0
		0		0
		7.84314		0
		7.84314		0
		19.6078		0
		23.5294		0
		23.5294		0
		19.6078		0
		19.6078		0
		19.6078		0
		19.6078		0
		27.451		0
		35.2941		0
		31.3725		0
		27.451		0
		19.6078		0
		11.7647		0
		3.92157		0
		3.92157		0
		27.451		4
		31.3725		4
		35.2941		8
		43.1373		8
		47.0588		12
		23.5294		8
		15.6863		8
		11.7647		4
		19.6078		8
		15.6863		4
		15.6863		4
		15.6863		4
		15.6863		4
		3.92157		0
		0		0
		0		0
		0		4
		0		4
		0		4
		3.92157		4
		3.92157		4
		3.92157		0
		7.84314		0
		7.84314		0
		3.92157		0
		3.92157		0
		3.92157		0
		3.92157		0
		0		0
		0		0
		0		4
		0		12
		0		20
		0		20
		0		24
		0		20
		0		12
		0		4
		0		4
		0		4
		0		4
		0		4
		0		4
		0		12
		0		8
		0		8
		7.84314		8
		19.6078		8
		19.6078		0
		19.6078		0
		19.6078		0
		15.6863		0
		0		0
		7.84314		0
		15.6863		0
		15.6863		0
		15.6863		0
		15.6863		4
		7.84314		4
		0		4
		0		8
		0		8
		0		4
		0		4
		0		8
		0		4
		11.7647		8
		15.6863		8
		15.6863		8
		15.6863		4
		23.5294		4
		35.2941		0
		43.1373		0
		47.0588		0
		47.0588		4
		47.0588		4
		43.1373		8
		23.5294		8
		19.6078		8
		19.6078		4
		27.451		8
		23.5294		4
		27.451		4
		39.2157		4
		54.902		4
		47.0588		0
		47.0588		0
		47.0588		0
		50.9804		0
		35.2941		0
		31.3725		4
		31.3725		4
		39.2157		4
		39.2157		4
		50.9804		4
		58.8235		0
		54.902		0
		43.1373		0
		35.2941		0
		19.6078		0
		15.6863		0
		19.6078		0
		19.6078		4
		23.5294		4
		35.2941		4
		47.0588		4
		39.2157		4
		43.1373		0
		43.1373		0
		47.0588		0
		50.9804		0
		47.0588		0
		43.1373		8
		39.2157		12
		43.1373		12
		39.2157		12
		43.1373		12
		47.0588		4
		50.9804		0
		35.2941		0
		35.2941		0
		23.5294		0
		31.3725		0
		23.5294		0
		27.451		0
		31.3725		0
		31.3725		0
		27.451		0
		31.3725		0
		27.451		4
		23.5294		8
		23.5294		8
		15.6863		8
		23.5294		8
		23.5294		4
		19.6078		4
		11.7647		4
		11.7647		4
		3.92157		4
		0		4
		0		0
		0		0
		0		0
		0		0
		0		0
		0		4
		0		4
		0		4
		3.92157		4
		3.92157		4
		3.92157		4
		3.92157		4
		3.92157		4
		0		12
		3.92157		12
		15.6863		8
		15.6863		8
		15.6863		8
		15.6863		0
		11.7647		0
		3.92157		0
		3.92157		0
		3.92157		4
		15.6863		4
		23.5294		4
		19.6078		4
		19.6078		4
		19.6078		0
		19.6078		0
		7.84314		0
		7.84314		4
		7.84314		8
		7.84314		16
		0		16
		0		16
		0		12
		0		12
		3.92157		4
		15.6863		4
		15.6863		4
		27.451		8
		27.451		4
		23.5294		4
		11.7647		12
		11.7647		12
		0		12
		0		16
		11.7647		16
		11.7647		8
		11.7647		12
		11.7647		8
		11.7647		8
		3.92157		8
		0		8
		0		12
		0		12
		0		8
		0		12
		0		12
		0		4
		0		4
		0		8
		0		8
		0		8
		0		8
		0		8
		0		4
		3.92157		0
		7.84314		0
		7.84314		0
		7.84314		0
		7.84314		0
		7.84314		0
		0		0
		0		0
		0		0
		3.92157		0
		3.92157		0
		3.92157		0
		3.92157		0
		3.92157		0
		0		0
		0		0
		0		0
		7.84314		0
		7.84314		0
		7.84314		0
		7.84314		0
		7.84314		4
		3.92157		4
		7.84314		4
		7.84314		4
		7.84314		4
		7.84314		0
		7.84314		0
		0		0
		0		0
		3.92157		4
		3.92157		4
		7.84314		4
		15.6863		4
		23.5294		4
		31.3725		0
		54.902		0
		74.5098		0
		66.6667		0
		74.5098		0
		62.7451		0
		43.1373		0
		31.3725		0
		35.2941		0
		23.5294		0
		43.1373		0
		43.1373		0
		43.1373		0
		31.3725		0
		35.2941		0
		19.6078		0
		19.6078		0
		31.3725		0
		43.1373		0
		43.1373		0
		54.902		0
		50.9804		0
		31.3725		0
		35.2941		0
		39.2157		0
		31.3725		0
		31.3725		0
		31.3725		0
		19.6078		4
		15.6863		4
		7.84314		4
		23.5294		4
		31.3725		4
		31.3725		0
		23.5294		0
		23.5294		0
		23.5294		0
		11.7647		0
		11.7647		4
		11.7647		4
		19.6078		8
		19.6078		8
		27.451		8
		31.3725		8
		31.3725		8
		27.451		4
		11.7647		4
		3.92157		4
		0		0
		0		4
		0		4
		0		8
		15.6863		8
		19.6078		8
		19.6078		4
		23.5294		4
		23.5294		4
		11.7647		4
		15.6863		4
		15.6863		4
		11.7647		4
		11.7647		4
		15.6863		4
		7.84314		4
		23.5294		4
		23.5294		8
		27.451		4
		27.451		4
		35.2941		4
		15.6863		4
		15.6863		0
		11.7647		0
		11.7647		0
		3.92157		0
		3.92157		0
		3.92157		0
		3.92157		0
		0		0
		0		0
		0		0
		3.92157		4
		3.92157		4
		3.92157		8
		3.92157		8
		3.92157		8
		7.84314		4
		3.92157		8
		3.92157		4
		3.92157		4
		3.92157		4
		0		4
		0		0
		0		0
		0		4
		0		4
		0		4
		0		4
		0		4
		0		0
		0		0
		0		0
		0		0
		0		0
		0		0
		3.92157		0
		3.92157		0
		3.92157		0
		3.92157		4
		3.92157		4
		0		8
		0		12
		3.92157		16
		15.6863		12
		15.6863		12
		15.6863		12
		35.2941		12
		35.2941		8
		27.451		8
		27.451		8
		27.451		4
		7.84314		0
		7.84314		0
		0		0
		0		0
		0		4
		3.92157		8
		3.92157		12
		7.84314		12
		7.84314		12
		7.84314		8
		3.92157		4
		3.92157		0
		15.6863		0
		15.6863		0
		15.6863		0
		15.6863		0
		27.451		0
		11.7647		4
		19.6078		4
		19.6078		4
		27.451		4
		19.6078		4
		27.451		0
		19.6078		0
		23.5294		8
		31.3725		8
		35.2941		8
		23.5294		8
		23.5294		8
		39.2157		0
		27.451		0
		15.6863		0
		15.6863		0
		15.6863		0
		7.84314		0
		7.84314		0
		7.84314		0
		7.84314		4
		7.84314		4
		0		8
		3.92157		8
		11.7647		8
		19.6078		4
		19.6078		4
		19.6078		0
		15.6863		0
		7.84314		0
		0		0
		0		0
		15.6863		4
		27.451		4
		27.451		4
		27.451		4
		27.451		4
		15.6863		0
		19.6078		4
		35.2941		4
		35.2941		4
		35.2941		4
		35.2941		4
		23.5294		0
		15.6863		0
		15.6863		4
		15.6863		4
		19.6078		8
		19.6078		12
		19.6078		12
		31.3725		8
		31.3725		8
		27.451		8
		27.451		8
		11.7647		8
		0		8
		0		8
		0		4
		0		4
		0		4
		0		12
		15.6863		12
		27.451		12
		39.2157		8
		50.9804		8
		50.9804		0
		39.2157		0
		23.5294		0
		15.6863		0
		0		0
		23.5294		0
		23.5294		0
		23.5294		0
		35.2941		0
		35.2941		0
		11.7647		0
		11.7647		0
		11.7647		0
		0		0
		0		0
		3.92157		0
		11.7647		0
		23.5294		0
		35.2941		0
		43.1373		0
		50.9804		0
		58.8235		0
		50.9804		0
		35.2941		0
		31.3725		4
		19.6078		8
		0		8
		0		8
		11.7647		8
		15.6863		4
		15.6863		0
		27.451		0
		39.2157		0
		47.0588		0
		39.2157		0
		54.902		0
		58.8235		0
		54.902		0
		47.0588		4
		43.1373		4
		27.451		4
		23.5294		4
		19.6078		4
		15.6863		0
		23.5294		0
		35.2941		0
		35.2941		0
		35.2941		0
		43.1373		0
		39.2157		0
		31.3725		0
		19.6078		0
		19.6078		0
		7.84314		0
		0		0
		0		4
		0		4
		0		4
		3.92157		4
		3.92157		8
		3.92157		4
		3.92157		4
		3.92157		4
		0		4
		0		0
		7.84314		0
		7.84314		0
		7.84314		0
		7.84314		0
		7.84314		0
		0		4
		0		4
		0		4
		0		4
		0		4
		0		0
		0		0
		0		0
		0		0
		7.84314		0
		11.7647		0
		11.7647		0
		11.7647		0
		11.7647		0
		7.84314		0
		0		0
		0		0
		0		0
		0		0
		0		0
		0		0
		3.92157		0
		3.92157		0
		3.92157		0
		3.92157		0
		3.92157		0
		0		0
		0		0
		0		0
		0		0
		0		0
		0		0
		0		0
		3.92157		0
		3.92157		0
		3.92157		0
		3.92157		0
		3.92157		0
		0		0
		0		4
		0		4
		0		4
		0		4
		0		4
		0		0
		0		0
		0		0
		0		0
		0		0
		0		0
		0		0
		0		0
		0		0
		0		0
		0		0
		0		0
		0		0
		0		8
		0		8
		0		8
		0		8
		3.92157		8
		3.92157		0
		3.92157		0
		3.92157		0
		3.92157		4
		0		4
		0		8
		0		12
		0		12
		7.84314		8
		7.84314		8
		7.84314		4
		7.84314		4
		7.84314		4
		15.6863		8
		15.6863		8
		19.6078		8
		19.6078		4
		19.6078		4
		3.92157		4
		3.92157		4
		7.84314		4
		7.84314		4
		7.84314		4
		7.84314		0
		7.84314		0
		0		0
		0		0
		0		0
		3.92157		0
		7.84314		0
		7.84314		4
		7.84314		4
		7.84314		4
		3.92157		4
		0		8
		0		4
		0		4
		0		4
		11.7647		4
		11.7647		0
		11.7647		4
		11.7647		4
		11.7647		4
		15.6863		4
		19.6078		4
		19.6078		0
		19.6078		0
		19.6078		0
		3.92157		0
		3.92157		0
		7.84314		0
		7.84314		0
		27.451		0
		27.451		0
		31.3725		0
		35.2941		0
		39.2157		0
		19.6078		0
		19.6078		4
		15.6863		4
		7.84314		4
		0		4
		0		8
		11.7647		8
		31.3725		8
		47.0588		8
		47.0588		8
		47.0588		4
		39.2157		0
		15.6863		0
		0		0
		0		0
		0		0
		0		0
		0		0
		0		0
		0		0
		0		0
		0		0
		0		0
		0		0
		0		0
		0		0
		0		0
		0		0
		0		4
		0		4
		0		4
		0		4
		0		4
		0		0
		0		4
		0		4
		0		4
		0		4
		0		4
		0		0
		11.7647		0
		19.6078		0
		19.6078		0
		19.6078		4
		19.6078		4
		11.7647		4
		3.92157		4
		3.92157		12
		3.92157		8
		11.7647		12
		11.7647		12
		7.84314		20
		7.84314		12
		7.84314		12
		0		8
		0		8
		0		0
		0		0
		0		0
		0		0
		0		0
		3.92157		4
		3.92157		4
		19.6078		4
		19.6078		4
		19.6078		4
		15.6863		0
		15.6863		4
		0		8
		7.84314		8
		11.7647		12
		11.7647		12
		11.7647		8
		11.7647		4
		27.451		4
		31.3725		0
		31.3725		0
		43.1373		4
		47.0588		4
		31.3725		8
		27.451		8
		50.9804		8
		43.1373		4
		39.2157		4
		35.2941		0
		27.451		0
		7.84314		0
		0		0
		0		0
		0		0
		0		0
		0		0
		0		4
		0		4
		0		4
		0		4
		0		4
		7.84314		0
		11.7647		0
		19.6078		4
		23.5294		4
		35.2941		4
		39.2157		4
		54.902		4
		58.8235		0
		66.6667		0
		70.5882		0
		78.4314		0
		82.3529		0
		98.0392		0
		101.961		0
		109.804		0
		101.961		0
		94.1176		0
		98.0392		0
		90.1961		0
		86.2745		0
		94.1176		0
		98.0392		0
		90.1961		0
		90.1961		0
		98.0392		0
		98.0392		0
		101.961		0
		109.804		0
		105.882		0
		101.961		0
		94.1176		0
		90.1961		0
		82.3529		0
		86.2745		0
		78.4314		0
		82.3529		0
		74.5098		0
		90.1961		4
		101.961		4
		101.961		4
		98.0392		4
		101.961		4
		90.1961		0
		86.2745		0
		82.3529		0
		82.3529		0
		82.3529		0
		90.1961		0
		94.1176		0
		98.0392		0
		90.1961		0
		101.961		0
		98.0392		0
		82.3529		0
		82.3529		0
		78.4314		0
		82.3529		0
		82.3529		0
		86.2745		0
		90.1961		0
		94.1176		0
		90.1961		0
		94.1176		0
		98.0392		0
		101.961		0
		105.882		0
		109.804		0
		101.961		0
		94.1176		0
		86.2745		0
		86.2745		0
		70.5882		0
		82.3529		0
		90.1961		0
		90.1961		0
		90.1961		0
		101.961		0
		105.882		0
		98.0392		0
		105.882		0
		101.961		0
		94.1176		0
		94.1176		0
		98.0392		0
[truncated: 3 more rows]

## Sheet: Extended Data Fig. 4f
							ChR2YFP			ChR2 Bootstrap					ChR2YFP			ChR2 Bootstrap
						Stage	Mean	Upper Limit	Lower Limit	Mean	Upper Limit	Lower Limit		Stage	Mean	Upper Limit	Lower Limit	Mean	Upper Limit	Lower Limit
						Baseline	1			1				M2	1			1
						M1	0.943113	0.685719	1.07444	0.675793	0.511685	0.861572		E1	2.69369	1.90231	3.48506	1.75018	1.26278	2.595
						M2	0.803601	0.523523	0.946498	0.633333	0.483628	0.807251		E2	2.75643	2.07709	3.43578	1.93497	1.31394	3.2958
						E1	1.85444	1.33397	2.11998	0.986734	0.724968	1.34839		E3	2.52612	1.75065	3.30159	2.39918	1.43775	4.48957
						E2	1.88549	1.50362	2.08033	0.991362	0.745568	1.31288		R1	1.48863	1.0592	1.91806	1.28271	1.00608	1.82691
						E3	1.72103	1.29508	1.93836	1.11286	0.826889	1.51447		R2	1.11303	0.956776	1.26928	1.09668	0.919879	1.44156
						R1	1.10823	0.769193	1.28121	0.762417	0.564831	0.987785
						R2	0.854246	0.610287	0.978715	0.669379	0.494055	0.978118
							YFP			YFP bootstrap					YFP			YFP bootstrap
						Stage	Mean	Upper Limit	Lower Limit	Mean	Upper Limit	Lower Limit		Stage	Mean	Upper Limit	Lower Limit	Mean	Upper Limit	Lower Limit
						Baseline	1			1				M2	1			1
						M1	1.14179	0.834014	1.29882	1.04894	0.713685	1.60767		E1	1.29231	0.860244	1.72437	1.56799	0.842309	4.35306
						M2	0.862048	0.595467	0.998059	1.2132	0.652152	4.87799		E2	1.2138	0.716229	1.71137	1.07109	0.644812	2.15971
						E1	0.985538	0.67738	1.14276	1.13691	0.696677	1.91972		E3	0.814162	0.655409	0.972915	1.23999	0.712337	2.29726
						E2	0.918116	0.484402	1.1394	0.845353	0.543856	1.25524		R1	1.89439	1.15889	2.62989	1.62905	0.905085	3.21795
						E3	0.624315	0.497406	0.689064	1.04978	0.568228	1.92241		R2	1.46516	0.746093	2.18423	1.76886	0.893799	5.29686
						R1	1.39708	0.967893	1.61606	1.25426	0.730436	2.25392
						R2	1.07584	0.692071	1.27165	1.34536	0.707861	3.65704
