# Supplementary material for: Dynamic behaviour restructuring mediates dopamine-dependent credit assignment
Source: Nature. 2023 Dec 13;626(7999):583–92. doi: 10.1038/s41586-023-06941-5 (PMC10866702; doi:10.1038/s41586-023-06941-5)
Supplement: Supplementary file 15 — Source Data Extended Data Fig. 5 [file 41586_2023_6941_MOESM15_ESM.xlsx]

## Sheet: Extended Data Fig. 5a
Reinforcements	ChR2-YFP															YFP															1)
Baseline	1	1	1	1	1	1	1	1	1	1	1	1	1	1	1	1	1	1	1	1	1	1	1	1	1
1	0.803742	1.76989	0.270241	0.295804	3.71607	0.336363	0.752578	0.401115	0.90544	0.488935	1.39987	0.345817	0.501064	1.42552	0.502872	3.60479	2.19827	0.389993	2.50079	11.9587	0.318737	3.7886	5.33387	0.478733	1.23179
2	0.4645	1.50629	0.278067	0.335245	2.80694	0.291314	0.810257	0.4719	0.923794	0.547401	1.33061	0.344541	0.54324	1.29838	0.529109	3.76152	2.23352	0.353169	8.75275	17.3113	0.727979	4.44495	4.49818	0.350516	1.29846
3	0.4645	1.32859	0.257721	0.347922	2.77853	0.320746	0.763565	0.48763	0.90544	0.714772	2.47556	0.341457	0.527379	1.01718	0.693089	3.74193	0.446943	0.349565	12.5682	19.8329	0.905055	4.63115	3.14087	0.420095	1.67379
4	0.454062	1.2827	0.232853	0.372338	2.72739	0.283396	0.837724	0.332165	0.660727	0.724617	2.72164	0.262872	0.475831	0.831351	0.669039	3.41867	0.446943	0.320014	12.6624	19.6892	1.15547	5.30258	2.91091	0.517942	2.08536
5	0.297141	1.02028	0.184248	0.378442	1.97168	0.173642	0.722365	0.372539	0.660727	0.600566	3.42256	0.280631	0.511518	0.757997	0.687722	3.50683	0.277419	0.322177	12.6966	19.6892	1.19839	1.86615	1.77796	0.487616	2.352
6	0.282527	0.744319	0.202072	0.250729	0.647755	0.180194	0.785538	0.351959	0.621196	0.52771	2.3562	0.20598	0.547205	0.604619	0.683747	3.17022	0.194193	0.332988	12.6859	19.7296	1.26278	2.37032	1.70504	0.405785	2.14767
7	0.219202	0.746908	0.166771	0.274675	0.704576	0.165451	0.884417	0.38962	0.715787	0.831305	2.3282	0.207362	0.523414	0.471247	0.606726	2.74723	0.328634	0.305377	12.7395	19.788	1.44165	2.58389	2.10887	0.348985	2.16216
8	0.334023	0.797392	0.178031	0.222792	1.35233	0.168727	0.84871	0.340162	0.668593	0.818416	2.3783	0.2051	0.535309	0.509036	0.632234	2.46226	0.350145	0.404342	12.2663	17.4869	2.01402	2.67142	4.17848	0.334063	1.73756
9	0.334023	0.566977	0.162206	0.228192	1.3637	0.15726	0.617993	0.400208	0.61091	0.754153	2.55095	0.208117	0.471865	0.575722	0.668674	1.17548	0.458893	0.42092	12.3626	12.9386	2.14131	2.66967	3.83635	0.345134	1.75217
10	0.309319	0.26666	0.182706	0.261998	1.31256	0.14907	0.689405	0.281628	0.576018	0.746277	2.3282	0.19756	0.472226	0.542379	0.750664	1.01964	0.515259	0.446867	12.384	7.06335	2.19705	2.49223	4.34113	1.30304	1.37756
11	0.309319	0.273133	0.184145	0.225375	1.12505	0.173642	0.782791	0.325742	0.611784	0.775455	2.37855	0.189391	0.515483	0.451241	0.650454	0.605548	0.605882	0.416595	11.0523	8.84348	2.21345	2.54952	4.36357	3.4653	1.32044
12	0.2533	0.264071	0.164579	0.175269	1.11368	0.17528	1.07119	0.291333	0.544488	0.741085	2.42644	0.154831	0.594788	0.453464	0.630412	0.440803	0.557981	0.414367	4.75963	4.72319	1.91504	1.86731	4.41404	4.58157	1.29918
13	0.323584	0.244654	0.177239	0.180501	1.18755	0.196576	1.10689	0.27104	0.523075	0.532722	1.18289	0.136267	0.728165	0.433459	0.52838	0.712409	0.565749	0.413581	0.88855	4.47243	1.75764	1.77978	4.72252	4.48722	1.00029
14	0.29227	0.233004	0.216802	0.167421	1.19323	0.299123	1.64798	0.261512	0.700771	0.517686	0.881181	0.0841299	0.692117	0.552604	0.521092	0.739125	0.5294	0.440314	0.873562	4.49489	1.52393	1.59013	4.75057	4.69469	0.72531
15	0.341851	0.248538	0.314916	0.164805	1.13641	0.304528	1.63425	0.250042	0.717456	0.612201	0.348003	0.116123	0.713746	0.525707	0.532687	0.779198	0.525815	0.441101	1.03843	4.21131	1.481	1.06495	4.05356	4.68891	0.494167
16	0.336632	0.251127	0.335489	0.169031	1.24437	0.297321	1.47769	0.252336	0.937698	0.597165	0.379639	0.122048	0.684908	0.537933	0.516786	1.21956	0.489366	0.432452	1.04699	4.19059	1.42376	0.562887	4.12494	4.63067	0.595126
17	0.310537	0.247243	0.332324	0.154341	1.22164	0.32435	1.35409	0.311979	0.693763	0.433911	0.412727	0.127972	0.782237	0.471914	0.533482	1.60648	0.367302	0.334954	1.19901	3.98108	1.38083	0.351372	3.80882	4.60323	0.640292
18	0.280092	0.157925	0.356061	0.169031	0.602299	0.313538	1.3431	0.357858	0.873628	0.472576	0.390088	0.126076	0.865146	0.293418	0.533482	1.82199	0.354208	0.262616	1.4174	4.15258	0.880014	0.268843	2.19249	4.23989	0.701398
19	0.319061	0.132036	0.351314	0.170909	0.562524	0.297321	1.3486	0.345345	0.917676	0.583632	0.363966	0.115017	0.793051	0.230252	0.483195	1.82688	0.17089	0.242173	1.34246	4.2735	0.613863	0.271927	2.30466	4.23595	1.49711
20	0.299576	0.142391	0.351314	0.137338	0.534114	0.304528	1.27719	0.362863	1.0021	0.628526	0.381526	0.113911	0.820808	0.242477	0.411043	1.83668	0.132051	0.139171	1.60776	4.04549	0.525862	0.237582	1.93755	3.41721	1.58612
21	0.309319	0.178637	0.395624	0.121139	0.568206	0.254074	1.17831	0.352853	0.998432	0.777388	0.27936	0.112568	0.769259	0.2558	0.537855	2.04239	0.132051	0.082559	1.68172	2.57723	0.511553	0.193817	2.01913	1.4537	1.6087
22	0.294553	0.203231	0.39994	0.143442	0.602299	0.270291	0.801518	0.342843	1.01679	0.801017	0.258607	0.110593	0.662197	0.263324	0.513804	2.04239	0.138783	0.0794139	1.6389	1.37354	0.529439	2.00242	2.84004	0.505426	2.06567
23	0.234246	0.216176	0.386992	0.134286	0.670483	0.263084	0.756573	0.352352	1.03147	0.775025	0.333635	0.123779	0.70185	0.252039	0.553159	1.66036	0.122212	0.0778413	1.95617	1.13401	0.572367	1.98088	4.19123	0.643707	2.11217
24	0.262183	0.191581	0.333763	0.128182	0.698894	0.189204	0.177283	0.374374	0.902993	0.793928	0.312392	0.117505	0.705815	0.208778	0.548787	1.72893	0.128722	0.0526805	1.73606	1.11904	0.527949	1.8769	4.34419	0.687905	2.08693
25	0.34022	0.148864	0.23162	0.128182	0.645689	0.189204	0.237209	0.307808	0.910335	0.694687	0.284394	0.0843274	0.923904	0.206897	0.49194	1.84158	0.136234	0.0461282	1.56834	1.17995	0.691908	1.87815	4.64961	0.632986	2.02715
26	0.345996	0.161808	0.222988	0.137338	0.557875	0.198214	0.242203	0.327828	0.847933	0.801017	0.361019	0.0884747	0.955626	0.220064	0.524736	1.47424	0.168301	0.0432452	1.53266	1.15953	0.859651	2.03195	4.64961	0.607715	1.88368
27	0.320685	0.252421	0.199131	0.163141	0.495889	0.142517	0.270086	0.240866	0.88464	0.741945	0.372807	0.0787977	0.892182	0.221944	0.588142	1.16568	0.184035	0.082559	1.40241	1.18566	1.18051	2.20442	5.69283	0.616139	1.97401
28	0.271973	0.258894	0.183306	0.153152	0.578537	0.138149	0.286108	0.213338	0.67908	0.694687	0.408172	0.099534	0.800981	0.250628	0.531295	1.02854	0.441466	0.0888492	1.22577	2.0496	1.11997	2.4118	5.12635	1.33424	2.1752
29	0.26863	0.40258	0.184624	0.159811	0.573372	0.127638	0.279241	0.196928	0.598325	0.628526	0.434696	0.107074	0.793051	0.255629	0.526724	1.02364	0.841304	0.0904217	1.34531	1.78897	1.20775	2.65071	4.50225	1.35393	1.49207
30	0.26863	0.393518	0.210999	0.16647	0.563041	0.147159	0.28153	0.165165	0.532252	0.541315	0.502848	0.106446	0.793051	0.222286	0.548588	0.994256	1.94452	0.0959257	1.07444	12.2571	1.33135	7.01117	4.41048	1.25273	1.3741
31	0.280853	0.346917	0.165443	0.206423	0.55271	0.172686	0.304419	0.203704	0.528581	0.472576	0.510829	0.12027	0.612812	0.24207	0.431317	1.00405	4.17256	0.0980224	1.03745	12.6763	1.33791	7.01263	4.34419	1.1871	1.53192
32	0.267153	0.349506	0.153934	0.189776	0.521717	0.167719	0.30213	0.181682	0.506557	0.4647	0.459747	0.135728	0.620022	0.23718	0.433305	1.49383	4.17256	0.144871	0.912881	12.549	1.2756	5.192	11.6661	1.14341	0.980364
33	0.321497	0.337856	0.16832	0.193105	0.439068	0.148314	0.350196	0.196363	0.440485	0.427288	0.397858	0.137236	0.457807	0.240069	0.385602	2.12565	4.17127	0.149917	0.544192	12.9607	1.25593	4.70913	10.9421	1.4427	1.09195
34	0.274003	0.34174	0.158249	0.199764	0.495889	0.171878	0.338752	0.232264	0.55728	0.407597	0.438994	0.137236	0.454202	0.324538	0.675797	2.81135	8.01629	0.150637	8.59548	15.8725	1.39514	8.3606	10.993	1.27044	1.04413
35	0.159029	0.366334	0.142425	0.199764	0.556842	0.163561	0.276952	0.249583	0.530584	0.435164	0.499655	0.144777	0.230706	0.353435	0.759277	3.42847	7.41399	0.180909	8.63636	15.8612	1.26636	8.42333	10.8707	3.64721	2.70835

## Sheet: Extended Data Fig. 5b 
		Average Behavioral Similarity
	Reinforcements	ChR2-YFP															YFP															1)
	Baseline	1	1	1	1	1	1	1	1	1	1	1	1	1	1	1	1	1	1	1	1	1	1	1	1	1
	1	1.07059	0.985412	0.752826	0.983122	1.09787	0.933597	0.977999	0.966976	0.894843	0.866258	1.50665	0.93058	0.776106	0.947655	0.80205	1.10824	1.37217	0.645401	1.52038	2.55642	1.04419	1.44592	1.28837	0.8826	0.992601
	2	0.989125	0.935116	0.769744	0.916767	1.12004	0.909427	0.981589	0.951719	0.890838	0.86636	1.54272	0.930703	0.777895	0.926402	0.790631	1.1118	1.38467	0.631279	1.84306	2.59484	1.25748	1.41437	1.28354	0.688716	0.980178
	3	0.989125	0.970438	0.768626	0.939571	1.1252	0.873263	0.997905	0.958208	0.908624	0.853195	1.65841	0.945272	0.772685	0.829098	0.791117	1.09856	0.852472	0.631931	1.82146	2.57394	1.24932	1.39607	1.26263	0.66731	0.942841
	4	0.987312	0.951502	0.765431	0.909184	1.11715	0.883101	0.976768	0.894295	0.905827	0.85178	1.7074	0.842505	0.795957	0.831555	0.790417	1.10309	0.852508	0.635758	1.81512	2.58512	1.20833	1.38013	1.26144	0.66941	0.923188
	5	0.885518	0.865648	0.768168	0.907097	1.03793	0.831321	0.982136	0.896311	0.903494	0.854899	1.75732	0.849301	0.790949	0.84263	0.805294	1.10178	0.716935	0.63351	1.81211	2.58507	1.20987	0.935814	1.15748	0.664264	0.90254
	6	0.880219	0.742591	0.768166	0.650159	0.840986	0.832347	0.979303	0.909153	0.906469	0.839995	1.76689	0.813936	0.783992	0.819574	0.819708	1.1063	0.680077	0.630506	1.81332	2.58219	1.20793	0.966082	1.14466	0.656868	0.916972
	7	0.832968	0.7417	0.738408	0.661441	0.848333	0.813902	0.992212	0.908442	0.925319	0.873552	1.7811	0.819636	0.802471	0.813005	0.822224	1.1021	0.717229	0.625664	1.80824	2.5779	1.19149	0.957654	1.18179	0.640273	0.911824
	8	0.869019	0.725067	0.737929	0.473817	0.880077	0.80814	0.979595	0.898234	0.927825	0.87225	1.76131	0.824123	0.795884	0.88532	0.812584	1.10413	0.713277	0.64496	1.82002	2.60947	1.18972	0.95512	1.29073	0.642033	0.895363
	9	0.869019	0.758371	0.72473	0.494081	0.895074	0.794166	0.974266	0.89203	0.923623	0.869167	1.76683	0.847888	0.830069	0.912389	0.821027	1.13939	0.691766	0.639691	1.8125	2.64818	1.19611	0.955439	1.30971	0.642653	0.892055
	10	0.854013	0.557672	0.735926	0.497857	0.897791	0.792247	0.991362	0.823594	0.921087	0.867809	1.7788	0.844049	0.849311	0.925278	0.827535	1.16168	0.69219	0.621415	1.81109	2.44242	1.19015	0.949958	1.28292	1.02022	0.810647
	11	0.854013	0.562145	0.73676	0.491055	0.912917	0.820573	1.04601	0.830949	0.926172	0.879736	1.74703	0.842013	0.752783	0.916399	0.838443	0.965965	0.685887	0.634977	1.79902	2.51199	1.1908	0.944181	1.292	1.40376	0.795318
	12	0.777486	0.539763	0.687341	0.491957	0.910067	0.816882	1.08943	0.868374	0.931116	0.877486	1.73027	0.852076	0.754526	0.917454	0.843436	0.831699	0.683384	0.638833	1.57717	2.31094	1.146	0.93593	1.29253	1.44989	0.805298
	13	0.790257	0.537626	0.685862	0.489791	0.918055	0.833452	1.09056	0.842134	0.915232	0.915011	1.669	0.833111	0.77381	0.921498	0.871602	0.934077	0.681666	0.639483	0.782795	2.27972	1.12773	0.931727	1.28924	1.46724	0.797096
	14	0.775596	0.580428	0.694398	0.479851	0.918681	0.840846	1.10995	0.831631	0.8786	0.922923	1.53774	0.695624	0.762471	0.90465	0.866479	0.912345	0.677457	0.629776	0.795722	2.27281	1.12879	0.926485	1.28953	1.45581	0.76855
	15	0.793562	0.56794	0.775295	0.465272	0.907237	0.838326	1.11165	0.842858	0.869168	0.912486	0.822113	0.787096	0.756363	0.895735	0.852594	0.905207	0.679796	0.629189	0.823595	2.25006	1.13195	0.913926	1.28874	1.45701	0.755967
	16	0.799561	0.567795	0.785769	0.462474	0.898663	0.840768	1.12372	0.840339	0.899137	0.917576	0.823917	0.785648	0.753419	0.892981	0.837922	0.993665	0.670673	0.629018	0.820335	2.25409	1.12648	0.809134	1.28543	1.46567	0.800624
	17	0.782452	0.571354	0.768029	0.440445	0.906128	0.829919	1.12652	0.892703	0.859125	0.907119	0.827433	0.776533	0.76444	0.911164	0.837337	1.14374	0.645913	0.621369	0.839107	2.22083	1.11449	0.77841	1.27506	1.47104	0.813689
	18	0.824904	0.575918	0.763709	0.430616	0.890534	0.833754	1.13148	0.915503	0.906385	0.900338	0.82221	0.760806	0.786143	0.862972	0.859486	1.17605	0.635995	0.591874	0.843868	2.2576	1.06121	0.749232	1.23712	1.45981	0.811978
	19	0.821861	0.575066	0.766689	0.415216	0.869483	0.82158	1.12387	0.917292	0.9187	0.917111	0.818037	0.732462	0.779343	0.741162	0.860003	1.17613	0.543269	0.597936	0.848401	2.2172	0.946955	0.749341	1.23701	1.4608	1.00937
	20	0.836393	0.564678	0.769198	0.383002	0.854376	0.825555	1.12257	0.930161	0.921501	0.909854	0.809521	0.733546	0.762496	0.758589	0.840727	1.17622	0.515916	0.568473	0.879598	2.23073	0.941773	0.740022	1.28027	1.5273	0.99565
	21	0.822134	0.557337	0.761911	0.360556	0.83929	0.805282	1.09624	0.93272	0.920106	0.915039	0.734968	0.732445	0.776984	0.742409	0.83376	1.1982	0.517612	0.465385	0.871411	1.85158	0.919368	0.750275	1.2561	1.38297	1.0027
	22	0.821774	0.565588	0.759481	0.388135	0.870484	0.819286	1.0413	0.878481	0.918382	0.916957	0.707571	0.713247	0.781016	0.743168	0.830457	1.20038	0.526397	0.459887	0.903248	1.11659	0.928534	1.71812	1.50855	0.919814	0.961481
	23	0.815945	0.560324	0.761735	0.373615	0.862518	0.820255	1.03562	0.887079	0.914241	0.889519	0.699987	0.735036	0.753768	0.741287	0.814884	1.27539	0.517431	0.458774	0.883306	0.911587	0.930144	1.72893	1.45332	0.965508	0.956907
	24	0.817886	0.513952	0.771797	0.394354	0.885605	0.813429	0.72653	0.87576	0.937899	0.897924	0.702903	0.747793	0.759761	0.729118	0.812728	1.34271	0.539373	0.427401	0.873478	0.907767	0.919398	1.71235	1.46768	1.04468	0.959717
	25	0.815919	0.516008	0.703309	0.392473	0.877664	0.806949	0.77989	0.85906	0.940759	0.903247	0.6964	0.649797	0.756943	0.736009	0.818773	1.33146	0.543102	0.428382	0.870062	0.921911	0.965263	1.71168	1.51445	1.04171	0.963571
	26	0.811302	0.514059	0.686159	0.401869	0.88898	0.81124	0.812166	0.867689	0.915431	0.884702	0.720699	0.662839	0.752428	0.727257	0.825719	1.36368	0.581302	0.441813	0.872402	0.924197	0.955184	1.64803	1.52967	1.05802	0.965636
	27	0.814067	0.523424	0.683309	0.432765	0.855405	0.826575	0.840571	0.810745	0.890418	0.874449	0.792417	0.652054	0.758881	0.722889	0.839221	1.31277	0.585604	0.491212	0.878777	0.92814	1.00183	1.64633	1.82112	1.05322	0.960386
	28	0.726928	0.523857	0.679704	0.4482	0.864368	0.811464	0.844512	0.775039	0.845403	0.87572	0.802502	0.654042	0.736626	0.711393	0.831068	1.27183	0.895937	0.450202	0.879601	1.23218	1.00134	1.59617	1.85651	1.24449	0.961362
	29	0.745201	0.60794	0.677392	0.438997	0.863291	0.817268	0.865339	0.801381	0.796708	0.86718	0.784848	0.672012	0.738644	0.720329	0.834441	1.27452	1.00751	0.44631	0.866173	1.23844	0.992045	1.58605	1.87968	1.23525	0.811704
	30	0.745201	0.61189	0.682054	0.448611	0.873295	0.80242	0.855512	0.772521	0.775453	0.869913	0.782782	0.651644	0.739602	0.681341	0.844773	1.28069	1.03492	0.464587	0.827076	2.50297	0.999837	1.8087	1.89175	1.22835	0.810289
	31	0.753386	0.622113	0.665714	0.488353	0.885137	0.819475	0.853087	0.837682	0.781677	0.857032	0.786871	0.640834	0.73648	0.706256	0.854068	1.24264	1.41835	0.476179	0.835721	2.45864	1.00074	1.80842	1.90165	1.21207	0.812756
	32	0.759013	0.627599	0.67246	0.483272	0.849729	0.81066	0.875759	0.876184	0.772925	0.86138	0.776503	0.711288	0.733889	0.713237	0.850801	1.43027	1.41823	0.466125	0.788661	2.47392	1.00166	1.78132	2.67991	1.21001	0.828323
	33	0.75422	0.629384	0.689274	0.497514	0.878053	0.788891	0.874113	0.868726	0.771389	0.873297	0.794535	0.699264	0.741669	0.728641	0.846728	1.62691	1.41858	0.471484	0.78655	2.45479	1.00214	1.79618	2.82407	1.20976	0.86102
	34	0.739288	0.629066	0.671944	0.510229	0.831139	0.774821	0.872285	0.929727	0.803729	0.858639	0.810587	0.699264	0.739219	0.743184	0.917958	1.76983	1.53867	0.467928	1.89556	2.50745	1.0112	1.85054	2.81981	1.17623	0.863866
	35	0.666543	0.633475	0.677599	0.516095	0.86371	0.779824	0.880637	0.941794	0.805451	0.864376	0.814831	0.699779	0.757667	0.731058	0.903947	1.93214	1.53715	0.481553	1.89077	2.50869	0.99133	1.84272	2.82357	1.48784	1.12649

## Sheet: Extended Data Fig. 5c
		Note: Data is same as Figure 1l. Just the statistic significant tests are shown in the table
		Learning Stage	Target Individuals															1-10 percentile individuals
		Baseline	3.76	3.68	2.16	8.68	7.88	4.24	7.2	4.52	8.08	5.56	2.6	3.68	7.72	3.32	8.12	3.32	3.48	5.04	6.68	2.04	6.44	1.48	1.88	7.64	4.28	4.08	4.72	6.92	16.76	10.08	11.32	11.68	6.84	3.52	4.72	6.8	8.28	8.32	10.8	5.24	6.8	13.08	8.68	11.04	6.16	6.08	8.2
		Early	35.68	10	27	44.52	24.6	32.72	24.84	24.96	10.52	14.08	10.76	42.2	17.28	21.6	12.72	21.52	8.08	10.92	10.12	4.88	23.16	12.08	13.72	11.12	36.84	16.72	6.88	27.16	22.04	10.24	15.92	17.24	21.76	8.8	13.84	4.2	4.72	20.04	9.24	6.04	23.4	3.2	3.4	15.04	9.2	6.24	7.24
		Mid	84.2	18.56	62.8	63.56	51.76	79.56	79.36	68.08	14.36	35.48	65.68	65.48	25.96	47.2	27.52	22.84	10.8	15.08	12	9.36	25.56	12.72	13.92	11.44	32.68	15.76	4.92	40.52	16.24	13.12	23.76	13.28	16.36	12	12.4	7.8	5.16	25.88	10.84	9.6	23.96	3.16	1.16	18.92	22.12	8.88	5.56
		Late	93.92	39.48	80.32	69.8	52.56	94.16	109.76	77.04	15.52	36.92	67.08	87.16	33.68	60.28	41.72	18.6	17.6	25.84	25.04	12.2	11.52	12.92	19.12	12.16	27.6	8.28	4.24	42.8	13.52	17.96	17.32	11.08	30.2	7.44	9.44	9.32	3.04	26.32	14.08	7.6	20.56	2.76	0.6	17.44	19.04	8.76	7.76
[truncated: 463 more columns]

## Sheet: Extended Data Fig. 5d
			YFP Action A
			EMD	Baseline	Early	Mid	Late
			0	1	0.123711	0.762887	0.494845
			0	1	0.213992	0.604938	0.567901
			0	1	0.293333	2.04	1.4
			0	1	0.404959	0.371901	0.330579
			0	1	0.552995	0.884793	0.281106
			0	1	0.611111	1.05556	1.03333
			0	1	0.616279	0.337209	0.116279
			0	1	0.808511	0.489362	0.468085
			0	1	1.90909	2.18182	2.36364
			0.0438636	1	0.524194	0.717742	0.362903
			0.0503788	1	0.395455	0.8	0.627273
			0.055463	1	0.112	2.248	1.496
			0.056734	1	0.513333	0.446667	0.373333
			0.0592088	1	0.162162	0.528529	0.48048
			0.0593687	1	0.521008	1.05462	0.226891
			0.059899	1	0.74	0.64	0.49
			0.0618687	1	0.782609	1.00621	0.571429
			0.0618687	1	4.46667	3.33333	3.53333
			0.0618939	1	2.80769	1.65385	1.46154
			0.0630808	1	0.523364	0.696262	0.682243
			0.0633081	1	0.795181	1.0241	0.674699
			0.0647475	1	0.463687	0.96648	0.251397
			0.0664394	1	0.487179	0.948718	0.230769
			0.0679545	1	0.658537	0.426829	0.432927
			0.0723822	1	1.89286	1.53571	2.42857
			0.072399	1	0.15748	0.425197	0.511811
			0.0728535	1	0.682432	0.952703	0.925676
			0.0729293	1	0.486486	0.983784	0.464865
			0.0753114	1	0.632353	0.848039	1.31863
			0.0810017	1	0.72973	1.06081	0.949324
			0.0811111	1	0.68	0.766667	0.473333
			0.0818939	1	0.936508	0.349206	0.238095
			0.0836364	1	0.86747	0.53012	0.144578
			0.0841667	1	0.45641	0.928205	0.369231
			0.0852778	1	0.233184	0.55157	0.504484
			0.0869276	1	186	58	82
			0.0879966	1	0.307692	1.71538	1.27692
			0.0912879	1	0.308081	0.626263	0.515152
			0.0924579	1	0.144444	2.16667	1.6
			0.0929293	1	0.491071	1.01339	0.254464
			0.0929966	1	0.566327	0.841837	0.862245
			0.0939141	1	0.567961	0.38835	0.339806
			0.0942424	1	0.752381	0.428571	0.285714
			0.0949242	1	0.460526	0.572368	0.177632
			0.095404	1	0.696629	0.573034	0.58427
			0.0964141	1	1.43662	0.739437	0.704225
			0.0965067	1	0.606061	1.11255	1.21645
			0.0995202	1	0.110236	0.811024	0.566929
			0.100732	1	0.452899	0.713768	0.594203
			0.101827	1	0.133333	1.83333	1.22857
			0.10447	1	0.525	1.11875	0.175
			0.105303	1	1.18841	0.623188	0.391304
			0.106035	1	0.710383	0.551913	0.650273
			0.106263	1	1.53488	0.616279	0.616279
			0.10798	1	1.0873	1.13492	0.920635
			0.108173	1	2.64	2.48	2.52
			0.108443	1	0.5	2.84091	2.45455
			0.109773	1	0.467742	0.798387	0.266129
			0.109848	1	0.18593	0.562814	0.502513
			0.110463	1	18.15	5.2	3.8
			0.112929	1	0.734848	0.833333	0.545455
			0.113056	1	0.52861	1.07629	0.144414
			0.113687	1	0.225	2.3	1.5375
			0.113796	1	0.176471	0.367647	0.382353
			0.114015	1	0.814159	0.685841	0.553097
			0.11404	1	0.75969	0.713178	0.372093
			0.114545	1	0.928571	0.964286	1.41071
			0.114672	1	0.170732	0.741463	0.473171
			0.115438	1	16.1667	9.16667	9.33333
			0.115631	1	0.292225	0.509383	0.624665
			0.116439	1	0.983333	0.583333	0.483333
			0.117668	1	0.636364	0.922078	0.766234
			0.117677	1	0.858156	1.25532	0.836879
			0.117694	1	94	39	44
			0.118005	1	1.18085	0.851064	0.574468
			0.118965	1	0.904762	0.666667	0.196429
			0.120934	1	0.826772	0.80315	0.811024
			0.121524	1	0.661017	1.0452	1.0904
			0.126641	1	0.479675	0.682927	0.203252
			0.127113	1	0.732143	1.09524	0.744048
			0.127475	1	0.632184	0.764368	0.609195
			0.127803	1	2	2.17647	1.88235
			0.128165	1	0.179012	2.12346	1.56173
			0.12888	1	3	1.45	1.175
			0.129108	1	0.156716	0.470149	0.604478
			0.130909	1	2.19512	2.02439	2.09756
			0.132837	1	1.02857	0.528571	0.585714
			0.133207	1	0.0845771	0.457711	0.497512
			0.133375	1	1.19231	0.692308	0.833333
			0.133418	1	0.3	1.07143	1.2
			0.135976	1	0.475728	0.601942	0.203883
			0.136296	1	0.0873786	2.23301	1.36893
			0.136364	1	0.538462	0.446154	0.384615
			0.139419	1	0.612022	0.885246	0.584699
			0.140051	1	0.411765	0.539216	0.563725
			0.140126	1	2.3	2.83333	3.6
			0.14016	1	0.190909	1.90909	1.93636
			0.140732	1	0.15625	0.4375	0.826923
			0.14165	1	1.10476	0.742857	0.4
			0.143005	1	0.7625	0.508333	0.3375
			0.143081	1	0.671429	0.72381	0.566667
			0.143157	1	0.581081	0.837838	0.148649
			0.143157	1	1.13636	1.25758	1.28788
			0.143258	1	0.75419	0.659218	0.178771
			0.143864	1	0.528571	2.4	1.34286
			0.144369	1	1.47718	0.854772	0.59751
			0.144444	1	0.965517	0.551724	0.482759
			0.144823	1	2.71875	0.53125	1.28125
			0.145109	1	0.698113	0.90566	0.679245
			0.147306	1	0.679487	0.641026	0.512821
			0.147357	1	0.178082	1.58904	1.39726
			0.148182	1	30.25	10.5	12.75
			0.149242	1	0.657143	0.614286	1.12857
			0.149672	1	0.491892	0.983784	0.810811
			0.150101	1	0.608696	0.503106	0.465839
			0.15096	1	0.414508	1.04663	0.455959
			0.15154	1	1.61905	0.748299	1.53061
			0.153662	1	3.2268	1.58763	0.938144
			0.154125	1	0.333333	2.53846	2.03419
			0.154141	1	2	1.58621	1.96552
			0.154773	1	0.124224	0.714286	0.52795
			0.155177	1	0.694581	0.832512	0.305419
			0.156237	1	9.34783	7.21739	5.82609
			0.156928	1	1.57364	0.906977	1.23256
			0.157753	1	1.30612	1.0068	1.33333
			0.158384	1	0.939024	0.97561	0.219512
			0.158434	1	1.10788	0.556017	0.40249
			0.15851	1	2.3375	1.3375	0.6625
			0.159217	1	1.19266	0.981651	0.633028
			0.159891	1	0.562232	0.785408	1.01288
			0.160808	1	0.424779	1.09735	0.300885
			0.160892	1	0.933775	1.13576	1.39073
			0.161658	1	0.591667	1.25833	1.075
			0.163106	1	12.04	4.68	4.52
			0.164899	1	59.6667	42	35.6667
			0.16548	1	0.766423	0.978102	0.70073
			0.165547	1	0.991228	0.97807	0.776316
			0.166145	1	0.3	0.783333	0.716667
			0.166338	1	0.251701	0.870748	0.340136
			0.166582	1	0.819672	0.901639	0.918033
			0.166759	1	0.514286	0.789286	0.882143
			0.168249	1	1.86842	0.631579	0.434211
			0.168418	1	0.575	1.025	0.2
			0.16851	1	0.450382	1.21374	0.267176
			0.170051	1	0.642105	0.621053	0.161404
			0.170387	1	0.257576	0.464646	0.585859
			0.171035	1	1.14545	0.863636	1.31818
			0.171667	1	1.36242	0.926174	0.489933
			0.172601	1	0.922078	0.915584	0.714286
			0.172778	1	1.46939	0.938776	0.734694
			0.173308	1	0.218978	0.394161	0.386861
			0.173695	1	0.0921053	2.25	1.68421
			0.173864	1	0.627737	0.510949	0.518248
			0.173914	1	3.30909	2.41818	1.78182
			0.175227	1	1.92683	1.30081	1.84553
			0.17654	1	0.951807	0.903614	1.48193
			0.176869	1	0.367347	0.292517	0.442177
			0.177146	1	1	0.534884	0.209302
			0.17846	1	10.1	5.3	4.26667
			0.180295	1	20.2727	5.81818	6.36364
			0.180328	1	0.0962733	0.428571	1.03106
			0.180354	1	1.57647	1.87059	1.82353
			0.181961	1	1.14943	2.55172	1.50575
			0.18218	1	0.870968	0.258065	0.193548
			0.182567	1	0.176471	0.334842	0.38009
			0.184293	1	0.610465	0.656977	0.726744
			0.185236	1	0.0991736	1.52066	1.82645
			0.185362	1	0.477273	1.20455	0.272727
			0.187096	1	1.53488	0.790698	0.232558
			0.187677	1	0.719298	0.894737	0.251462
			0.188813	1	0.62406	1.04887	0.699248
			0.190732	1	1.21905	0.838095	0.533333
			0.190976	1	0.982759	1.08621	0.956897
			0.191086	1	1.64706	1.88235	2.23529
			0.191212	1	1.3125	0.666667	1.54167
			0.191389	1	2.725	2.525	1.5875
			0.191692	1	1.54118	1.24706	1.08235
			0.191768	1	1.10989	1.76923	1.36264
			0.191843	1	0.0564972	1.57627	0.497175
			0.192508	1	0.862434	1.20106	1.08466
			0.193653	1	1.35955	0.494382	0.842697
			0.194141	1	1.31667	0.6	0.533333
			0.195379	1	2.13043	1.34783	2
			0.196852	1	0.267442	1.65116	1.52326
			0.197828	1	1.11392	1.31646	0.797468
			0.198056	1	2.11864	1.75424	1.5339
			0.19814	1	0.660377	0.443396	0.160377
			0.198157	1	0.822785	0.594937	0.291139
			0.198359	1	4.86957	4.69565	3.69565
			0.19899	1	0.381356	0.940678	0.525424
			0.19899	1	1.67188	1.21875	2.20312
			0.201372	1	0.551724	1.12069	0.293103
			0.202668	1	0.529412	0.689076	0.663866
			0.202879	1	0.875	0.53125	0.234375
			0.203148	1	0.225806	0.602151	0.827957
			0.206944	1	0.0860927	0.675497	0.357616
			0.207921	1	0.741722	0.490066	0.245033
			0.208056	1	0.498008	0.701195	0.836653
			0.208586	1	3.25	1.54545	4.22727
			0.210581	1	0.12844	0.711009	0.53211
			0.211187	1	0.957983	0.714286	0.697479
			0.211818	1	1.21477	0.865772	0.838926
			0.212879	1	1.21687	1.36145	0.843373
			0.213207	1	0	0.833333	0.375
			0.213283	1	0.716667	0.75	0.2
			0.213796	1	0.105769	0.519231	0.461538
			0.214259	1	1.44776	1.28358	0.41791
			0.21431	1	1.97619	4.04762	2.77381
			0.215025	1	0.747899	0.571429	0.546218
			0.2167	1	1.15385	1.30769	1.96154
			0.217079	1	0.265625	1.5625	1.53125
			0.217189	1	1.07	1.87	1.43
			0.218081	1	2.62295	1.22951	3.7377
			0.219832	1	0.529412	1.52941	0.382353
			0.221313	1	9.125	7.29167	5.20833
			0.221515	1	7	8.6	6
			0.221692	1	11.7222	4.77778	2.33333
			0.222071	1	0.757812	1.03906	1.00781
			0.224057	1	1.12903	0.580645	0.580645
			0.224697	1	0.854167	1.04167	0.0416667
			0.225766	1	0.661765	0.455882	0.411765
			0.226162	1	0.348837	0.505814	0.767442
			0.226237	1	0.162651	0.210843	0.331325
			0.22665	1	0.360169	0.338983	0.652542
			0.227071	1	0.65566	0.674528	0.254717
			0.227753	1	2.8	6.95	6.1
			0.22798	1	0.0869565	2.08696	0.347826
			0.228283	1	1.42857	1.83333	2.04762
			0.229773	1	5.13636	2.09091	2.18182
			0.229992	1	2.4359	2.25641	2.25641
			0.230051	1	1.50459	0.926606	0.669725
			0.233939	1	0.0992908	0.446809	0.390071
			0.234318	1	0.88	0.55	0.19
			0.236793	1	0.54902	0.539216	0.186275
			0.238039	1	0.993631	0.464968	0.566879
			0.239495	1	0.642857	1.20408	1.70408
			0.239874	1	0.555556	0.8	2.62222
			0.240598	1	1.2716	1.32099	1.08642
			0.24298	1	1.78125	0.65625	0.25
			0.243182	1	3.5	1.75	0.541667
			0.243283	1	0.6	1.31111	0.288889
			0.244545	1	1.51786	0.767857	1.60714
			0.244832	1	0.157667	0.436285	0.475162
			0.245152	1	6.42857	4.28571	4.71429
			0.245219	1	2.04255	2.12766	1.80851
			0.24665	1	0.215517	0.74569	1.00862
			0.248948	1	0.359375	1.40625	1.42188
			0.249848	1	0.826087	1.13043	0.369565
			0.249975	1	3.74074	1.22222	0.962963
			0.250101	1	3.8125	4.5625	2.53125
			0.25048	1	7.5	3.22727	4.40909
			0.252626	1	7.8	8.6	8.1
			0.252887	1	0.609091	0.563636	0.827273
			0.252904	1	0.714286	0.571429	0.485714
			0.253333	1	0.881443	1.15464	0.675258
			0.253813	1	0.173913	0.152174	0.130435
			0.254167	1	1.93939	3.09091	2.39394
			0.255202	1	1.07692	0.717949	0.25641
			0.258308	1	19.1429	8.57143	9.42857
			0.260631	1	1.64384	1.72603	1.86301
			0.262727	1	0.847222	0.736111	0.138889
			0.263039	1	11.6	7.26667	6.13333
			0.263207	1	0.298246	1.50877	1.52632
			0.263207	1	0.598726	0.566879	0.216561
			0.263763	1	2.15942	1.24638	0.782609
			0.265143	1	0.897059	0.661765	0.676471
			0.266439	1	0.680451	1.02632	0.62406
			0.267012	1	0.342105	1.83333	0.929825
			0.267071	1	0.907692	0.930769	0.892308
			0.268232	1	0.462963	0.37037	0.12963
			0.268249	1	2.54545	2.36364	1.72727
			0.271793	1	0.784314	0.45098	0.464052
			0.272576	1	1.30638	1.16596	1.35319
			0.272601	1	0.23913	0.891304	0.152174
			0.273939	1	6.59091	4.09091	3.77273
			0.274318	1	5.78125	6.15625	4.4375
			0.275657	1	0.864078	0.796117	0.572816
			0.276086	1	0.875	0.984375	0.453125
			0.27803	1	10.1921	2.17881	15.8808
			0.281212	1	0.982456	1.52632	1.2807
			0.281919	1	0.672956	0.90566	0.36478
			0.282424	1	29	20	31.5
			0.283241	1	0.011236	0.47191	1.00562
			0.286111	1	0.442105	0.836842	1.01579
			0.287845	1	1.02041	1.12245	0.897959
			0.288039	1	1.32143	0.607143	0.571429
			0.290783	1	0.296066	0.26087	0.122153
			0.292938	1	0.586207	0.275862	0.344828
			0.293864	1	13.2	1	4.8
			0.294091	1	4.30952	5.59524	4.35714
			0.29649	1	2.6	1.8	0.6
			0.298367	1	1.82353	2.23529	2.88235
			0.29915	1	0.0425532	0.154255	0.462766
			0.299975	1	0.771654	1.37795	0.80315
			0.301212	1	1.34146	0.390244	1.17073
			0.301667	1	0.285714	0.571429	0.831169
			0.303308	1	1.62791	0.465116	0.465116
			0.304167	1	19	63.25	33.75
			0.304343	1	0.720721	0.963964	0.27027
			0.308561	1	1.56757	1.33784	0.513514
			0.308889	1	0.409091	0.454545	0.261364
			0.309394	1	1.06897	0.896552	0.155172
			0.310227	1	0.907692	1.22308	0.661538
			0.31133	1	0.964912	1.09649	1.21053
			0.31202	1	0.365854	0.365854	0.756098
			0.313645	1	0.119048	0.25	0.666667
			0.318249	1	1.36364	0.651515	0.515152
			0.319621	1	2.44444	5.66667	3.37037
			0.322677	1	0.848485	1.39394	0.939394
			0.334899	1	0.813559	0.610169	0.288136
			0.339832	1	0.191176	0.0882353	0.161765
			0.34096	1	1.57617	2.81599	3.64706
			0.341557	1	0.672414	0.258621	0.172414
			0.351136	1	1.13333	2.06667	1.77778
			0.357483	1	1.30147	0.198529	0.316176
			0.365682	1	1.09091	0.527273	1.27273
			0.3675	1	0.505495	1.29121	0.895604
			0.370901	1	0.934307	1.80292	0.824818
			0.370934	1	0.272941	0.374118	0.195294
			0.371136	1	1578	298	198
			0.382071	1	1.80714	1.13571	3.83571
			0.391919	1	0.135897	0.110256	0.112821
			0.392045	1	2.21429	1.32143	0.892857
			0.397424	1	0.524752	2.53465	2.25743
			0.399394	1	2.37931	1.10345	0.413793
			0.403258	1	1.23744	0.479452	2.92237
			0.408131	1	28.625	121	180.625
			0.409848	1	0.636364	1.05882	0.941176
			0.413308	1	21.2712	3.23729	0.694915
			0.420606	1	0.563158	1.04737	1.02105
			0.423249	1	10.5152	0.181818	0.378788
			0.424899	1	0.891892	0.418919	0.310811
			0.426035	1	4.09211	0.118421	1.14474
			0.429141	1	1.11268	0.15493	0.464789
			0.435076	1	2.32787	0.0327869	0
			0.437811	1	12.2	2.26667	4.46667
			0.438586	1	11.4756	6.56098	9.37805
			0.443872	1	19.6471	0.2	0.2
			0.444343	1	1.18487	0.966387	0.411765
			0.445143	1	8.26531	1.57143	0.714286
			0.452323	1	14.4098	1.57377	1.40984
			0.454646	1	0.0377358	8.64151	13.5472
			0.468333	1	0.578723	5.53617	8.86383
			0.47553	1	0.0385093	0.0322981	0.0302277
			0.476717	1	2.67974	2.08497	1.75163
			0.47915	1	2.21868	0.0113895	0.427107
			0.480606	1	2.22689	1.72269	1.32773
			0.483434	1	0.34058	1.86594	0.0942029
			0.486414	1	1.06154	0.123077	0.0384615
			0.494798	1	0.91018	0.676647	0.293413
			0.499015	1	0.151351	1.46306	0.318919
			0.504924	1	0.2894	1.35216	1.59554
			0.506667	1	1.46341	2.10366	4.19715
			0.507449	1	24.6667	5.06667	64.8667
			0.525909	1	0.631415	0.446345	0.735096

## Sheet: Extended Data Fig. 5e
		Early						Late
		Emd		Early Positive	Early Negative	Early Neutral		Emd		Early Positive	Early Negative	Early Neutral
		0.0964141		1.43662				0.0964141		0.704225
		0.157753		1.30612				0.157753		1.33333
		0.171035		1.14545				0.171035		1.31818
		0.208586		3.25				0.208586		4.22727
		0.218081		2.62295				0.218081		3.7377
		0.27803		10.1921				0.27803		15.8808
		0.212879		1.21687				0.212879		0.843373
		0.24298		1.78125				0.24298		0.25
		0.308561		1.56757				0.308561		0.513514
		0.309394		1.06897				0.309394		0.155172
		0.444343		1.18487				0.444343		0.411765
		0.480606		2.22689				0.480606		1.32773
		0.506667		1.46341				0.506667		4.19715
		0.507449		24.6667				0.507449		64.8667
		0.0869276		186				0.0869276		82
		0.110463		18.15				0.110463		3.8
		0.115438		16.1667				0.115438		9.33333
		0.117694		94				0.117694		44
		0.148182		30.25				0.148182		12.75
		0.156237		9.34783				0.156237		5.82609
		0.163106		12.04				0.163106		4.52
		0.164899		59.6667				0.164899		35.6667
		0.17846		10.1				0.17846		4.26667
		0.180295		20.2727				0.180295		6.36364
		0.191389		2.725				0.191389		1.5875
		0.198359		4.86957				0.198359		3.69565
		0.221313		9.125				0.221313		5.20833
		0.221515		7				0.221515		6
		0.245152		6.42857				0.245152		4.71429
		0.249975		3.74074				0.249975		0.962963
		0.25048		7.5				0.25048		4.40909
		0.258308		19.1429				0.258308		9.42857
		0.263039		11.6				0.263039		6.13333
		0.273939		6.59091				0.273939		3.77273
		0.274318		5.78125				0.274318		4.4375
		0.282424		29				0.282424		31.5
		0.287845		1.02041				0.287845		0.897959
		0.293864		13.2				0.293864		4.8
		0.294091		4.30952				0.294091		4.35714
		0.303308		1.62791				0.303308		0.465116
		0.351136		1.13333				0.351136		1.77778
		0.429141		1.11268				0.429141		0.464789
		0.403258		1.23744				0.403258		2.92237
		0.413308		21.2712				0.413308		0.694915
		0.426035		4.09211				0.426035		1.14474
		0.438586		11.4756				0.438586		9.37805
		0.2167		1.15385				0.2167		1.96154
		0.298367		1.82353				0.298367		2.88235
		0.357483		1.30147				0.357483		0.316176
		0.437811		12.2				0.437811		4.46667
		0.443872		19.6471				0.443872		0.2
		0.47915		2.21868				0.47915		0.427107
		0.156928		1.57364				0.156928		1.23256
		0.181961		1.14943				0.181961		1.50575
		0.193653		1.35955				0.193653		0.842697
		0.214259		1.44776				0.214259		0.41791
		0.21431		1.97619				0.21431		2.77381
		0.217189		1.07				0.217189		1.43
		0.224057		1.12903				0.224057		0.580645
		0.229773		5.13636				0.229773		2.18182
		0.240598		1.2716				0.240598		1.08642
		0.288039		1.32143				0.288039		0.571429
		0.318249		1.36364				0.318249		0.515152
		0.423249		10.5152				0.423249		0.378788
		0.445143		8.26531				0.445143		0.714286
		0.105303		1.18841				0.105303		0.391304
		0.106263		1.53488				0.106263		0.616279
		0.118005		1.18085				0.118005		0.574468
		0.132837		1.02857				0.132837		0.585714
		0.133375		1.19231				0.133375		0.833333
		0.159217		1.19266				0.159217		0.633028
		0.171667		1.36242				0.171667		0.489933
		0.172778		1.46939				0.172778		0.734694
		0.194141		1.31667				0.194141		0.533333
		0.197828		1.11392				0.197828		0.797468
		0.211818		1.21477				0.211818		0.838926
		0.230051		1.50459				0.230051		0.669725
		0.365682		1.09091				0.365682		1.27273
		0.382071		1.80714				0.382071		3.83571
		0.452323		14.4098				0.452323		1.40984
		0.476717		2.67974				0.476717		1.75163
		0.10798		1.0873				0.10798		0.920635
		0.140126		2.3				0.140126		3.6
		0.144369		1.47718				0.144369		0.59751
		0.153662		3.2268				0.153662		0.938144
		0.15851		2.3375				0.15851		0.6625
		0.191212		1.3125				0.191212		1.54167
		0.191692		1.54118				0.191692		1.08235
		0.195379		2.13043				0.195379		2
		0.221692		11.7222				0.221692		2.33333
		0.252626		7.8				0.252626		8.1
		0.268249		2.54545				0.268249		1.72727
		0.371136		1578				0.371136		198
		0.408131		28.625				0.408131		180.625
		0		1.90909				0		2.36364
		0.0618687		4.46667				0.0618687		3.53333
		0.0618939		2.80769				0.0618939		1.46154
		0.0723822		1.89286				0.0723822		2.42857
		0.108173		2.64				0.108173		2.52
		0.127803		2				0.127803		1.88235
		0.130909		2.19512				0.130909		2.09756
		0.143157		1.13636				0.143157		1.28788
		0.144823		2.71875				0.144823		1.28125
		0.15154		1.61905				0.15154		1.53061
		0.154141		2				0.154141		1.96552
		0.175227		1.92683				0.175227		1.84553
		0.180354		1.57647				0.180354		1.82353
		0.191086		1.64706				0.191086		2.23529
		0.191768		1.10989				0.191768		1.36264
		0.19899		1.67188				0.19899		2.20312
		0.228283		1.42857				0.228283		2.04762
		0.229992		2.4359				0.229992		2.25641
		0.244545		1.51786				0.244545		1.60714
		0.245219		2.04255				0.245219		1.80851
		0.254167		1.93939				0.254167		2.39394
		0.260631		1.64384				0.260631		1.86301
		0.272576		1.30638				0.272576		1.35319
		0.29649		2.6				0.29649		0.6
		0.301212		1.34146				0.301212		1.17073
		0.304167		19				0.304167		33.75
		0.319621		2.44444				0.319621		3.37037
		0.392045		2.21429				0.392045		0.892857
		0.435076		2.32787				0.435076		0
		0.486414		1.06154				0.486414		0.0384615
		0.12888		3				0.12888		1.175
		0.14165		1.10476				0.14165		0.4
		0.158434		1.10788				0.158434		0.40249
		0.168249		1.86842				0.168249		0.434211
		0.173914		3.30909				0.173914		1.78182
		0.187096		1.53488				0.187096		0.232558
		0.190732		1.21905				0.190732		0.533333
		0.198056		2.11864				0.198056		1.5339
		0.227753		2.8				0.227753		6.1
		0.243182		3.5				0.243182		0.541667
		0.250101		3.8125				0.250101		2.53125
		0.255202		1.07692				0.255202		0.25641
		0.263763		2.15942				0.263763		0.782609
		0.34096		1.57617				0.34096		3.64706
		0.399394		2.37931				0.399394		0.413793
		0			0.552995			0			0.281106
		0.0438636			0.524194			0.0438636			0.362903
		0.0593687			0.521008			0.0593687			0.226891
		0.0618687			0.782609			0.0618687			0.571429
		0.0633081			0.795181			0.0633081			0.674699
		0.0647475			0.463687			0.0647475			0.251397
		0.0664394			0.487179			0.0664394			0.230769
		0.0729293			0.486486			0.0729293			0.464865
		0.0811111			0.68			0.0811111			0.473333
		0.0841667			0.45641			0.0841667			0.369231
		0.0929293			0.491071			0.0929293			0.254464
		0.10447			0.525			0.10447			0.175
		0.109773			0.467742			0.109773			0.266129
		0.112929			0.734848			0.112929			0.545455
		0.113056			0.52861			0.113056			0.144414
		0.117677			0.858156			0.117677			0.836879
		0.120934			0.826772			0.120934			0.811024
		0.127475			0.632184			0.127475			0.609195
		0.143081			0.671429			0.143081			0.566667
		0.143157			0.581081			0.143157			0.148649
		0.158384			0.939024			0.158384			0.219512
		0.160808			0.424779			0.160808			0.300885
		0.168418			0.575			0.168418			0.2
		0.16851			0.450382			0.16851			0.267176
		0.172601			0.922078			0.172601			0.714286
		0.17654			0.951807			0.17654			1.48193
		0.185362			0.477273			0.185362			0.272727
		0.201372			0.551724			0.201372			0.293103
		0.219832			0.529412			0.219832			0.382353
		0.224697			0.854167			0.224697			0.0416667
		0.243283			0.6			0.243283			0.288889
		0.249848			0.826087			0.249848			0.369565
		0			0.616279			0			0.116279
		0.0818939			0.936508			0.0818939			0.238095
		0.0836364			0.86747			0.0836364			0.144578
		0.0949242			0.460526			0.0949242			0.177632
		0.118965			0.904762			0.118965			0.196429
		0.126641			0.479675			0.126641			0.203252
		0.135976			0.475728			0.135976			0.203883
		0.143258			0.75419			0.143258			0.178771
		0.155177			0.694581			0.155177			0.305419
		0.170051			0.642105			0.170051			0.161404
		0.18218			0.870968			0.18218			0.193548
		0.187677			0.719298			0.187677			0.251462
		0.19814			0.660377			0.19814			0.160377
		0.213283			0.716667			0.213283			0.2
		0.234318			0.88			0.234318			0.19
		0.236793			0.54902			0.236793			0.186275
		0.253333			0.881443			0.253333			0.675258
		0.262727			0.847222			0.262727			0.138889
		0.263207			0.598726			0.263207			0.216561
		0.266439			0.680451			0.266439			0.62406
		0.268232			0.462963			0.268232			0.12963
		0.304343			0.720721			0.304343			0.27027
		0.310227			0.907692			0.310227			0.661538
		0.334899			0.813559			0.334899			0.288136
		0.3675			0.505495			0.3675			0.895604
		0.420606			0.563158			0.420606			1.02105
		0.424899			0.891892			0.424899			0.310811
		0.391919			0.135897			0.391919			0.112821
		0.397424			0.524752			0.397424			2.25743
		0.47553			0.0385093			0.47553			0.0302277
		0.504924			0.2894			0.504924			1.59554
		0			0.123711			0			0.494845
		0.0592088			0.162162			0.0592088			0.48048
		0.0995202			0.110236			0.0995202			0.566929
		0.109848			0.18593			0.109848			0.502513
		0.114672			0.170732			0.114672			0.473171
		0.133207			0.0845771			0.133207			0.497512
		0.140732			0.15625			0.140732			0.826923
		0.15096			0.414508			0.15096			0.455959
		0.154773			0.124224			0.154773			0.52795
		0.166338			0.251701			0.166338			0.340136
		0.180328			0.0962733			0.180328			1.03106
		0.191843			0.0564972			0.191843			0.497175
		0.19899			0.381356			0.19899			0.525424
		0.203148			0.225806			0.203148			0.827957
		0.206944			0.0860927			0.206944			0.357616
		0.210581			0.12844			0.210581			0.53211
		0.213207			0			0.213207			0.375
		0.213796			0.105769			0.213796			0.461538
		0.22798			0.0869565			0.22798			0.347826
		0.233939			0.0992908			0.233939			0.390071
		0.239874			0.555556			0.239874			2.62222
		0.253813			0.173913			0.253813			0.130435
		0.267012			0.342105			0.267012			0.929825
		0.272601			0.23913			0.272601			0.152174
		0.299975			0.771654			0.299975			0.80315
		0.301667			0.285714			0.301667			0.831169
		0.370901			0.934307			0.370901			0.824818
		0.454646			0.0377358			0.454646			13.5472
		0			0.293333			0			1.4
		0.055463			0.112			0.055463			1.496
		0.0879966			0.307692			0.0879966			1.27692
		0.0924579			0.144444			0.0924579			1.6
		0.101827			0.133333			0.101827			1.22857
		0.108443			0.5			0.108443			2.45455
		0.113687			0.225			0.113687			1.5375
		0.128165			0.179012			0.128165			1.56173
		0.133418			0.3			0.133418			1.2
		0.136296			0.0873786			0.136296			1.36893
		0.14016			0.190909			0.14016			1.93636
		0.143864			0.528571			0.143864			1.34286
		0.147357			0.178082			0.147357			1.39726
		0.154125			0.333333			0.154125			2.03419
		0.166145			0.3			0.166145			0.716667
		0.173695			0.0921053			0.173695			1.68421
		0.185236			0.0991736			0.185236			1.82645
		0.192508			0.862434			0.192508			1.08466
		0.196852			0.267442			0.196852			1.52326
		0.217079			0.265625			0.217079			1.53125
		0.238039			0.993631			0.238039			0.566879
		0.244832			0.157667			0.244832			0.475162
		0.24665			0.215517			0.24665			1.00862
		0.248948			0.359375			0.248948			1.42188
		0.283241			0.011236			0.283241			1.00562
		0.29915			0.0425532			0.29915			0.462766
		0.313645			0.119048			0.313645			0.666667
		0.339832			0.191176			0.339832			0.161765
		0			0.611111			0			1.03333
		0.0753114			0.632353			0.0753114			1.31863
		0.0810017			0.72973			0.0810017			0.949324
		0.0929966			0.566327			0.0929966			0.862245
		0.0965067			0.606061			0.0965067			1.21645
		0.117668			0.636364			0.117668			0.766234
		0.121524			0.661017			0.121524			1.0904
		0.127113			0.732143			0.127113			0.744048
		0.145109			0.698113			0.145109			0.679245
		0.149242			0.657143			0.149242			1.12857
		0.159891			0.562232			0.159891			1.01288
		0.160892			0.933775			0.160892			1.39073
		0.161658			0.591667			0.161658			1.075
		0.165547			0.991228			0.165547			0.776316
		0.166582			0.819672			0.166582			0.918033
		0.166759			0.514286			0.166759			0.882143
		0.190976			0.982759			0.190976			0.956897
		0.202668			0.529412			0.202668			0.663866
		0.22665			0.360169			0.22665			0.652542
		0.239495			0.642857			0.239495			1.70408
		0.252887			0.609091			0.252887			0.827273
		0.265143			0.897059			0.265143			0.676471
		0.341557			0.672414			0.341557			0.172414
		0			0.808511			0			0.468085
		0.095404			0.696629			0.095404			0.58427
		0.150101			0.608696			0.150101			0.465839
		0.198157			0.822785			0.198157			0.291139
		0.215025			0.747899			0.215025			0.546218
		0.226162			0.348837			0.226162			0.767442
		0.227071			0.65566			0.227071			0.254717
		0.263207			0.298246			0.263207			1.52632
		0.271793			0.784314			0.271793			0.464052
		0.275657			0.864078			0.275657			0.572816
		0.276086			0.875			0.276086			0.453125
		0.281919			0.672956			0.281919			0.36478
		0.290783			0.296066			0.290783			0.122153
		0.308889			0.409091			0.308889			0.261364
		0.31202			0.365854			0.31202			0.756098
		0.322677			0.848485			0.322677			0.939394
		0.370934			0.272941			0.370934			0.195294
		0.468333			0.578723			0.468333			8.86383
		0.483434			0.34058			0.483434			0.0942029
		0			0.213992			0			0.567901
		0.0503788			0.395455			0.0503788			0.627273
		0.0630808			0.523364			0.0630808			0.682243
		0.072399			0.15748			0.072399			0.511811
		0.0728535			0.682432			0.0728535			0.925676
		0.0852778			0.233184			0.0852778			0.504484
		0.0912879			0.308081			0.0912879			0.515152
		0.100732			0.452899			0.100732			0.594203
		0.113796			0.176471			0.113796			0.382353
		0.114545			0.928571			0.114545			1.41071
		0.115631			0.292225			0.115631			0.624665
		0.129108			0.156716			0.129108			0.604478
		0.139419			0.612022			0.139419			0.584699
		0.149672			0.491892			0.149672			0.810811
		0.16548			0.766423			0.16548			0.70073
		0.170387			0.257576			0.170387			0.585859
		0.173308			0.218978			0.173308			0.386861
		0.176869			0.367347			0.176869			0.442177
		0.182567			0.176471			0.182567			0.38009
		0.188813			0.62406			0.188813			0.699248
		0.226237			0.162651			0.226237			0.331325
		0.222071			0.757812			0.222071			1.00781
		0.267071			0.907692			0.267071			0.892308
		0.281212			0.982456			0.281212			1.2807
		0.31133			0.964912			0.31133			1.21053
		0.409848			0.636364			0.409848			0.941176
		0.494798			0.91018			0.494798			0.293413
		0.499015			0.151351			0.499015			0.318919
		0.525909			0.631415			0.525909			0.735096
		0			0.404959			0			0.330579
		0.056734			0.513333			0.056734			0.373333
		0.059899			0.74			0.059899			0.49
		0.0679545			0.658537			0.0679545			0.432927
		0.0939141			0.567961			0.0939141			0.339806
		0.0942424			0.752381			0.0942424			0.285714
		0.106035			0.710383			0.106035			0.650273
		0.114015			0.814159			0.114015			0.553097
		0.11404			0.75969			0.11404			0.372093
		0.116439			0.983333			0.116439			0.483333
		0.136364			0.538462			0.136364			0.384615
		0.140051			0.411765			0.140051			0.563725
		0.143005			0.7625			0.143005			0.3375
		0.144444			0.965517			0.144444			0.482759
		0.147306			0.679487			0.147306			0.512821
		0.173864			0.627737			0.173864			0.518248
		0.184293			0.610465			0.184293			0.726744
		0.202879			0.875			0.202879			0.234375
		0.207921			0.741722			0.207921			0.245033
		0.208056			0.498008			0.208056			0.836653
		0.211187			0.957983			0.211187			0.697479
		0.225766			0.661765			0.225766			0.411765
		0.252904			0.714286			0.252904			0.485714
		0.286111			0.442105			0.286111			1.01579
		0.292938			0.586207			0.292938			0.344828
		0.1771				1		0.1771				0.209302

## Sheet: Extended Data Fig. 5f
	Learning Stage	Target Individuals
	Baseline	8.68	3.44	0	3.88	3	7.2	1.88	9.72	0.44	4.84
	Early	4.8	2.12	4.44	0.48	0.88	4.4	1.52	2.08	0.84	1.96
	Mid	7.68	1.16	1.92	2.96	6.12	7.6	0.92	5.88	0.96	1.8
	Late	2.44	0.4	2.52	1.92	4.2	7.44	0.88	5.52	1.04	1.6
