# Supplementary material for: Dynamic behaviour restructuring mediates dopamine-dependent credit assignment
Source: Nature. 2023 Dec 13;626(7999):583–92. doi: 10.1038/s41586-023-06941-5 (PMC10866702; doi:10.1038/s41586-023-06941-5)
Supplement: Supplementary file 16 — Source Data Extended Data Fig. 6 [file 41586_2023_6941_MOESM16_ESM.xlsx]

## Sheet: Extended Data Fig. 6b
			Dynamics Subtype	Percent - non-Target actions	Percent - Target actions
			1	0.0254403	0.0215264		Total actions	Target action
			2	0.0450098	0.00782779		511	15
			3	0.037182	0
			4	0	0
			5	0.0332681	0
			6	0.0234834	0
			7	0	0
			8	0	0
			9	0.0273973	0
			10	0	0
			11	0.00195695	0
			12	0	0
			13	0	0
			14	0.00391389	0
			15	0	0
			16	0	0
			17	0	0
			18	0	0
			19	0.00195695	0
			20	0	0
			21	0	0
			22	0	0
			23	0	0
			24	0	0
			25	0	0
			26	0	0
			27	0	0
			28	0	0
			29	0.00195695	0
			30	0.00782779	0
			31	0	0
			32	0.00195695	0
			33	0.00391389	0
			34	0	0
			35	0	0
			36	0.0195695	0
			37	0	0
			38	0.00195695	0
			39	0	0
			40	0	0
			41	0.00391389	0
			42	0.00391389	0
			43	0	0
			44	0	0
			45	0.00587084	0
			46	0	0
			47	0	0
			48	0	0
			49	0	0
			50	0.00391389	0
			51	0	0
			52	0	0
			53	0	0
			54	0.00195695	0
			55	0	0
			56	0	0
			57	0.0117417	0
			58	0	0
			59	0	0
			60	0.00978474	0
			61	0	0
			62	0	0
			63	0.0704501	0
			64	0	0
			65	0	0
			66	0	0
			67	0	0
			68	0.00195695	0
			69	0.00195695	0
			70	0	0
			71	0	0
			72	0.0254403	0
			73	0.0117417	0
			74	0.00195695	0
			75	0.00587084	0
			76	0	0
			77	0.0234834	0
			78	0.0684932	0
			79	0	0
			80	0	0
			81	0.481409	0
