# Supplementary material for: Dynamic behaviour restructuring mediates dopamine-dependent credit assignment
Source: Nature. 2023 Dec 13;626(7999):583–92. doi: 10.1038/s41586-023-06941-5 (PMC10866702; doi:10.1038/s41586-023-06941-5)
Supplement: Supplementary file 17 — Source Data Extended Data Fig. 7 [file 41586_2023_6941_MOESM17_ESM.xlsx]

## Sheet: Extended Data Fig. 7a
		Green Curve in Sustain/Increased Panel			Pink Curve in Sustain/Increased Panel			Black Curve in Sustain/Increased Panel					Green Curve in Transient Panel			Purple Curve in Transient Panel			Blue Curve in Transient Panel			Black Curve in Transient Panel			Pink Curve in Transient Panel					Black Curve in Decreased Panel			Pink Curve in Decreased Panel			Green Curve in Decreased Panel
	Time Point	Mean	Upper Limit	Lower Limit	Mean	Upper Limit	Lower Limit	Mean	Upper Limit	Lower Limit		Time Point	Mean	Upper Limit	Lower Limit	Mean	Upper Limit	Lower Limit	Mean	Upper Limit	Lower Limit	Mean	Upper Limit	Lower Limit	Mean	Upper Limit	Lower Limit		Time Point	Mean	Upper Limit	Lower Limit	Mean	Upper Limit	Lower Limit	Mean	Upper Limit	Lower Limit
	1	0.0264392	0.0448907	0.0222635	0.0234899	0.0505858	0.0102778	0.025641	0.0477349	0.018315		1	0.032804	0.0408038	0.0265923	0.03125	0.0734254	0.01116	0.0434899	0.0549451	0.0259259	0.0244522	0.0478632	0.00583658	0.0403155	0.0769231	0.004		1	0.00783658	0.0347568	0	0.0162018	0.0375783	0	0.00371747	0.0377535	0
	2	0.0286176	0.0433265	0.021467	0.0227273	0.0492265	0.0120357	0.024735	0.0462121	0.0187848		2	0.0317512	0.0431851	0.0272429	0.0363636	0.0729928	0.0107595	0.0427273	0.0530035	0.028	0.0260305	0.0465182	0.00809314	0.0391004	0.0777385	0.004		2	0.00761798	0.0336362	0	0.0166203	0.037464	0	0.00358423	0.0375019	0
	3	0.0298974	0.0418682	0.0207255	0.0220441	0.0490306	0.0124034	0.0238908	0.0450412	0.0196125		3	0.0307645	0.0417756	0.0262873	0.0352941	0.0722026	0.0103868	0.0420126	0.0519878	0.0275862	0.0263279	0.0452635	0.00783546	0.0407576	0.0784983	0.004		3	0.00741516	0.0342308	0	0.0168541	0.0380762	0.00200401	0.00346021	0.0364034	0
	4	0.0306794	0.043554	0.0204864	0.0243902	0.0479427	0.0121744	0.0264026	0.0467963	0.0194484		4	0.0319999	0.0404563	0.0253964	0.04	0.0691986	0.010039	0.0413415	0.0504451	0.028	0.0260483	0.0444114	0.00759391	0.0396025	0.0792079	0.004		4	0.0107108	0.0345546	0	0.0165017	0.0385757	0.002	0.00348432	0.0353463	0
	5	0.0311515	0.0459405	0.0197087	0.022	0.048537	0.0159151	0.0255591	0.0453519	0.0168866		5	0.0310017	0.0392189	0.0245641	0.0416667	0.0675917	0.00971375	0.0413333	0.0502959	0.024	0.0253136	0.0436537	0.007367	0.0385112	0.0766773	0.004		5	0.0104175	0.035073	0	0.0174668	0.038835	0.00266667	0.006	0.0359872	0
	6	0.0312094	0.0446836	0.0191764	0.0229885	0.0474281	0.0155039	0.025974	0.0460694	0.0164585		6	0.0300641	0.0380558	0.0237846	0.0433437	0.0661692	0.00940894	0.0397792	0.0488506	0.021875	0.0269189	0.0451057	0.00715343	0.0388791	0.0804598	0.004		6	0.0101433	0.0339874	0	0.017982	0.0402477	0.0025974	0.006	0.0350127	0
	7	0.0303414	0.0433011	0.0185823	0.0223464	0.0470759	0.0151134	0.0253165	0.0455646	0.0184695		7	0.029182	0.0369604	0.023053	0.042042	0.0652	0.00912269	0.0392532	0.047486	0.0212121	0.0278905	0.0453044	0.00695204	0.0392247	0.0780781	0.004		7	0.00988644	0.0329671	0	0.0176769	0.0408719	0.00263158	0.006	0.0340898	0
	8	0.0296515	0.0435306	0.0195529	0.022	0.048037	0.0147149	0.0246914	0.0458118	0.0180187		8	0.0283387	0.0389852	0.0238229	0.0435897	0.063263	0.00885334	0.0397531	0.048913	0.0235294	0.0296296	0.0469633	0.0083766	0.0382237	0.0758017	0.004		8	0.00964526	0.0320064	0.00145773	0.0174927	0.04	0.00265252	0.00769231	0.0332146	0
	9	0.028836	0.0422615	0.0204144	0.021164	0.0471446	0.0143114	0.0240964	0.0446229	0.0170952		9	0.0283762	0.0394015	0.0250589	0.045	0.0614385	0.00859946	0.0392771	0.0481586	0.0228571	0.0301205	0.0483384	0.00814618	0.0384715	0.0736544	0.008		9	0.0094184	0.0324738	0.00141643	0.0174986	0.04	0.0026455	0.0075	0.0323834	0
	10	0.0295226	0.0410643	0.0198358	0.022	0.0487968	0.0140515	0.0235294	0.0471528	0.0166965		10	0.027628	0.0383489	0.0258489	0.044	0.0597171	0.00835973	0.0388235	0.046832	0.0222222	0.0294118	0.0469208	0.00792824	0.038798	0.0716253	0.008		10	0.00920461	0.0315809	0.00137741	0.0170621	0.0388889	0.00277778	0.00731707	0.0315929	0
	11	0.0287476	0.0412881	0.0206896	0.0226131	0.048931	0.0143189	0.0229885	0.0459929	0.0163205		11	0.0287509	0.0384948	0.0251909	0.044	0.0567184	0.00813301	0.0383908	0.046683	0.0243243	0.0312742	0.0471823	0.00772178	0.0413952	0.0697051	0.008		11	0.0090028	0.0334191	0.00264257	0.0182292	0.0402145	0.00268097	0.0080429	0.0308403	0
	12	0.0284737	0.0426193	0.020134	0.0220588	0.0475787	0.016245	0.0234987	0.0448889	0.0180429		12	0.0287488	0.040189	0.0245658	0.044	0.0511661	0.00859947	0.0359775	0.0479616	0.0236842	0.0316617	0.0472266	0.00752591	0.0428355	0.0704961	0.012		12	0.00881199	0.0337274	0.00257452	0.0179775	0.0391645	0.00263158	0.0078329	0.0301229	0
	13	0.0293846	0.0414787	0.0199778	0.022	0.047078	0.017582	0.0254453	0.0458511	0.0176509		13	0.0304897	0.0404121	0.0239967	0.044	0.0504121	0.00904084	0.0365824	0.0491803	0.0230769	0.0313846	0.0473326	0.00733983	0.0442069	0.069378	0.012		13	0.0086313	0.0340252	0.00250989	0.0178802	0.0381679	0.00265252	0.00763359	0.0294382	0
	14	0.029	0.0429815	0.0206334	0.022	0.048263	0.0171904	0.0272953	0.0454988	0.0172795		14	0.0297625	0.0406255	0.0246972	0.044	0.0513656	0.0088131	0.0352796	0.0503432	0.0225	0.0310538	0.0473097	0.00894954	0.0443701	0.0700935	0.012		14	0.00975194	0.0332423	0.00244842	0.0183066	0.038	0.00258398	0.00744417	0.0287841	0
	15	0.0294743	0.0418903	0.0201427	0.022	0.0473158	0.0168159	0.0290557	0.044413	0.0179757		15	0.0292647	0.0396192	0.0251731	0.0453401	0.0545	0.00859656	0.0338947	0.049217	0.022	0.0307895	0.0486277	0.00872629	0.0434061	0.0707763	0.012		15	0.0124969	0.033543	0.0023899	0.0180838	0.0363196	0.00244499	0.00726392	0.0282177	0.000526316
	16	0.0292509	0.0420815	0.0196748	0.022	0.0467963	0.0161068	0.0283688	0.04474	0.0178641		16	0.0286174	0.03989	0.0246053	0.0468085	0.0537979	0.0083904	0.0335258	0.0513393	0.022	0.0304639	0.0513393	0.00851392	0.0424831	0.0691964	0.012		16	0.0133741	0.0338336	0.00233411	0.0189125	0.036	0.002457	0.00851064	0.0282127	0.00212243
	17	0.0295833	0.042264	0.0192283	0.022	0.0458185	0.016	0.0277136	0.0449372	0.0157737		17	0.0282259	0.0409831	0.0251982	0.046	0.0588125	0.00992601	0.0353535	0.0502183	0.022	0.0301515	0.0502183	0.00831164	0.0436107	0.0676856	0.012		17	0.0130565	0.0342347	0.00228086	0.0186773	0.0369515	0.00239808	0.00833333	0.0291375	0.00207821
	18	0.0294454	0.0412673	0.0210208	0.022	0.0437223	0.015851	0.0293454	0.0439939	0.0172518		18	0.0308014	0.0421546	0.0247521	0.0474041	0.0573878	0.0121682	0.035	0.0491453	0.022	0.03	0.0491453	0.00811875	0.0440608	0.0662393	0.012		18	0.0127537	0.0368238	0.00222999	0.0182746	0.0363636	0.004	0.00816327	0.0317642	0.00205066
	19	0.0294444	0.0408797	0.0205644	0.022	0.041694	0.0143631	0.0309051	0.0430894	0.0169211		19	0.0304525	0.0415259	0.0235063	0.0463576	0.0565	0.0118925	0.0347824	0.0481172	0.022	0.029	0.0494666	0.00793462	0.0465873	0.0648536	0.012		19	0.0124646	0.0373966	0.00207759	0.0199338	0.0376569	0.004	0.008	0.0336225	0.00203879
	20	0.0291304	0.0399715	0.0203063	0.022	0.0407986	0.0145	0.0302376	0.0428391	0.0166054		20	0.0281188	0.0406139	0.0224562	0.0453564	0.0565	0.011629	0.034418	0.0471311	0.022	0.029	0.0506673	0.00883157	0.0481388	0.0655738	0.012		20	0.0121883	0.0379873	0.00205485	0.0202041	0.0391304	0.004	0.008	0.0319795	0.00215983
	21	0.03	0.0414065	0.0200402	0.026	0.0415265	0.0145	0.0295983	0.0446279	0.0163038		21	0.0277992	0.0407983	0.0220442	0.0443975	0.0565	0.0113769	0.0340683	0.048	0.022	0.029	0.0495953	0.00973485	0.049	0.0662651	0.012		21	0.0130181	0.0386281	0.00203306	0.0200402	0.0382979	0.004	0.00826446	0.0318966	0.00211416
	22	0.03	0.0415808	0.02	0.024	0.0406713	0.016	0.0289855	0.0434048	0.0160152		22	0.0269151	0.0410111	0.0217066	0.044	0.055	0.0111356	0.034	0.048	0.03	0.031	0.0510304	0.00952868	0.048	0.066	0.012		22	0.0137768	0.0392429	0.00201215	0.02	0.038	0.004	0.0101215	0.0322288	0.00207039
	23	0.03	0.0412483	0.02	0.022	0.039426	0.016	0.0283976	0.0416633	0.017		23	0.0273834	0.0412143	0.0225304	0.044	0.0510545	0.0114113	0.033	0.048	0.028	0.03	0.0515306	0.00933107	0.048	0.068	0.012		23	0.0155192	0.041	0.002	0.020142	0.0385396	0.004	0.01	0.033	0.00205208
	24	0.03	0.04	0.020287	0.022	0.041	0.016	0.028	0.0425	0.0155		24	0.027	0.0410678	0.022	0.042	0.055307	0.0112002	0.033	0.046	0.028	0.03	0.0519875	0.00914149	0.046	0.066	0.012		24	0.0172669	0.041	0.002	0.02	0.038	0.004	0.0102669	0.0325	0.00201975
	25	0.03	0.04	0.0210604	0.022	0.0425	0.016	0.028	0.0415	0.0155		25	0.0280785	0.0422535	0.022	0.042	0.0565694	0.0110453	0.029	0.046	0.022	0.03	0.0514582	0.00903018	0.047	0.064	0.012		25	0.0170604	0.042	0.002	0.02	0.038	0.004	0.0120724	0.0325423	0.00200916
	26	0.031	0.04	0.021	0.022	0.041	0.016	0.028	0.0425	0.0135		26	0.027	0.043	0.021	0.04	0.058	0.011	0.029	0.042	0.022	0.03	0.052	0.009	0.047	0.064	0.012		26	0.017	0.043	0.002	0.02	0.038	0.004	0.012	0.033	0.002
	27	0.03	0.04	0.021	0.022	0.041	0.016	0.028	0.0425	0.015		27	0.027	0.044	0.022	0.04	0.058	0.0095	0.029	0.042	0.022	0.028	0.053	0.009	0.047	0.058	0.012		27	0.018	0.043	0.002	0.02	0.038	0.004	0.012	0.033	0.002
	28	0.03	0.039	0.022	0.026	0.04	0.016	0.03	0.0405	0.015		28	0.029	0.043	0.021	0.04	0.0565	0.011	0.029	0.042	0.022	0.027	0.053	0.009	0.046	0.058	0.014		28	0.019	0.043	0.002	0.02	0.038	0.004	0.012	0.033	0.002
	29	0.03	0.037	0.022	0.024	0.04	0.016	0.03	0.041	0.015		29	0.031	0.042	0.021	0.038	0.058	0.011	0.029	0.04	0.022	0.028	0.054	0.009	0.045	0.054	0.014		29	0.018	0.044	0.002	0.022	0.038	0.004	0.012	0.034	0.002
	30	0.03	0.036	0.022	0.024	0.0415	0.016	0.03	0.041	0.015		30	0.03	0.044	0.021	0.038	0.0565	0.011	0.03	0.04	0.022	0.027	0.055	0.009	0.046	0.054	0.014		30	0.017	0.044	0.002	0.022	0.04	0.004	0.012	0.0335	0.002
	31	0.03	0.034	0.022	0.024	0.0425	0.016	0.03	0.041	0.015		31	0.03	0.043	0.021	0.036	0.0565	0.0115	0.029	0.044	0.02	0.026	0.054	0.01	0.045	0.054	0.012		31	0.017	0.045	0.002	0.022	0.04	0.004	0.012	0.0335	0.002
	32	0.029	0.032	0.022	0.024	0.041	0.016	0.03	0.0395	0.013		32	0.029	0.042	0.021	0.036	0.0555	0.0115	0.03	0.042	0.018	0.026	0.055	0.01	0.045	0.052	0.012		32	0.017	0.045	0.002	0.022	0.04	0.006	0.012	0.0335	0.0025
	33	0.028	0.033	0.021	0.024	0.0425	0.014	0.028	0.038	0.013		33	0.029	0.043	0.021	0.036	0.056	0.0095	0.031	0.044	0.018	0.027	0.055	0.01	0.045	0.054	0.012		33	0.017	0.045	0.002	0.022	0.04	0.006	0.012	0.0335	0.0025
	34	0.027	0.034	0.021	0.024	0.0425	0.014	0.03	0.038	0.0115		34	0.028	0.044	0.018	0.032	0.0545	0.0095	0.031	0.044	0.018	0.026	0.054	0.01	0.044	0.054	0.012		34	0.017	0.044	0.002	0.022	0.042	0.006	0.012	0.0315	0.0025
	35	0.027	0.034	0.021	0.024	0.0405	0.014	0.032	0.039	0.0115		35	0.028	0.044	0.019	0.032	0.057	0.0095	0.03	0.04	0.014	0.027	0.052	0.011	0.044	0.054	0.012		35	0.017	0.045	0.002	0.022	0.04	0.006	0.012	0.0315	0.0025
	36	0.028	0.033	0.021	0.026	0.0405	0.014	0.032	0.0405	0.01		36	0.027	0.046	0.02	0.03	0.0555	0.009	0.028	0.038	0.018	0.028	0.051	0.01	0.044	0.05	0.012		36	0.019	0.046	0.002	0.024	0.04	0.006	0.012	0.0335	0.0025
	37	0.027	0.033	0.02	0.026	0.0405	0.014	0.032	0.0405	0.01		37	0.024	0.045	0.02	0.03	0.0555	0.0105	0.028	0.036	0.018	0.028	0.051	0.011	0.044	0.052	0.012		37	0.02	0.048	0.002	0.022	0.04	0.006	0.012	0.034	0.0025
	38	0.027	0.034	0.02	0.026	0.0385	0.014	0.032	0.0385	0.01		38	0.024	0.048	0.02	0.028	0.0555	0.0105	0.028	0.034	0.016	0.028	0.052	0.011	0.043	0.052	0.012		38	0.019	0.047	0.002	0.023	0.04	0.006	0.012	0.037	0.0025
	39	0.025	0.034	0.02	0.026	0.04	0.014	0.032	0.0385	0.0085		39	0.023	0.048	0.02	0.028	0.0525	0.009	0.028	0.036	0.018	0.028	0.054	0.011	0.043	0.054	0.012		39	0.018	0.048	0.002	0.022	0.04	0.006	0.012	0.037	0.0025
	40	0.026	0.034	0.02	0.026	0.04	0.014	0.032	0.0395	0.0085		40	0.022	0.047	0.019	0.026	0.0525	0.009	0.028	0.034	0.014	0.028	0.056	0.011	0.042	0.056	0.012		40	0.018	0.049	0.002	0.022	0.042	0.006	0.012	0.037	0.004
	41	0.026	0.033	0.021	0.024	0.04	0.014	0.032	0.0395	0.0085		41	0.023	0.048	0.017	0.026	0.051	0.009	0.027	0.036	0.014	0.028	0.055	0.011	0.043	0.054	0.012		41	0.019	0.049	0.002	0.022	0.042	0.006	0.012	0.0355	0.0045
	42	0.025	0.033	0.021	0.026	0.038	0.014	0.032	0.0395	0.0085		42	0.023	0.047	0.016	0.028	0.0495	0.0105	0.027	0.036	0.016	0.028	0.053	0.011	0.043	0.054	0.012		42	0.02	0.048	0.002	0.024	0.042	0.006	0.014	0.037	0.0045
	43	0.026	0.033	0.021	0.026	0.038	0.014	0.032	0.04	0.0085		43	0.022	0.046	0.015	0.03	0.0495	0.0105	0.028	0.038	0.016	0.028	0.056	0.012	0.043	0.052	0.012		43	0.02	0.046	0.002	0.024	0.042	0.006	0.014	0.037	0.0045
	44	0.026	0.032	0.019	0.026	0.0395	0.016	0.03	0.0385	0.0085		44	0.022	0.051	0.016	0.032	0.0495	0.0105	0.028	0.038	0.016	0.028	0.056	0.012	0.042	0.054	0.012		44	0.02	0.046	0.002	0.024	0.042	0.006	0.014	0.0375	0.0045
	45	0.026	0.033	0.02	0.024	0.04	0.016	0.03	0.0385	0.0085		45	0.021	0.051	0.015	0.032	0.046	0.0105	0.028	0.038	0.016	0.028	0.055	0.011	0.043	0.06	0.012		45	0.021	0.048	0.002	0.024	0.042	0.006	0.014	0.0395	0.0045
	46	0.025	0.034	0.019	0.022	0.0425	0.0165	0.028	0.038	0.0085		46	0.021	0.052	0.014	0.028	0.046	0.0105	0.029	0.038	0.016	0.029	0.055	0.01	0.042	0.062	0.012		46	0.022	0.048	0.002	0.024	0.042	0.006	0.014	0.036	0.0045
	47	0.024	0.034	0.019	0.02	0.041	0.0165	0.028	0.038	0.0085		47	0.022	0.054	0.012	0.03	0.045	0.0105	0.028	0.038	0.016	0.029	0.054	0.01	0.043	0.062	0.012		47	0.023	0.05	0.002	0.024	0.042	0.006	0.014	0.038	0.0045
	48	0.024	0.033	0.019	0.022	0.042	0.0165	0.028	0.0365	0.0085		48	0.022	0.054	0.012	0.03	0.045	0.0105	0.027	0.04	0.018	0.027	0.056	0.009	0.044	0.062	0.012		48	0.023	0.051	0.002	0.024	0.042	0.006	0.016	0.0395	0.006
	49	0.023	0.033	0.018	0.022	0.038	0.0145	0.028	0.036	0.0085		49	0.022	0.054	0.012	0.03	0.046	0.0105	0.026	0.04	0.018	0.027	0.057	0.01	0.042	0.062	0.012		49	0.023	0.054	0.002	0.024	0.042	0.006	0.018	0.0395	0.006
	50	0.022	0.033	0.018	0.022	0.039	0.0145	0.03	0.0345	0.0085		50	0.024	0.052	0.012	0.03	0.046	0.0105	0.028	0.042	0.018	0.027	0.058	0.01	0.042	0.06	0.012		50	0.023	0.058	0.002	0.024	0.042	0.006	0.018	0.041	0.006
	51	0.023	0.032	0.018	0.022	0.036	0.0145	0.026	0.037	0.0085		51	0.025	0.051	0.013	0.03	0.0475	0.0105	0.028	0.044	0.018	0.026	0.058	0.01	0.042	0.058	0.012		51	0.023	0.059	0.002	0.024	0.04	0.006	0.018	0.041	0.006
	52	0.023	0.033	0.02	0.022	0.036	0.012	0.028	0.0355	0.0085		52	0.025	0.049	0.013	0.03	0.0475	0.0105	0.03	0.05	0.018	0.025	0.059	0.01	0.042	0.066	0.014		52	0.023	0.061	0.002	0.024	0.04	0.006	0.018	0.0415	0.006
	53	0.025	0.033	0.02	0.022	0.037	0.0125	0.028	0.035	0.009		53	0.025	0.05	0.014	0.03	0.0475	0.0105	0.03	0.048	0.018	0.025	0.058	0.01	0.04	0.076	0.014		53	0.022	0.061	0.002	0.024	0.042	0.006	0.018	0.04	0.006
	54	0.027	0.033	0.02	0.024	0.0375	0.014	0.026	0.035	0.0095		54	0.025	0.049	0.015	0.032	0.05	0.0105	0.031	0.05	0.016	0.026	0.058	0.01	0.04	0.076	0.014		54	0.02	0.058	0.002	0.024	0.042	0.006	0.018	0.0415	0.006
	55	0.028	0.033	0.02	0.024	0.039	0.014	0.026	0.036	0.0095		55	0.025	0.049	0.015	0.034	0.049	0.0105	0.031	0.048	0.016	0.027	0.058	0.011	0.039	0.076	0.014		55	0.019	0.058	0.002	0.024	0.042	0.006	0.014	0.0415	0.006
	56	0.028	0.033	0.02	0.024	0.0415	0.014	0.028	0.0345	0.0095		56	0.025	0.049	0.016	0.034	0.047	0.0105	0.031	0.05	0.016	0.027	0.06	0.011	0.04	0.074	0.016		56	0.019	0.057	0.002	0.024	0.042	0.004	0.016	0.0415	0.006
	57	0.027	0.031	0.021	0.026	0.039	0.014	0.026	0.0345	0.0095		57	0.025	0.05	0.018	0.034	0.0465	0.011	0.032	0.046	0.016	0.026	0.06	0.011	0.039	0.072	0.016		57	0.019	0.059	0.002	0.024	0.042	0.004	0.016	0.0415	0.006
	58	0.027	0.031	0.018	0.026	0.039	0.0125	0.028	0.0345	0.0095		58	0.026	0.048	0.018	0.034	0.047	0.011	0.031	0.046	0.014	0.026	0.059	0.011	0.039	0.072	0.016		58	0.019	0.061	0.001	0.024	0.044	0.004	0.016	0.044	0.004
	59	0.027	0.03	0.018	0.028	0.0375	0.0125	0.03	0.0345	0.0095		59	0.026	0.047	0.018	0.034	0.047	0.011	0.031	0.048	0.014	0.026	0.06	0.011	0.038	0.072	0.014		59	0.019	0.063	0.001	0.024	0.044	0.004	0.016	0.044	0.004
	60	0.028	0.03	0.018	0.024	0.0385	0.0125	0.03	0.036	0.0095		60	0.023	0.047	0.018	0.034	0.047	0.011	0.032	0.05	0.016	0.026	0.06	0.012	0.039	0.07	0.014		60	0.019	0.063	0.001	0.024	0.044	0.004	0.016	0.043	0.004
	61	0.028	0.032	0.018	0.022	0.0365	0.0125	0.028	0.036	0.0095		61	0.024	0.046	0.018	0.034	0.047	0.011	0.034	0.05	0.016	0.026	0.06	0.011	0.036	0.07	0.014		61	0.019	0.064	0	0.024	0.044	0.006	0.016	0.0415	0.004
	62	0.027	0.032	0.017	0.022	0.037	0.0125	0.03	0.0365	0.01		62	0.024	0.044	0.018	0.034	0.0475	0.0095	0.034	0.048	0.016	0.029	0.059	0.011	0.039	0.066	0.01		62	0.019	0.065	0	0.024	0.044	0.006	0.016	0.044	0.004
	63	0.026	0.033	0.017	0.024	0.037	0.0125	0.028	0.037	0.0115		63	0.025	0.043	0.017	0.03	0.05	0.01	0.033	0.048	0.016	0.031	0.058	0.011	0.039	0.062	0.01		63	0.019	0.064	0	0.024	0.044	0.006	0.016	0.0485	0.004
	64	0.024	0.033	0.016	0.026	0.037	0.0145	0.028	0.037	0.0115		64	0.024	0.044	0.018	0.03	0.05	0.01	0.032	0.046	0.02	0.032	0.053	0.009	0.039	0.06	0.01		64	0.019	0.063	0.001	0.024	0.042	0.006	0.016	0.0485	0.004
	65	0.024	0.033	0.017	0.03	0.037	0.0145	0.026	0.037	0.0115		65	0.024	0.046	0.018	0.032	0.05	0.01	0.032	0.046	0.02	0.031	0.052	0.01	0.039	0.06	0.012		65	0.018	0.062	0.003	0.024	0.044	0.008	0.016	0.05	0.004
	66	0.025	0.032	0.017	0.028	0.036	0.0145	0.026	0.035	0.0115		66	0.024	0.048	0.019	0.034	0.049	0.009	0.032	0.044	0.02	0.03	0.053	0.01	0.04	0.06	0.012		66	0.017	0.061	0.003	0.024	0.044	0.008	0.016	0.0495	0.004
	67	0.026	0.033	0.015	0.026	0.036	0.0145	0.026	0.034	0.0115		67	0.023	0.048	0.019	0.032	0.046	0.009	0.029	0.044	0.02	0.028	0.053	0.01	0.041	0.062	0.012		67	0.017	0.061	0.003	0.024	0.044	0.006	0.016	0.047	0.004
	68	0.026	0.033	0.014	0.026	0.0355	0.0145	0.026	0.034	0.013		68	0.022	0.043	0.018	0.032	0.0485	0.009	0.029	0.044	0.02	0.028	0.053	0.01	0.04	0.06	0.012		68	0.017	0.059	0.003	0.024	0.044	0.006	0.016	0.0475	0.004
	69	0.025	0.034	0.014	0.028	0.036	0.015	0.026	0.034	0.014		69	0.024	0.043	0.018	0.03	0.05	0.009	0.029	0.048	0.022	0.028	0.054	0.01	0.04	0.06	0.018		69	0.018	0.061	0.003	0.024	0.044	0.006	0.014	0.047	0.004
	70	0.025	0.033	0.014	0.028	0.036	0.0155	0.026	0.0335	0.014		70	0.024	0.044	0.018	0.03	0.0495	0.0105	0.03	0.05	0.022	0.028	0.055	0.009	0.039	0.058	0.016		70	0.024	0.062	0.003	0.024	0.044	0.006	0.014	0.047	0.004
	71	0.022	0.034	0.015	0.026	0.038	0.0145	0.026	0.0365	0.014		71	0.025	0.045	0.018	0.032	0.048	0.0105	0.031	0.046	0.022	0.028	0.055	0.008	0.038	0.058	0.016		71	0.023	0.063	0.003	0.024	0.046	0.006	0.012	0.047	0.004
	72	0.022	0.032	0.017	0.026	0.0375	0.017	0.024	0.036	0.0155		72	0.025	0.044	0.019	0.032	0.048	0.0105	0.03	0.048	0.018	0.028	0.056	0.009	0.039	0.056	0.016		72	0.025	0.06	0.003	0.024	0.046	0.006	0.01	0.051	0.004
	73	0.023	0.032	0.017	0.026	0.039	0.017	0.022	0.036	0.017		73	0.025	0.045	0.019	0.032	0.0495	0.0105	0.03	0.048	0.018	0.03	0.057	0.015	0.038	0.054	0.014		73	0.025	0.057	0.003	0.024	0.046	0.006	0.012	0.051	0.0045
	74	0.024	0.032	0.017	0.026	0.04	0.017	0.024	0.0325	0.017		74	0.025	0.045	0.02	0.03	0.048	0.012	0.031	0.048	0.018	0.029	0.057	0.015	0.038	0.054	0.014		74	0.024	0.056	0.002	0.024	0.044	0.006	0.02	0.0505	0.0045
	75	0.025	0.032	0.016	0.028	0.04	0.0175	0.026	0.032	0.0155		75	0.025	0.045	0.02	0.028	0.0495	0.012	0.031	0.048	0.018	0.029	0.058	0.015	0.038	0.054	0.016		75	0.025	0.054	0.002	0.024	0.042	0.006	0.02	0.0485	0.005
	76	0.026	0.033	0.015	0.028	0.037	0.0165	0.026	0.032	0.014		76	0.027	0.044	0.02	0.028	0.05	0.0125	0.033	0.048	0.016	0.032	0.057	0.015	0.039	0.054	0.016		76	0.025	0.052	0.002	0.024	0.042	0.006	0.016	0.0485	0.005
	77	0.026	0.034	0.015	0.028	0.0355	0.0165	0.026	0.032	0.014		77	0.027	0.041	0.02	0.03	0.05	0.013	0.033	0.046	0.016	0.033	0.058	0.016	0.04	0.056	0.016		77	0.026	0.053	0.001	0.024	0.042	0.008	0.016	0.047	0.005
	78	0.027	0.035	0.014	0.028	0.0355	0.016	0.026	0.0305	0.014		78	0.025	0.042	0.021	0.03	0.05	0.014	0.032	0.046	0.016	0.033	0.058	0.016	0.04	0.054	0.016		78	0.027	0.056	0.001	0.024	0.042	0.008	0.016	0.047	0.005
	79	0.027	0.036	0.013	0.028	0.0355	0.016	0.026	0.031	0.0155		79	0.025	0.043	0.021	0.032	0.049	0.014	0.031	0.05	0.014	0.034	0.058	0.015	0.04	0.054	0.016		79	0.027	0.055	0.001	0.024	0.042	0.008	0.014	0.047	0.005
	80	0.025	0.037	0.013	0.028	0.036	0.0165	0.026	0.0315	0.0155		80	0.027	0.041	0.021	0.028	0.0495	0.014	0.031	0.05	0.014	0.035	0.058	0.016	0.04	0.058	0.016		80	0.027	0.054	0.001	0.024	0.042	0.01	0.016	0.0485	0.005
	81	0.025	0.037	0.014	0.028	0.0395	0.0165	0.026	0.03	0.0155		81	0.027	0.041	0.021	0.026	0.048	0.014	0.031	0.046	0.012	0.036	0.058	0.016	0.041	0.06	0.016		81	0.027	0.054	0.001	0.024	0.042	0.01	0.018	0.047	0.0065
	82	0.027	0.037	0.015	0.028	0.0395	0.0165	0.026	0.033	0.0155		82	0.027	0.044	0.021	0.026	0.048	0.014	0.03	0.046	0.012	0.038	0.058	0.017	0.044	0.06	0.018		82	0.027	0.053	0.001	0.024	0.042	0.01	0.02	0.0475	0.0065
	83	0.029	0.036	0.015	0.03	0.04	0.0165	0.026	0.0305	0.0155		83	0.027	0.042	0.021	0.026	0.0465	0.011	0.029	0.048	0.012	0.035	0.058	0.017	0.044	0.066	0.018		83	0.027	0.054	0.001	0.024	0.042	0.008	0.02	0.0495	0.008
	84	0.028	0.039	0.015	0.028	0.04	0.016	0.026	0.0305	0.0155		84	0.029	0.042	0.021	0.028	0.0495	0.011	0.029	0.048	0.012	0.038	0.058	0.018	0.044	0.066	0.018		84	0.027	0.055	0.002	0.024	0.042	0.008	0.02	0.0495	0.008
	85	0.028	0.039	0.014	0.028	0.04	0.016	0.026	0.031	0.0155		85	0.029	0.042	0.02	0.028	0.045	0.011	0.028	0.05	0.012	0.036	0.058	0.017	0.044	0.066	0.018		85	0.028	0.053	0.002	0.024	0.042	0.01	0.018	0.049	0.008
	86	0.028	0.038	0.014	0.028	0.04	0.016	0.024	0.031	0.0155		86	0.03	0.041	0.02	0.028	0.045	0.0115	0.026	0.05	0.012	0.036	0.057	0.017	0.046	0.066	0.018		86	0.026	0.053	0.003	0.024	0.042	0.01	0.018	0.049	0.0065
	87	0.029	0.037	0.015	0.028	0.04	0.016	0.024	0.031	0.0155		87	0.03	0.041	0.02	0.028	0.0435	0.011	0.029	0.048	0.012	0.034	0.056	0.016	0.048	0.068	0.018		87	0.025	0.053	0.003	0.023	0.042	0.01	0.018	0.0475	0.0065
	88	0.03	0.036	0.016	0.032	0.04	0.0165	0.024	0.031	0.0155		88	0.029	0.039	0.021	0.028	0.0435	0.011	0.029	0.046	0.012	0.035	0.056	0.017	0.048	0.068	0.018		88	0.025	0.053	0.003	0.023	0.04	0.01	0.018	0.0475	0.0065
	89	0.03	0.038	0.016	0.032	0.042	0.015	0.024	0.033	0.0155		89	0.029	0.041	0.021	0.028	0.046	0.011	0.031	0.046	0.014	0.037	0.057	0.018	0.047	0.068	0.018		89	0.027	0.051	0.003	0.022	0.04	0.01	0.018	0.046	0.0065
	90	0.03	0.036	0.017	0.032	0.042	0.015	0.022	0.0345	0.0155		90	0.029	0.041	0.02	0.028	0.044	0.011	0.03	0.048	0.014	0.037	0.059	0.018	0.048	0.068	0.018		90	0.03	0.051	0.003	0.024	0.04	0.01	0.018	0.049	0.0065
	91	0.031	0.036	0.018	0.032	0.042	0.015	0.022	0.0345	0.0155		91	0.03	0.039	0.019	0.028	0.047	0.011	0.03	0.046	0.014	0.037	0.058	0.018	0.049	0.068	0.018		91	0.028	0.051	0.003	0.022	0.042	0.01	0.02	0.049	0.0065
	92	0.031	0.036	0.018	0.034	0.042	0.016	0.022	0.032	0.0155		92	0.031	0.039	0.018	0.028	0.047	0.0105	0.029	0.046	0.014	0.041	0.057	0.018	0.049	0.07	0.018		92	0.028	0.053	0.003	0.022	0.042	0.01	0.018	0.0465	0.007
	93	0.029	0.037	0.019	0.034	0.0455	0.018	0.022	0.032	0.0155		93	0.032	0.039	0.018	0.028	0.0475	0.011	0.03	0.042	0.012	0.039	0.059	0.018	0.051	0.072	0.018		93	0.027	0.052	0.004	0.023	0.04	0.01	0.018	0.042	0.007
	94	0.029	0.039	0.019	0.034	0.048	0.0185	0.022	0.0315	0.0155		94	0.029	0.037	0.018	0.028	0.046	0.0115	0.029	0.04	0.012	0.038	0.059	0.017	0.052	0.07	0.018		94	0.026	0.052	0.005	0.024	0.04	0.01	0.018	0.042	0.007
	95	0.029	0.04	0.019	0.034	0.0495	0.02	0.022	0.0315	0.0155		95	0.029	0.036	0.018	0.028	0.046	0.0115	0.029	0.042	0.012	0.039	0.06	0.018	0.049	0.072	0.018		95	0.026	0.05	0.005	0.023	0.042	0.01	0.018	0.045	0.0065
	96	0.031	0.04	0.02	0.032	0.051	0.0185	0.024	0.033	0.0155		96	0.031	0.036	0.018	0.028	0.046	0.0115	0.029	0.042	0.012	0.039	0.06	0.018	0.049	0.07	0.02		96	0.026	0.05	0.004	0.022	0.042	0.008	0.02	0.044	0.0065
	97	0.031	0.04	0.021	0.034	0.0515	0.0185	0.024	0.0345	0.017		97	0.03	0.035	0.017	0.028	0.046	0.0115	0.029	0.042	0.012	0.038	0.061	0.019	0.048	0.068	0.02		97	0.026	0.051	0.004	0.022	0.04	0.008	0.02	0.044	0.0085
	98	0.032	0.04	0.021	0.034	0.0495	0.019	0.026	0.034	0.017		98	0.031	0.035	0.017	0.028	0.046	0.012	0.03	0.042	0.012	0.037	0.061	0.02	0.049	0.068	0.02		98	0.026	0.051	0.004	0.022	0.04	0.008	0.02	0.042	0.0065
	99	0.031	0.041	0.021	0.034	0.048	0.019	0.026	0.034	0.017		99	0.032	0.035	0.019	0.028	0.047	0.012	0.03	0.042	0.012	0.035	0.06	0.02	0.049	0.066	0.022		99	0.026	0.05	0.004	0.022	0.04	0.01	0.02	0.0405	0.0065
	100	0.031	0.041	0.022	0.032	0.0475	0.022	0.026	0.0345	0.0165		100	0.028	0.034	0.022	0.026	0.047	0.0125	0.027	0.04	0.012	0.033	0.061	0.02	0.05	0.068	0.022		100	0.026	0.046	0.004	0.024	0.042	0.01	0.02	0.039	0.0065
	101	0.032	0.041	0.022	0.032	0.0475	0.022	0.026	0.0345	0.015		101	0.025	0.036	0.02	0.028	0.0475	0.012	0.029	0.038	0.014	0.033	0.06	0.021	0.047	0.07	0.022		101	0.026	0.046	0.006	0.022	0.042	0.01	0.02	0.039	0.0065
	102	0.033	0.041	0.022	0.03	0.049	0.0225	0.026	0.033	0.0145		102	0.026	0.036	0.021	0.028	0.048	0.012	0.03	0.038	0.014	0.033	0.062	0.02	0.045	0.062	0.02		102	0.028	0.045	0.006	0.023	0.042	0.01	0.02	0.0385	0.0065
	103	0.032	0.041	0.022	0.03	0.048	0.026	0.026	0.033	0.014		103	0.03	0.036	0.023	0.026	0.047	0.012	0.03	0.038	0.014	0.033	0.06	0.02	0.043	0.056	0.02		103	0.029	0.046	0.006	0.022	0.042	0.01	0.02	0.0385	0.0065
	104	0.032	0.041	0.022	0.03	0.0475	0.0245	0.028	0.033	0.0135		104	0.029	0.038	0.022	0.024	0.0485	0.012	0.03	0.038	0.014	0.033	0.059	0.02	0.042	0.056	0.02		104	0.028	0.046	0.008	0.023	0.044	0.01	0.02	0.0385	0.008
	105	0.031	0.041	0.022	0.03	0.0455	0.024	0.026	0.0315	0.012		105	0.029	0.038	0.02	0.024	0.051	0.011	0.031	0.038	0.012	0.032	0.056	0.02	0.041	0.06	0.02		105	0.029	0.045	0.009	0.024	0.042	0.012	0.02	0.039	0.008
	106	0.031	0.04	0.022	0.03	0.044	0.0225	0.026	0.0345	0.012		106	0.027	0.039	0.022	0.024	0.051	0.012	0.031	0.04	0.014	0.032	0.056	0.02	0.04	0.062	0.02		106	0.029	0.044	0.011	0.022	0.042	0.01	0.02	0.037	0.008
	107	0.031	0.038	0.022	0.028	0.0435	0.0225	0.026	0.0355	0.0135		107	0.027	0.042	0.022	0.024	0.0515	0.0115	0.03	0.042	0.016	0.032	0.057	0.019	0.038	0.066	0.02		107	0.029	0.042	0.011	0.024	0.042	0.01	0.02	0.0355	0.008
	108	0.031	0.038	0.022	0.028	0.042	0.0225	0.026	0.035	0.0135		108	0.026	0.044	0.021	0.024	0.0515	0.01	0.03	0.042	0.016	0.033	0.055	0.02	0.039	0.066	0.02		108	0.029	0.041	0.011	0.024	0.042	0.01	0.018	0.032	0.008
	109	0.031	0.038	0.021	0.026	0.042	0.022	0.026	0.0345	0.012		109	0.028	0.045	0.02	0.024	0.051	0.0115	0.031	0.038	0.014	0.033	0.053	0.019	0.038	0.068	0.018		109	0.029	0.042	0.011	0.024	0.042	0.012	0.018	0.035	0.008
	110	0.031	0.04	0.021	0.026	0.0415	0.0185	0.024	0.0335	0.012		110	0.028	0.046	0.02	0.024	0.0495	0.0115	0.031	0.04	0.014	0.033	0.05	0.019	0.037	0.07	0.018		110	0.029	0.045	0.011	0.024	0.042	0.01	0.018	0.0375	0.008
	111	0.031	0.04	0.019	0.026	0.0415	0.0185	0.024	0.0335	0.0135		111	0.028	0.046	0.021	0.024	0.0475	0.013	0.031	0.04	0.014	0.033	0.05	0.019	0.039	0.068	0.018		111	0.029	0.043	0.012	0.026	0.042	0.01	0.018	0.036	0.008
	112	0.031	0.041	0.02	0.026	0.04	0.017	0.024	0.035	0.013		112	0.028	0.047	0.02	0.024	0.047	0.0115	0.03	0.04	0.014	0.033	0.049	0.019	0.039	0.07	0.018		112	0.029	0.042	0.012	0.025	0.044	0.01	0.022	0.032	0.008
	113	0.031	0.041	0.021	0.026	0.04	0.0155	0.024	0.0355	0.013		113	0.028	0.045	0.02	0.024	0.044	0.0115	0.028	0.042	0.016	0.032	0.049	0.019	0.039	0.07	0.018		113	0.03	0.042	0.012	0.024	0.042	0.01	0.02	0.0315	0.0085
	114	0.031	0.042	0.021	0.026	0.0395	0.0155	0.024	0.036	0.013		114	0.029	0.048	0.02	0.024	0.0455	0.012	0.028	0.044	0.016	0.032	0.049	0.02	0.038	0.072	0.018		114	0.027	0.042	0.012	0.025	0.042	0.01	0.02	0.0315	0.009
	115	0.033	0.043	0.022	0.024	0.038	0.017	0.024	0.034	0.013		115	0.031	0.046	0.019	0.024	0.043	0.013	0.026	0.046	0.016	0.033	0.05	0.02	0.038	0.068	0.02		115	0.027	0.043	0.01	0.026	0.042	0.01	0.022	0.0315	0.009
	116	0.033	0.043	0.024	0.024	0.036	0.017	0.024	0.0385	0.013		116	0.03	0.044	0.018	0.026	0.042	0.01	0.024	0.046	0.02	0.034	0.052	0.02	0.037	0.066	0.02		116	0.026	0.046	0.01	0.026	0.042	0.01	0.022	0.032	0.009
	117	0.032	0.043	0.024	0.024	0.036	0.017	0.022	0.0385	0.013		117	0.028	0.045	0.018	0.026	0.045	0.01	0.024	0.046	0.018	0.033	0.054	0.018	0.038	0.068	0.02		117	0.025	0.047	0.01	0.025	0.042	0.01	0.022	0.035	0.0085
	118	0.032	0.043	0.024	0.024	0.033	0.017	0.022	0.039	0.0095		118	0.029	0.045	0.018	0.026	0.044	0.0105	0.024	0.046	0.018	0.033	0.057	0.019	0.039	0.07	0.02		118	0.025	0.048	0.01	0.024	0.042	0.01	0.022	0.0335	0.0085
	119	0.03	0.043	0.023	0.024	0.032	0.0155	0.022	0.0395	0.0095		119	0.028	0.046	0.016	0.026	0.043	0.014	0.024	0.046	0.02	0.032	0.057	0.019	0.04	0.068	0.02		119	0.024	0.047	0.01	0.024	0.042	0.01	0.022	0.035	0.0085
	120	0.033	0.042	0.023	0.024	0.0335	0.0155	0.022	0.04	0.01		120	0.028	0.046	0.016	0.026	0.0415	0.0125	0.025	0.04	0.02	0.032	0.055	0.021	0.041	0.066	0.02		120	0.022	0.046	0.01	0.025	0.042	0.01	0.022	0.035	0.009
	121	0.032	0.043	0.023	0.024	0.032	0.017	0.022	0.041	0.01		121	0.028	0.045	0.017	0.024	0.0415	0.0125	0.025	0.044	0.02	0.032	0.055	0.021	0.041	0.07	0.018		121	0.022	0.047	0.01	0.024	0.042	0.01	0.022	0.0365	0.009
	122	0.034	0.044	0.024	0.026	0.032	0.0155	0.024	0.0395	0.0095		122	0.03	0.045	0.017	0.024	0.043	0.0105	0.025	0.044	0.02	0.031	0.052	0.021	0.042	0.072	0.018		122	0.021	0.048	0.01	0.026	0.042	0.012	0.024	0.0365	0.009
	123	0.035	0.043	0.024	0.026	0.036	0.0165	0.024	0.0385	0.0095		123	0.031	0.046	0.017	0.024	0.043	0.0105	0.025	0.044	0.02	0.03	0.052	0.019	0.044	0.076	0.018		123	0.023	0.049	0.01	0.026	0.042	0.012	0.022	0.036	0.008
	124	0.034	0.041	0.023	0.026	0.036	0.0165	0.026	0.0385	0.008		124	0.033	0.045	0.018	0.022	0.043	0.0105	0.028	0.044	0.02	0.029	0.052	0.019	0.045	0.076	0.016		124	0.023	0.048	0.007	0.026	0.042	0.012	0.022	0.03	0.0085
	125	0.033	0.042	0.023	0.024	0.039	0.015	0.026	0.0385	0.008		125	0.034	0.044	0.019	0.024	0.043	0.0105	0.028	0.044	0.02	0.03	0.05	0.019	0.045	0.074	0.018		125	0.022	0.047	0.007	0.025	0.042	0.01	0.016	0.03	0.0085
	126	0.033	0.044	0.022	0.024	0.039	0.0165	0.024	0.039	0.0095		126	0.033	0.046	0.021	0.024	0.044	0.0105	0.028	0.042	0.02	0.03	0.049	0.017	0.043	0.072	0.016		126	0.025	0.047	0.007	0.026	0.042	0.01	0.022	0.03	0.0085
	127	0.032	0.044	0.022	0.026	0.0385	0.0165	0.024	0.039	0.01		127	0.033	0.048	0.021	0.026	0.044	0.0105	0.028	0.044	0.02	0.031	0.049	0.017	0.043	0.072	0.014		127	0.028	0.046	0.007	0.024	0.042	0.01	0.02	0.0335	0.0085
	128	0.033	0.044	0.023	0.026	0.041	0.018	0.026	0.0385	0.01		128	0.033	0.047	0.021	0.024	0.0475	0.0105	0.028	0.046	0.02	0.031	0.049	0.017	0.044	0.074	0.014		128	0.028	0.043	0.007	0.024	0.042	0.01	0.018	0.034	0.0085
	129	0.035	0.046	0.024	0.026	0.0385	0.018	0.026	0.04	0.0095		129	0.033	0.047	0.022	0.024	0.046	0.0105	0.029	0.044	0.02	0.03	0.047	0.016	0.045	0.074	0.014		129	0.029	0.046	0.007	0.024	0.042	0.01	0.018	0.034	0.0085
	130	0.033	0.046	0.025	0.026	0.039	0.016	0.026	0.041	0.0095		130	0.03	0.046	0.022	0.024	0.0475	0.0105	0.029	0.042	0.02	0.029	0.046	0.016	0.043	0.076	0.014		130	0.029	0.048	0.005	0.024	0.042	0.01	0.018	0.034	0.0085
	131	0.033	0.046	0.026	0.026	0.039	0.016	0.026	0.0405	0.01		131	0.03	0.047	0.024	0.022	0.0475	0.0105	0.029	0.044	0.02	0.028	0.044	0.016	0.043	0.076	0.014		131	0.029	0.046	0.005	0.026	0.042	0.01	0.018	0.035	0.008
	132	0.034	0.046	0.027	0.028	0.0435	0.016	0.026	0.04	0.0115		132	0.03	0.044	0.024	0.022	0.0475	0.0105	0.029	0.044	0.02	0.027	0.046	0.017	0.041	0.076	0.014		132	0.029	0.046	0.005	0.025	0.042	0.01	0.018	0.035	0.008
	133	0.032	0.047	0.026	0.028	0.043	0.016	0.026	0.04	0.0115		133	0.032	0.045	0.026	0.022	0.0455	0.0105	0.029	0.046	0.02	0.027	0.046	0.016	0.042	0.07	0.014		133	0.03	0.044	0.006	0.026	0.042	0.01	0.016	0.0335	0.008
	134	0.033	0.048	0.023	0.028	0.0415	0.016	0.024	0.0395	0.0115		134	0.029	0.046	0.026	0.022	0.045	0.0105	0.03	0.046	0.02	0.027	0.047	0.016	0.043	0.07	0.014		134	0.031	0.043	0.005	0.025	0.042	0.01	0.016	0.035	0.008
	135	0.034	0.048	0.023	0.028	0.0415	0.016	0.024	0.0395	0.0115		135	0.029	0.046	0.027	0.026	0.0435	0.0105	0.03	0.048	0.02	0.025	0.045	0.016	0.04	0.074	0.016		135	0.03	0.044	0.006	0.026	0.042	0.01	0.018	0.035	0.008
	136	0.034	0.048	0.023	0.028	0.0395	0.0165	0.024	0.041	0.0125		136	0.031	0.047	0.027	0.024	0.0415	0.0105	0.03	0.046	0.02	0.025	0.043	0.017	0.04	0.076	0.016		136	0.028	0.045	0.005	0.026	0.042	0.008	0.018	0.0395	0.008
	137	0.034	0.045	0.023	0.028	0.038	0.0165	0.026	0.0415	0.0125		137	0.031	0.048	0.027	0.026	0.04	0.0105	0.029	0.046	0.018	0.025	0.043	0.014	0.041	0.074	0.016		137	0.029	0.045	0.005	0.026	0.042	0.01	0.018	0.038	0.008
	138	0.033	0.045	0.023	0.028	0.042	0.016	0.028	0.0425	0.011		138	0.034	0.048	0.026	0.026	0.0395	0.0105	0.031	0.046	0.018	0.025	0.043	0.012	0.044	0.074	0.016		138	0.028	0.046	0.005	0.024	0.042	0.01	0.018	0.036	0.008
	139	0.032	0.045	0.023	0.028	0.0415	0.0165	0.028	0.041	0.011		139	0.035	0.047	0.028	0.028	0.038	0.0105	0.029	0.048	0.016	0.025	0.043	0.011	0.044	0.074	0.024		139	0.027	0.044	0.005	0.026	0.042	0.01	0.018	0.034	0.008
	140	0.032	0.046	0.024	0.028	0.0415	0.0165	0.028	0.0405	0.0115		140	0.035	0.048	0.028	0.028	0.041	0.0105	0.029	0.044	0.016	0.026	0.039	0.011	0.043	0.076	0.026		140	0.026	0.042	0.005	0.025	0.042	0.008	0.018	0.039	0.008
	141	0.033	0.046	0.024	0.028	0.0415	0.0165	0.032	0.04	0.0115		141	0.035	0.047	0.028	0.028	0.0425	0.0105	0.029	0.044	0.016	0.027	0.039	0.012	0.043	0.072	0.026		141	0.026	0.043	0.005	0.024	0.042	0.008	0.018	0.0385	0.008
	142	0.033	0.047	0.024	0.028	0.0425	0.0165	0.032	0.04	0.0115		142	0.035	0.046	0.028	0.028	0.0435	0.0105	0.03	0.048	0.016	0.024	0.039	0.013	0.046	0.072	0.032		142	0.025	0.043	0.005	0.024	0.04	0.01	0.016	0.0385	0.008
	143	0.034	0.049	0.026	0.026	0.04	0.014	0.032	0.039	0.0115		143	0.036	0.044	0.028	0.028	0.0435	0.0125	0.029	0.048	0.016	0.023	0.039	0.015	0.045	0.07	0.034		143	0.026	0.042	0.006	0.024	0.042	0.008	0.016	0.0385	0.008
	144	0.035	0.049	0.026	0.022	0.0395	0.0125	0.028	0.039	0.0115		144	0.036	0.042	0.028	0.026	0.043	0.0135	0.029	0.048	0.016	0.025	0.04	0.014	0.045	0.072	0.036		144	0.026	0.041	0.007	0.024	0.042	0.01	0.016	0.037	0.0085
	145	0.034	0.047	0.024	0.024	0.041	0.012	0.028	0.0425	0.0115		145	0.036	0.043	0.028	0.026	0.0425	0.0135	0.029	0.046	0.016	0.026	0.041	0.013	0.045	0.074	0.038		145	0.026	0.041	0.007	0.024	0.042	0.008	0.016	0.0365	0.0085
	146	0.035	0.047	0.023	0.024	0.042	0.0125	0.026	0.039	0.0115		146	0.038	0.044	0.028	0.026	0.0405	0.014	0.03	0.046	0.016	0.025	0.04	0.014	0.045	0.074	0.038		146	0.028	0.042	0.007	0.024	0.042	0.008	0.016	0.0385	0.007
	147	0.037	0.047	0.022	0.026	0.0405	0.0125	0.022	0.0395	0.0115		147	0.038	0.043	0.028	0.026	0.036	0.014	0.03	0.044	0.016	0.024	0.041	0.014	0.046	0.074	0.038		147	0.027	0.042	0.007	0.024	0.044	0.008	0.016	0.0385	0.0085
	148	0.037	0.048	0.022	0.028	0.042	0.0125	0.022	0.04	0.011		148	0.038	0.044	0.027	0.024	0.036	0.014	0.03	0.046	0.016	0.023	0.042	0.012	0.047	0.074	0.038		148	0.027	0.04	0.007	0.024	0.042	0.008	0.018	0.0345	0.0085
	149	0.036	0.048	0.022	0.028	0.0435	0.0125	0.024	0.0415	0.011		149	0.039	0.044	0.023	0.024	0.036	0.014	0.03	0.046	0.016	0.023	0.04	0.012	0.05	0.074	0.038		149	0.027	0.04	0.007	0.025	0.042	0.008	0.018	0.0315	0.0085
	150	0.035	0.047	0.022	0.028	0.0435	0.009	0.022	0.043	0.0125		150	0.038	0.043	0.024	0.024	0.037	0.0135	0.029	0.046	0.016	0.026	0.04	0.012	0.051	0.072	0.042		150	0.028	0.039	0.007	0.024	0.042	0.008	0.018	0.0345	0.0085
	151	0.035	0.047	0.019	0.026	0.04	0.0125	0.022	0.0435	0.0125		151	0.037	0.043	0.024	0.022	0.037	0.0135	0.028	0.044	0.016	0.025	0.041	0.012	0.052	0.07	0.042		151	0.028	0.04	0.007	0.024	0.042	0.008	0.018	0.036	0.0085
	152	0.034	0.046	0.019	0.026	0.0415	0.0125	0.022	0.0425	0.0125		152	0.038	0.044	0.025	0.022	0.037	0.015	0.029	0.044	0.016	0.025	0.042	0.011	0.053	0.07	0.044		152	0.028	0.038	0.007	0.024	0.044	0.008	0.018	0.036	0.0085
	153	0.035	0.045	0.019	0.026	0.04	0.012	0.022	0.0435	0.011		153	0.034	0.043	0.025	0.024	0.037	0.0155	0.029	0.042	0.016	0.025	0.041	0.011	0.054	0.072	0.044		153	0.027	0.037	0.007	0.024	0.044	0.008	0.018	0.036	0.0085
	154	0.036	0.045	0.019	0.028	0.04	0.012	0.02	0.045	0.012		154	0.034	0.04	0.025	0.024	0.0375	0.0165	0.028	0.038	0.016	0.023	0.041	0.01	0.055	0.072	0.044		154	0.026	0.036	0.007	0.024	0.046	0.008	0.018	0.033	0.008
	155	0.035	0.045	0.019	0.032	0.04	0.012	0.02	0.048	0.012		155	0.035	0.04	0.025	0.024	0.0375	0.0165	0.028	0.04	0.016	0.022	0.041	0.009	0.055	0.068	0.044		155	0.025	0.037	0.007	0.024	0.044	0.008	0.016	0.033	0.008
	156	0.036	0.048	0.019	0.032	0.04	0.012	0.02	0.046	0.0115		156	0.035	0.04	0.024	0.026	0.0375	0.017	0.027	0.04	0.016	0.023	0.039	0.009	0.056	0.068	0.044		156	0.027	0.039	0.007	0.024	0.044	0.008	0.016	0.033	0.008
	157	0.035	0.048	0.02	0.032	0.0415	0.012	0.024	0.0435	0.0115		157	0.035	0.039	0.025	0.026	0.0375	0.017	0.026	0.042	0.016	0.024	0.04	0.01	0.056	0.07	0.044		157	0.027	0.04	0.01	0.024	0.044	0.008	0.014	0.033	0.008
	158	0.035	0.049	0.019	0.032	0.0415	0.0125	0.024	0.042	0.0115		158	0.037	0.039	0.025	0.028	0.0375	0.0185	0.027	0.04	0.016	0.026	0.043	0.01	0.055	0.07	0.044		158	0.027	0.041	0.01	0.024	0.042	0.008	0.014	0.034	0.008
	159	0.037	0.049	0.018	0.032	0.0415	0.0125	0.024	0.0405	0.0115		159	0.038	0.04	0.024	0.026	0.0375	0.0185	0.026	0.04	0.012	0.026	0.043	0.01	0.054	0.07	0.044		159	0.027	0.042	0.01	0.024	0.044	0.008	0.014	0.0355	0.008
	160	0.036	0.049	0.018	0.032	0.0415	0.0125	0.024	0.0395	0.013		160	0.038	0.04	0.025	0.026	0.0375	0.02	0.028	0.036	0.014	0.027	0.044	0.009	0.053	0.07	0.044		160	0.028	0.043	0.01	0.024	0.044	0.008	0.014	0.0355	0.008
	161	0.036	0.049	0.018	0.032	0.0415	0.0125	0.024	0.039	0.013		161	0.038	0.04	0.024	0.026	0.038	0.022	0.029	0.036	0.018	0.027	0.044	0.009	0.054	0.07	0.042		161	0.027	0.047	0.01	0.024	0.042	0.008	0.014	0.0345	0.008
	162	0.037	0.049	0.017	0.03	0.0415	0.0125	0.024	0.0395	0.013		162	0.038	0.039	0.026	0.026	0.038	0.022	0.029	0.036	0.016	0.029	0.046	0.009	0.053	0.07	0.042		162	0.027	0.046	0.01	0.023	0.042	0.008	0.014	0.0355	0.008
	163	0.037	0.048	0.016	0.03	0.0435	0.0125	0.024	0.04	0.013		163	0.038	0.041	0.029	0.03	0.038	0.022	0.027	0.036	0.018	0.029	0.046	0.01	0.052	0.068	0.042		163	0.027	0.047	0.01	0.023	0.042	0.01	0.014	0.036	0.008
	164	0.037	0.049	0.015	0.032	0.04	0.0125	0.024	0.041	0.013		164	0.036	0.04	0.028	0.03	0.0395	0.02	0.028	0.036	0.018	0.031	0.045	0.011	0.052	0.066	0.042		164	0.026	0.046	0.01	0.024	0.042	0.008	0.014	0.0315	0.006
	165	0.038	0.047	0.015	0.032	0.04	0.013	0.024	0.044	0.0135		165	0.036	0.041	0.025	0.032	0.0425	0.02	0.027	0.036	0.018	0.031	0.046	0.011	0.053	0.066	0.04		165	0.026	0.047	0.01	0.024	0.042	0.01	0.014	0.032	0.006
	166	0.036	0.049	0.016	0.032	0.0415	0.013	0.022	0.0465	0.0135		166	0.036	0.043	0.025	0.032	0.046	0.0185	0.028	0.036	0.018	0.032	0.043	0.012	0.053	0.066	0.042		166	0.027	0.046	0.011	0.024	0.042	0.008	0.014	0.0295	0.0045
	167	0.034	0.05	0.017	0.032	0.0415	0.014	0.022	0.0485	0.0135		167	0.037	0.045	0.025	0.034	0.045	0.0185	0.027	0.036	0.018	0.029	0.042	0.012	0.052	0.062	0.042		167	0.028	0.046	0.011	0.024	0.042	0.008	0.016	0.0315	0.006
	168	0.034	0.051	0.017	0.032	0.042	0.0145	0.022	0.0485	0.0135		168	0.036	0.044	0.025	0.032	0.047	0.0185	0.028	0.036	0.018	0.027	0.042	0.013	0.052	0.06	0.042		168	0.027	0.046	0.01	0.023	0.042	0.008	0.016	0.0295	0.006
	169	0.034	0.05	0.018	0.03	0.043	0.0145	0.022	0.0465	0.014		169	0.037	0.044	0.026	0.03	0.047	0.02	0.026	0.036	0.02	0.03	0.043	0.013	0.049	0.062	0.036		169	0.027	0.046	0.012	0.024	0.042	0.008	0.014	0.033	0.006
	170	0.033	0.05	0.018	0.03	0.0435	0.0145	0.02	0.046	0.014		170	0.037	0.043	0.026	0.03	0.047	0.02	0.026	0.036	0.018	0.03	0.042	0.013	0.051	0.062	0.036		170	0.027	0.047	0.012	0.022	0.04	0.008	0.014	0.033	0.006
	171	0.034	0.05	0.018	0.03	0.0435	0.0145	0.02	0.046	0.014		171	0.037	0.042	0.027	0.032	0.044	0.02	0.025	0.032	0.018	0.03	0.043	0.013	0.05	0.058	0.042		171	0.027	0.044	0.011	0.022	0.04	0.008	0.012	0.033	0.006
	172	0.034	0.049	0.018	0.032	0.043	0.0145	0.02	0.046	0.014		172	0.036	0.042	0.027	0.032	0.0425	0.0205	0.025	0.038	0.016	0.031	0.043	0.013	0.05	0.056	0.038		172	0.027	0.043	0.011	0.022	0.042	0.008	0.012	0.0325	0.0065
	173	0.036	0.05	0.017	0.032	0.0435	0.014	0.022	0.046	0.014		173	0.035	0.041	0.027	0.034	0.043	0.0225	0.025	0.04	0.018	0.031	0.045	0.013	0.052	0.058	0.038		173	0.026	0.043	0.011	0.022	0.042	0.008	0.012	0.033	0.008
	174	0.036	0.05	0.018	0.032	0.044	0.0145	0.024	0.0445	0.014		174	0.034	0.04	0.026	0.034	0.043	0.0225	0.024	0.04	0.018	0.031	0.045	0.013	0.051	0.06	0.036		174	0.026	0.042	0.011	0.022	0.04	0.008	0.012	0.034	0.008
	175	0.036	0.049	0.018	0.032	0.0455	0.016	0.028	0.0445	0.012		175	0.033	0.04	0.026	0.034	0.043	0.0225	0.026	0.042	0.02	0.031	0.045	0.013	0.052	0.062	0.036		175	0.026	0.044	0.011	0.022	0.04	0.008	0.012	0.036	0.008
	176	0.034	0.05	0.018	0.03	0.0455	0.0145	0.028	0.044	0.0135		176	0.033	0.037	0.028	0.034	0.043	0.0205	0.028	0.044	0.02	0.031	0.047	0.013	0.052	0.062	0.04		176	0.025	0.042	0.01	0.022	0.04	0.008	0.012	0.0395	0.008
	177	0.034	0.051	0.02	0.03	0.0445	0.0145	0.026	0.0445	0.0135		177	0.033	0.038	0.028	0.034	0.043	0.02	0.028	0.044	0.02	0.031	0.045	0.012	0.056	0.064	0.038		177	0.024	0.043	0.01	0.022	0.04	0.008	0.012	0.0375	0.008
	178	0.032	0.052	0.021	0.03	0.04	0.016	0.024	0.0465	0.012		178	0.032	0.038	0.028	0.032	0.043	0.02	0.03	0.042	0.02	0.03	0.043	0.012	0.056	0.062	0.036		178	0.026	0.043	0.01	0.022	0.04	0.008	0.012	0.036	0.008
	179	0.03	0.051	0.021	0.032	0.04	0.016	0.022	0.047	0.012		179	0.031	0.039	0.028	0.028	0.0415	0.02	0.03	0.042	0.02	0.03	0.045	0.01	0.057	0.062	0.038		179	0.026	0.041	0.011	0.022	0.04	0.008	0.012	0.038	0.008
	180	0.031	0.05	0.021	0.032	0.0415	0.016	0.022	0.0465	0.012		180	0.033	0.04	0.028	0.03	0.0415	0.0185	0.029	0.04	0.018	0.031	0.045	0.01	0.056	0.06	0.038		180	0.026	0.042	0.011	0.022	0.04	0.008	0.012	0.0375	0.008
	181	0.03	0.051	0.021	0.03	0.0415	0.016	0.022	0.046	0.012		181	0.032	0.041	0.027	0.028	0.042	0.0185	0.029	0.04	0.018	0.033	0.044	0.01	0.057	0.06	0.036		181	0.026	0.041	0.011	0.022	0.04	0.008	0.012	0.043	0.008
	182	0.03	0.048	0.02	0.032	0.042	0.016	0.022	0.0425	0.012		182	0.034	0.044	0.027	0.03	0.045	0.02	0.029	0.04	0.016	0.03	0.045	0.01	0.056	0.06	0.034		182	0.026	0.041	0.011	0.023	0.042	0.008	0.012	0.044	0.008
	183	0.03	0.049	0.02	0.032	0.042	0.016	0.024	0.0415	0.0115		183	0.032	0.045	0.025	0.03	0.046	0.02	0.029	0.038	0.016	0.03	0.045	0.011	0.054	0.06	0.034		183	0.025	0.039	0.01	0.022	0.04	0.01	0.014	0.044	0.008
	184	0.029	0.05	0.019	0.03	0.0465	0.0165	0.026	0.0435	0.015		184	0.031	0.044	0.025	0.03	0.0455	0.02	0.029	0.038	0.016	0.03	0.046	0.011	0.054	0.06	0.036		184	0.024	0.037	0.01	0.023	0.042	0.008	0.014	0.044	0.008
	185	0.028	0.05	0.018	0.032	0.047	0.0165	0.026	0.0435	0.0135		185	0.03	0.047	0.025	0.03	0.0465	0.02	0.03	0.038	0.016	0.03	0.048	0.011	0.052	0.06	0.032		185	0.024	0.036	0.009	0.024	0.042	0.008	0.014	0.044	0.008
	186	0.027	0.049	0.018	0.032	0.0495	0.0165	0.026	0.04	0.012		186	0.03	0.046	0.025	0.032	0.048	0.0205	0.03	0.036	0.016	0.03	0.046	0.011	0.052	0.06	0.03		186	0.023	0.036	0.009	0.024	0.04	0.008	0.014	0.044	0.008
	187	0.028	0.048	0.018	0.034	0.048	0.0165	0.026	0.04	0.012		187	0.029	0.045	0.026	0.032	0.0485	0.022	0.031	0.036	0.016	0.03	0.046	0.01	0.05	0.062	0.03		187	0.022	0.035	0.009	0.024	0.042	0.008	0.014	0.044	0.008
	188	0.029	0.045	0.019	0.034	0.0495	0.018	0.026	0.041	0.0135		188	0.029	0.046	0.025	0.036	0.05	0.022	0.033	0.036	0.016	0.029	0.047	0.011	0.05	0.064	0.03		188	0.02	0.035	0.009	0.024	0.04	0.008	0.014	0.044	0.008
	189	0.029	0.044	0.018	0.034	0.048	0.0165	0.026	0.0425	0.0135		189	0.028	0.046	0.025	0.036	0.05	0.022	0.033	0.036	0.016	0.028	0.047	0.011	0.05	0.06	0.03		189	0.02	0.035	0.009	0.024	0.04	0.008	0.014	0.044	0.008
	190	0.029	0.044	0.019	0.032	0.0475	0.0165	0.026	0.0435	0.014		190	0.028	0.045	0.025	0.032	0.0505	0.0205	0.033	0.036	0.016	0.029	0.049	0.013	0.052	0.058	0.03		190	0.021	0.033	0.009	0.024	0.04	0.008	0.014	0.0455	0.0065
	191	0.03	0.045	0.019	0.028	0.046	0.0165	0.024	0.0435	0.014		191	0.029	0.046	0.025	0.03	0.052	0.0205	0.033	0.036	0.016	0.029	0.046	0.013	0.051	0.062	0.03		191	0.021	0.032	0.009	0.024	0.042	0.008	0.016	0.045	0.0045
	192	0.031	0.044	0.02	0.028	0.0475	0.0165	0.024	0.0415	0.014		192	0.03	0.049	0.025	0.03	0.0505	0.02	0.031	0.036	0.016	0.027	0.046	0.013	0.048	0.06	0.03		192	0.021	0.032	0.009	0.024	0.04	0.008	0.016	0.045	0.0045
	193	0.031	0.041	0.018	0.03	0.046	0.0165	0.024	0.041	0.0155		193	0.03	0.049	0.023	0.024	0.051	0.02	0.031	0.036	0.016	0.029	0.046	0.012	0.045	0.06	0.03		193	0.022	0.033	0.01	0.024	0.042	0.008	0.016	0.0435	0.0045
	194	0.031	0.041	0.019	0.03	0.046	0.0165	0.024	0.0395	0.0155		194	0.032	0.049	0.023	0.026	0.0525	0.02	0.031	0.038	0.016	0.027	0.046	0.014	0.044	0.058	0.026		194	0.022	0.033	0.009	0.022	0.042	0.008	0.016	0.042	0.0045
	195	0.03	0.042	0.019	0.032	0.046	0.0165	0.024	0.041	0.0155		195	0.033	0.048	0.024	0.026	0.0525	0.02	0.031	0.038	0.018	0.029	0.045	0.014	0.042	0.056	0.026		195	0.02	0.034	0.008	0.023	0.04	0.01	0.016	0.0435	0.005
	196	0.03	0.043	0.019	0.032	0.0475	0.019	0.026	0.0425	0.016		196	0.031	0.048	0.024	0.026	0.0525	0.02	0.031	0.04	0.022	0.029	0.049	0.012	0.043	0.056	0.024		196	0.019	0.032	0.007	0.022	0.042	0.01	0.016	0.0435	0.005
	197	0.03	0.042	0.016	0.034	0.045	0.0225	0.026	0.042	0.016		197	0.032	0.047	0.024	0.028	0.053	0.0205	0.031	0.04	0.022	0.032	0.05	0.012	0.039	0.054	0.024		197	0.019	0.034	0.008	0.022	0.042	0.008	0.016	0.0435	0.005
	198	0.03	0.041	0.017	0.034	0.0435	0.024	0.026	0.042	0.016		198	0.032	0.048	0.024	0.034	0.053	0.021	0.031	0.042	0.022	0.032	0.05	0.012	0.038	0.054	0.024		198	0.018	0.032	0.008	0.022	0.042	0.008	0.016	0.047	0.0045
	199	0.03	0.04	0.017	0.034	0.045	0.0225	0.026	0.0405	0.016		199	0.031	0.048	0.023	0.032	0.0545	0.021	0.031	0.042	0.022	0.032	0.05	0.012	0.036	0.05	0.022		199	0.018	0.031	0.008	0.022	0.042	0.008	0.016	0.047	0.0045
	200	0.03	0.04	0.017	0.034	0.044	0.022	0.026	0.0435	0.016		200	0.03	0.05	0.023	0.032	0.0555	0.0205	0.033	0.04	0.024	0.03	0.05	0.013	0.036	0.05	0.018		200	0.019	0.031	0.008	0.022	0.042	0.008	0.016	0.0485	0.0045
	201	0.03	0.04	0.017	0.034	0.0425	0.022	0.028	0.044	0.0175		201	0.03	0.05	0.023	0.032	0.054	0.0205	0.034	0.04	0.024	0.03	0.05	0.013	0.036	0.048	0.018		201	0.019	0.03	0.008	0.024	0.042	0.008	0.016	0.0485	0.0045
	202	0.031	0.04	0.017	0.032	0.043	0.022	0.024	0.0435	0.0175		202	0.029	0.049	0.024	0.032	0.0555	0.019	0.035	0.044	0.024	0.03	0.051	0.013	0.036	0.046	0.018		202	0.019	0.03	0.008	0.024	0.042	0.008	0.016	0.0485	0.004
	203	0.031	0.04	0.02	0.032	0.04	0.0225	0.024	0.041	0.018		203	0.033	0.047	0.023	0.032	0.0555	0.019	0.034	0.044	0.024	0.03	0.053	0.013	0.032	0.046	0.018		203	0.02	0.032	0.008	0.024	0.04	0.01	0.016	0.0495	0.004
	204	0.031	0.039	0.021	0.032	0.0395	0.019	0.024	0.041	0.02		204	0.035	0.046	0.025	0.034	0.0565	0.0205	0.035	0.044	0.024	0.03	0.052	0.013	0.035	0.046	0.02		204	0.021	0.033	0.009	0.024	0.042	0.01	0.016	0.049	0.0045
	205	0.032	0.038	0.02	0.032	0.041	0.0175	0.024	0.042	0.0195		205	0.036	0.046	0.025	0.034	0.0565	0.022	0.035	0.044	0.024	0.029	0.052	0.012	0.036	0.046	0.026		205	0.019	0.033	0.009	0.023	0.04	0.008	0.018	0.049	0.0045
	206	0.034	0.037	0.018	0.034	0.041	0.0175	0.024	0.042	0.018		206	0.037	0.046	0.024	0.034	0.055	0.0225	0.035	0.042	0.026	0.026	0.053	0.012	0.035	0.048	0.026		206	0.02	0.031	0.009	0.023	0.04	0.01	0.018	0.0505	0.0045
	207	0.033	0.036	0.017	0.034	0.0415	0.0175	0.024	0.0425	0.018		207	0.038	0.046	0.024	0.034	0.054	0.0225	0.036	0.042	0.028	0.028	0.053	0.012	0.035	0.048	0.026		207	0.018	0.032	0.008	0.023	0.04	0.01	0.018	0.0505	0.0045
	208	0.033	0.036	0.018	0.034	0.0415	0.0175	0.024	0.043	0.018		208	0.039	0.045	0.024	0.032	0.055	0.021	0.036	0.048	0.028	0.027	0.052	0.012	0.037	0.05	0.026		208	0.018	0.032	0.008	0.022	0.042	0.01	0.018	0.05	0.0045
	209	0.031	0.037	0.019	0.034	0.0425	0.018	0.024	0.0415	0.0175		209	0.037	0.045	0.024	0.032	0.052	0.021	0.036	0.048	0.028	0.028	0.051	0.013	0.038	0.05	0.026		209	0.017	0.032	0.008	0.022	0.042	0.01	0.018	0.05	0.006
	210	0.03	0.037	0.019	0.034	0.0425	0.018	0.024	0.0425	0.0175		210	0.039	0.046	0.024	0.034	0.0535	0.021	0.034	0.05	0.03	0.029	0.049	0.012	0.035	0.05	0.026		210	0.017	0.03	0.006	0.022	0.04	0.01	0.016	0.0495	0.0065
	211	0.03	0.038	0.019	0.034	0.0445	0.018	0.028	0.041	0.0175		211	0.038	0.045	0.022	0.034	0.0535	0.0205	0.034	0.05	0.028	0.028	0.05	0.012	0.037	0.052	0.026		211	0.016	0.028	0.006	0.022	0.04	0.01	0.016	0.0495	0.0065
	212	0.03	0.036	0.019	0.03	0.043	0.018	0.03	0.039	0.0175		212	0.039	0.045	0.021	0.034	0.055	0.019	0.034	0.05	0.028	0.027	0.049	0.012	0.037	0.052	0.026		212	0.016	0.026	0.006	0.024	0.042	0.01	0.018	0.048	0.0065
	213	0.03	0.037	0.018	0.032	0.0445	0.0165	0.03	0.0415	0.0175		213	0.039	0.044	0.021	0.036	0.053	0.0185	0.033	0.052	0.028	0.026	0.048	0.012	0.037	0.052	0.026		213	0.016	0.03	0.007	0.022	0.042	0.01	0.018	0.049	0.0065
	214	0.03	0.036	0.018	0.032	0.0435	0.0155	0.03	0.044	0.0175		214	0.037	0.045	0.02	0.034	0.057	0.02	0.033	0.052	0.028	0.027	0.049	0.012	0.036	0.052	0.028		214	0.017	0.03	0.008	0.022	0.04	0.01	0.018	0.049	0.0065
	215	0.03	0.036	0.018	0.036	0.0455	0.017	0.028	0.0445	0.018		215	0.037	0.049	0.019	0.034	0.057	0.0205	0.032	0.052	0.026	0.027	0.048	0.012	0.036	0.05	0.028		215	0.017	0.03	0.008	0.022	0.04	0.01	0.018	0.0495	0.008
	216	0.031	0.035	0.018	0.036	0.0455	0.015	0.028	0.0425	0.017		216	0.036	0.049	0.018	0.03	0.0575	0.02	0.035	0.052	0.028	0.026	0.047	0.012	0.034	0.054	0.028		216	0.016	0.029	0.007	0.022	0.04	0.01	0.016	0.05	0.008
	217	0.03	0.035	0.016	0.036	0.0455	0.015	0.028	0.0415	0.0155		217	0.035	0.049	0.018	0.024	0.057	0.02	0.035	0.05	0.028	0.026	0.047	0.012	0.034	0.058	0.028		217	0.015	0.03	0.007	0.022	0.04	0.01	0.016	0.0495	0.008
	218	0.03	0.036	0.015	0.036	0.0435	0.016	0.028	0.043	0.017		218	0.037	0.047	0.019	0.024	0.0565	0.02	0.037	0.05	0.026	0.027	0.049	0.012	0.032	0.058	0.028		218	0.016	0.03	0.004	0.022	0.04	0.008	0.014	0.045	0.008
	219	0.028	0.036	0.015	0.036	0.0435	0.016	0.028	0.0465	0.0185		219	0.035	0.046	0.018	0.024	0.057	0.0185	0.035	0.05	0.026	0.027	0.049	0.012	0.032	0.058	0.03		219	0.013	0.03	0.004	0.022	0.04	0.008	0.02	0.045	0.0065
	220	0.029	0.037	0.015	0.038	0.0435	0.016	0.028	0.045	0.0185		220	0.037	0.045	0.017	0.024	0.057	0.018	0.032	0.05	0.026	0.028	0.049	0.013	0.032	0.056	0.03		220	0.015	0.029	0.004	0.022	0.04	0.008	0.02	0.047	0.008
	221	0.028	0.035	0.016	0.038	0.0435	0.0165	0.028	0.0445	0.02		221	0.038	0.046	0.018	0.024	0.0575	0.018	0.03	0.048	0.026	0.028	0.047	0.013	0.032	0.056	0.024		221	0.016	0.03	0.005	0.022	0.04	0.008	0.02	0.046	0.008
	222	0.028	0.034	0.016	0.036	0.0455	0.0165	0.03	0.0405	0.02		222	0.04	0.045	0.018	0.026	0.0575	0.018	0.029	0.048	0.026	0.028	0.045	0.013	0.032	0.056	0.022		222	0.016	0.031	0.005	0.022	0.038	0.008	0.018	0.046	0.008
	223	0.028	0.034	0.018	0.036	0.044	0.0165	0.032	0.042	0.02		223	0.04	0.046	0.018	0.026	0.061	0.018	0.028	0.046	0.024	0.028	0.044	0.013	0.032	0.052	0.024		223	0.016	0.031	0.006	0.022	0.038	0.01	0.018	0.0455	0.008
	224	0.027	0.036	0.018	0.034	0.0435	0.0165	0.028	0.0425	0.0185		224	0.04	0.047	0.018	0.026	0.061	0.018	0.029	0.046	0.022	0.028	0.043	0.015	0.035	0.052	0.024		224	0.018	0.031	0.006	0.022	0.038	0.01	0.018	0.0465	0.008
	225	0.025	0.035	0.019	0.032	0.042	0.0165	0.028	0.0425	0.018		225	0.04	0.046	0.019	0.028	0.061	0.018	0.03	0.046	0.022	0.028	0.044	0.015	0.034	0.054	0.024		225	0.019	0.031	0.006	0.023	0.04	0.01	0.018	0.05	0.008
	226	0.025	0.034	0.02	0.036	0.0435	0.0165	0.028	0.043	0.018		226	0.04	0.045	0.019	0.03	0.0625	0.018	0.029	0.046	0.02	0.028	0.044	0.016	0.034	0.054	0.024		226	0.019	0.031	0.006	0.024	0.04	0.01	0.018	0.0495	0.008
	227	0.025	0.033	0.02	0.034	0.0435	0.018	0.028	0.043	0.0195		227	0.041	0.046	0.019	0.032	0.0625	0.018	0.029	0.046	0.02	0.027	0.044	0.016	0.034	0.046	0.024		227	0.02	0.03	0.006	0.024	0.04	0.01	0.018	0.0495	0.008
	228	0.026	0.034	0.018	0.034	0.042	0.018	0.028	0.042	0.0195		228	0.041	0.047	0.018	0.032	0.0625	0.016	0.029	0.046	0.02	0.027	0.042	0.016	0.033	0.046	0.024		228	0.022	0.03	0.006	0.024	0.04	0.01	0.018	0.0495	0.008
	229	0.025	0.037	0.018	0.036	0.0435	0.0165	0.028	0.0405	0.018		229	0.039	0.046	0.017	0.03	0.06	0.016	0.029	0.046	0.018	0.027	0.042	0.014	0.032	0.046	0.024		229	0.023	0.03	0.005	0.024	0.042	0.01	0.016	0.0475	0.0065
	230	0.025	0.037	0.019	0.036	0.0455	0.0165	0.028	0.0405	0.018		230	0.039	0.045	0.017	0.03	0.0595	0.0165	0.027	0.046	0.018	0.026	0.044	0.011	0.032	0.044	0.024		230	0.022	0.032	0.005	0.024	0.042	0.01	0.018	0.0475	0.008
	231	0.024	0.035	0.02	0.036	0.046	0.0165	0.028	0.04	0.0165		231	0.039	0.049	0.016	0.032	0.0565	0.0165	0.028	0.044	0.018	0.026	0.044	0.01	0.03	0.044	0.022		231	0.022	0.033	0.005	0.024	0.042	0.01	0.02	0.0455	0.008
	232	0.026	0.035	0.02	0.036	0.0475	0.0135	0.028	0.0405	0.013		232	0.038	0.047	0.015	0.028	0.052	0.016	0.026	0.044	0.018	0.026	0.044	0.011	0.031	0.044	0.022		232	0.022	0.039	0.005	0.024	0.042	0.01	0.02	0.045	0.008
	233	0.027	0.035	0.019	0.036	0.0475	0.015	0.028	0.0405	0.013		233	0.037	0.045	0.015	0.034	0.052	0.016	0.026	0.044	0.018	0.026	0.043	0.01	0.032	0.044	0.022		233	0.022	0.039	0.005	0.024	0.042	0.01	0.022	0.045	0.008
	234	0.028	0.035	0.016	0.034	0.046	0.015	0.026	0.0395	0.0115		234	0.038	0.043	0.015	0.032	0.052	0.016	0.026	0.042	0.018	0.026	0.042	0.01	0.031	0.044	0.022		234	0.023	0.039	0.005	0.024	0.042	0.01	0.022	0.0435	0.008
	235	0.029	0.035	0.015	0.034	0.0455	0.015	0.024	0.041	0.0115		235	0.038	0.042	0.012	0.034	0.0505	0.0165	0.026	0.042	0.018	0.026	0.04	0.01	0.029	0.046	0.022		235	0.023	0.039	0.005	0.024	0.042	0.01	0.02	0.0435	0.008
	236	0.028	0.036	0.017	0.034	0.045	0.015	0.024	0.0405	0.0115		236	0.037	0.042	0.012	0.034	0.049	0.0165	0.026	0.042	0.02	0.027	0.04	0.01	0.027	0.046	0.022		236	0.022	0.039	0.007	0.024	0.042	0.01	0.02	0.0415	0.008
	237	0.028	0.038	0.017	0.034	0.0435	0.015	0.026	0.04	0.0115		237	0.037	0.043	0.013	0.032	0.0455	0.017	0.026	0.038	0.018	0.027	0.041	0.01	0.027	0.044	0.018		237	0.022	0.039	0.007	0.024	0.044	0.01	0.02	0.0415	0.0085
	238	0.03	0.038	0.018	0.034	0.0435	0.015	0.026	0.04	0.0115		238	0.036	0.042	0.015	0.032	0.042	0.0165	0.024	0.038	0.016	0.026	0.041	0.01	0.027	0.046	0.016		238	0.022	0.04	0.007	0.024	0.042	0.012	0.02	0.0415	0.008
	239	0.03	0.038	0.017	0.034	0.044	0.014	0.026	0.0365	0.0115		239	0.036	0.041	0.016	0.032	0.0455	0.0165	0.024	0.036	0.016	0.027	0.041	0.01	0.028	0.046	0.016		239	0.021	0.042	0.007	0.024	0.042	0.012	0.022	0.042	0.008
	240	0.03	0.037	0.018	0.034	0.0435	0.014	0.024	0.0375	0.0115		240	0.036	0.041	0.016	0.034	0.046	0.0165	0.024	0.036	0.016	0.026	0.041	0.01	0.028	0.044	0.016		240	0.021	0.04	0.007	0.024	0.044	0.012	0.022	0.0415	0.008
	241	0.03	0.036	0.018	0.034	0.0435	0.0125	0.024	0.0375	0.0115		241	0.035	0.041	0.017	0.036	0.0475	0.0165	0.024	0.036	0.016	0.026	0.041	0.011	0.03	0.046	0.016		241	0.022	0.038	0.005	0.024	0.044	0.01	0.022	0.041	0.0085
	242	0.03	0.036	0.018	0.032	0.042	0.012	0.024	0.036	0.0115		242	0.035	0.039	0.017	0.036	0.049	0.0165	0.024	0.036	0.018	0.028	0.041	0.011	0.031	0.05	0.016		242	0.023	0.038	0.005	0.024	0.044	0.01	0.024	0.0395	0.0085
	243	0.03	0.037	0.018	0.032	0.042	0.012	0.026	0.036	0.0115		243	0.033	0.038	0.021	0.036	0.0505	0.016	0.024	0.036	0.018	0.026	0.041	0.013	0.032	0.05	0.016		243	0.023	0.037	0.005	0.024	0.044	0.012	0.024	0.0425	0.01
	244	0.031	0.038	0.018	0.032	0.042	0.012	0.028	0.036	0.011		244	0.032	0.037	0.021	0.036	0.052	0.016	0.025	0.036	0.018	0.027	0.041	0.013	0.032	0.052	0.016		244	0.024	0.037	0.005	0.026	0.044	0.012	0.024	0.041	0.01
	245	0.03	0.039	0.018	0.032	0.0415	0.012	0.028	0.0345	0.011		245	0.031	0.038	0.02	0.04	0.0535	0.016	0.026	0.038	0.016	0.027	0.041	0.013	0.032	0.054	0.016		245	0.023	0.038	0.006	0.026	0.044	0.01	0.02	0.0415	0.01
	246	0.032	0.039	0.018	0.032	0.0395	0.012	0.024	0.033	0.012		246	0.03	0.038	0.018	0.038	0.055	0.016	0.026	0.036	0.02	0.026	0.04	0.013	0.035	0.054	0.018		246	0.024	0.037	0.007	0.026	0.044	0.01	0.022	0.043	0.01
	247	0.032	0.039	0.018	0.032	0.041	0.0095	0.024	0.033	0.012		247	0.031	0.038	0.018	0.034	0.0535	0.0125	0.026	0.038	0.02	0.027	0.038	0.013	0.036	0.054	0.018		247	0.023	0.037	0.006	0.026	0.044	0.01	0.02	0.042	0.01
	248	0.031	0.039	0.018	0.032	0.041	0.014	0.024	0.033	0.012		248	0.031	0.038	0.02	0.036	0.0545	0.013	0.027	0.038	0.02	0.026	0.038	0.014	0.035	0.054	0.018		248	0.023	0.036	0.006	0.024	0.042	0.01	0.02	0.041	0.012
	249	0.033	0.039	0.02	0.032	0.0395	0.014	0.024	0.034	0.012		249	0.031	0.039	0.02	0.038	0.0515	0.0115	0.028	0.032	0.022	0.026	0.041	0.013	0.034	0.056	0.016		249	0.023	0.036	0.006	0.026	0.044	0.01	0.022	0.041	0.012
	250	0.033	0.039	0.02	0.028	0.036	0.014	0.024	0.034	0.012		250	0.03	0.04	0.019	0.038	0.0515	0.0115	0.026	0.032	0.02	0.026	0.039	0.011	0.036	0.054	0.016		250	0.024	0.037	0.006	0.026	0.044	0.01	0.024	0.0375	0.012
	251	0.033	0.042	0.019	0.03	0.0375	0.014	0.024	0.032	0.0115		251	0.031	0.039	0.019	0.038	0.0515	0.0115	0.026	0.03	0.018	0.026	0.039	0.011	0.034	0.054	0.016		251	0.024	0.038	0.007	0.026	0.044	0.01	0.024	0.0375	0.012
	252	0.033	0.044	0.019	0.03	0.0375	0.0125	0.022	0.032	0.0115		252	0.031	0.041	0.018	0.038	0.05	0.0115	0.026	0.03	0.018	0.026	0.039	0.009	0.032	0.056	0.016		252	0.024	0.038	0.007	0.026	0.042	0.01	0.024	0.0395	0.0105
	253	0.033	0.044	0.019	0.028	0.0375	0.012	0.024	0.033	0.01		253	0.032	0.038	0.018	0.036	0.0495	0.011	0.025	0.034	0.016	0.024	0.038	0.009	0.033	0.058	0.016		253	0.023	0.038	0.006	0.026	0.044	0.01	0.022	0.0395	0.0105
	254	0.031	0.044	0.02	0.028	0.036	0.012	0.022	0.033	0.011		254	0.032	0.035	0.018	0.04	0.049	0.0095	0.022	0.034	0.016	0.025	0.038	0.011	0.03	0.054	0.016		254	0.023	0.039	0.007	0.024	0.042	0.012	0.022	0.04	0.011
	255	0.031	0.045	0.02	0.03	0.036	0.012	0.022	0.034	0.011		255	0.033	0.036	0.017	0.04	0.0495	0.009	0.02	0.034	0.016	0.024	0.038	0.011	0.027	0.058	0.014		255	0.024	0.039	0.007	0.025	0.042	0.012	0.022	0.0415	0.0105
	256	0.03	0.046	0.021	0.028	0.0375	0.012	0.02	0.034	0.012		256	0.031	0.038	0.019	0.038	0.0495	0.0105	0.018	0.036	0.014	0.024	0.039	0.011	0.027	0.058	0.014		256	0.024	0.041	0.007	0.024	0.042	0.01	0.024	0.0415	0.0105
	257	0.032	0.045	0.022	0.028	0.0375	0.012	0.02	0.034	0.012		257	0.032	0.039	0.017	0.036	0.0505	0.0105	0.018	0.04	0.012	0.024	0.039	0.011	0.028	0.058	0.016		257	0.025	0.041	0.007	0.026	0.042	0.01	0.024	0.042	0.012
	258	0.032	0.047	0.022	0.026	0.037	0.0125	0.022	0.0355	0.012		258	0.032	0.04	0.018	0.036	0.049	0.0105	0.018	0.042	0.012	0.023	0.038	0.012	0.029	0.064	0.014		258	0.025	0.044	0.007	0.026	0.042	0.01	0.022	0.042	0.012
	259	0.031	0.044	0.019	0.026	0.037	0.012	0.018	0.0355	0.012		259	0.031	0.039	0.017	0.034	0.048	0.01	0.019	0.046	0.012	0.023	0.039	0.012	0.03	0.064	0.012		259	0.026	0.044	0.008	0.026	0.042	0.01	0.022	0.0455	0.012
	260	0.031	0.043	0.017	0.028	0.037	0.012	0.016	0.036	0.012		260	0.032	0.039	0.017	0.034	0.048	0.01	0.019	0.044	0.012	0.022	0.039	0.012	0.031	0.064	0.014		260	0.026	0.046	0.008	0.025	0.044	0.01	0.024	0.046	0.0105
	261	0.031	0.045	0.017	0.028	0.0375	0.0105	0.018	0.033	0.012		261	0.033	0.041	0.017	0.034	0.048	0.0085	0.019	0.046	0.012	0.021	0.04	0.012	0.031	0.064	0.012		261	0.026	0.048	0.007	0.024	0.044	0.01	0.022	0.0475	0.0105
	262	0.031	0.045	0.017	0.024	0.036	0.01	0.018	0.0315	0.012		262	0.033	0.044	0.017	0.034	0.048	0.008	0.019	0.046	0.012	0.022	0.04	0.011	0.032	0.064	0.012		262	0.026	0.048	0.008	0.024	0.044	0.01	0.022	0.046	0.0105
	263	0.031	0.045	0.017	0.024	0.0355	0.01	0.018	0.031	0.012		263	0.032	0.043	0.017	0.034	0.0475	0.0085	0.02	0.046	0.012	0.022	0.041	0.011	0.032	0.064	0.012		263	0.024	0.047	0.008	0.024	0.044	0.01	0.022	0.046	0.0105
	264	0.031	0.045	0.017	0.024	0.036	0.01	0.018	0.033	0.012		264	0.032	0.042	0.016	0.034	0.0475	0.009	0.021	0.046	0.012	0.022	0.04	0.01	0.03	0.064	0.008		264	0.024	0.046	0.008	0.024	0.042	0.01	0.02	0.045	0.0105
	265	0.031	0.043	0.017	0.024	0.036	0.01	0.018	0.0325	0.012		265	0.029	0.042	0.016	0.034	0.046	0.009	0.021	0.046	0.012	0.022	0.04	0.01	0.03	0.066	0.008		265	0.023	0.045	0.008	0.024	0.044	0.012	0.02	0.045	0.01
	266	0.032	0.043	0.018	0.024	0.0375	0.01	0.018	0.033	0.012		266	0.027	0.041	0.015	0.034	0.0455	0.011	0.021	0.046	0.012	0.023	0.038	0.01	0.028	0.066	0.008		266	0.025	0.045	0.008	0.024	0.044	0.01	0.02	0.045	0.01
	267	0.031	0.045	0.018	0.026	0.038	0.0105	0.016	0.0345	0.012		267	0.026	0.041	0.016	0.034	0.0485	0.0125	0.022	0.044	0.012	0.022	0.037	0.01	0.026	0.066	0.008		267	0.024	0.044	0.008	0.026	0.044	0.01	0.02	0.0435	0.01
	268	0.032	0.047	0.017	0.028	0.036	0.0105	0.016	0.0335	0.012		268	0.026	0.041	0.013	0.034	0.0485	0.0105	0.022	0.042	0.012	0.024	0.037	0.011	0.026	0.068	0.008		268	0.023	0.045	0.008	0.026	0.044	0.01	0.02	0.046	0.01
	269	0.032	0.047	0.017	0.026	0.036	0.012	0.016	0.0325	0.012		269	0.029	0.043	0.013	0.032	0.05	0.0105	0.023	0.04	0.012	0.024	0.037	0.009	0.026	0.07	0.008		269	0.023	0.042	0.008	0.026	0.044	0.01	0.02	0.043	0.01
	270	0.034	0.046	0.017	0.026	0.036	0.012	0.016	0.0325	0.0115		270	0.027	0.043	0.013	0.032	0.0515	0.0105	0.023	0.036	0.012	0.025	0.036	0.011	0.026	0.07	0.012		270	0.025	0.044	0.009	0.026	0.044	0.01	0.02	0.0415	0.0105
	271	0.034	0.045	0.016	0.026	0.034	0.0125	0.016	0.033	0.0115		271	0.027	0.043	0.013	0.03	0.0515	0.0115	0.024	0.036	0.012	0.025	0.036	0.011	0.026	0.072	0.01		271	0.025	0.042	0.009	0.026	0.046	0.01	0.022	0.042	0.0105
	272	0.034	0.047	0.017	0.026	0.034	0.0125	0.018	0.0315	0.012		272	0.026	0.044	0.013	0.03	0.05	0.0115	0.024	0.034	0.012	0.025	0.037	0.011	0.027	0.074	0.01		272	0.024	0.04	0.011	0.026	0.044	0.01	0.022	0.042	0.0105
	273	0.033	0.046	0.017	0.028	0.034	0.0125	0.016	0.031	0.0115		273	0.025	0.047	0.013	0.028	0.0495	0.0115	0.025	0.036	0.012	0.026	0.037	0.011	0.026	0.076	0.008		273	0.025	0.036	0.011	0.028	0.046	0.01	0.022	0.042	0.0105
	274	0.033	0.046	0.018	0.028	0.034	0.014	0.016	0.0325	0.0095		274	0.025	0.048	0.015	0.028	0.0495	0.0145	0.025	0.032	0.012	0.026	0.035	0.012	0.028	0.076	0.008		274	0.025	0.037	0.011	0.028	0.046	0.01	0.022	0.0405	0.01
	275	0.032	0.048	0.018	0.026	0.036	0.014	0.016	0.0335	0.008		275	0.027	0.049	0.015	0.026	0.047	0.015	0.025	0.038	0.012	0.026	0.038	0.011	0.028	0.078	0.008		275	0.023	0.037	0.011	0.028	0.044	0.01	0.022	0.036	0.0105
	276	0.031	0.045	0.019	0.026	0.034	0.014	0.016	0.034	0.008		276	0.027	0.049	0.015	0.026	0.044	0.015	0.026	0.038	0.012	0.024	0.036	0.011	0.029	0.074	0.008		276	0.023	0.037	0.011	0.028	0.044	0.012	0.022	0.0355	0.01
	277	0.033	0.044	0.02	0.026	0.0355	0.014	0.016	0.0325	0.008		277	0.028	0.05	0.015	0.026	0.044	0.015	0.024	0.038	0.012	0.023	0.036	0.011	0.029	0.074	0.008		277	0.024	0.037	0.011	0.028	0.044	0.012	0.022	0.036	0.01
	278	0.032	0.044	0.02	0.026	0.034	0.014	0.016	0.031	0.008		278	0.028	0.05	0.015	0.026	0.044	0.0165	0.025	0.04	0.012	0.025	0.038	0.01	0.029	0.076	0.008		278	0.024	0.035	0.011	0.028	0.044	0.012	0.026	0.036	0.01
	279	0.032	0.044	0.02	0.026	0.0335	0.0145	0.02	0.0325	0.008		279	0.028	0.05	0.015	0.026	0.044	0.0185	0.025	0.04	0.012	0.027	0.038	0.01	0.03	0.08	0.008		279	0.023	0.037	0.011	0.028	0.044	0.012	0.026	0.039	0.011
	280	0.033	0.043	0.019	0.026	0.032	0.0165	0.02	0.0335	0.008		280	0.029	0.048	0.015	0.026	0.0435	0.0185	0.025	0.04	0.012	0.026	0.038	0.012	0.031	0.078	0.008		280	0.022	0.038	0.011	0.026	0.044	0.012	0.024	0.0385	0.014
	281	0.032	0.044	0.019	0.026	0.034	0.0165	0.02	0.0365	0.008		281	0.027	0.047	0.015	0.026	0.0425	0.0185	0.025	0.036	0.012	0.026	0.039	0.01	0.031	0.08	0.008		281	0.022	0.034	0.011	0.028	0.042	0.012	0.024	0.0395	0.011
	282	0.033	0.045	0.019	0.026	0.034	0.0165	0.02	0.0365	0.008		282	0.025	0.048	0.015	0.026	0.043	0.019	0.026	0.038	0.012	0.026	0.041	0.01	0.032	0.08	0.008		282	0.022	0.034	0.01	0.026	0.044	0.012	0.024	0.04	0.011
	283	0.034	0.046	0.019	0.026	0.034	0.0165	0.022	0.0365	0.008		283	0.025	0.05	0.015	0.026	0.0415	0.019	0.027	0.038	0.012	0.026	0.042	0.01	0.034	0.078	0.008		283	0.023	0.034	0.009	0.026	0.042	0.012	0.022	0.039	0.0105
	284	0.037	0.046	0.02	0.026	0.034	0.018	0.022	0.037	0.008		284	0.024	0.051	0.014	0.03	0.0415	0.019	0.028	0.04	0.014	0.026	0.042	0.01	0.033	0.076	0.008		284	0.023	0.034	0.009	0.026	0.042	0.01	0.022	0.0395	0.01
	285	0.037	0.047	0.02	0.024	0.036	0.018	0.024	0.0375	0.008		285	0.025	0.048	0.014	0.03	0.041	0.019	0.029	0.04	0.016	0.026	0.042	0.01	0.034	0.076	0.012		285	0.023	0.034	0.009	0.026	0.042	0.012	0.022	0.038	0.01
	286	0.035	0.047	0.02	0.024	0.036	0.018	0.024	0.038	0.008		286	0.024	0.046	0.014	0.03	0.0395	0.019	0.031	0.04	0.014	0.028	0.042	0.012	0.034	0.08	0.012		286	0.023	0.034	0.008	0.026	0.044	0.01	0.022	0.038	0.01
	287	0.037	0.046	0.02	0.024	0.036	0.018	0.024	0.0395	0.008		287	0.024	0.045	0.013	0.028	0.0395	0.0205	0.031	0.04	0.014	0.028	0.045	0.013	0.034	0.08	0.012		287	0.023	0.035	0.008	0.026	0.042	0.01	0.024	0.0395	0.01
	288	0.035	0.045	0.02	0.024	0.0355	0.0165	0.022	0.041	0.008		288	0.024	0.046	0.013	0.028	0.0395	0.02	0.031	0.04	0.014	0.029	0.045	0.013	0.032	0.078	0.012		288	0.023	0.035	0.008	0.026	0.042	0.012	0.022	0.0415	0.0105
	289	0.034	0.045	0.02	0.026	0.0355	0.0165	0.022	0.044	0.0095		289	0.025	0.046	0.012	0.026	0.0405	0.02	0.032	0.04	0.014	0.028	0.046	0.015	0.033	0.078	0.012		289	0.023	0.035	0.008	0.025	0.042	0.012	0.022	0.042	0.0105
	290	0.032	0.043	0.02	0.028	0.0355	0.0165	0.022	0.0445	0.0095		290	0.026	0.046	0.012	0.026	0.038	0.0205	0.033	0.04	0.014	0.028	0.045	0.016	0.033	0.078	0.012		290	0.023	0.035	0.008	0.024	0.042	0.012	0.022	0.044	0.012
	291	0.033	0.044	0.02	0.03	0.036	0.015	0.022	0.041	0.0095		291	0.027	0.046	0.012	0.024	0.037	0.0205	0.031	0.04	0.014	0.028	0.045	0.016	0.033	0.076	0.012		291	0.023	0.036	0.008	0.024	0.042	0.012	0.022	0.044	0.0125
	292	0.03	0.043	0.02	0.03	0.038	0.0165	0.022	0.041	0.01		292	0.027	0.044	0.013	0.024	0.0395	0.02	0.03	0.042	0.014	0.028	0.046	0.016	0.034	0.076	0.012		292	0.024	0.036	0.008	0.025	0.04	0.012	0.022	0.0435	0.012
	293	0.029	0.042	0.022	0.03	0.038	0.018	0.022	0.044	0.0095		293	0.027	0.044	0.011	0.024	0.037	0.02	0.029	0.042	0.014	0.028	0.049	0.015	0.035	0.072	0.014		293	0.024	0.035	0.008	0.026	0.04	0.012	0.022	0.0435	0.0105
	294	0.029	0.042	0.019	0.03	0.038	0.018	0.022	0.044	0.0095		294	0.027	0.045	0.012	0.024	0.037	0.0185	0.027	0.042	0.014	0.028	0.047	0.016	0.036	0.066	0.014		294	0.024	0.035	0.008	0.024	0.04	0.012	0.022	0.0415	0.012
	295	0.029	0.042	0.02	0.03	0.038	0.018	0.024	0.044	0.0095		295	0.027	0.047	0.013	0.022	0.0375	0.0185	0.025	0.046	0.014	0.029	0.048	0.016	0.036	0.07	0.014		295	0.023	0.035	0.008	0.024	0.04	0.012	0.022	0.04	0.009
	296	0.028	0.04	0.021	0.028	0.0375	0.018	0.024	0.044	0.009		296	0.027	0.047	0.012	0.026	0.0375	0.0205	0.028	0.046	0.014	0.03	0.049	0.016	0.035	0.07	0.014		296	0.022	0.033	0.008	0.024	0.04	0.012	0.022	0.0435	0.009
	297	0.03	0.039	0.021	0.028	0.0375	0.018	0.028	0.0435	0.009		297	0.027	0.045	0.012	0.026	0.0375	0.0205	0.027	0.046	0.014	0.029	0.048	0.015	0.035	0.07	0.014		297	0.021	0.033	0.008	0.024	0.04	0.012	0.022	0.0455	0.009
	298	0.03	0.039	0.02	0.03	0.0395	0.0185	0.028	0.0435	0.009		298	0.026	0.044	0.013	0.026	0.0375	0.02	0.027	0.048	0.014	0.03	0.049	0.016	0.036	0.07	0.014		298	0.022	0.033	0.007	0.024	0.04	0.012	0.022	0.044	0.0085
	299	0.031	0.039	0.022	0.026	0.0395	0.0185	0.024	0.045	0.009		299	0.026	0.044	0.014	0.026	0.036	0.02	0.027	0.048	0.014	0.03	0.049	0.016	0.036	0.072	0.014		299	0.022	0.033	0.007	0.023	0.04	0.012	0.022	0.044	0.008
	300	0.03	0.039	0.022	0.028	0.038	0.0185	0.024	0.043	0.009		300	0.026	0.045	0.016	0.026	0.0375	0.0185	0.024	0.048	0.014	0.029	0.049	0.016	0.036	0.072	0.014		300	0.022	0.031	0.007	0.024	0.04	0.01	0.022	0.0455	0.0065
	301	0.031	0.038	0.022	0.028	0.0375	0.0185	0.024	0.043	0.009		301	0.027	0.044	0.017	0.026	0.0355	0.017	0.027	0.052	0.014	0.029	0.049	0.016	0.036	0.068	0.014		301	0.023	0.034	0.005	0.023	0.04	0.01	0.022	0.044	0.006
	302	0.031	0.038	0.021	0.028	0.038	0.019	0.024	0.043	0.009		302	0.027	0.041	0.017	0.026	0.034	0.0155	0.027	0.052	0.014	0.03	0.047	0.016	0.037	0.066	0.014		302	0.022	0.036	0.005	0.024	0.04	0.01	0.022	0.044	0.006
	303	0.03	0.037	0.021	0.03	0.038	0.0175	0.024	0.041	0.009		303	0.027	0.041	0.016	0.026	0.034	0.0155	0.026	0.052	0.014	0.03	0.047	0.015	0.036	0.068	0.014		303	0.022	0.035	0.005	0.024	0.04	0.012	0.022	0.044	0.006
	304	0.03	0.037	0.02	0.03	0.038	0.0165	0.024	0.041	0.0105		304	0.027	0.04	0.016	0.026	0.036	0.0155	0.026	0.05	0.014	0.03	0.052	0.014	0.037	0.068	0.014		304	0.02	0.035	0.005	0.024	0.04	0.012	0.02	0.045	0.006
	305	0.03	0.036	0.02	0.028	0.037	0.018	0.024	0.041	0.009		305	0.026	0.04	0.016	0.026	0.0375	0.0185	0.028	0.05	0.014	0.03	0.052	0.014	0.039	0.066	0.014		305	0.019	0.037	0.005	0.024	0.04	0.012	0.02	0.0445	0.0065
	306	0.03	0.036	0.02	0.028	0.037	0.018	0.024	0.0405	0.006		306	0.026	0.038	0.016	0.026	0.038	0.0165	0.027	0.05	0.014	0.03	0.052	0.014	0.038	0.068	0.014		306	0.018	0.037	0.005	0.024	0.04	0.012	0.02	0.0435	0.008
	307	0.028	0.035	0.017	0.026	0.037	0.018	0.024	0.0405	0.006		307	0.025	0.038	0.015	0.026	0.0395	0.0165	0.028	0.048	0.014	0.03	0.055	0.014	0.038	0.07	0.014		307	0.013	0.038	0.006	0.024	0.042	0.01	0.02	0.0425	0.008
	308	0.028	0.036	0.016	0.028	0.0385	0.0185	0.022	0.0405	0.006		308	0.022	0.038	0.015	0.026	0.0425	0.0165	0.031	0.048	0.016	0.032	0.055	0.014	0.035	0.072	0.014		308	0.013	0.037	0.006	0.025	0.042	0.01	0.02	0.043	0.0085
	309	0.027	0.035	0.019	0.03	0.0385	0.02	0.022	0.039	0.006		309	0.024	0.04	0.016	0.026	0.0425	0.0185	0.031	0.046	0.016	0.03	0.055	0.014	0.034	0.07	0.014		309	0.013	0.036	0.004	0.026	0.042	0.01	0.02	0.0375	0.0085
	310	0.027	0.034	0.019	0.03	0.044	0.02	0.022	0.04	0.006		310	0.023	0.04	0.017	0.026	0.0425	0.0185	0.031	0.044	0.018	0.03	0.054	0.014	0.033	0.068	0.014		310	0.013	0.036	0.004	0.025	0.042	0.01	0.02	0.037	0.0085
	311	0.026	0.033	0.019	0.03	0.045	0.02	0.022	0.04	0.006		311	0.023	0.039	0.016	0.03	0.0405	0.0185	0.033	0.044	0.018	0.029	0.054	0.015	0.032	0.07	0.014		311	0.014	0.036	0.003	0.025	0.042	0.01	0.02	0.037	0.0085
	312	0.026	0.033	0.019	0.03	0.043	0.02	0.022	0.04	0.006		312	0.022	0.036	0.016	0.03	0.043	0.02	0.034	0.044	0.018	0.027	0.056	0.015	0.032	0.07	0.014		312	0.014	0.038	0.003	0.026	0.042	0.01	0.024	0.0355	0.0085
	313	0.026	0.035	0.019	0.03	0.04	0.0205	0.022	0.042	0.006		313	0.022	0.037	0.016	0.032	0.0445	0.02	0.032	0.042	0.016	0.026	0.056	0.013	0.032	0.068	0.014		313	0.014	0.038	0.003	0.026	0.042	0.01	0.022	0.036	0.0085
	314	0.026	0.033	0.018	0.028	0.0395	0.02	0.022	0.0405	0.006		314	0.022	0.039	0.016	0.032	0.0445	0.017	0.03	0.04	0.014	0.028	0.054	0.013	0.034	0.072	0.014		314	0.014	0.039	0.003	0.024	0.042	0.01	0.022	0.036	0.0085
	315	0.026	0.034	0.018	0.03	0.0395	0.02	0.024	0.04	0.0075		315	0.023	0.04	0.017	0.032	0.0435	0.017	0.026	0.04	0.016	0.031	0.051	0.014	0.034	0.074	0.016		315	0.014	0.04	0.003	0.026	0.042	0.01	0.022	0.036	0.0085
	316	0.025	0.036	0.018	0.03	0.043	0.0185	0.024	0.0375	0.0095		316	0.023	0.041	0.018	0.034	0.0415	0.017	0.026	0.042	0.016	0.033	0.051	0.016	0.034	0.078	0.016		316	0.014	0.04	0.003	0.026	0.042	0.01	0.022	0.036	0.0085
	317	0.023	0.036	0.018	0.028	0.043	0.018	0.024	0.038	0.01		317	0.022	0.043	0.018	0.036	0.0415	0.016	0.028	0.044	0.014	0.033	0.052	0.016	0.034	0.08	0.016		317	0.017	0.04	0.003	0.026	0.042	0.01	0.02	0.039	0.0085
	318	0.024	0.037	0.017	0.028	0.0435	0.018	0.026	0.0385	0.01		318	0.023	0.043	0.018	0.038	0.04	0.0185	0.028	0.042	0.014	0.033	0.053	0.016	0.033	0.076	0.016		318	0.017	0.04	0.005	0.026	0.044	0.01	0.018	0.0375	0.01
	319	0.023	0.034	0.016	0.03	0.0435	0.018	0.026	0.0415	0.0115		319	0.021	0.041	0.017	0.038	0.043	0.0185	0.028	0.04	0.018	0.033	0.054	0.015	0.032	0.076	0.016		319	0.019	0.04	0.005	0.024	0.042	0.008	0.018	0.0375	0.0085
	320	0.021	0.034	0.016	0.03	0.0435	0.018	0.026	0.0415	0.012		320	0.021	0.041	0.017	0.036	0.0435	0.022	0.03	0.04	0.018	0.033	0.05	0.017	0.034	0.078	0.016		320	0.017	0.04	0.005	0.024	0.044	0.008	0.016	0.037	0.007
	321	0.021	0.033	0.016	0.028	0.044	0.016	0.026	0.0405	0.0135		321	0.022	0.041	0.018	0.038	0.0435	0.0225	0.031	0.04	0.018	0.033	0.052	0.019	0.034	0.078	0.022		321	0.016	0.039	0.006	0.024	0.044	0.008	0.018	0.039	0.007
	322	0.021	0.033	0.018	0.03	0.0455	0.0165	0.024	0.0435	0.016		322	0.022	0.04	0.021	0.038	0.044	0.021	0.03	0.042	0.02	0.032	0.052	0.021	0.034	0.078	0.02		322	0.016	0.039	0.004	0.024	0.044	0.008	0.018	0.0375	0.0065
	323	0.021	0.033	0.018	0.03	0.0465	0.018	0.024	0.0475	0.0175		323	0.023	0.038	0.021	0.036	0.046	0.0205	0.031	0.042	0.02	0.032	0.052	0.022	0.034	0.078	0.02		323	0.016	0.038	0.004	0.024	0.044	0.008	0.018	0.0375	0.008
	324	0.021	0.032	0.017	0.03	0.0465	0.0185	0.024	0.0495	0.0175		324	0.023	0.037	0.02	0.036	0.046	0.022	0.031	0.042	0.02	0.033	0.053	0.022	0.034	0.074	0.02		324	0.016	0.04	0.004	0.024	0.042	0.008	0.018	0.0375	0.0065
	325	0.021	0.033	0.017	0.03	0.043	0.0185	0.024	0.0495	0.0175		325	0.022	0.037	0.019	0.034	0.046	0.022	0.031	0.042	0.016	0.032	0.053	0.022	0.034	0.078	0.02		325	0.019	0.04	0.005	0.024	0.042	0.008	0.018	0.036	0.008
	326	0.021	0.032	0.016	0.03	0.044	0.02	0.024	0.051	0.0175		326	0.023	0.035	0.017	0.034	0.048	0.022	0.032	0.04	0.02	0.034	0.053	0.022	0.034	0.076	0.018		326	0.019	0.04	0.007	0.023	0.042	0.006	0.018	0.036	0.008
	327	0.02	0.031	0.016	0.03	0.0435	0.0185	0.024	0.0525	0.0195		327	0.023	0.035	0.016	0.034	0.048	0.0225	0.032	0.04	0.02	0.035	0.052	0.02	0.035	0.074	0.018		327	0.019	0.039	0.008	0.023	0.042	0.008	0.018	0.036	0.008
	328	0.02	0.031	0.016	0.03	0.042	0.0185	0.024	0.0505	0.019		328	0.023	0.035	0.015	0.034	0.0495	0.026	0.032	0.04	0.02	0.035	0.052	0.018	0.032	0.074	0.018		328	0.019	0.039	0.008	0.023	0.042	0.008	0.018	0.036	0.008
	329	0.02	0.031	0.016	0.03	0.0415	0.0165	0.024	0.0505	0.019		329	0.024	0.035	0.015	0.036	0.051	0.026	0.031	0.042	0.02	0.036	0.054	0.016	0.031	0.074	0.018		329	0.016	0.04	0.008	0.022	0.042	0.008	0.018	0.0335	0.008
	330	0.02	0.031	0.015	0.03	0.042	0.0165	0.024	0.0475	0.0195		330	0.024	0.035	0.016	0.034	0.052	0.026	0.032	0.042	0.02	0.035	0.054	0.016	0.031	0.074	0.018		330	0.017	0.04	0.009	0.022	0.042	0.006	0.02	0.034	0.008
	331	0.02	0.031	0.015	0.028	0.0415	0.0145	0.024	0.044	0.0195		331	0.024	0.035	0.016	0.036	0.0535	0.026	0.033	0.044	0.02	0.035	0.055	0.016	0.032	0.074	0.018		331	0.017	0.042	0.009	0.022	0.042	0.006	0.02	0.0355	0.008
	332	0.02	0.031	0.015	0.028	0.0395	0.016	0.024	0.0435	0.02		332	0.024	0.034	0.016	0.036	0.053	0.027	0.033	0.044	0.018	0.036	0.054	0.016	0.032	0.074	0.02		332	0.018	0.042	0.01	0.022	0.042	0.006	0.02	0.037	0.008
	333	0.02	0.031	0.014	0.03	0.041	0.016	0.024	0.0445	0.019		333	0.024	0.032	0.016	0.036	0.051	0.0275	0.034	0.046	0.016	0.037	0.054	0.017	0.03	0.072	0.02		333	0.018	0.043	0.01	0.022	0.044	0.006	0.02	0.039	0.008
	334	0.02	0.03	0.015	0.03	0.041	0.017	0.024	0.0375	0.019		334	0.024	0.031	0.016	0.038	0.047	0.0275	0.031	0.046	0.016	0.038	0.054	0.018	0.031	0.068	0.02		334	0.018	0.044	0.01	0.022	0.042	0.006	0.02	0.0405	0.0105
	335	0.022	0.032	0.014	0.03	0.038	0.0175	0.026	0.0375	0.0185		335	0.024	0.032	0.016	0.038	0.044	0.0275	0.031	0.044	0.018	0.036	0.055	0.017	0.03	0.068	0.016		335	0.018	0.046	0.011	0.022	0.042	0.006	0.018	0.0425	0.0105
	336	0.022	0.031	0.014	0.03	0.041	0.0175	0.026	0.037	0.0185		336	0.024	0.032	0.016	0.038	0.044	0.0275	0.031	0.046	0.016	0.036	0.055	0.018	0.032	0.074	0.016		336	0.019	0.047	0.011	0.022	0.042	0.006	0.02	0.0425	0.0105
	337	0.023	0.032	0.014	0.03	0.041	0.019	0.026	0.0385	0.0185		337	0.025	0.033	0.017	0.038	0.044	0.026	0.031	0.046	0.018	0.037	0.054	0.017	0.034	0.074	0.016		337	0.018	0.046	0.012	0.022	0.042	0.006	0.018	0.0405	0.01
	338	0.023	0.031	0.016	0.028	0.04	0.019	0.03	0.038	0.0185		338	0.026	0.034	0.017	0.038	0.044	0.026	0.031	0.048	0.014	0.038	0.051	0.017	0.033	0.076	0.016		338	0.019	0.049	0.012	0.022	0.042	0.006	0.018	0.0405	0.01
	339	0.022	0.032	0.016	0.028	0.04	0.0185	0.03	0.0365	0.017		339	0.025	0.035	0.018	0.04	0.044	0.024	0.032	0.048	0.014	0.037	0.049	0.017	0.033	0.076	0.016		339	0.019	0.049	0.012	0.022	0.042	0.008	0.018	0.0405	0.01
	340	0.023	0.032	0.016	0.028	0.041	0.0205	0.03	0.036	0.014		340	0.025	0.035	0.018	0.038	0.0495	0.025	0.033	0.05	0.012	0.035	0.053	0.018	0.033	0.076	0.02		340	0.019	0.051	0.012	0.022	0.044	0.008	0.018	0.041	0.007
	341	0.023	0.033	0.017	0.028	0.041	0.0205	0.03	0.0345	0.014		341	0.025	0.034	0.017	0.038	0.0495	0.025	0.033	0.05	0.012	0.035	0.055	0.018	0.033	0.072	0.02		341	0.019	0.05	0.012	0.022	0.042	0.008	0.018	0.038	0.01
	342	0.024	0.033	0.018	0.028	0.0405	0.022	0.032	0.036	0.014		342	0.025	0.033	0.017	0.038	0.049	0.025	0.032	0.05	0.012	0.036	0.056	0.019	0.033	0.072	0.02		342	0.018	0.05	0.012	0.022	0.042	0.008	0.02	0.038	0.009
	343	0.025	0.03	0.019	0.026	0.0405	0.0175	0.03	0.0345	0.014		343	0.025	0.033	0.017	0.038	0.049	0.025	0.031	0.048	0.012	0.034	0.052	0.018	0.032	0.068	0.02		343	0.018	0.051	0.012	0.022	0.042	0.008	0.02	0.0375	0.009
	344	0.024	0.032	0.019	0.026	0.039	0.0155	0.032	0.034	0.014		344	0.025	0.033	0.016	0.038	0.049	0.025	0.031	0.048	0.012	0.034	0.052	0.018	0.032	0.068	0.02		344	0.018	0.05	0.012	0.022	0.042	0.008	0.02	0.0395	0.009
	345	0.027	0.032	0.019	0.026	0.036	0.017	0.03	0.034	0.014		345	0.024	0.034	0.017	0.038	0.05	0.025	0.031	0.044	0.012	0.034	0.052	0.02	0.033	0.07	0.02		345	0.018	0.051	0.012	0.022	0.042	0.008	0.02	0.0395	0.0095
	346	0.027	0.032	0.018	0.026	0.041	0.017	0.03	0.034	0.014		346	0.024	0.037	0.017	0.038	0.053	0.0225	0.03	0.046	0.012	0.029	0.052	0.019	0.032	0.068	0.022		346	0.018	0.055	0.012	0.022	0.042	0.008	0.02	0.039	0.008
	347	0.027	0.032	0.018	0.026	0.0395	0.017	0.03	0.0345	0.014		347	0.024	0.037	0.017	0.038	0.053	0.021	0.031	0.046	0.012	0.029	0.053	0.017	0.032	0.066	0.022		347	0.018	0.057	0.012	0.023	0.042	0.008	0.02	0.0405	0.008
	348	0.027	0.032	0.019	0.024	0.041	0.0165	0.028	0.036	0.014		348	0.024	0.039	0.015	0.04	0.053	0.021	0.031	0.048	0.012	0.03	0.053	0.018	0.032	0.064	0.024		348	0.018	0.057	0.013	0.024	0.042	0.008	0.02	0.0405	0.008
	349	0.026	0.032	0.019	0.024	0.039	0.017	0.028	0.037	0.014		349	0.024	0.037	0.015	0.04	0.0535	0.02	0.028	0.048	0.012	0.03	0.052	0.018	0.032	0.064	0.026		349	0.018	0.059	0.013	0.024	0.042	0.008	0.02	0.0395	0.008
	350	0.027	0.033	0.019	0.024	0.036	0.017	0.028	0.0385	0.014		350	0.025	0.036	0.014	0.04	0.052	0.0165	0.028	0.048	0.012	0.032	0.05	0.019	0.032	0.064	0.026		350	0.018	0.06	0.013	0.024	0.042	0.008	0.022	0.038	0.0065
	351	0.027	0.034	0.019	0.024	0.036	0.0165	0.028	0.037	0.014		351	0.024	0.038	0.015	0.04	0.052	0.017	0.026	0.048	0.01	0.031	0.049	0.019	0.032	0.06	0.026		351	0.016	0.063	0.011	0.024	0.042	0.008	0.022	0.0375	0.0065
	352	0.026	0.033	0.019	0.024	0.036	0.0165	0.028	0.0385	0.014		352	0.026	0.038	0.015	0.04	0.055	0.017	0.027	0.048	0.01	0.031	0.051	0.019	0.031	0.058	0.024		352	0.016	0.061	0.012	0.024	0.042	0.006	0.024	0.0375	0.0065
	353	0.026	0.034	0.019	0.024	0.0355	0.016	0.028	0.0385	0.014		353	0.027	0.037	0.015	0.038	0.055	0.02	0.027	0.046	0.01	0.032	0.049	0.019	0.03	0.056	0.026		353	0.019	0.06	0.014	0.024	0.042	0.008	0.024	0.036	0.0085
	354	0.025	0.034	0.018	0.026	0.0355	0.016	0.03	0.0365	0.014		354	0.027	0.036	0.015	0.034	0.055	0.0185	0.025	0.046	0.01	0.032	0.052	0.018	0.03	0.056	0.026		354	0.021	0.059	0.015	0.024	0.042	0.008	0.024	0.0425	0.0085
	355	0.025	0.034	0.019	0.026	0.034	0.0165	0.032	0.036	0.014		355	0.027	0.034	0.014	0.034	0.0545	0.016	0.025	0.046	0.008	0.031	0.052	0.018	0.029	0.056	0.026		355	0.021	0.057	0.015	0.024	0.042	0.008	0.024	0.0455	0.0085
	356	0.024	0.031	0.019	0.024	0.034	0.0165	0.032	0.0345	0.0155		356	0.028	0.034	0.014	0.034	0.053	0.016	0.024	0.046	0.008	0.032	0.052	0.018	0.031	0.054	0.024		356	0.022	0.054	0.015	0.022	0.042	0.008	0.024	0.0455	0.0085
	357	0.025	0.033	0.018	0.024	0.0375	0.0165	0.032	0.0365	0.0155		357	0.028	0.034	0.014	0.034	0.056	0.012	0.023	0.046	0.008	0.032	0.051	0.018	0.03	0.054	0.024		357	0.022	0.052	0.014	0.022	0.042	0.008	0.026	0.0455	0.0085
	358	0.025	0.032	0.018	0.024	0.0355	0.0165	0.032	0.0365	0.0155		358	0.028	0.033	0.013	0.034	0.058	0.0105	0.022	0.046	0.008	0.032	0.053	0.018	0.03	0.054	0.02		358	0.022	0.052	0.014	0.022	0.042	0.008	0.024	0.0435	0.007
	359	0.024	0.032	0.018	0.022	0.034	0.016	0.028	0.0345	0.0155		359	0.027	0.033	0.012	0.034	0.058	0.0105	0.023	0.046	0.008	0.031	0.053	0.018	0.031	0.054	0.02		359	0.022	0.052	0.015	0.022	0.042	0.008	0.024	0.0435	0.0085
	360	0.024	0.032	0.019	0.022	0.036	0.014	0.028	0.034	0.015		360	0.026	0.033	0.013	0.034	0.058	0.0105	0.023	0.042	0.008	0.03	0.054	0.019	0.032	0.056	0.02		360	0.025	0.051	0.017	0.024	0.042	0.008	0.022	0.0415	0.01
	361	0.025	0.032	0.02	0.026	0.036	0.0145	0.026	0.034	0.016		361	0.025	0.032	0.012	0.034	0.057	0.0105	0.024	0.044	0.006	0.03	0.056	0.019	0.032	0.056	0.02		361	0.025	0.049	0.015	0.023	0.042	0.008	0.024	0.043	0.01
	362	0.025	0.032	0.019	0.026	0.0355	0.0145	0.026	0.035	0.0175		362	0.025	0.032	0.012	0.034	0.0575	0.007	0.024	0.042	0.006	0.031	0.054	0.019	0.033	0.052	0.02		362	0.024	0.049	0.015	0.022	0.042	0.008	0.024	0.043	0.0085
	363	0.025	0.031	0.02	0.026	0.034	0.015	0.026	0.0345	0.016		363	0.021	0.032	0.013	0.04	0.057	0.0075	0.024	0.044	0.01	0.032	0.053	0.016	0.033	0.05	0.02		363	0.024	0.046	0.015	0.022	0.042	0.008	0.024	0.0425	0.0085
	364	0.025	0.033	0.02	0.026	0.034	0.018	0.026	0.0345	0.016		364	0.021	0.03	0.013	0.04	0.057	0.0075	0.024	0.044	0.01	0.033	0.054	0.016	0.033	0.048	0.02		364	0.024	0.047	0.015	0.022	0.042	0.008	0.024	0.0425	0.0085
	365	0.025	0.033	0.018	0.026	0.0335	0.0185	0.026	0.0345	0.0155		365	0.019	0.029	0.014	0.04	0.055	0.0075	0.023	0.048	0.012	0.032	0.054	0.018	0.033	0.046	0.02		365	0.023	0.045	0.016	0.022	0.042	0.008	0.024	0.0435	0.0085
	366	0.024	0.034	0.018	0.026	0.0335	0.0185	0.024	0.0345	0.016		366	0.018	0.03	0.014	0.04	0.0575	0.009	0.023	0.048	0.012	0.031	0.054	0.018	0.033	0.044	0.02		366	0.023	0.042	0.016	0.022	0.042	0.008	0.024	0.0435	0.007
	367	0.024	0.034	0.019	0.026	0.0335	0.0185	0.024	0.0345	0.016		367	0.019	0.029	0.014	0.04	0.058	0.009	0.023	0.044	0.012	0.031	0.053	0.018	0.033	0.042	0.02		367	0.023	0.042	0.014	0.022	0.042	0.01	0.024	0.0415	0.007
	368	0.022	0.034	0.019	0.026	0.0335	0.0185	0.024	0.0345	0.0175		368	0.02	0.029	0.013	0.036	0.0555	0.012	0.022	0.042	0.012	0.031	0.051	0.016	0.033	0.046	0.02		368	0.022	0.04	0.014	0.022	0.042	0.01	0.024	0.0415	0.007
	369	0.023	0.034	0.019	0.026	0.033	0.0185	0.024	0.0325	0.016		369	0.021	0.028	0.013	0.036	0.0555	0.013	0.02	0.044	0.012	0.03	0.052	0.016	0.032	0.046	0.02		369	0.022	0.041	0.014	0.022	0.042	0.01	0.024	0.04	0.007
	370	0.023	0.035	0.018	0.026	0.03	0.018	0.024	0.0305	0.016		370	0.021	0.029	0.013	0.036	0.057	0.013	0.021	0.042	0.012	0.03	0.052	0.015	0.032	0.044	0.016		370	0.022	0.039	0.015	0.022	0.042	0.01	0.022	0.04	0.007
	371	0.022	0.035	0.018	0.024	0.03	0.0185	0.026	0.0325	0.016		371	0.019	0.029	0.012	0.034	0.057	0.016	0.021	0.042	0.012	0.029	0.052	0.015	0.032	0.046	0.018		371	0.021	0.038	0.015	0.022	0.042	0.01	0.022	0.04	0.0085
	372	0.021	0.035	0.017	0.022	0.03	0.018	0.024	0.0305	0.0155		372	0.021	0.027	0.013	0.034	0.057	0.016	0.02	0.044	0.014	0.029	0.054	0.015	0.032	0.046	0.02		372	0.022	0.039	0.015	0.022	0.042	0.01	0.024	0.04	0.0085
	373	0.021	0.034	0.017	0.022	0.031	0.018	0.024	0.03	0.014		373	0.022	0.027	0.012	0.032	0.0545	0.016	0.02	0.042	0.014	0.029	0.053	0.016	0.032	0.044	0.02		373	0.023	0.038	0.013	0.022	0.042	0.01	0.024	0.04	0.01
	374	0.021	0.034	0.017	0.022	0.03	0.016	0.024	0.032	0.014		374	0.022	0.028	0.013	0.032	0.0545	0.016	0.02	0.042	0.014	0.03	0.052	0.016	0.031	0.044	0.018		374	0.023	0.038	0.014	0.022	0.042	0.01	0.024	0.04	0.01
	375	0.02	0.034	0.017	0.022	0.0295	0.016	0.026	0.034	0.014		375	0.02	0.027	0.013	0.032	0.0555	0.016	0.02	0.04	0.014	0.03	0.049	0.016	0.03	0.044	0.018		375	0.023	0.038	0.014	0.022	0.042	0.01	0.024	0.0375	0.01
	376	0.02	0.034	0.018	0.022	0.03	0.016	0.026	0.034	0.014		376	0.021	0.027	0.014	0.032	0.054	0.0165	0.02	0.04	0.016	0.029	0.049	0.016	0.03	0.044	0.018		376	0.022	0.038	0.014	0.024	0.042	0.01	0.024	0.041	0.0105
	377	0.02	0.032	0.016	0.022	0.0295	0.016	0.022	0.034	0.0135		377	0.022	0.029	0.013	0.034	0.054	0.0175	0.02	0.042	0.016	0.029	0.049	0.016	0.03	0.042	0.018		377	0.023	0.04	0.015	0.022	0.042	0.01	0.024	0.041	0.0105
	378	0.02	0.032	0.016	0.022	0.0295	0.016	0.02	0.035	0.0135		378	0.024	0.029	0.013	0.034	0.054	0.0175	0.019	0.042	0.012	0.03	0.05	0.016	0.03	0.04	0.018		378	0.023	0.04	0.015	0.022	0.044	0.01	0.024	0.041	0.0105
	379	0.021	0.034	0.016	0.022	0.031	0.016	0.02	0.035	0.0135		379	0.024	0.027	0.013	0.032	0.0525	0.0175	0.019	0.038	0.012	0.028	0.048	0.015	0.03	0.042	0.018		379	0.022	0.04	0.015	0.023	0.042	0.008	0.024	0.041	0.0105
	380	0.024	0.035	0.016	0.024	0.0295	0.0145	0.02	0.0355	0.014		380	0.024	0.028	0.014	0.032	0.0525	0.0175	0.019	0.038	0.012	0.028	0.048	0.015	0.03	0.042	0.016		380	0.02	0.039	0.015	0.024	0.044	0.008	0.024	0.038	0.0105
	381	0.023	0.035	0.015	0.024	0.0295	0.014	0.022	0.034	0.014		381	0.025	0.03	0.015	0.03	0.051	0.018	0.018	0.036	0.012	0.031	0.05	0.013	0.03	0.044	0.016		381	0.02	0.041	0.013	0.022	0.044	0.008	0.024	0.0375	0.012
	382	0.022	0.036	0.016	0.024	0.028	0.016	0.022	0.0335	0.0155		382	0.025	0.03	0.015	0.028	0.0495	0.018	0.018	0.036	0.012	0.03	0.048	0.014	0.029	0.042	0.02		382	0.02	0.042	0.011	0.022	0.044	0.008	0.024	0.0375	0.0105
	383	0.022	0.034	0.015	0.024	0.0295	0.014	0.022	0.0335	0.0155		383	0.026	0.034	0.014	0.03	0.048	0.019	0.021	0.034	0.012	0.029	0.047	0.013	0.028	0.042	0.022		383	0.02	0.034	0.012	0.022	0.042	0.008	0.024	0.0375	0.0105
	384	0.022	0.034	0.015	0.024	0.028	0.013	0.02	0.038	0.0155		384	0.026	0.034	0.014	0.032	0.0465	0.0185	0.022	0.036	0.012	0.028	0.045	0.013	0.027	0.04	0.02		384	0.02	0.034	0.012	0.022	0.042	0.008	0.024	0.038	0.0105
	385	0.022	0.035	0.014	0.024	0.0295	0.0125	0.018	0.0365	0.0135		385	0.026	0.033	0.014	0.032	0.0465	0.019	0.021	0.034	0.012	0.031	0.045	0.012	0.027	0.04	0.02		385	0.019	0.033	0.012	0.022	0.042	0.01	0.024	0.0375	0.012
	386	0.022	0.036	0.016	0.022	0.0295	0.013	0.018	0.036	0.0135		386	0.025	0.031	0.014	0.03	0.0465	0.0205	0.021	0.036	0.01	0.031	0.045	0.012	0.028	0.04	0.02		386	0.019	0.034	0.012	0.022	0.04	0.01	0.024	0.038	0.012
	387	0.02	0.037	0.016	0.022	0.0295	0.0125	0.018	0.0345	0.015		387	0.025	0.033	0.014	0.03	0.047	0.0205	0.02	0.036	0.014	0.029	0.044	0.013	0.027	0.036	0.02		387	0.018	0.034	0.012	0.022	0.04	0.01	0.024	0.038	0.012
	388	0.02	0.036	0.015	0.024	0.0295	0.012	0.016	0.0345	0.012		388	0.025	0.034	0.014	0.03	0.0465	0.02	0.021	0.034	0.014	0.028	0.044	0.013	0.027	0.036	0.02		388	0.017	0.035	0.011	0.022	0.04	0.01	0.024	0.037	0.012
	389	0.019	0.037	0.014	0.024	0.0315	0.012	0.018	0.033	0.0115		389	0.025	0.035	0.014	0.03	0.045	0.0185	0.02	0.034	0.012	0.03	0.043	0.013	0.026	0.036	0.02		389	0.017	0.035	0.013	0.022	0.04	0.01	0.024	0.0375	0.0105
	390	0.018	0.038	0.015	0.024	0.0315	0.0125	0.018	0.0335	0.0115		390	0.024	0.035	0.014	0.03	0.0435	0.019	0.021	0.03	0.01	0.03	0.042	0.013	0.025	0.036	0.02		390	0.017	0.034	0.014	0.022	0.04	0.01	0.024	0.037	0.0105
	391	0.019	0.039	0.016	0.024	0.032	0.0125	0.018	0.0335	0.0115		391	0.024	0.037	0.014	0.028	0.045	0.019	0.021	0.03	0.012	0.028	0.042	0.011	0.026	0.034	0.02		391	0.017	0.034	0.014	0.022	0.04	0.01	0.024	0.035	0.01
	392	0.019	0.037	0.015	0.022	0.032	0.0125	0.016	0.0335	0.0115		392	0.023	0.034	0.014	0.026	0.046	0.019	0.022	0.03	0.012	0.03	0.042	0.012	0.027	0.034	0.02		392	0.017	0.032	0.01	0.022	0.042	0.01	0.024	0.035	0.0105
	393	0.018	0.038	0.015	0.024	0.032	0.0125	0.016	0.032	0.013		393	0.023	0.035	0.014	0.026	0.046	0.0185	0.023	0.032	0.012	0.027	0.042	0.012	0.029	0.034	0.02		393	0.017	0.034	0.01	0.022	0.042	0.01	0.024	0.036	0.012
	394	0.018	0.039	0.015	0.024	0.0315	0.0125	0.018	0.0335	0.013		394	0.024	0.036	0.013	0.028	0.0455	0.0185	0.024	0.032	0.014	0.028	0.043	0.014	0.031	0.036	0.02		394	0.017	0.034	0.01	0.022	0.042	0.01	0.024	0.035	0.0105
	395	0.019	0.037	0.016	0.024	0.032	0.012	0.02	0.036	0.012		395	0.025	0.033	0.016	0.03	0.043	0.018	0.024	0.032	0.014	0.028	0.041	0.014	0.031	0.036	0.018		395	0.017	0.034	0.01	0.023	0.042	0.01	0.024	0.0355	0.012
	396	0.019	0.037	0.015	0.02	0.0315	0.012	0.02	0.0345	0.012		396	0.026	0.032	0.019	0.03	0.0425	0.018	0.027	0.032	0.014	0.027	0.044	0.015	0.031	0.034	0.018		396	0.017	0.034	0.009	0.024	0.042	0.01	0.024	0.0355	0.0105
	397	0.019	0.038	0.014	0.022	0.034	0.012	0.02	0.034	0.012		397	0.024	0.034	0.018	0.03	0.042	0.0185	0.027	0.032	0.014	0.025	0.044	0.015	0.03	0.038	0.016		397	0.019	0.034	0.009	0.024	0.042	0.01	0.024	0.0355	0.0105
	398	0.017	0.039	0.015	0.022	0.034	0.012	0.018	0.034	0.0115		398	0.025	0.034	0.019	0.026	0.043	0.0185	0.026	0.032	0.012	0.025	0.043	0.015	0.03	0.038	0.016		398	0.019	0.034	0.009	0.024	0.042	0.01	0.026	0.036	0.012
	399	0.019	0.038	0.014	0.022	0.036	0.012	0.018	0.0345	0.01		399	0.025	0.033	0.019	0.028	0.0475	0.0185	0.027	0.032	0.012	0.024	0.042	0.015	0.03	0.036	0.016		399	0.019	0.034	0.009	0.024	0.042	0.01	0.026	0.038	0.012
	400	0.021	0.043	0.014	0.022	0.036	0.012	0.018	0.035	0.0095		400	0.025	0.033	0.019	0.03	0.047	0.02	0.029	0.032	0.016	0.024	0.038	0.013	0.03	0.036	0.016		400	0.02	0.033	0.009	0.024	0.042	0.01	0.024	0.038	0.0105
	401	0.022	0.042	0.014	0.022	0.036	0.0125	0.02	0.0365	0.011		401	0.025	0.032	0.02	0.03	0.0475	0.02	0.029	0.032	0.016	0.024	0.037	0.013	0.032	0.038	0.016		401	0.02	0.031	0.009	0.024	0.042	0.01	0.024	0.036	0.0105
	402	0.022	0.041	0.014	0.022	0.036	0.013	0.02	0.038	0.011		402	0.025	0.032	0.02	0.03	0.048	0.02	0.029	0.032	0.018	0.024	0.04	0.013	0.032	0.042	0.016		402	0.02	0.03	0.009	0.024	0.042	0.01	0.024	0.036	0.012
	403	0.024	0.039	0.015	0.024	0.039	0.013	0.02	0.038	0.011		403	0.023	0.032	0.02	0.03	0.0475	0.02	0.03	0.034	0.018	0.024	0.041	0.012	0.032	0.044	0.018		403	0.018	0.03	0.006	0.024	0.042	0.01	0.024	0.034	0.0125
	404	0.025	0.04	0.015	0.024	0.039	0.013	0.024	0.0345	0.0135		404	0.024	0.032	0.02	0.03	0.049	0.022	0.031	0.032	0.022	0.024	0.042	0.012	0.031	0.044	0.018		404	0.019	0.028	0.004	0.023	0.044	0.01	0.022	0.033	0.012
	405	0.025	0.04	0.017	0.022	0.0375	0.013	0.024	0.0345	0.0135		405	0.024	0.032	0.02	0.03	0.0525	0.022	0.03	0.032	0.022	0.024	0.041	0.012	0.029	0.044	0.02		405	0.019	0.029	0.004	0.022	0.042	0.01	0.02	0.033	0.01
	406	0.024	0.04	0.018	0.024	0.0375	0.016	0.026	0.035	0.0135		406	0.024	0.033	0.02	0.03	0.053	0.0205	0.028	0.032	0.02	0.025	0.042	0.014	0.029	0.046	0.02		406	0.018	0.03	0.004	0.022	0.042	0.01	0.022	0.0345	0.01
	407	0.024	0.04	0.018	0.022	0.036	0.016	0.026	0.0335	0.0135		407	0.027	0.034	0.02	0.03	0.0535	0.021	0.028	0.032	0.02	0.026	0.042	0.014	0.029	0.048	0.02		407	0.019	0.03	0.005	0.022	0.042	0.01	0.022	0.0345	0.01
	408	0.024	0.039	0.017	0.022	0.036	0.016	0.026	0.0355	0.0135		408	0.027	0.035	0.02	0.03	0.0515	0.0205	0.028	0.032	0.02	0.025	0.041	0.013	0.029	0.048	0.022		408	0.019	0.03	0.005	0.022	0.042	0.012	0.022	0.035	0.01
	409	0.024	0.037	0.016	0.02	0.0375	0.016	0.026	0.038	0.012		409	0.026	0.036	0.02	0.03	0.0515	0.0205	0.029	0.034	0.02	0.025	0.04	0.014	0.03	0.052	0.018		409	0.018	0.029	0.005	0.022	0.044	0.012	0.022	0.035	0.0105
	410	0.026	0.038	0.014	0.02	0.036	0.016	0.026	0.0385	0.012		410	0.027	0.035	0.02	0.032	0.05	0.0205	0.029	0.032	0.02	0.025	0.042	0.013	0.031	0.05	0.018		410	0.016	0.03	0.006	0.022	0.042	0.012	0.02	0.0345	0.012
	411	0.025	0.037	0.014	0.02	0.036	0.0125	0.026	0.0385	0.012		411	0.027	0.036	0.02	0.03	0.0495	0.019	0.029	0.032	0.022	0.025	0.043	0.013	0.031	0.05	0.02		411	0.017	0.03	0.006	0.022	0.042	0.012	0.022	0.033	0.012
	412	0.025	0.037	0.016	0.018	0.036	0.0125	0.024	0.04	0.012		412	0.027	0.036	0.02	0.028	0.0475	0.019	0.029	0.034	0.022	0.025	0.041	0.013	0.032	0.052	0.02		412	0.017	0.032	0.013	0.022	0.042	0.012	0.022	0.0335	0.012
	413	0.027	0.037	0.017	0.018	0.036	0.012	0.024	0.042	0.0135		413	0.027	0.037	0.018	0.028	0.044	0.018	0.026	0.032	0.022	0.025	0.041	0.013	0.031	0.054	0.016		413	0.018	0.034	0.013	0.022	0.042	0.012	0.022	0.0335	0.012
	414	0.025	0.036	0.017	0.018	0.036	0.012	0.026	0.042	0.0135		414	0.027	0.038	0.017	0.028	0.043	0.0185	0.027	0.03	0.022	0.025	0.043	0.013	0.032	0.054	0.014		414	0.018	0.035	0.014	0.022	0.042	0.012	0.02	0.0335	0.0105
	415	0.025	0.036	0.016	0.018	0.034	0.01	0.026	0.0425	0.0135		415	0.028	0.037	0.013	0.028	0.0475	0.0185	0.028	0.03	0.022	0.025	0.042	0.011	0.034	0.06	0.016		415	0.018	0.034	0.014	0.022	0.042	0.012	0.02	0.0335	0.009
	416	0.027	0.038	0.018	0.018	0.034	0.01	0.026	0.0405	0.0135		416	0.027	0.037	0.016	0.028	0.046	0.0165	0.03	0.03	0.022	0.025	0.041	0.01	0.034	0.06	0.016		416	0.018	0.034	0.01	0.023	0.042	0.012	0.02	0.0335	0.008
	417	0.027	0.037	0.017	0.02	0.0355	0.01	0.024	0.042	0.013		417	0.027	0.038	0.02	0.03	0.049	0.0145	0.029	0.032	0.022	0.025	0.041	0.011	0.034	0.062	0.016		417	0.018	0.036	0.01	0.022	0.04	0.012	0.018	0.028	0.008
	418	0.028	0.036	0.017	0.02	0.0355	0.01	0.022	0.0425	0.013		418	0.028	0.039	0.021	0.032	0.048	0.0125	0.029	0.032	0.02	0.024	0.04	0.014	0.037	0.062	0.012		418	0.018	0.036	0.01	0.022	0.04	0.012	0.018	0.0295	0.008
	419	0.028	0.036	0.019	0.02	0.036	0.01	0.022	0.0425	0.013		419	0.028	0.039	0.02	0.032	0.0495	0.0125	0.029	0.034	0.02	0.023	0.04	0.014	0.039	0.064	0.012		419	0.018	0.035	0.009	0.022	0.04	0.01	0.018	0.0295	0.008
	420	0.026	0.036	0.019	0.02	0.036	0.012	0.024	0.044	0.013		420	0.028	0.04	0.02	0.032	0.0475	0.0125	0.027	0.036	0.02	0.025	0.044	0.014	0.041	0.064	0.012		420	0.017	0.036	0.009	0.022	0.04	0.01	0.02	0.0315	0.008
	421	0.027	0.037	0.019	0.018	0.036	0.012	0.024	0.042	0.013		421	0.028	0.04	0.02	0.03	0.0455	0.014	0.026	0.04	0.02	0.026	0.042	0.015	0.039	0.06	0.012		421	0.017	0.036	0.009	0.022	0.04	0.01	0.02	0.0315	0.008
	422	0.027	0.037	0.02	0.018	0.0355	0.0105	0.026	0.0405	0.013		422	0.025	0.038	0.02	0.03	0.0455	0.015	0.025	0.046	0.02	0.025	0.044	0.015	0.04	0.06	0.014		422	0.017	0.036	0.009	0.024	0.04	0.01	0.02	0.0315	0.008
	423	0.028	0.034	0.019	0.018	0.035	0.01	0.026	0.042	0.013		423	0.024	0.04	0.021	0.034	0.046	0.0135	0.025	0.048	0.02	0.027	0.044	0.016	0.039	0.06	0.014		423	0.017	0.037	0.008	0.024	0.04	0.01	0.018	0.0315	0.008
	424	0.029	0.035	0.02	0.018	0.035	0.01	0.026	0.041	0.0115		424	0.024	0.041	0.022	0.034	0.046	0.0135	0.025	0.048	0.016	0.027	0.043	0.018	0.039	0.064	0.014		424	0.017	0.035	0.008	0.022	0.04	0.01	0.018	0.0315	0.008
	425	0.03	0.037	0.02	0.018	0.035	0.01	0.026	0.0405	0.01		425	0.024	0.043	0.023	0.034	0.0455	0.012	0.027	0.05	0.016	0.026	0.043	0.018	0.039	0.064	0.014		425	0.017	0.034	0.007	0.022	0.04	0.01	0.018	0.0315	0.008
	426	0.03	0.036	0.02	0.018	0.035	0.01	0.026	0.042	0.01		426	0.025	0.041	0.022	0.034	0.0445	0.012	0.026	0.05	0.016	0.026	0.043	0.018	0.04	0.062	0.014		426	0.017	0.036	0.007	0.022	0.042	0.012	0.018	0.03	0.008
	427	0.029	0.036	0.02	0.022	0.035	0.01	0.026	0.0395	0.01		427	0.026	0.04	0.02	0.03	0.0445	0.012	0.025	0.05	0.016	0.026	0.043	0.018	0.041	0.062	0.016		427	0.015	0.035	0.007	0.022	0.042	0.012	0.018	0.0315	0.008
	428	0.029	0.039	0.021	0.022	0.0315	0.01	0.028	0.037	0.01		428	0.027	0.038	0.019	0.03	0.0445	0.012	0.025	0.052	0.016	0.026	0.044	0.018	0.041	0.062	0.016		428	0.015	0.035	0.007	0.022	0.044	0.01	0.018	0.032	0.008
	429	0.029	0.038	0.021	0.02	0.0315	0.01	0.028	0.0385	0.0115		429	0.027	0.037	0.02	0.03	0.041	0.0135	0.025	0.052	0.016	0.025	0.044	0.018	0.039	0.064	0.016		429	0.015	0.036	0.009	0.022	0.042	0.01	0.018	0.032	0.008
	430	0.03	0.038	0.02	0.022	0.0335	0.01	0.03	0.0365	0.0115		430	0.027	0.04	0.02	0.028	0.0395	0.0135	0.026	0.05	0.016	0.024	0.042	0.018	0.039	0.064	0.016		430	0.015	0.036	0.008	0.022	0.042	0.01	0.018	0.032	0.008
	431	0.03	0.038	0.02	0.022	0.033	0.01	0.03	0.036	0.0115		431	0.027	0.041	0.019	0.028	0.0395	0.015	0.027	0.048	0.016	0.025	0.041	0.018	0.04	0.064	0.018		431	0.015	0.037	0.008	0.022	0.042	0.01	0.018	0.035	0.008
	432	0.028	0.039	0.02	0.022	0.0335	0.0085	0.026	0.036	0.0095		432	0.027	0.042	0.019	0.028	0.041	0.015	0.026	0.046	0.016	0.024	0.042	0.018	0.04	0.066	0.018		432	0.015	0.038	0.007	0.022	0.042	0.01	0.016	0.0335	0.008
	433	0.027	0.04	0.023	0.022	0.0335	0.01	0.026	0.0375	0.0095		433	0.027	0.042	0.019	0.028	0.0425	0.016	0.026	0.046	0.016	0.024	0.042	0.017	0.04	0.062	0.018		433	0.015	0.037	0.006	0.022	0.042	0.01	0.016	0.034	0.008
	434	0.027	0.038	0.022	0.022	0.034	0.01	0.026	0.037	0.008		434	0.027	0.042	0.019	0.026	0.044	0.0145	0.026	0.05	0.016	0.025	0.044	0.017	0.04	0.06	0.018		434	0.015	0.037	0.006	0.022	0.04	0.01	0.018	0.036	0.008
	435	0.026	0.04	0.021	0.018	0.0335	0.01	0.026	0.037	0.008		435	0.027	0.041	0.019	0.026	0.044	0.0145	0.026	0.052	0.016	0.025	0.046	0.016	0.041	0.062	0.018		435	0.016	0.036	0.006	0.022	0.042	0.01	0.018	0.037	0.008
	436	0.027	0.042	0.02	0.018	0.033	0.01	0.026	0.0365	0.008		436	0.027	0.041	0.019	0.026	0.044	0.013	0.026	0.056	0.014	0.026	0.047	0.016	0.042	0.064	0.018		436	0.016	0.036	0.008	0.024	0.042	0.01	0.016	0.037	0.008
	437	0.027	0.042	0.021	0.018	0.0335	0.01	0.024	0.0365	0.008		437	0.026	0.041	0.019	0.024	0.045	0.0135	0.026	0.056	0.014	0.026	0.045	0.016	0.042	0.064	0.018		437	0.016	0.036	0.008	0.022	0.042	0.01	0.018	0.037	0.008
	438	0.026	0.042	0.021	0.018	0.033	0.01	0.024	0.036	0.008		438	0.025	0.039	0.019	0.024	0.0425	0.013	0.026	0.054	0.014	0.026	0.045	0.016	0.041	0.064	0.018		438	0.016	0.036	0.008	0.022	0.042	0.01	0.018	0.0385	0.008
	439	0.026	0.04	0.021	0.018	0.0315	0.01	0.026	0.036	0.008		439	0.024	0.039	0.019	0.024	0.0425	0.012	0.026	0.054	0.014	0.026	0.045	0.016	0.041	0.064	0.022		439	0.016	0.036	0.008	0.024	0.042	0.01	0.018	0.0375	0.008
	440	0.028	0.04	0.022	0.018	0.032	0.0085	0.028	0.0345	0.008		440	0.024	0.04	0.02	0.024	0.038	0.0105	0.026	0.052	0.016	0.026	0.048	0.015	0.04	0.064	0.022		440	0.016	0.035	0.008	0.024	0.042	0.01	0.018	0.0375	0.008
	441	0.027	0.038	0.022	0.018	0.032	0.01	0.028	0.035	0.0095		441	0.022	0.04	0.02	0.026	0.041	0.0105	0.026	0.052	0.02	0.026	0.049	0.016	0.04	0.06	0.022		441	0.016	0.032	0.008	0.024	0.042	0.01	0.018	0.039	0.008
	442	0.027	0.039	0.022	0.018	0.032	0.0105	0.028	0.035	0.0095		442	0.022	0.042	0.02	0.026	0.038	0.0105	0.029	0.052	0.02	0.025	0.048	0.016	0.041	0.06	0.02		442	0.017	0.032	0.008	0.022	0.042	0.01	0.018	0.0395	0.008
	443	0.026	0.04	0.022	0.018	0.032	0.009	0.028	0.035	0.01		443	0.022	0.042	0.019	0.026	0.0375	0.0105	0.028	0.052	0.02	0.027	0.046	0.015	0.042	0.056	0.02		443	0.017	0.037	0.008	0.022	0.044	0.01	0.018	0.041	0.0065
	444	0.026	0.039	0.022	0.02	0.0335	0.0105	0.024	0.037	0.0095		444	0.021	0.042	0.019	0.026	0.038	0.0105	0.028	0.054	0.02	0.026	0.045	0.015	0.042	0.056	0.02		444	0.017	0.037	0.008	0.022	0.044	0.01	0.018	0.0415	0.0065
	445	0.026	0.038	0.022	0.022	0.0335	0.0105	0.02	0.037	0.0095		445	0.021	0.041	0.018	0.026	0.0395	0.011	0.027	0.054	0.02	0.026	0.046	0.015	0.044	0.056	0.018		445	0.017	0.039	0.008	0.022	0.042	0.01	0.016	0.042	0.006
	446	0.025	0.038	0.022	0.02	0.0335	0.0105	0.02	0.0365	0.0095		446	0.021	0.038	0.018	0.026	0.0395	0.011	0.028	0.052	0.02	0.025	0.046	0.015	0.043	0.056	0.018		446	0.017	0.039	0.008	0.022	0.042	0.01	0.016	0.0435	0.006
	447	0.024	0.037	0.02	0.016	0.034	0.0085	0.02	0.036	0.008		447	0.024	0.036	0.019	0.028	0.04	0.011	0.027	0.052	0.018	0.025	0.049	0.016	0.04	0.056	0.018		447	0.015	0.039	0.008	0.022	0.044	0.01	0.016	0.0435	0.006
	448	0.024	0.036	0.02	0.016	0.032	0.0085	0.02	0.036	0.0095		448	0.024	0.035	0.018	0.026	0.0415	0.011	0.028	0.052	0.018	0.026	0.048	0.016	0.04	0.056	0.018		448	0.013	0.044	0.008	0.022	0.042	0.01	0.014	0.0455	0.006
	449	0.024	0.037	0.02	0.016	0.032	0.0085	0.02	0.0345	0.0095		449	0.024	0.035	0.021	0.022	0.0415	0.014	0.028	0.052	0.018	0.027	0.048	0.015	0.041	0.056	0.018		449	0.013	0.045	0.008	0.022	0.042	0.01	0.014	0.0455	0.006
	450	0.023	0.037	0.018	0.016	0.032	0.0085	0.02	0.0375	0.0095		450	0.024	0.035	0.022	0.022	0.041	0.0145	0.028	0.052	0.014	0.028	0.047	0.015	0.04	0.056	0.018		450	0.013	0.043	0.008	0.022	0.042	0.01	0.01	0.045	0.006
	451	0.024	0.037	0.018	0.016	0.032	0.0085	0.018	0.038	0.011		451	0.025	0.036	0.022	0.024	0.0375	0.014	0.028	0.052	0.016	0.029	0.046	0.015	0.039	0.054	0.018		451	0.013	0.043	0.008	0.022	0.042	0.01	0.01	0.047	0.0045
	452	0.023	0.038	0.018	0.016	0.0315	0.01	0.018	0.0385	0.011		452	0.026	0.036	0.022	0.024	0.038	0.0145	0.028	0.052	0.018	0.027	0.045	0.015	0.038	0.052	0.018		452	0.015	0.04	0.009	0.023	0.042	0.01	0.016	0.048	0.0045
	453	0.023	0.037	0.017	0.016	0.031	0.0105	0.018	0.037	0.011		453	0.025	0.036	0.024	0.028	0.038	0.0145	0.027	0.052	0.016	0.028	0.044	0.015	0.036	0.052	0.018		453	0.015	0.04	0.009	0.024	0.04	0.01	0.016	0.047	0.0045
	454	0.024	0.036	0.016	0.016	0.031	0.0105	0.018	0.036	0.0075		454	0.027	0.038	0.024	0.026	0.0355	0.0145	0.026	0.048	0.016	0.028	0.045	0.014	0.037	0.05	0.018		454	0.015	0.04	0.009	0.024	0.04	0.01	0.012	0.0495	0.006
	455	0.025	0.035	0.018	0.016	0.031	0.01	0.018	0.035	0.0075		455	0.03	0.039	0.025	0.026	0.0355	0.015	0.026	0.054	0.016	0.029	0.044	0.014	0.036	0.048	0.016		455	0.015	0.038	0.009	0.024	0.04	0.01	0.012	0.0475	0.006
	456	0.025	0.036	0.019	0.018	0.031	0.0085	0.02	0.0365	0.0075		456	0.029	0.041	0.025	0.026	0.0375	0.0145	0.025	0.054	0.016	0.027	0.044	0.015	0.036	0.05	0.016		456	0.015	0.036	0.01	0.024	0.04	0.01	0.012	0.046	0.006
	457	0.025	0.036	0.018	0.02	0.031	0.0085	0.02	0.0385	0.0075		457	0.03	0.041	0.026	0.028	0.037	0.0145	0.024	0.052	0.016	0.027	0.044	0.015	0.038	0.05	0.016		457	0.014	0.036	0.008	0.024	0.04	0.01	0.014	0.0455	0.006
	458	0.024	0.036	0.018	0.02	0.031	0.009	0.018	0.04	0.008		458	0.032	0.041	0.026	0.028	0.0355	0.0145	0.024	0.052	0.018	0.027	0.045	0.016	0.041	0.052	0.02		458	0.014	0.036	0.008	0.024	0.04	0.01	0.014	0.0455	0.006
	459	0.024	0.036	0.018	0.02	0.0305	0.009	0.018	0.0405	0.0075		459	0.033	0.043	0.026	0.028	0.0355	0.0145	0.026	0.052	0.016	0.027	0.046	0.016	0.04	0.05	0.02		459	0.012	0.035	0.008	0.024	0.04	0.01	0.012	0.0455	0.006
	460	0.026	0.036	0.018	0.02	0.0275	0.011	0.018	0.0405	0.0075		460	0.033	0.043	0.025	0.028	0.0375	0.0145	0.029	0.052	0.016	0.026	0.045	0.018	0.04	0.052	0.02		460	0.012	0.034	0.008	0.024	0.04	0.01	0.014	0.0455	0.0045
	461	0.026	0.036	0.019	0.022	0.0275	0.011	0.018	0.039	0.008		461	0.034	0.045	0.025	0.028	0.0375	0.0145	0.029	0.052	0.016	0.027	0.044	0.018	0.043	0.052	0.022		461	0.011	0.034	0.008	0.024	0.04	0.01	0.014	0.045	0.0045
	462	0.026	0.036	0.019	0.022	0.031	0.011	0.018	0.041	0.0095		462	0.033	0.045	0.025	0.028	0.037	0.0145	0.028	0.05	0.018	0.027	0.044	0.018	0.042	0.054	0.022		462	0.011	0.033	0.008	0.024	0.04	0.01	0.014	0.045	0.0045
	463	0.026	0.035	0.019	0.02	0.0315	0.011	0.018	0.04	0.009		463	0.033	0.046	0.026	0.028	0.036	0.0145	0.027	0.05	0.018	0.028	0.044	0.018	0.044	0.058	0.022		463	0.011	0.029	0.007	0.024	0.04	0.01	0.014	0.0435	0.0045
	464	0.026	0.037	0.019	0.02	0.03	0.011	0.018	0.0405	0.0075		464	0.033	0.047	0.025	0.028	0.0375	0.0145	0.026	0.05	0.018	0.028	0.044	0.017	0.044	0.058	0.022		464	0.011	0.028	0.006	0.024	0.04	0.01	0.014	0.042	0.0045
	465	0.026	0.039	0.019	0.022	0.03	0.011	0.02	0.04	0.008		465	0.033	0.047	0.024	0.028	0.0375	0.0145	0.025	0.048	0.016	0.028	0.045	0.016	0.044	0.052	0.022		465	0.011	0.028	0.006	0.024	0.038	0.01	0.014	0.04	0.006
	466	0.025	0.039	0.019	0.022	0.0295	0.0105	0.02	0.04	0.008		466	0.034	0.05	0.022	0.028	0.037	0.0145	0.025	0.048	0.014	0.027	0.044	0.016	0.045	0.056	0.022		466	0.011	0.027	0.007	0.024	0.038	0.012	0.014	0.038	0.006
	467	0.026	0.038	0.02	0.018	0.0295	0.0085	0.02	0.04	0.0095		467	0.034	0.049	0.021	0.028	0.0365	0.014	0.025	0.046	0.014	0.025	0.044	0.016	0.043	0.056	0.018		467	0.011	0.027	0.007	0.024	0.038	0.01	0.014	0.0375	0.0065
	468	0.027	0.04	0.021	0.022	0.031	0.0085	0.02	0.0405	0.0095		468	0.034	0.049	0.02	0.026	0.0345	0.014	0.025	0.046	0.016	0.025	0.044	0.015	0.042	0.052	0.02		468	0.011	0.027	0.007	0.024	0.038	0.01	0.014	0.0375	0.0065
	469	0.028	0.037	0.022	0.022	0.0325	0.0085	0.02	0.0425	0.011		469	0.034	0.048	0.02	0.026	0.0345	0.014	0.023	0.044	0.016	0.023	0.045	0.015	0.041	0.048	0.02		469	0.012	0.027	0.007	0.025	0.038	0.01	0.014	0.036	0.0065
	470	0.028	0.036	0.022	0.022	0.0345	0.0085	0.02	0.041	0.011		470	0.034	0.052	0.02	0.026	0.035	0.014	0.025	0.044	0.016	0.024	0.045	0.015	0.04	0.048	0.02		470	0.011	0.027	0.007	0.025	0.038	0.01	0.014	0.035	0.006
	471	0.028	0.037	0.022	0.022	0.035	0.01	0.022	0.041	0.011		471	0.035	0.051	0.023	0.024	0.035	0.014	0.025	0.04	0.016	0.023	0.045	0.015	0.041	0.048	0.024		471	0.011	0.026	0.007	0.024	0.038	0.01	0.014	0.032	0.006
	472	0.028	0.037	0.021	0.024	0.035	0.01	0.024	0.0395	0.0125		472	0.035	0.053	0.025	0.024	0.035	0.014	0.028	0.04	0.016	0.022	0.043	0.016	0.042	0.048	0.024		472	0.011	0.025	0.007	0.024	0.038	0.01	0.014	0.032	0.006
	473	0.027	0.039	0.021	0.024	0.034	0.01	0.024	0.039	0.012		473	0.035	0.048	0.025	0.022	0.0345	0.014	0.028	0.04	0.016	0.024	0.043	0.015	0.042	0.052	0.026		473	0.011	0.024	0.007	0.026	0.038	0.008	0.016	0.0335	0.0065
	474	0.029	0.038	0.021	0.026	0.0335	0.01	0.024	0.0405	0.012		474	0.036	0.046	0.024	0.022	0.0355	0.014	0.028	0.04	0.018	0.023	0.043	0.014	0.039	0.054	0.026		474	0.011	0.024	0.006	0.024	0.038	0.01	0.016	0.0335	0.006
	475	0.029	0.037	0.022	0.024	0.034	0.0105	0.024	0.039	0.012		475	0.035	0.046	0.023	0.022	0.0355	0.014	0.028	0.038	0.018	0.023	0.042	0.015	0.04	0.054	0.028		475	0.014	0.024	0.007	0.024	0.038	0.01	0.016	0.032	0.006
	476	0.029	0.038	0.022	0.024	0.0335	0.0105	0.024	0.0385	0.0105		476	0.034	0.045	0.023	0.022	0.0355	0.014	0.028	0.044	0.018	0.023	0.042	0.015	0.041	0.05	0.028		476	0.014	0.021	0.006	0.024	0.038	0.01	0.016	0.0275	0.006
	477	0.03	0.039	0.022	0.024	0.0335	0.0105	0.024	0.0385	0.0105		477	0.034	0.045	0.024	0.022	0.0355	0.014	0.028	0.046	0.018	0.024	0.041	0.014	0.041	0.05	0.028		477	0.014	0.02	0.006	0.024	0.038	0.01	0.014	0.0275	0.006
	478	0.029	0.038	0.022	0.024	0.0335	0.0105	0.024	0.0355	0.0115		478	0.036	0.045	0.022	0.022	0.036	0.012	0.027	0.048	0.018	0.025	0.04	0.014	0.045	0.05	0.03		478	0.014	0.021	0.007	0.023	0.038	0.01	0.014	0.024	0.0065
	479	0.03	0.04	0.021	0.024	0.033	0.0105	0.026	0.034	0.0115		479	0.036	0.044	0.021	0.022	0.039	0.012	0.027	0.052	0.018	0.025	0.039	0.014	0.044	0.056	0.03		479	0.012	0.019	0.006	0.022	0.038	0.01	0.014	0.024	0.0065
	480	0.03	0.039	0.021	0.024	0.03	0.0105	0.028	0.0355	0.0115		480	0.037	0.043	0.02	0.022	0.0405	0.0085	0.024	0.05	0.02	0.025	0.04	0.015	0.046	0.056	0.03		480	0.013	0.018	0.006	0.022	0.038	0.01	0.014	0.0255	0.0065
	481	0.031	0.04	0.02	0.024	0.03	0.0105	0.026	0.037	0.0115		481	0.036	0.04	0.02	0.022	0.0405	0.0065	0.023	0.05	0.02	0.026	0.04	0.015	0.045	0.056	0.03		481	0.013	0.018	0.005	0.022	0.038	0.01	0.014	0.0255	0.005
	482	0.031	0.041	0.02	0.024	0.0335	0.0105	0.028	0.0375	0.0115		482	0.037	0.04	0.019	0.022	0.0415	0.0065	0.023	0.05	0.02	0.025	0.041	0.015	0.041	0.054	0.03		482	0.013	0.017	0.005	0.022	0.036	0.01	0.014	0.0255	0.0045
	483	0.03	0.041	0.021	0.022	0.035	0.0105	0.028	0.037	0.0115		483	0.035	0.04	0.019	0.018	0.04	0.0065	0.023	0.05	0.02	0.024	0.04	0.017	0.042	0.054	0.03		483	0.012	0.017	0.007	0.022	0.038	0.01	0.014	0.0255	0.004
	484	0.033	0.042	0.021	0.024	0.035	0.0105	0.028	0.037	0.0115		484	0.035	0.043	0.019	0.018	0.039	0.0065	0.023	0.046	0.02	0.024	0.041	0.017	0.043	0.054	0.03		484	0.011	0.016	0.008	0.022	0.036	0.01	0.014	0.0255	0.0025
	485	0.032	0.042	0.02	0.026	0.0355	0.012	0.028	0.037	0.0115		485	0.034	0.043	0.019	0.018	0.044	0.0065	0.023	0.046	0.018	0.024	0.041	0.018	0.043	0.054	0.03		485	0.011	0.016	0.008	0.02	0.036	0.01	0.014	0.0255	0.0045
	486	0.032	0.043	0.02	0.026	0.0355	0.012	0.028	0.037	0.0115		486	0.033	0.044	0.019	0.018	0.044	0.0065	0.023	0.046	0.018	0.024	0.041	0.019	0.042	0.054	0.03		486	0.009	0.015	0.007	0.022	0.036	0.008	0.014	0.0285	0.0045
	487	0.032	0.044	0.02	0.026	0.0355	0.009	0.028	0.0375	0.0115		487	0.031	0.043	0.019	0.018	0.0455	0.0065	0.024	0.046	0.02	0.024	0.042	0.019	0.042	0.058	0.03		487	0.01	0.015	0.008	0.022	0.036	0.008	0.014	0.0285	0.0045
	488	0.033	0.044	0.019	0.026	0.036	0.009	0.028	0.0365	0.0115		488	0.032	0.043	0.018	0.02	0.047	0.0045	0.025	0.044	0.02	0.025	0.044	0.02	0.044	0.058	0.03		488	0.01	0.015	0.008	0.022	0.036	0.008	0.016	0.024	0.0045
	489	0.031	0.044	0.017	0.026	0.036	0.0085	0.028	0.0345	0.0115		489	0.032	0.043	0.016	0.02	0.0465	0.0045	0.025	0.044	0.02	0.024	0.044	0.02	0.044	0.06	0.03		489	0.01	0.016	0.005	0.022	0.036	0.006	0.016	0.0255	0.0045
	490	0.031	0.044	0.014	0.028	0.0375	0.0085	0.026	0.035	0.0115		490	0.032	0.042	0.015	0.02	0.045	0.005	0.024	0.044	0.02	0.024	0.04	0.019	0.042	0.062	0.03		490	0.011	0.017	0.005	0.022	0.036	0.006	0.016	0.0255	0.0045
	491	0.032	0.043	0.015	0.028	0.0375	0.008	0.028	0.037	0.0115		491	0.034	0.041	0.015	0.014	0.0455	0.005	0.025	0.044	0.02	0.024	0.041	0.019	0.042	0.062	0.032		491	0.012	0.017	0.005	0.024	0.036	0.006	0.016	0.0255	0.004
	492	0.034	0.044	0.015	0.028	0.0375	0.008	0.028	0.0385	0.0115		492	0.032	0.041	0.017	0.014	0.0445	0.005	0.026	0.046	0.02	0.025	0.04	0.018	0.043	0.062	0.03		492	0.012	0.017	0.007	0.022	0.036	0.008	0.016	0.024	0.004
	493	0.034	0.044	0.016	0.028	0.037	0.008	0.03	0.038	0.01		493	0.033	0.041	0.018	0.012	0.0465	0.005	0.023	0.04	0.018	0.025	0.04	0.018	0.043	0.062	0.028		493	0.012	0.017	0.009	0.022	0.038	0.006	0.016	0.0255	0.004
	494	0.032	0.045	0.016	0.026	0.034	0.0065	0.028	0.038	0.01		494	0.033	0.041	0.018	0.012	0.048	0.0045	0.025	0.042	0.018	0.025	0.04	0.018	0.044	0.062	0.028		494	0.012	0.018	0.009	0.022	0.038	0.008	0.014	0.024	0.004
	495	0.032	0.045	0.016	0.026	0.036	0.0065	0.028	0.0365	0.011		495	0.032	0.041	0.019	0.01	0.045	0.0045	0.024	0.042	0.018	0.026	0.04	0.018	0.039	0.064	0.028		495	0.013	0.017	0.009	0.024	0.038	0.008	0.014	0.024	0.004
	496	0.032	0.044	0.017	0.026	0.0395	0.0065	0.026	0.0365	0.011		496	0.034	0.042	0.019	0.01	0.0445	0.006	0.023	0.042	0.018	0.026	0.041	0.018	0.04	0.066	0.026		496	0.015	0.017	0.009	0.024	0.038	0.008	0.014	0.024	0.004
	497	0.034	0.044	0.017	0.026	0.0395	0.0065	0.024	0.0385	0.011		497	0.03	0.043	0.021	0.01	0.045	0.0045	0.023	0.042	0.018	0.025	0.041	0.018	0.04	0.066	0.026		497	0.013	0.019	0.01	0.024	0.038	0.006	0.014	0.024	0.004
	498	0.035	0.045	0.017	0.028	0.04	0.0065	0.024	0.037	0.011		498	0.03	0.044	0.024	0.01	0.045	0.0045	0.022	0.04	0.018	0.024	0.04	0.018	0.04	0.066	0.028		498	0.013	0.019	0.01	0.024	0.038	0.006	0.014	0.024	0.004
	499	0.034	0.045	0.017	0.028	0.0415	0.0065	0.024	0.037	0.0115		499	0.03	0.043	0.024	0.012	0.0455	0.006	0.023	0.036	0.016	0.024	0.041	0.017	0.04	0.064	0.028		499	0.013	0.019	0.01	0.024	0.04	0.006	0.014	0.024	0.004
	500	0.034	0.045	0.017	0.028	0.042	0.0065	0.024	0.0385	0.0115		500	0.03	0.041	0.024	0.012	0.045	0.006	0.024	0.038	0.016	0.024	0.041	0.017	0.04	0.064	0.026		500	0.013	0.018	0.01	0.024	0.04	0.006	0.016	0.0255	0.004
	501	0.035	0.046	0.016	0.028	0.044	0.006	0.022	0.038	0.0115		501	0.031	0.042	0.022	0.014	0.044	0.006	0.024	0.046	0.016	0.024	0.038	0.018	0.041	0.064	0.026		501	0.012	0.016	0.01	0.024	0.038	0.006	0.014	0.0255	0.004
	502	0.034	0.046	0.016	0.028	0.044	0.006	0.026	0.0365	0.012		502	0.03	0.043	0.023	0.014	0.044	0.006	0.024	0.048	0.016	0.024	0.037	0.017	0.041	0.064	0.026		502	0.012	0.014	0.011	0.024	0.04	0.006	0.014	0.026	0.006
	503	0.034	0.046	0.016	0.028	0.044	0.0065	0.024	0.035	0.014		503	0.029	0.044	0.022	0.014	0.043	0.0065	0.024	0.048	0.016	0.024	0.036	0.017	0.041	0.064	0.03		503	0.012	0.016	0.011	0.024	0.04	0.008	0.014	0.026	0.006
	504	0.031	0.046	0.016	0.028	0.0455	0.0065	0.024	0.035	0.0135		504	0.028	0.042	0.021	0.016	0.042	0.008	0.024	0.046	0.016	0.024	0.036	0.018	0.04	0.064	0.032		504	0.013	0.017	0.01	0.024	0.042	0.006	0.012	0.0275	0.006
	505	0.028	0.046	0.016	0.028	0.044	0.0065	0.024	0.0335	0.012		505	0.028	0.042	0.019	0.016	0.04	0.008	0.025	0.044	0.016	0.023	0.035	0.018	0.038	0.066	0.032		505	0.012	0.018	0.01	0.026	0.042	0.006	0.012	0.028	0.006
	506	0.028	0.046	0.016	0.028	0.044	0.0065	0.024	0.033	0.0135		506	0.029	0.042	0.018	0.016	0.04	0.0065	0.025	0.04	0.016	0.024	0.035	0.018	0.038	0.064	0.032		506	0.012	0.018	0.01	0.025	0.042	0.006	0.012	0.0295	0.006
	507	0.028	0.045	0.016	0.028	0.044	0.007	0.022	0.032	0.013		507	0.027	0.042	0.017	0.016	0.0375	0.0065	0.025	0.04	0.014	0.024	0.034	0.018	0.037	0.064	0.032		507	0.011	0.019	0.01	0.024	0.042	0.006	0.012	0.0295	0.006
	508	0.029	0.044	0.016	0.026	0.0435	0.007	0.022	0.0325	0.0115		508	0.025	0.041	0.016	0.014	0.0385	0.0065	0.025	0.04	0.014	0.024	0.033	0.018	0.037	0.064	0.026		508	0.012	0.019	0.01	0.024	0.042	0.006	0.012	0.031	0.006
	509	0.03	0.043	0.015	0.026	0.0435	0.0065	0.022	0.031	0.0115		509	0.025	0.041	0.015	0.012	0.038	0.0065	0.025	0.038	0.014	0.022	0.033	0.018	0.035	0.06	0.026		509	0.012	0.019	0.01	0.024	0.042	0.006	0.012	0.0355	0.006
	510	0.031	0.041	0.015	0.024	0.0435	0.0065	0.022	0.031	0.0115		510	0.026	0.04	0.014	0.016	0.038	0.0065	0.023	0.038	0.014	0.022	0.033	0.018	0.033	0.058	0.022		510	0.012	0.02	0.01	0.024	0.042	0.006	0.012	0.0375	0.006
	511	0.031	0.041	0.015	0.024	0.0435	0.0065	0.02	0.031	0.0115		511	0.028	0.039	0.013	0.016	0.035	0.0065	0.023	0.04	0.014	0.022	0.031	0.017	0.033	0.058	0.02		511	0.012	0.022	0.01	0.024	0.044	0.008	0.012	0.038	0.006
	512	0.029	0.04	0.015	0.022	0.0435	0.0065	0.018	0.0295	0.011		512	0.028	0.041	0.012	0.016	0.0345	0.007	0.022	0.04	0.014	0.023	0.033	0.014	0.033	0.056	0.018		512	0.012	0.022	0.01	0.024	0.044	0.01	0.012	0.039	0.006
	513	0.028	0.04	0.014	0.022	0.0445	0.0065	0.018	0.0295	0.011		513	0.029	0.041	0.012	0.016	0.034	0.0045	0.022	0.042	0.014	0.023	0.033	0.017	0.033	0.052	0.018		513	0.012	0.022	0.009	0.024	0.044	0.01	0.014	0.042	0.006
	514	0.028	0.04	0.014	0.022	0.0425	0.0065	0.018	0.028	0.011		514	0.029	0.042	0.011	0.016	0.032	0.0045	0.025	0.042	0.01	0.023	0.038	0.017	0.032	0.052	0.018		514	0.012	0.022	0.009	0.024	0.044	0.01	0.014	0.043	0.006
	515	0.028	0.041	0.014	0.022	0.041	0.0065	0.018	0.0275	0.01		515	0.03	0.041	0.011	0.018	0.032	0.0025	0.026	0.044	0.008	0.025	0.038	0.014	0.032	0.05	0.018		515	0.013	0.022	0.011	0.024	0.044	0.01	0.014	0.043	0.006
	516	0.028	0.042	0.013	0.02	0.038	0.0065	0.018	0.0275	0.01		516	0.033	0.041	0.011	0.02	0.0315	0.0025	0.025	0.042	0.008	0.025	0.039	0.014	0.032	0.044	0.018		516	0.013	0.023	0.011	0.024	0.044	0.01	0.014	0.0445	0.006
	517	0.028	0.04	0.013	0.02	0.0375	0.0065	0.018	0.031	0.0095		517	0.033	0.041	0.011	0.018	0.0315	0.0045	0.025	0.04	0.01	0.026	0.039	0.015	0.033	0.046	0.018		517	0.013	0.024	0.011	0.026	0.042	0.01	0.014	0.0455	0.006
	518	0.028	0.04	0.01	0.02	0.037	0.0065	0.018	0.0295	0.0095		518	0.033	0.04	0.012	0.016	0.0305	0.0045	0.026	0.04	0.008	0.026	0.04	0.016	0.032	0.048	0.018		518	0.015	0.024	0.01	0.026	0.042	0.01	0.016	0.0475	0.006
	519	0.025	0.043	0.01	0.02	0.0395	0.0065	0.016	0.027	0.009		519	0.033	0.041	0.012	0.018	0.0305	0.0045	0.026	0.036	0.008	0.026	0.039	0.014	0.031	0.048	0.014		519	0.016	0.023	0.01	0.026	0.042	0.01	0.016	0.0485	0.006
	520	0.025	0.041	0.01	0.02	0.0425	0.0065	0.016	0.0265	0.009		520	0.031	0.038	0.012	0.018	0.031	0.0045	0.026	0.036	0.008	0.026	0.039	0.014	0.031	0.048	0.014		520	0.018	0.023	0.012	0.026	0.044	0.01	0.016	0.047	0.006
	521	0.025	0.041	0.009	0.02	0.0415	0.0065	0.014	0.0265	0.009		521	0.031	0.038	0.011	0.018	0.031	0.0045	0.026	0.038	0.008	0.026	0.041	0.013	0.026	0.046	0.014		521	0.018	0.023	0.011	0.026	0.042	0.01	0.016	0.0465	0.006
	522	0.025	0.041	0.01	0.02	0.0405	0.005	0.016	0.026	0.0085		522	0.03	0.038	0.011	0.016	0.032	0.0045	0.026	0.038	0.008	0.026	0.041	0.013	0.023	0.048	0.012		522	0.019	0.023	0.013	0.026	0.04	0.01	0.016	0.045	0.0065
	523	0.025	0.041	0.01	0.018	0.04	0.0045	0.016	0.026	0.007		523	0.029	0.038	0.011	0.016	0.032	0.0045	0.026	0.038	0.006	0.026	0.041	0.011	0.021	0.048	0.012		523	0.019	0.023	0.015	0.026	0.04	0.01	0.016	0.048	0.0065
	524	0.025	0.041	0.012	0.018	0.041	0.0045	0.016	0.026	0.007		524	0.028	0.037	0.011	0.016	0.0315	0.0045	0.028	0.038	0.006	0.026	0.041	0.01	0.021	0.048	0.012		524	0.019	0.023	0.016	0.026	0.042	0.01	0.018	0.0495	0.0065
	525	0.025	0.042	0.013	0.018	0.0405	0.0045	0.016	0.0265	0.0055		525	0.03	0.037	0.011	0.014	0.0295	0.0045	0.029	0.038	0.006	0.026	0.039	0.009	0.02	0.048	0.01		525	0.02	0.023	0.017	0.026	0.042	0.01	0.018	0.045	0.0065
	526	0.025	0.041	0.014	0.014	0.039	0.0045	0.016	0.0265	0.0055		526	0.029	0.037	0.011	0.014	0.0315	0.0045	0.026	0.032	0.006	0.025	0.039	0.009	0.02	0.046	0.01		526	0.021	0.026	0.018	0.026	0.042	0.01	0.018	0.0455	0.0065
	527	0.024	0.042	0.014	0.016	0.0345	0.0045	0.016	0.028	0.004		527	0.029	0.04	0.012	0.014	0.0315	0.0045	0.024	0.032	0.006	0.025	0.038	0.009	0.018	0.046	0.01		527	0.022	0.028	0.018	0.026	0.042	0.01	0.018	0.042	0.0065
	528	0.026	0.04	0.015	0.016	0.036	0.0045	0.016	0.028	0.0035		528	0.029	0.04	0.011	0.014	0.032	0.0045	0.022	0.034	0.006	0.025	0.038	0.009	0.019	0.04	0.01		528	0.022	0.03	0.017	0.028	0.042	0.01	0.018	0.041	0.007
	529	0.025	0.041	0.015	0.016	0.036	0.006	0.016	0.0265	0.002		529	0.028	0.039	0.009	0.014	0.032	0.0045	0.02	0.032	0.006	0.024	0.037	0.01	0.017	0.04	0.01		529	0.022	0.032	0.018	0.028	0.042	0.01	0.022	0.044	0.007
	530	0.025	0.041	0.016	0.016	0.036	0.006	0.016	0.0265	0.002		530	0.026	0.039	0.008	0.014	0.0335	0.0045	0.02	0.032	0.004	0.023	0.038	0.01	0.018	0.038	0.008		530	0.022	0.032	0.017	0.026	0.042	0.01	0.022	0.044	0.0065
	531	0.024	0.043	0.015	0.012	0.036	0.006	0.016	0.0265	0.002		531	0.024	0.04	0.008	0.012	0.0335	0.0025	0.02	0.03	0.004	0.022	0.04	0.009	0.017	0.038	0.004		531	0.022	0.032	0.017	0.026	0.042	0.01	0.022	0.0445	0.008
	532	0.024	0.043	0.014	0.012	0.036	0.006	0.016	0.026	0.002		532	0.022	0.039	0.011	0.01	0.032	0.0025	0.02	0.03	0.004	0.022	0.04	0.009	0.017	0.036	0.004		532	0.022	0.032	0.018	0.026	0.042	0.01	0.022	0.046	0.008
	533	0.024	0.039	0.013	0.012	0.0365	0.006	0.014	0.0265	0.002		533	0.022	0.039	0.011	0.012	0.032	0.0025	0.02	0.03	0.006	0.022	0.039	0.009	0.017	0.038	0.004		533	0.023	0.035	0.017	0.027	0.042	0.01	0.024	0.046	0.008
	534	0.023	0.039	0.011	0.012	0.041	0.006	0.014	0.028	0.002		534	0.022	0.038	0.01	0.014	0.0305	0.0025	0.02	0.03	0.006	0.022	0.039	0.009	0.017	0.038	0.004		534	0.024	0.036	0.015	0.027	0.042	0.01	0.026	0.046	0.0085
	535	0.023	0.039	0.01	0.01	0.039	0.006	0.014	0.028	0.002		535	0.022	0.037	0.01	0.014	0.0255	0.0025	0.019	0.03	0.006	0.023	0.038	0.009	0.017	0.036	0.004		535	0.024	0.038	0.015	0.027	0.044	0.01	0.028	0.043	0.008
	536	0.025	0.039	0.009	0.016	0.0385	0.006	0.014	0.028	0.002		536	0.02	0.04	0.01	0.014	0.0255	0.0025	0.019	0.03	0.006	0.024	0.037	0.01	0.017	0.032	0.004		536	0.024	0.039	0.015	0.028	0.044	0.01	0.028	0.0435	0.008
	537	0.024	0.039	0.009	0.016	0.0385	0.006	0.01	0.0265	0.002		537	0.02	0.04	0.01	0.014	0.0255	0.0025	0.018	0.028	0.006	0.022	0.038	0.009	0.018	0.032	0.004		537	0.024	0.039	0.013	0.028	0.044	0.01	0.028	0.043	0.01
	538	0.026	0.038	0.009	0.016	0.0355	0.006	0.01	0.028	0.002		538	0.02	0.039	0.01	0.012	0.0295	0.0025	0.018	0.026	0.004	0.023	0.036	0.008	0.018	0.032	0.002		538	0.025	0.039	0.014	0.026	0.044	0.012	0.028	0.043	0.01
	539	0.026	0.037	0.009	0.016	0.0325	0.006	0.01	0.0265	0.002		539	0.021	0.039	0.009	0.012	0.0295	0.0025	0.015	0.028	0.004	0.023	0.038	0.01	0.019	0.03	0		539	0.026	0.038	0.014	0.026	0.044	0.012	0.028	0.0435	0.01
	540	0.025	0.036	0.009	0.014	0.0325	0.006	0.01	0.0265	0.002		540	0.022	0.038	0.009	0.012	0.0295	0.0025	0.013	0.028	0.004	0.023	0.038	0.01	0.019	0.028	0		540	0.027	0.038	0.012	0.026	0.044	0.012	0.03	0.044	0.0105
	541	0.024	0.037	0.008	0.012	0.0325	0.006	0.01	0.026	0.002		541	0.022	0.037	0.009	0.012	0.0295	0.0025	0.013	0.028	0.004	0.023	0.035	0.01	0.02	0.028	0		541	0.027	0.038	0.012	0.027	0.044	0.012	0.03	0.0435	0.01
	542	0.024	0.034	0.008	0.012	0.0325	0.006	0.01	0.026	0.002		542	0.023	0.039	0.009	0.012	0.026	0.0025	0.013	0.026	0.004	0.023	0.035	0.01	0.018	0.028	0		542	0.025	0.038	0.012	0.026	0.044	0.012	0.03	0.0455	0.0105
	543	0.023	0.034	0.008	0.012	0.031	0.006	0.012	0.026	0.002		543	0.023	0.04	0.008	0.012	0.026	0.004	0.013	0.026	0.004	0.023	0.036	0.01	0.018	0.028	0		543	0.023	0.038	0.012	0.028	0.044	0.012	0.03	0.045	0.012
	544	0.022	0.032	0.007	0.012	0.031	0.006	0.014	0.026	0.002		544	0.023	0.041	0.008	0.012	0.026	0.004	0.013	0.026	0.004	0.023	0.038	0.01	0.017	0.026	0		544	0.023	0.038	0.014	0.027	0.044	0.012	0.03	0.0455	0.012
	545	0.022	0.032	0.007	0.01	0.031	0.006	0.014	0.026	0.002		545	0.022	0.042	0.007	0.012	0.026	0.004	0.013	0.026	0.004	0.024	0.038	0.011	0.017	0.028	0		545	0.025	0.038	0.014	0.028	0.044	0.012	0.03	0.0455	0.012
	546	0.022	0.031	0.008	0.012	0.031	0.006	0.014	0.026	0.002		546	0.021	0.043	0.007	0.01	0.026	0.004	0.011	0.024	0.004	0.022	0.038	0.01	0.016	0.028	0		546	0.025	0.038	0.014	0.028	0.044	0.012	0.03	0.0455	0.012
	547	0.02	0.03	0.009	0.012	0.034	0.006	0.014	0.0245	0.002		547	0.022	0.042	0.006	0.014	0.0255	0.004	0.012	0.024	0.004	0.022	0.041	0.01	0.018	0.026	0		547	0.024	0.036	0.012	0.028	0.044	0.012	0.03	0.044	0.0125
	548	0.021	0.028	0.01	0.012	0.036	0.0065	0.014	0.0245	0.002		548	0.022	0.043	0.006	0.014	0.029	0.004	0.014	0.024	0.004	0.021	0.043	0.01	0.018	0.026	0		548	0.025	0.036	0.012	0.028	0.044	0.014	0.03	0.0435	0.0125
	549	0.021	0.028	0.01	0.01	0.0345	0.006	0.012	0.024	0.0035		549	0.022	0.042	0.005	0.014	0.0285	0.004	0.013	0.026	0.008	0.02	0.042	0.01	0.017	0.028	0		549	0.026	0.036	0.012	0.028	0.044	0.014	0.028	0.043	0.0125
	550	0.021	0.028	0.009	0.01	0.0345	0.006	0.01	0.0225	0.0035		550	0.022	0.042	0.008	0.018	0.0295	0.004	0.012	0.024	0.008	0.02	0.043	0.01	0.016	0.028	0		550	0.026	0.036	0.013	0.028	0.044	0.014	0.028	0.038	0.0125
	551	0.021	0.027	0.012	0.01	0.0335	0.006	0.012	0.022	0.0035		551	0.022	0.041	0.009	0.018	0.029	0.004	0.013	0.026	0.008	0.02	0.042	0.01	0.015	0.028	0		551	0.026	0.037	0.014	0.027	0.046	0.014	0.022	0.038	0.0125
	552	0.02	0.027	0.013	0.012	0.0335	0.006	0.012	0.02	0.0035		552	0.021	0.037	0.009	0.016	0.028	0.004	0.014	0.024	0.008	0.019	0.042	0.01	0.016	0.024	0.002		552	0.026	0.036	0.014	0.027	0.046	0.012	0.022	0.0375	0.0105
	553	0.021	0.027	0.012	0.014	0.033	0.006	0.012	0.018	0.002		553	0.021	0.037	0.01	0.014	0.0275	0.004	0.014	0.024	0.004	0.019	0.042	0.01	0.014	0.024	0.004		553	0.026	0.035	0.014	0.028	0.046	0.014	0.022	0.0375	0.012
	554	0.021	0.027	0.013	0.014	0.034	0.006	0.012	0.018	0.0035		554	0.021	0.035	0.01	0.014	0.0275	0.004	0.015	0.024	0.006	0.019	0.041	0.01	0.014	0.024	0.004		554	0.024	0.035	0.014	0.028	0.046	0.014	0.022	0.038	0.0105
	555	0.021	0.027	0.012	0.014	0.0335	0.006	0.012	0.018	0.0035		555	0.021	0.033	0.012	0.014	0.0275	0.004	0.017	0.024	0.006	0.018	0.04	0.01	0.013	0.024	0.004		555	0.024	0.036	0.014	0.028	0.046	0.014	0.022	0.038	0.012
	556	0.021	0.028	0.012	0.014	0.0335	0.0045	0.01	0.0185	0.0035		556	0.022	0.033	0.011	0.014	0.0295	0.004	0.017	0.024	0.006	0.018	0.04	0.009	0.013	0.026	0.004		556	0.024	0.036	0.014	0.028	0.046	0.014	0.022	0.038	0.0105
	557	0.021	0.028	0.013	0.014	0.0335	0.0065	0.01	0.0205	0.0035		557	0.023	0.032	0.012	0.018	0.0305	0.004	0.017	0.024	0.006	0.019	0.041	0.01	0.015	0.024	0.006		557	0.02	0.037	0.014	0.028	0.046	0.012	0.022	0.038	0.0105
	558	0.02	0.029	0.014	0.014	0.034	0.008	0.01	0.0205	0.0035		558	0.023	0.034	0.012	0.018	0.029	0.004	0.018	0.026	0.008	0.019	0.04	0.01	0.015	0.026	0.006		558	0.02	0.038	0.014	0.028	0.046	0.014	0.024	0.0395	0.0105
	559	0.02	0.031	0.014	0.014	0.034	0.008	0.01	0.0205	0.004		559	0.023	0.033	0.012	0.018	0.029	0.0045	0.019	0.026	0.008	0.021	0.039	0.01	0.017	0.026	0.008		559	0.02	0.038	0.014	0.028	0.046	0.014	0.024	0.0395	0.0105
	560	0.018	0.032	0.015	0.014	0.033	0.008	0.01	0.022	0.004		560	0.023	0.032	0.012	0.018	0.0295	0.0045	0.019	0.026	0.006	0.022	0.041	0.01	0.02	0.026	0.008		560	0.021	0.037	0.014	0.028	0.046	0.014	0.024	0.0395	0.01
	561	0.02	0.032	0.015	0.014	0.0295	0.008	0.01	0.022	0.004		561	0.023	0.03	0.013	0.02	0.0305	0.0045	0.018	0.028	0.006	0.023	0.042	0.01	0.02	0.026	0.008		561	0.021	0.037	0.014	0.028	0.046	0.014	0.024	0.0395	0.01
	562	0.019	0.033	0.015	0.016	0.028	0.0065	0.01	0.0245	0.004		562	0.024	0.031	0.014	0.02	0.03	0.0045	0.017	0.028	0.004	0.022	0.041	0.011	0.021	0.028	0.008		562	0.021	0.037	0.014	0.028	0.046	0.014	0.024	0.041	0.01
	563	0.022	0.032	0.015	0.018	0.0295	0.0065	0.01	0.0265	0.004		563	0.024	0.03	0.016	0.02	0.03	0.0045	0.016	0.028	0.004	0.022	0.04	0.012	0.021	0.032	0.01		563	0.022	0.037	0.014	0.028	0.048	0.012	0.022	0.0405	0.0105
	564	0.022	0.033	0.015	0.018	0.0275	0.0065	0.01	0.0285	0.004		564	0.024	0.033	0.016	0.016	0.03	0.0045	0.019	0.024	0.008	0.022	0.039	0.012	0.022	0.032	0.01		564	0.022	0.037	0.014	0.028	0.046	0.012	0.022	0.041	0.0105
	565	0.022	0.034	0.015	0.018	0.0275	0.008	0.014	0.028	0.004		565	0.024	0.033	0.016	0.014	0.0305	0.0045	0.019	0.024	0.008	0.023	0.039	0.01	0.021	0.032	0.01		565	0.023	0.038	0.013	0.028	0.046	0.012	0.024	0.0405	0.011
	566	0.022	0.033	0.016	0.018	0.0275	0.008	0.016	0.029	0.004		566	0.023	0.035	0.016	0.016	0.031	0.0045	0.019	0.024	0.006	0.023	0.041	0.01	0.021	0.034	0.012		566	0.022	0.038	0.013	0.028	0.046	0.012	0.026	0.04	0.013
	567	0.023	0.033	0.016	0.018	0.0275	0.008	0.014	0.0305	0.004		567	0.022	0.036	0.017	0.014	0.034	0.004	0.018	0.024	0.006	0.023	0.041	0.012	0.022	0.034	0.014		567	0.023	0.038	0.013	0.028	0.046	0.012	0.026	0.0395	0.014
	568	0.022	0.032	0.016	0.018	0.029	0.008	0.014	0.032	0.004		568	0.022	0.037	0.017	0.014	0.036	0.004	0.018	0.024	0.006	0.024	0.039	0.012	0.022	0.038	0.014		568	0.023	0.038	0.011	0.028	0.046	0.012	0.028	0.0375	0.014
	569	0.023	0.034	0.017	0.016	0.0285	0.008	0.016	0.0325	0.004		569	0.022	0.036	0.017	0.014	0.034	0.004	0.018	0.024	0.006	0.025	0.039	0.012	0.025	0.034	0.014		569	0.023	0.038	0.011	0.028	0.046	0.012	0.026	0.0375	0.014
	570	0.023	0.033	0.018	0.016	0.024	0.008	0.016	0.032	0.004		570	0.022	0.036	0.017	0.014	0.034	0.004	0.02	0.024	0.006	0.026	0.04	0.012	0.024	0.036	0.014		570	0.023	0.038	0.007	0.026	0.046	0.012	0.026	0.0375	0.014
	571	0.023	0.033	0.018	0.016	0.0235	0.008	0.016	0.0305	0.004		571	0.022	0.035	0.017	0.014	0.034	0.004	0.019	0.024	0.006	0.026	0.039	0.012	0.025	0.036	0.014		571	0.023	0.038	0.007	0.026	0.048	0.012	0.026	0.0375	0.014
	572	0.022	0.032	0.018	0.016	0.0235	0.008	0.016	0.029	0.004		572	0.021	0.036	0.016	0.016	0.037	0.004	0.02	0.024	0.006	0.027	0.038	0.012	0.026	0.038	0.014		572	0.023	0.037	0.004	0.026	0.048	0.012	0.026	0.0375	0.014
	573	0.023	0.032	0.018	0.016	0.0235	0.0065	0.014	0.029	0.004		573	0.021	0.037	0.016	0.016	0.037	0.004	0.02	0.024	0.006	0.027	0.036	0.012	0.026	0.036	0.014		573	0.023	0.035	0.004	0.026	0.048	0.012	0.028	0.036	0.014
	574	0.023	0.032	0.016	0.016	0.0235	0.0085	0.012	0.029	0.004		574	0.022	0.037	0.016	0.016	0.037	0.0045	0.019	0.022	0.006	0.028	0.036	0.013	0.026	0.036	0.016		574	0.023	0.034	0.004	0.026	0.048	0.012	0.028	0.0355	0.014
	575	0.023	0.033	0.015	0.016	0.0235	0.0085	0.012	0.0275	0.004		575	0.024	0.038	0.015	0.016	0.037	0.005	0.018	0.022	0.006	0.028	0.037	0.013	0.028	0.034	0.016		575	0.023	0.035	0.004	0.026	0.048	0.012	0.028	0.0355	0.014
	576	0.023	0.033	0.013	0.016	0.0235	0.0085	0.012	0.029	0.0055		576	0.026	0.038	0.014	0.016	0.0355	0.005	0.019	0.022	0.006	0.028	0.036	0.014	0.03	0.036	0.016		576	0.019	0.032	0.004	0.026	0.048	0.014	0.03	0.036	0.014
	577	0.025	0.035	0.013	0.018	0.0275	0.0105	0.012	0.03	0.0055		577	0.023	0.038	0.014	0.016	0.0355	0.0065	0.021	0.024	0.008	0.028	0.037	0.014	0.031	0.036	0.018		577	0.016	0.032	0.004	0.026	0.046	0.012	0.028	0.036	0.014
	578	0.026	0.033	0.012	0.016	0.026	0.01	0.012	0.0295	0.0075		578	0.023	0.039	0.014	0.016	0.0355	0.0065	0.022	0.026	0.008	0.028	0.04	0.013	0.032	0.036	0.022		578	0.016	0.032	0.004	0.026	0.05	0.012	0.028	0.036	0.0125
	579	0.028	0.033	0.012	0.016	0.025	0.01	0.012	0.028	0.0075		579	0.023	0.037	0.015	0.016	0.036	0.0085	0.022	0.026	0.008	0.028	0.038	0.012	0.032	0.036	0.022		579	0.015	0.032	0.004	0.027	0.05	0.012	0.028	0.0355	0.012
	580	0.028	0.032	0.012	0.014	0.0235	0.01	0.012	0.031	0.008		580	0.023	0.04	0.016	0.016	0.034	0.0085	0.021	0.026	0.01	0.029	0.039	0.012	0.031	0.04	0.022		580	0.014	0.032	0.004	0.026	0.05	0.012	0.03	0.034	0.012
	581	0.028	0.033	0.01	0.016	0.022	0.01	0.012	0.0305	0.008		581	0.024	0.037	0.016	0.016	0.034	0.007	0.021	0.026	0.01	0.029	0.039	0.013	0.032	0.04	0.022		581	0.014	0.032	0.004	0.026	0.048	0.012	0.03	0.0355	0.012
	582	0.028	0.033	0.011	0.018	0.0255	0.01	0.014	0.0305	0.008		582	0.021	0.038	0.016	0.018	0.0355	0.0105	0.021	0.028	0.01	0.028	0.04	0.013	0.034	0.042	0.022		582	0.014	0.032	0.004	0.026	0.048	0.012	0.03	0.038	0.012
	583	0.028	0.033	0.011	0.018	0.029	0.01	0.016	0.0305	0.008		583	0.024	0.037	0.015	0.022	0.0355	0.0105	0.02	0.028	0.014	0.03	0.039	0.013	0.035	0.042	0.024		583	0.012	0.029	0.004	0.026	0.046	0.01	0.024	0.036	0.012
	584	0.027	0.034	0.011	0.018	0.029	0.01	0.016	0.0305	0.0095		584	0.024	0.038	0.014	0.022	0.037	0.0105	0.02	0.028	0.014	0.031	0.039	0.013	0.035	0.04	0.022		584	0.011	0.028	0.005	0.026	0.046	0.01	0.026	0.036	0.0105
	585	0.026	0.034	0.012	0.018	0.0305	0.01	0.016	0.029	0.01		585	0.024	0.039	0.014	0.022	0.038	0.0105	0.022	0.028	0.014	0.032	0.041	0.013	0.036	0.04	0.022		585	0.013	0.028	0.004	0.026	0.046	0.01	0.026	0.036	0.0105
	586	0.026	0.036	0.012	0.018	0.0295	0.01	0.016	0.029	0.01		586	0.024	0.04	0.014	0.022	0.038	0.014	0.022	0.028	0.014	0.032	0.042	0.013	0.037	0.042	0.016		586	0.013	0.028	0.004	0.026	0.044	0.01	0.026	0.034	0.0105
	587	0.025	0.035	0.011	0.018	0.03	0.01	0.018	0.0305	0.01		587	0.024	0.041	0.014	0.022	0.038	0.014	0.024	0.026	0.014	0.033	0.041	0.014	0.038	0.044	0.014		587	0.013	0.028	0.004	0.026	0.046	0.01	0.022	0.0355	0.01
	588	0.025	0.035	0.014	0.018	0.03	0.01	0.018	0.032	0.01		588	0.024	0.041	0.014	0.022	0.0395	0.0125	0.024	0.03	0.014	0.033	0.04	0.014	0.038	0.044	0.014		588	0.012	0.027	0.003	0.026	0.046	0.01	0.022	0.0355	0.01
	589	0.026	0.035	0.014	0.018	0.0295	0.01	0.018	0.032	0.01		589	0.025	0.04	0.014	0.024	0.04	0.0125	0.024	0.03	0.014	0.03	0.04	0.014	0.038	0.044	0.01		589	0.012	0.026	0.004	0.026	0.046	0.01	0.02	0.0335	0.0085
	590	0.025	0.037	0.014	0.018	0.03	0.01	0.02	0.032	0.01		590	0.025	0.04	0.014	0.024	0.039	0.0125	0.024	0.03	0.014	0.029	0.04	0.014	0.038	0.05	0.01		590	0.012	0.025	0.004	0.026	0.046	0.01	0.018	0.035	0.0085
	591	0.026	0.037	0.013	0.02	0.0315	0.01	0.02	0.0325	0.0115		591	0.026	0.045	0.014	0.028	0.0435	0.0125	0.025	0.032	0.014	0.03	0.039	0.015	0.039	0.046	0.01		591	0.012	0.025	0.004	0.026	0.044	0.01	0.018	0.034	0.0085
	592	0.025	0.037	0.013	0.02	0.0315	0.01	0.02	0.034	0.0115		592	0.028	0.046	0.014	0.028	0.044	0.014	0.025	0.034	0.014	0.03	0.042	0.016	0.039	0.048	0.01		592	0.012	0.025	0.004	0.026	0.044	0.01	0.018	0.033	0.0085
	593	0.025	0.039	0.013	0.018	0.033	0.01	0.018	0.034	0.01		593	0.03	0.046	0.014	0.028	0.0455	0.014	0.025	0.034	0.014	0.031	0.043	0.017	0.041	0.048	0.01		593	0.012	0.025	0.004	0.026	0.044	0.01	0.018	0.033	0.0085
	594	0.025	0.039	0.013	0.02	0.0315	0.01	0.018	0.0345	0.0115		594	0.029	0.049	0.014	0.028	0.0465	0.014	0.025	0.038	0.016	0.031	0.043	0.017	0.041	0.048	0.01		594	0.013	0.025	0.004	0.026	0.042	0.01	0.018	0.033	0.0085
	595	0.025	0.039	0.015	0.02	0.032	0.01	0.018	0.0345	0.0115		595	0.029	0.05	0.014	0.028	0.047	0.014	0.025	0.044	0.016	0.031	0.043	0.018	0.041	0.046	0.01		595	0.013	0.022	0.004	0.026	0.044	0.008	0.018	0.0295	0.008
	596	0.025	0.039	0.015	0.022	0.032	0.0085	0.018	0.037	0.0115		596	0.028	0.049	0.014	0.028	0.045	0.014	0.024	0.046	0.02	0.031	0.042	0.018	0.042	0.046	0.01		596	0.014	0.021	0.004	0.026	0.044	0.008	0.018	0.0295	0.008
	597	0.026	0.04	0.015	0.02	0.033	0.0085	0.018	0.0385	0.0115		597	0.027	0.048	0.014	0.028	0.0435	0.014	0.025	0.05	0.02	0.031	0.043	0.017	0.041	0.05	0.014		597	0.013	0.02	0.004	0.026	0.044	0.008	0.018	0.0295	0.008
	598	0.026	0.041	0.014	0.02	0.03	0.0085	0.018	0.0385	0.012		598	0.027	0.048	0.013	0.028	0.044	0.014	0.025	0.05	0.02	0.03	0.044	0.019	0.043	0.052	0.016		598	0.013	0.019	0.006	0.026	0.044	0.008	0.018	0.0275	0.0085
	599	0.029	0.041	0.013	0.02	0.033	0.008	0.018	0.04	0.0135		599	0.027	0.049	0.013	0.03	0.044	0.0145	0.025	0.05	0.018	0.031	0.043	0.019	0.043	0.056	0.02		599	0.013	0.017	0.006	0.026	0.044	0.008	0.018	0.0275	0.008
	600	0.029	0.043	0.014	0.02	0.0315	0.01	0.02	0.04	0.014		600	0.027	0.049	0.01	0.03	0.045	0.0145	0.026	0.052	0.018	0.032	0.043	0.019	0.045	0.058	0.02		600	0.013	0.016	0.007	0.025	0.044	0.008	0.016	0.0275	0.008
	601	0.028	0.044	0.016	0.02	0.0335	0.012	0.02	0.037	0.0135		601	0.027	0.048	0.012	0.03	0.0465	0.015	0.026	0.052	0.018	0.033	0.042	0.019	0.045	0.058	0.022		601	0.012	0.015	0.007	0.024	0.044	0.006	0.016	0.0295	0.008
	602	0.03	0.045	0.016	0.02	0.035	0.0105	0.02	0.0375	0.015		602	0.027	0.049	0.012	0.03	0.0475	0.0145	0.027	0.052	0.018	0.032	0.042	0.02	0.044	0.058	0.022		602	0.012	0.015	0.007	0.024	0.042	0.006	0.016	0.0315	0.008
	603	0.031	0.046	0.016	0.02	0.037	0.0105	0.022	0.0375	0.015		603	0.028	0.05	0.012	0.03	0.049	0.0145	0.03	0.054	0.018	0.031	0.044	0.02	0.045	0.06	0.022		603	0.012	0.015	0.007	0.024	0.04	0.006	0.016	0.033	0.008
	604	0.031	0.045	0.015	0.02	0.037	0.0105	0.024	0.0385	0.015		604	0.028	0.054	0.013	0.03	0.049	0.0145	0.031	0.058	0.018	0.033	0.043	0.02	0.045	0.062	0.024		604	0.01	0.015	0.007	0.023	0.04	0.006	0.016	0.033	0.008
	605	0.03	0.047	0.015	0.02	0.037	0.0105	0.024	0.0405	0.015		605	0.03	0.055	0.014	0.03	0.0495	0.0145	0.032	0.06	0.016	0.032	0.042	0.02	0.045	0.064	0.024		605	0.009	0.015	0.007	0.022	0.04	0.006	0.016	0.0325	0.0085
	606	0.03	0.045	0.016	0.02	0.039	0.012	0.024	0.0385	0.015		606	0.03	0.058	0.014	0.034	0.0495	0.015	0.033	0.06	0.016	0.033	0.043	0.02	0.044	0.064	0.024		606	0.009	0.016	0.006	0.022	0.04	0.006	0.016	0.03	0.008
	607	0.032	0.046	0.016	0.02	0.0405	0.0105	0.024	0.038	0.014		607	0.031	0.059	0.016	0.034	0.0515	0.015	0.032	0.064	0.02	0.032	0.043	0.021	0.042	0.06	0.022		607	0.009	0.016	0.005	0.023	0.038	0.006	0.014	0.03	0.008
	608	0.032	0.047	0.016	0.02	0.039	0.0105	0.024	0.038	0.0155		608	0.029	0.061	0.015	0.034	0.053	0.0155	0.031	0.064	0.018	0.031	0.043	0.022	0.044	0.06	0.022		608	0.008	0.016	0.004	0.023	0.038	0.006	0.014	0.0305	0.0065
	609	0.033	0.048	0.016	0.02	0.0395	0.01	0.026	0.0385	0.0155		609	0.029	0.063	0.015	0.036	0.052	0.0155	0.032	0.064	0.018	0.033	0.043	0.024	0.044	0.058	0.018		609	0.008	0.016	0.004	0.022	0.038	0.006	0.014	0.0305	0.006
	610	0.035	0.048	0.016	0.02	0.038	0.01	0.026	0.038	0.015		610	0.03	0.065	0.015	0.036	0.054	0.0155	0.033	0.06	0.02	0.031	0.049	0.023	0.05	0.058	0.018		610	0.008	0.015	0.005	0.023	0.038	0.006	0.014	0.026	0.006
	611	0.035	0.049	0.016	0.02	0.0415	0.01	0.026	0.038	0.015		611	0.033	0.066	0.018	0.036	0.0535	0.0155	0.034	0.062	0.02	0.033	0.046	0.023	0.048	0.058	0.018		611	0.008	0.014	0.005	0.023	0.038	0.006	0.014	0.0275	0.0045
	612	0.035	0.05	0.015	0.02	0.0415	0.01	0.026	0.0385	0.0165		612	0.032	0.066	0.018	0.038	0.053	0.015	0.034	0.06	0.02	0.035	0.048	0.023	0.047	0.06	0.018		612	0.008	0.014	0.004	0.022	0.036	0.006	0.016	0.0275	0.004
	613	0.036	0.051	0.017	0.02	0.0415	0.01	0.026	0.0385	0.0165		613	0.033	0.067	0.018	0.038	0.0545	0.015	0.034	0.066	0.02	0.036	0.048	0.023	0.047	0.06	0.018		613	0.008	0.014	0.003	0.022	0.036	0.006	0.012	0.028	0.004
	614	0.037	0.054	0.018	0.02	0.042	0.01	0.028	0.0385	0.0165		614	0.032	0.067	0.02	0.04	0.0525	0.015	0.036	0.066	0.02	0.037	0.047	0.023	0.048	0.06	0.018		614	0.008	0.014	0.004	0.022	0.036	0.006	0.01	0.028	0.004
	615	0.035	0.054	0.017	0.02	0.042	0.01	0.028	0.0385	0.0165		615	0.031	0.068	0.022	0.04	0.0525	0.0135	0.038	0.072	0.02	0.036	0.049	0.023	0.048	0.06	0.018		615	0.006	0.014	0.005	0.022	0.036	0.006	0.01	0.028	0.002
	616	0.034	0.054	0.019	0.02	0.0415	0.0105	0.03	0.0385	0.0165		616	0.029	0.067	0.025	0.042	0.0535	0.012	0.038	0.072	0.02	0.036	0.049	0.022	0.048	0.06	0.018		616	0.006	0.014	0.006	0.02	0.036	0.006	0.01	0.0295	0.002
	617	0.033	0.055	0.019	0.02	0.045	0.0105	0.03	0.0375	0.015		617	0.03	0.065	0.026	0.04	0.054	0.012	0.039	0.076	0.02	0.037	0.048	0.021	0.048	0.058	0.018		617	0.006	0.014	0.005	0.02	0.036	0.006	0.01	0.0295	0.002
	618	0.034	0.058	0.019	0.024	0.044	0.0105	0.032	0.037	0.0165		618	0.031	0.066	0.027	0.036	0.054	0.012	0.04	0.078	0.02	0.036	0.05	0.023	0.048	0.056	0.016		618	0.006	0.014	0.004	0.02	0.038	0.006	0.008	0.0295	0.002
	619	0.034	0.059	0.017	0.022	0.0435	0.0105	0.032	0.0365	0.0155		619	0.031	0.068	0.029	0.038	0.0575	0.012	0.04	0.078	0.02	0.036	0.051	0.023	0.047	0.054	0.014		619	0.006	0.014	0.004	0.02	0.036	0.004	0.008	0.0295	0.002
	620	0.034	0.059	0.017	0.022	0.0435	0.012	0.03	0.0355	0.0155		620	0.031	0.069	0.029	0.044	0.058	0.012	0.039	0.08	0.02	0.036	0.051	0.023	0.045	0.056	0.014		620	0.007	0.014	0.004	0.02	0.036	0.004	0.008	0.029	0.002
	621	0.033	0.057	0.018	0.022	0.0445	0.012	0.028	0.0355	0.0155		621	0.032	0.07	0.029	0.046	0.0615	0.0125	0.04	0.084	0.02	0.036	0.053	0.023	0.044	0.056	0.014		621	0.007	0.014	0.004	0.02	0.036	0.004	0.008	0.029	0.002
	622	0.032	0.059	0.018	0.028	0.045	0.012	0.032	0.0355	0.0185		622	0.034	0.07	0.03	0.044	0.062	0.0125	0.039	0.088	0.02	0.037	0.054	0.021	0.046	0.058	0.016		622	0.007	0.015	0.006	0.018	0.036	0.004	0.008	0.029	0.0005
	623	0.034	0.058	0.018	0.028	0.0475	0.012	0.03	0.0355	0.0185		623	0.036	0.071	0.03	0.048	0.0635	0.0125	0.041	0.09	0.02	0.039	0.053	0.025	0.045	0.06	0.02		623	0.007	0.018	0.006	0.018	0.034	0.004	0.008	0.0295	0
	624	0.035	0.059	0.019	0.026	0.048	0.0105	0.028	0.0355	0.0185		624	0.037	0.074	0.03	0.048	0.063	0.0125	0.042	0.09	0.02	0.04	0.054	0.024	0.044	0.06	0.02		624	0.007	0.014	0.006	0.018	0.034	0.004	0.008	0.03	0
	625	0.037	0.061	0.019	0.028	0.05	0.0105	0.026	0.037	0.0185		625	0.036	0.074	0.029	0.048	0.064	0.0125	0.044	0.092	0.022	0.038	0.055	0.024	0.041	0.058	0.022		625	0.006	0.01	0.004	0.018	0.032	0.004	0.008	0.0315	0
	626	0.039	0.063	0.019	0.028	0.0515	0.0105	0.026	0.0365	0.019		626	0.036	0.073	0.028	0.048	0.063	0.0125	0.043	0.094	0.024	0.038	0.057	0.023	0.041	0.058	0.022		626	0.006	0.01	0.004	0.018	0.032	0.004	0.008	0.03	0
	627	0.036	0.063	0.02	0.03	0.0515	0.01	0.026	0.035	0.019		627	0.036	0.078	0.03	0.048	0.0635	0.012	0.043	0.09	0.024	0.04	0.058	0.023	0.039	0.056	0.02		627	0.005	0.01	0.004	0.018	0.034	0.004	0.008	0.029	0
	628	0.034	0.061	0.02	0.028	0.0515	0.01	0.024	0.0355	0.019		628	0.037	0.078	0.029	0.048	0.0635	0.012	0.043	0.096	0.024	0.039	0.057	0.024	0.038	0.056	0.02		628	0.005	0.01	0.004	0.016	0.034	0.004	0.008	0.0295	0
	629	0.035	0.065	0.02	0.028	0.0515	0.01	0.024	0.036	0.019		629	0.036	0.077	0.029	0.046	0.064	0.012	0.046	0.098	0.024	0.039	0.057	0.024	0.038	0.056	0.02		629	0.005	0.01	0.004	0.016	0.034	0.004	0.008	0.03	0
	630	0.035	0.067	0.02	0.03	0.052	0.0105	0.024	0.0365	0.0175		630	0.037	0.075	0.028	0.046	0.064	0.0125	0.047	0.098	0.024	0.04	0.056	0.025	0.037	0.056	0.02		630	0.005	0.01	0.004	0.015	0.034	0.004	0.008	0.03	0
	631	0.036	0.064	0.02	0.03	0.052	0.009	0.026	0.0365	0.016		631	0.037	0.077	0.029	0.048	0.066	0.0125	0.047	0.098	0.026	0.041	0.057	0.025	0.035	0.056	0.02		631	0.005	0.01	0.004	0.016	0.034	0.002	0.01	0.03	0
	632	0.035	0.066	0.02	0.032	0.052	0.0075	0.026	0.038	0.0155		632	0.037	0.077	0.03	0.048	0.066	0.0065	0.045	0.098	0.024	0.041	0.057	0.024	0.036	0.052	0.02		632	0.005	0.01	0.004	0.016	0.034	0.002	0.01	0.0255	0
	633	0.034	0.065	0.019	0.03	0.0535	0.007	0.026	0.04	0.014		633	0.038	0.075	0.03	0.046	0.068	0.0065	0.046	0.098	0.026	0.042	0.057	0.024	0.036	0.052	0.02		633	0.005	0.009	0.004	0.015	0.034	0.002	0.01	0.024	0
	634	0.035	0.064	0.019	0.028	0.0535	0.006	0.026	0.0395	0.0135		634	0.038	0.074	0.031	0.048	0.071	0.007	0.046	0.092	0.026	0.04	0.057	0.025	0.037	0.052	0.02		634	0.005	0.008	0.004	0.016	0.034	0.002	0.004	0.0255	0
	635	0.036	0.065	0.02	0.03	0.0535	0.006	0.028	0.0395	0.0135		635	0.04	0.076	0.031	0.048	0.0685	0.007	0.047	0.09	0.024	0.041	0.057	0.025	0.039	0.054	0.02		635	0.005	0.008	0.004	0.016	0.034	0.002	0.004	0.024	0
	636	0.035	0.066	0.022	0.034	0.052	0.006	0.028	0.0395	0.0135		636	0.039	0.075	0.032	0.046	0.067	0.006	0.047	0.086	0.022	0.04	0.058	0.023	0.04	0.054	0.02		636	0.005	0.008	0.004	0.016	0.034	0.002	0.004	0.0275	0
	637	0.037	0.065	0.025	0.034	0.05	0.006	0.026	0.0395	0.0135		637	0.04	0.075	0.032	0.044	0.0675	0.0065	0.047	0.086	0.024	0.042	0.06	0.02	0.041	0.056	0.02		637	0.005	0.008	0.004	0.014	0.034	0.002	0.004	0.024	0
	638	0.037	0.065	0.027	0.036	0.0515	0.006	0.028	0.04	0.0135		638	0.04	0.077	0.032	0.044	0.0695	0.0055	0.049	0.086	0.024	0.043	0.059	0.021	0.041	0.056	0.018		638	0.006	0.008	0.004	0.014	0.034	0.002	0.004	0.0255	0
	639	0.037	0.066	0.027	0.036	0.0515	0.006	0.028	0.039	0.015		639	0.04	0.076	0.032	0.044	0.068	0.0055	0.048	0.084	0.028	0.042	0.06	0.021	0.042	0.056	0.016		639	0.004	0.008	0.004	0.014	0.032	0.002	0.004	0.0255	0
	640	0.037	0.065	0.026	0.034	0.052	0.006	0.028	0.0405	0.0145		640	0.04	0.077	0.033	0.044	0.0675	0.005	0.048	0.088	0.028	0.042	0.062	0.02	0.042	0.056	0.016		640	0.004	0.008	0.004	0.014	0.032	0.002	0.004	0.0255	0
	641	0.037	0.065	0.027	0.034	0.0535	0.006	0.028	0.0405	0.0125		641	0.04	0.073	0.031	0.044	0.0675	0.005	0.047	0.092	0.028	0.041	0.064	0.02	0.044	0.056	0.016		641	0.004	0.008	0.004	0.014	0.032	0.002	0.004	0.0255	0
	642	0.036	0.066	0.028	0.032	0.0515	0.006	0.028	0.039	0.0125		642	0.041	0.072	0.031	0.042	0.0675	0.005	0.047	0.092	0.03	0.041	0.063	0.019	0.044	0.056	0.012		642	0.004	0.009	0.004	0.012	0.032	0.002	0.004	0.0255	0
	643	0.036	0.068	0.027	0.032	0.0515	0.006	0.026	0.0405	0.0125		643	0.04	0.072	0.031	0.042	0.066	0.005	0.049	0.092	0.032	0.04	0.061	0.021	0.045	0.058	0.012		643	0.004	0.009	0.004	0.012	0.032	0.002	0.004	0.024	0
	644	0.033	0.067	0.027	0.03	0.051	0.006	0.028	0.0405	0.0125		644	0.039	0.069	0.03	0.04	0.068	0.005	0.048	0.1	0.032	0.042	0.061	0.023	0.046	0.06	0.012		644	0.004	0.009	0.004	0.012	0.032	0.002	0.01	0.0255	0
	645	0.034	0.069	0.028	0.03	0.052	0.006	0.028	0.041	0.0125		645	0.04	0.068	0.03	0.04	0.0715	0.005	0.047	0.102	0.034	0.043	0.061	0.023	0.048	0.06	0.012		645	0.004	0.009	0.004	0.012	0.032	0.002	0.01	0.0255	0
	646	0.035	0.068	0.028	0.03	0.0555	0.006	0.026	0.04	0.0125		646	0.039	0.069	0.029	0.04	0.072	0.0055	0.046	0.102	0.034	0.043	0.062	0.024	0.048	0.06	0.014		646	0.004	0.009	0.004	0.012	0.032	0.002	0.01	0.022	0
	647	0.037	0.067	0.03	0.032	0.055	0.006	0.026	0.041	0.0145		647	0.041	0.069	0.029	0.04	0.075	0.0055	0.045	0.1	0.036	0.043	0.064	0.024	0.046	0.058	0.014		647	0.004	0.009	0.003	0.012	0.032	0.002	0.004	0.0275	0
	648	0.038	0.07	0.03	0.032	0.0535	0.006	0.026	0.044	0.0175		648	0.041	0.071	0.029	0.042	0.074	0.005	0.045	0.108	0.034	0.043	0.064	0.024	0.045	0.056	0.014		648	0.004	0.007	0.002	0.012	0.032	0.002	0.004	0.028	0
	649	0.038	0.068	0.031	0.032	0.0535	0.006	0.026	0.05	0.0195		649	0.042	0.07	0.029	0.042	0.0735	0.0055	0.045	0.106	0.034	0.043	0.065	0.023	0.044	0.056	0.014		649	0.004	0.007	0.001	0.012	0.032	0.002	0.004	0.028	0
	650	0.039	0.069	0.03	0.03	0.056	0.006	0.03	0.0485	0.021		650	0.044	0.069	0.029	0.044	0.074	0.0055	0.043	0.106	0.032	0.044	0.064	0.023	0.042	0.054	0.014		650	0.003	0.007	0.001	0.012	0.032	0.002	0.004	0.0295	0
	651	0.04	0.07	0.03	0.028	0.0565	0.0065	0.03	0.0485	0.021		651	0.044	0.071	0.028	0.042	0.076	0.006	0.042	0.108	0.03	0.043	0.065	0.027	0.041	0.054	0.014		651	0.003	0.007	0.001	0.012	0.032	0.002	0.004	0.0295	0
	652	0.04	0.069	0.029	0.028	0.0555	0.006	0.03	0.05	0.0225		652	0.046	0.072	0.028	0.042	0.0755	0.0065	0.043	0.104	0.032	0.043	0.067	0.027	0.04	0.054	0.014		652	0.003	0.008	0.001	0.012	0.032	0.002	0.004	0.03	0
	653	0.04	0.072	0.028	0.028	0.056	0.0065	0.028	0.0485	0.021		653	0.046	0.075	0.028	0.042	0.0755	0.0065	0.043	0.1	0.032	0.042	0.067	0.027	0.039	0.05	0.014		653	0.003	0.009	0.001	0.012	0.03	0.002	0.004	0.032	0
	654	0.042	0.072	0.027	0.032	0.057	0.007	0.03	0.0485	0.0215		654	0.045	0.077	0.027	0.04	0.075	0.0065	0.045	0.1	0.032	0.043	0.066	0.026	0.039	0.052	0.008		654	0.003	0.009	0.001	0.012	0.03	0.002	0.004	0.03	0
	655	0.044	0.07	0.029	0.032	0.0575	0.007	0.03	0.048	0.0175		655	0.044	0.082	0.025	0.04	0.075	0.006	0.047	0.102	0.034	0.043	0.066	0.027	0.041	0.052	0.008		655	0.004	0.009	0.001	0.012	0.03	0.002	0.004	0.03	0
	656	0.047	0.07	0.03	0.03	0.0575	0.01	0.032	0.0465	0.0195		656	0.046	0.084	0.025	0.04	0.075	0.0105	0.046	0.1	0.034	0.044	0.066	0.027	0.041	0.052	0.008		656	0.004	0.009	0.001	0.013	0.03	0.002	0.004	0.0315	0
	657	0.048	0.07	0.031	0.03	0.058	0.01	0.03	0.0465	0.0195		657	0.046	0.084	0.024	0.036	0.0755	0.01	0.047	0.094	0.034	0.044	0.065	0.027	0.042	0.054	0.008		657	0.004	0.009	0.001	0.013	0.03	0.002	0.004	0.0315	0
	658	0.048	0.069	0.031	0.028	0.058	0.01	0.028	0.0465	0.021		658	0.047	0.082	0.026	0.034	0.074	0.01	0.048	0.098	0.036	0.045	0.065	0.028	0.042	0.056	0.012		658	0.004	0.009	0.001	0.014	0.03	0.002	0.004	0.0315	0
	659	0.047	0.071	0.032	0.026	0.056	0.01	0.028	0.046	0.0195		659	0.047	0.084	0.027	0.036	0.074	0.0095	0.048	0.098	0.038	0.044	0.065	0.028	0.042	0.052	0.014		659	0.004	0.009	0.001	0.014	0.03	0.002	0.004	0.03	0
	660	0.047	0.073	0.033	0.026	0.0565	0.01	0.03	0.049	0.018		660	0.047	0.083	0.03	0.036	0.075	0.0095	0.051	0.092	0.04	0.044	0.065	0.027	0.039	0.052	0.014		660	0.004	0.008	0.001	0.014	0.03	0.002	0.004	0.0295	0
	661	0.046	0.074	0.032	0.026	0.0545	0.01	0.03	0.0505	0.0175		661	0.045	0.081	0.026	0.034	0.072	0.0095	0.05	0.09	0.04	0.045	0.063	0.027	0.039	0.052	0.014		661	0.004	0.009	0.001	0.013	0.03	0.002	0.004	0.028	0
	662	0.048	0.075	0.035	0.024	0.055	0.01	0.03	0.0485	0.0195		662	0.045	0.078	0.028	0.034	0.0735	0.0095	0.052	0.092	0.04	0.043	0.064	0.027	0.039	0.048	0.014		662	0.004	0.01	0.001	0.013	0.03	0.002	0.004	0.0275	0
	663	0.048	0.073	0.034	0.024	0.0595	0.01	0.03	0.047	0.021		663	0.044	0.076	0.027	0.036	0.074	0.0095	0.053	0.092	0.038	0.041	0.066	0.028	0.038	0.048	0.014		663	0.004	0.01	0.001	0.012	0.03	0.002	0.004	0.026	0
	664	0.05	0.073	0.034	0.024	0.061	0.0085	0.03	0.0475	0.0215		664	0.043	0.078	0.028	0.038	0.0735	0.009	0.053	0.094	0.034	0.043	0.064	0.027	0.039	0.054	0.014		664	0.004	0.01	0.001	0.012	0.03	0.002	0.004	0.028	0
	665	0.051	0.073	0.036	0.024	0.0625	0.0085	0.03	0.0475	0.021		665	0.041	0.079	0.03	0.038	0.074	0.009	0.053	0.092	0.032	0.045	0.065	0.027	0.039	0.054	0.012		665	0.003	0.01	0.001	0.012	0.03	0.002	0.004	0.0275	0
	666	0.051	0.071	0.035	0.024	0.0565	0.0085	0.03	0.0505	0.021		666	0.04	0.078	0.031	0.04	0.072	0.009	0.053	0.092	0.034	0.046	0.063	0.028	0.04	0.054	0.01		666	0.003	0.01	0	0.012	0.03	0.002	0.004	0.0275	0
	667	0.052	0.073	0.035	0.026	0.0615	0.0085	0.032	0.0475	0.021		667	0.037	0.079	0.029	0.038	0.073	0.009	0.055	0.09	0.034	0.046	0.06	0.027	0.039	0.056	0.01		667	0.003	0.01	0	0.012	0.03	0.002	0.004	0.0275	0
	668	0.052	0.072	0.036	0.026	0.0635	0.0085	0.03	0.047	0.021		668	0.039	0.079	0.028	0.038	0.073	0.009	0.057	0.09	0.032	0.046	0.059	0.027	0.039	0.056	0.01		668	0.003	0.01	0	0.012	0.03	0.002	0.004	0.029	0
	669	0.054	0.073	0.037	0.026	0.0635	0.007	0.03	0.047	0.021		669	0.037	0.076	0.029	0.042	0.072	0.009	0.058	0.09	0.032	0.045	0.058	0.027	0.04	0.058	0.01		669	0.003	0.01	0	0.012	0.03	0.002	0.004	0.029	0
	670	0.057	0.076	0.037	0.024	0.065	0.007	0.034	0.0455	0.0195		670	0.037	0.075	0.028	0.044	0.0725	0.009	0.058	0.094	0.03	0.043	0.058	0.027	0.044	0.06	0.01		670	0.003	0.01	0	0.012	0.03	0.002	0.004	0.0295	0
	671	0.061	0.076	0.037	0.024	0.0665	0.0075	0.036	0.047	0.0195		671	0.036	0.073	0.027	0.044	0.07	0.0105	0.058	0.094	0.03	0.043	0.06	0.025	0.044	0.06	0.01		671	0.003	0.01	0	0.012	0.028	0.002	0.004	0.0305	0
	672	0.062	0.076	0.037	0.024	0.066	0.0075	0.032	0.049	0.0195		672	0.036	0.074	0.025	0.046	0.0715	0.0105	0.06	0.1	0.03	0.042	0.06	0.025	0.043	0.058	0.01		672	0.002	0.01	0	0.012	0.028	0	0.004	0.031	0
	673	0.061	0.076	0.036	0.024	0.0635	0.0075	0.032	0.051	0.02		673	0.035	0.076	0.026	0.046	0.0765	0.0105	0.06	0.102	0.032	0.041	0.059	0.025	0.043	0.058	0.01		673	0.003	0.011	0	0.012	0.028	0	0.004	0.0295	0
	674	0.061	0.075	0.038	0.024	0.0645	0.0075	0.032	0.051	0.023		674	0.035	0.075	0.026	0.046	0.0775	0.0105	0.061	0.104	0.032	0.042	0.06	0.024	0.042	0.06	0.01		674	0.003	0.012	0	0.012	0.028	0	0.002	0.0295	0
	675	0.061	0.078	0.039	0.024	0.064	0.0075	0.032	0.052	0.0225		675	0.036	0.074	0.025	0.042	0.079	0.0105	0.06	0.104	0.032	0.042	0.061	0.023	0.042	0.06	0.01		675	0.003	0.013	0	0.011	0.026	0	0.002	0.028	0
	676	0.063	0.079	0.038	0.024	0.063	0.0075	0.032	0.0525	0.021		676	0.036	0.072	0.025	0.044	0.0775	0.0105	0.059	0.104	0.032	0.041	0.062	0.02	0.043	0.058	0.01		676	0.003	0.015	0	0.01	0.028	0	0.002	0.027	0
	677	0.064	0.079	0.04	0.024	0.0605	0.0075	0.032	0.053	0.021		677	0.035	0.071	0.024	0.044	0.0775	0.0105	0.06	0.104	0.032	0.04	0.061	0.02	0.042	0.058	0.01		677	0.003	0.015	0	0.012	0.028	0	0.002	0.027	0
	678	0.065	0.078	0.041	0.026	0.0605	0.0075	0.03	0.0525	0.021		678	0.034	0.072	0.024	0.044	0.076	0.0105	0.057	0.102	0.03	0.038	0.061	0.021	0.04	0.056	0.01		678	0.003	0.015	0	0.012	0.028	0	0.002	0.0275	0
	679	0.067	0.077	0.041	0.026	0.06	0.009	0.028	0.052	0.021		679	0.036	0.072	0.025	0.044	0.077	0.0105	0.057	0.104	0.032	0.04	0.061	0.021	0.042	0.052	0.01		679	0.003	0.016	0	0.012	0.028	0	0.002	0.0275	0
	680	0.066	0.076	0.039	0.024	0.062	0.009	0.028	0.0535	0.021		680	0.036	0.072	0.027	0.046	0.0795	0.01	0.059	0.096	0.032	0.041	0.061	0.02	0.043	0.056	0.012		680	0.003	0.017	0	0.012	0.028	0	0.004	0.0275	0
	681	0.067	0.076	0.041	0.03	0.065	0.009	0.026	0.0525	0.021		681	0.036	0.074	0.029	0.046	0.0825	0.011	0.058	0.1	0.03	0.041	0.059	0.02	0.043	0.056	0.012		681	0.003	0.017	0	0.012	0.028	0	0.004	0.026	0
	682	0.069	0.077	0.04	0.036	0.062	0.009	0.026	0.051	0.022		682	0.036	0.075	0.03	0.048	0.0825	0.011	0.058	0.1	0.03	0.039	0.062	0.02	0.045	0.056	0.012		682	0.003	0.018	0	0.012	0.028	0	0.004	0.026	0
	683	0.067	0.079	0.04	0.034	0.0635	0.0105	0.028	0.051	0.0235		683	0.036	0.075	0.031	0.048	0.0825	0.011	0.058	0.094	0.03	0.04	0.063	0.023	0.048	0.058	0.012		683	0.003	0.017	0	0.012	0.028	0	0.004	0.024	0
	684	0.066	0.079	0.041	0.038	0.062	0.009	0.028	0.0525	0.0235		684	0.037	0.075	0.03	0.048	0.087	0.0105	0.058	0.094	0.032	0.039	0.062	0.021	0.047	0.058	0.012		684	0.003	0.017	0	0.012	0.028	0	0.004	0.0235	0
	685	0.066	0.081	0.041	0.04	0.065	0.012	0.03	0.0525	0.0215		685	0.036	0.072	0.029	0.052	0.0855	0.01	0.058	0.098	0.036	0.039	0.061	0.022	0.048	0.06	0.012		685	0.004	0.017	0	0.012	0.028	0	0.004	0.0235	0
	686	0.066	0.08	0.041	0.036	0.0675	0.012	0.03	0.0525	0.022		686	0.036	0.072	0.029	0.054	0.0885	0.01	0.055	0.098	0.04	0.039	0.059	0.023	0.047	0.06	0.012		686	0.004	0.017	0	0.011	0.028	0	0.004	0.022	0
	687	0.065	0.082	0.043	0.04	0.0675	0.012	0.032	0.054	0.0235		687	0.036	0.07	0.029	0.054	0.086	0.01	0.053	0.098	0.044	0.04	0.059	0.021	0.049	0.06	0.012		687	0.004	0.017	0	0.012	0.026	0	0.004	0.0235	0
	688	0.064	0.081	0.042	0.038	0.069	0.012	0.034	0.052	0.022		688	0.036	0.07	0.031	0.054	0.086	0.01	0.054	0.094	0.04	0.041	0.059	0.022	0.048	0.06	0.014		688	0.004	0.017	0	0.012	0.028	0	0.004	0.0235	0
	689	0.066	0.08	0.042	0.036	0.0715	0.0125	0.032	0.052	0.0235		689	0.038	0.07	0.031	0.056	0.0835	0.01	0.053	0.098	0.04	0.042	0.059	0.023	0.049	0.058	0.014		689	0.004	0.019	0	0.012	0.028	0	0.004	0.024	0
	690	0.067	0.079	0.043	0.042	0.073	0.0125	0.032	0.0525	0.024		690	0.038	0.07	0.029	0.056	0.0865	0.01	0.056	0.098	0.042	0.04	0.059	0.024	0.052	0.062	0.016		690	0.004	0.019	0	0.012	0.028	0	0.004	0.024	0
	691	0.067	0.078	0.04	0.04	0.0745	0.012	0.032	0.0545	0.024		691	0.039	0.068	0.03	0.052	0.085	0.01	0.058	0.092	0.042	0.041	0.061	0.024	0.051	0.062	0.016		691	0.004	0.019	0	0.012	0.026	0	0.004	0.025	0
	692	0.068	0.078	0.04	0.04	0.077	0.012	0.032	0.0565	0.0235		692	0.039	0.069	0.03	0.052	0.085	0.0085	0.06	0.092	0.046	0.039	0.062	0.023	0.051	0.064	0.016		692	0.004	0.018	0	0.011	0.026	0	0.004	0.0255	0
	693	0.067	0.078	0.042	0.04	0.079	0.012	0.032	0.0605	0.0235		693	0.039	0.071	0.03	0.054	0.084	0.0085	0.064	0.094	0.042	0.04	0.061	0.023	0.048	0.058	0.016		693	0.004	0.019	0	0.011	0.026	0	0.004	0.025	0
	694	0.066	0.08	0.042	0.038	0.0815	0.012	0.034	0.0595	0.0215		694	0.04	0.07	0.03	0.054	0.0835	0.0085	0.067	0.1	0.04	0.039	0.06	0.021	0.046	0.054	0.016		694	0.004	0.017	0	0.011	0.026	0	0.004	0.0265	0
	695	0.068	0.08	0.042	0.036	0.0855	0.012	0.034	0.059	0.0215		695	0.041	0.073	0.03	0.054	0.08	0.0085	0.071	0.102	0.042	0.04	0.058	0.02	0.046	0.052	0.018		695	0.004	0.017	0	0.011	0.026	0	0.004	0.027	0
	696	0.068	0.08	0.042	0.038	0.0845	0.012	0.034	0.059	0.0215		696	0.041	0.071	0.03	0.056	0.0835	0.01	0.073	0.102	0.038	0.038	0.056	0.02	0.046	0.052	0.02		696	0.005	0.017	0	0.01	0.026	0	0.004	0.027	0
	697	0.068	0.082	0.043	0.038	0.0845	0.0125	0.034	0.059	0.023		697	0.042	0.073	0.028	0.052	0.0825	0.01	0.07	0.1	0.036	0.037	0.056	0.019	0.046	0.052	0.02		697	0.005	0.016	0	0.01	0.026	0	0.004	0.0235	0
	698	0.066	0.081	0.041	0.04	0.0835	0.0125	0.036	0.062	0.022		698	0.041	0.072	0.028	0.052	0.082	0.01	0.066	0.096	0.032	0.038	0.056	0.018	0.045	0.054	0.02		698	0.005	0.017	0	0.01	0.026	0	0.004	0.0235	0
	699	0.068	0.082	0.043	0.042	0.0835	0.0125	0.036	0.0585	0.0225		699	0.045	0.073	0.027	0.052	0.0885	0.0085	0.066	0.094	0.034	0.038	0.056	0.018	0.046	0.054	0.024		699	0.005	0.019	0	0.01	0.026	0	0.004	0.0235	0
	700	0.068	0.083	0.043	0.04	0.0815	0.01	0.038	0.0605	0.024		700	0.046	0.077	0.026	0.05	0.0895	0.0085	0.067	0.096	0.03	0.038	0.054	0.018	0.043	0.056	0.024		700	0.005	0.019	0	0.01	0.026	0	0.004	0.022	0
	701	0.068	0.083	0.04	0.04	0.084	0.01	0.04	0.061	0.024		701	0.045	0.077	0.026	0.05	0.0915	0.0085	0.065	0.096	0.026	0.04	0.054	0.018	0.044	0.056	0.024		701	0.005	0.019	0	0.01	0.028	0	0.004	0.022	0
	702	0.069	0.081	0.042	0.04	0.0855	0.01	0.04	0.061	0.0245		702	0.045	0.077	0.027	0.048	0.0925	0.0085	0.065	0.094	0.026	0.04	0.059	0.018	0.044	0.056	0.024		702	0.005	0.018	0	0.01	0.026	0	0.004	0.022	0
	703	0.07	0.084	0.042	0.038	0.086	0.008	0.038	0.063	0.0245		703	0.045	0.076	0.029	0.046	0.093	0.0085	0.066	0.094	0.03	0.038	0.06	0.018	0.047	0.056	0.024		703	0.005	0.018	0	0.01	0.026	0	0.004	0.0235	0
	704	0.071	0.083	0.04	0.034	0.088	0.008	0.036	0.0625	0.0215		704	0.046	0.073	0.029	0.046	0.0935	0.008	0.064	0.096	0.028	0.039	0.062	0.018	0.048	0.058	0.024		704	0.005	0.018	0	0.01	0.026	0	0.004	0.022	0
	705	0.073	0.086	0.037	0.032	0.0875	0.005	0.036	0.061	0.022		705	0.046	0.071	0.029	0.046	0.0935	0.008	0.059	0.096	0.028	0.039	0.065	0.019	0.047	0.06	0.022		705	0.003	0.018	0	0.01	0.026	0	0.004	0.022	0
	706	0.074	0.085	0.038	0.032	0.091	0.0025	0.036	0.0625	0.0235		706	0.044	0.066	0.028	0.044	0.0925	0.005	0.06	0.098	0.028	0.039	0.07	0.02	0.048	0.06	0.024		706	0.003	0.018	0	0.01	0.026	0	0.004	0.022	0
	707	0.074	0.085	0.038	0.032	0.089	0.0025	0.04	0.064	0.022		707	0.043	0.066	0.029	0.046	0.0905	0.005	0.062	0.094	0.028	0.039	0.068	0.02	0.047	0.06	0.026		707	0.003	0.017	0	0.01	0.026	0	0.004	0.0235	0
	708	0.074	0.089	0.039	0.034	0.0875	0.0025	0.038	0.064	0.022		708	0.043	0.066	0.029	0.046	0.0905	0.005	0.061	0.092	0.028	0.038	0.069	0.02	0.049	0.062	0.022		708	0.003	0.018	0	0.01	0.026	0	0.002	0.022	0
	709	0.072	0.088	0.039	0.036	0.088	0.0025	0.038	0.064	0.022		709	0.044	0.065	0.03	0.046	0.0895	0.005	0.059	0.09	0.028	0.037	0.069	0.019	0.048	0.066	0.02		709	0.003	0.018	0	0.01	0.026	0	0.002	0.0235	0
	710	0.072	0.091	0.038	0.038	0.0895	0.0025	0.038	0.0645	0.022		710	0.043	0.065	0.028	0.048	0.093	0.004	0.057	0.09	0.03	0.037	0.07	0.019	0.05	0.066	0.02		710	0.003	0.017	0	0.01	0.026	0	0.002	0.024	0
	711	0.072	0.089	0.04	0.038	0.0915	0.0025	0.04	0.066	0.022		711	0.042	0.067	0.03	0.048	0.093	0.004	0.056	0.09	0.032	0.037	0.071	0.018	0.05	0.066	0.02		711	0.003	0.017	0	0.01	0.026	0	0.002	0.024	0
	712	0.071	0.086	0.041	0.04	0.0965	0.0025	0.04	0.066	0.0235		712	0.041	0.07	0.029	0.048	0.092	0.004	0.055	0.094	0.032	0.037	0.071	0.018	0.051	0.066	0.02		712	0.003	0.017	0	0.01	0.024	0	0.002	0.0255	0
	713	0.071	0.088	0.042	0.04	0.0955	0.0025	0.044	0.0645	0.025		713	0.039	0.072	0.03	0.048	0.0935	0.004	0.056	0.092	0.032	0.037	0.07	0.018	0.051	0.066	0.02		713	0.003	0.017	0	0.01	0.024	0	0.002	0.0265	0
	714	0.07	0.091	0.041	0.038	0.095	0.0025	0.042	0.063	0.025		714	0.038	0.07	0.029	0.052	0.095	0.004	0.057	0.09	0.036	0.036	0.071	0.019	0.052	0.064	0.02		714	0.003	0.017	0	0.008	0.024	0	0.002	0.0235	0
	715	0.071	0.091	0.041	0.04	0.0945	0.0025	0.042	0.0645	0.025		715	0.037	0.068	0.028	0.052	0.093	0.004	0.056	0.094	0.036	0.036	0.069	0.019	0.054	0.062	0.02		715	0.003	0.016	0	0.008	0.024	0	0.002	0.026	0
	716	0.071	0.091	0.041	0.04	0.0945	0.0025	0.042	0.0645	0.025		716	0.036	0.066	0.028	0.05	0.095	0.004	0.057	0.096	0.036	0.036	0.072	0.018	0.053	0.062	0.02		716	0.003	0.015	0	0.009	0.024	0	0.002	0.026	0
	717	0.074	0.09	0.042	0.042	0.0915	0.0025	0.042	0.066	0.0235		717	0.037	0.064	0.028	0.052	0.0965	0.004	0.057	0.092	0.036	0.034	0.071	0.019	0.053	0.062	0.02		717	0.003	0.015	0	0.009	0.024	0	0.002	0.0275	0
	718	0.075	0.092	0.042	0.042	0.0895	0.0025	0.042	0.066	0.025		718	0.035	0.065	0.028	0.05	0.096	0.004	0.058	0.096	0.04	0.035	0.073	0.018	0.052	0.062	0.02		718	0.003	0.015	0	0.008	0.024	0	0.002	0.0275	0
	719	0.078	0.092	0.043	0.04	0.09	0.0025	0.044	0.066	0.025		719	0.035	0.066	0.027	0.048	0.1	0.004	0.059	0.096	0.044	0.034	0.072	0.018	0.049	0.066	0.02		719	0.003	0.015	0	0.008	0.024	0	0.002	0.028	0
	720	0.073	0.092	0.041	0.04	0.0895	0.0025	0.044	0.0645	0.025		720	0.035	0.065	0.028	0.048	0.1	0.004	0.057	0.098	0.044	0.035	0.073	0.018	0.045	0.068	0.02		720	0.003	0.016	0	0.008	0.024	0	0.002	0.028	0
	721	0.073	0.089	0.04	0.04	0.09	0.0025	0.044	0.0645	0.025		721	0.035	0.064	0.031	0.048	0.0995	0.004	0.058	0.098	0.044	0.036	0.073	0.018	0.045	0.066	0.02		721	0.003	0.014	0	0.008	0.024	0	0.002	0.0275	0
	722	0.075	0.091	0.042	0.042	0.092	0.002	0.042	0.0645	0.025		722	0.034	0.062	0.03	0.048	0.0995	0.004	0.058	0.098	0.046	0.039	0.072	0.018	0.045	0.07	0.02		722	0.003	0.014	0	0.008	0.024	0	0.002	0.0275	0
	723	0.076	0.091	0.044	0.04	0.089	0.002	0.042	0.0645	0.0255		723	0.034	0.061	0.029	0.052	0.1	0.004	0.061	0.1	0.046	0.04	0.074	0.018	0.048	0.07	0.02		723	0.003	0.014	0	0.008	0.022	0	0.002	0.028	0
	724	0.076	0.092	0.042	0.04	0.0845	0.002	0.042	0.0625	0.027		724	0.035	0.062	0.029	0.054	0.099	0.004	0.061	0.1	0.046	0.039	0.07	0.015	0.048	0.074	0.02		724	0.003	0.014	0	0.008	0.024	0	0.002	0.028	0
	725	0.075	0.094	0.043	0.036	0.085	0.002	0.042	0.058	0.027		725	0.035	0.064	0.029	0.056	0.0985	0.004	0.064	0.1	0.044	0.04	0.069	0.015	0.048	0.072	0.02		725	0.003	0.013	0	0.008	0.024	0	0.002	0.0275	0
	726	0.074	0.095	0.043	0.038	0.0835	0.0025	0.042	0.0585	0.0265		726	0.035	0.064	0.029	0.052	0.095	0.004	0.066	0.1	0.044	0.04	0.071	0.016	0.049	0.074	0.02		726	0.003	0.011	0	0.008	0.024	0	0.002	0.026	0
	727	0.072	0.097	0.046	0.042	0.0795	0.0025	0.042	0.06	0.0265		727	0.035	0.064	0.029	0.052	0.092	0.004	0.066	0.1	0.046	0.042	0.069	0.016	0.048	0.076	0.022		727	0.003	0.011	0	0.008	0.024	0	0.002	0.026	0
	728	0.072	0.099	0.045	0.042	0.0795	0.0025	0.04	0.062	0.0265		728	0.037	0.065	0.031	0.054	0.092	0.005	0.069	0.1	0.048	0.043	0.068	0.016	0.048	0.078	0.022		728	0.003	0.011	0	0.007	0.022	0	0.002	0.026	0
	729	0.071	0.102	0.047	0.042	0.078	0.0025	0.04	0.0615	0.027		729	0.039	0.065	0.03	0.054	0.092	0.0045	0.068	0.102	0.048	0.043	0.067	0.016	0.046	0.082	0.024		729	0.003	0.011	0	0.008	0.024	0	0.002	0.026	0
	730	0.073	0.1	0.047	0.042	0.0795	0.0025	0.04	0.061	0.0275		730	0.039	0.066	0.031	0.054	0.09	0.0045	0.071	0.104	0.05	0.043	0.065	0.017	0.047	0.076	0.022		730	0.003	0.01	0	0.008	0.022	0	0.002	0.026	0
	731	0.073	0.1	0.048	0.042	0.0795	0.0025	0.04	0.064	0.029		731	0.039	0.065	0.029	0.054	0.0925	0.0045	0.068	0.104	0.054	0.039	0.064	0.019	0.047	0.082	0.022		731	0.002	0.01	0	0.007	0.022	0	0.002	0.026	0
	732	0.073	0.101	0.049	0.042	0.079	0.0025	0.04	0.0655	0.0275		732	0.038	0.065	0.03	0.056	0.092	0.0045	0.068	0.108	0.054	0.042	0.062	0.017	0.049	0.084	0.022		732	0.002	0.009	0	0.008	0.022	0	0.002	0.0275	0
	733	0.074	0.103	0.049	0.042	0.0775	0.0025	0.04	0.066	0.029		733	0.038	0.065	0.029	0.052	0.0895	0.0045	0.072	0.106	0.054	0.042	0.061	0.016	0.049	0.084	0.022		733	0.002	0.008	0	0.008	0.022	0	0.002	0.027	0
	734	0.077	0.102	0.05	0.038	0.0755	0.0025	0.04	0.0675	0.029		734	0.037	0.066	0.029	0.052	0.09	0.0045	0.073	0.104	0.052	0.041	0.063	0.015	0.051	0.082	0.022		734	0.002	0.008	0	0.007	0.022	0	0.002	0.0265	0
	735	0.076	0.103	0.05	0.034	0.074	0.0025	0.04	0.065	0.029		735	0.038	0.067	0.03	0.054	0.09	0.004	0.072	0.106	0.054	0.042	0.066	0.017	0.051	0.08	0.022		735	0.001	0.009	0	0.006	0.022	0	0.002	0.0245	0
	736	0.076	0.104	0.05	0.034	0.0765	0.0025	0.04	0.065	0.03		736	0.036	0.067	0.033	0.05	0.087	0.004	0.071	0.104	0.054	0.042	0.067	0.016	0.05	0.08	0.022		736	0	0.009	0	0.006	0.022	0	0.002	0.0245	0
	737	0.075	0.104	0.048	0.036	0.073	0.0025	0.04	0.067	0.0295		737	0.038	0.067	0.034	0.052	0.0895	0.004	0.071	0.108	0.056	0.042	0.066	0.016	0.051	0.08	0.022		737	0	0.009	0	0.007	0.022	0	0.002	0.0245	0
	738	0.077	0.106	0.05	0.036	0.072	0.0025	0.04	0.068	0.029		738	0.037	0.065	0.034	0.052	0.0885	0.0045	0.072	0.108	0.058	0.043	0.065	0.015	0.051	0.08	0.02		738	0	0.009	0	0.006	0.022	0	0.002	0.0245	0
	739	0.08	0.105	0.051	0.036	0.075	0.0025	0.038	0.069	0.029		739	0.038	0.067	0.032	0.052	0.085	0.0045	0.074	0.104	0.058	0.042	0.065	0.015	0.052	0.082	0.02		739	0	0.007	0	0.006	0.02	0	0.002	0.0245	0
	740	0.08	0.107	0.051	0.038	0.0715	0.004	0.038	0.0725	0.029		740	0.041	0.069	0.03	0.052	0.0845	0.0045	0.072	0.104	0.056	0.04	0.065	0.015	0.052	0.078	0.018		740	0	0.007	0	0.006	0.02	0	0.002	0.023	0
	741	0.08	0.108	0.051	0.038	0.0715	0.0045	0.04	0.0715	0.0285		741	0.04	0.071	0.029	0.052	0.0845	0.0045	0.072	0.1	0.052	0.04	0.065	0.014	0.053	0.078	0.018		741	0	0.007	0	0.006	0.02	0	0.002	0.021	0
	742	0.077	0.109	0.052	0.036	0.0745	0.0045	0.044	0.068	0.0285		742	0.041	0.076	0.028	0.054	0.084	0.0045	0.073	0.1	0.048	0.041	0.063	0.014	0.053	0.076	0.018		742	0	0.007	0	0.006	0.02	0	0.002	0.021	0
	743	0.08	0.108	0.051	0.036	0.077	0.0045	0.044	0.067	0.0285		743	0.042	0.074	0.031	0.058	0.0835	0.0045	0.074	0.102	0.042	0.041	0.063	0.014	0.054	0.076	0.018		743	0	0.007	0	0.006	0.02	0	0.002	0.0225	0
	744	0.083	0.11	0.051	0.038	0.0755	0.0045	0.042	0.0685	0.027		744	0.041	0.074	0.033	0.058	0.0815	0.0045	0.074	0.096	0.04	0.041	0.063	0.015	0.054	0.076	0.018		744	0	0.008	0	0.006	0.02	0	0.002	0.0225	0
	745	0.085	0.11	0.052	0.038	0.078	0.0045	0.046	0.0685	0.0255		745	0.04	0.073	0.033	0.058	0.0815	0.0045	0.074	0.094	0.04	0.043	0.061	0.015	0.054	0.074	0.016		745	0	0.008	0	0.006	0.02	0	0.002	0.0225	0
	746	0.083	0.105	0.051	0.04	0.0775	0.0045	0.046	0.066	0.0235		746	0.043	0.074	0.034	0.058	0.08	0.0045	0.073	0.092	0.04	0.043	0.062	0.015	0.056	0.074	0.012		746	0	0.008	0	0.006	0.02	0	0.002	0.0225	0
	747	0.084	0.102	0.051	0.042	0.0785	0.006	0.046	0.0645	0.0215		747	0.042	0.075	0.036	0.058	0.0795	0.0045	0.072	0.09	0.042	0.044	0.061	0.015	0.056	0.076	0.012		747	0	0.008	0	0.006	0.02	0	0.002	0.0195	0
	748	0.083	0.103	0.052	0.042	0.079	0.0065	0.042	0.0605	0.0215		748	0.043	0.077	0.037	0.058	0.078	0.0045	0.073	0.09	0.044	0.044	0.061	0.014	0.059	0.076	0.012		748	0	0.006	0	0.006	0.02	0	0.002	0.019	0
	749	0.081	0.104	0.05	0.044	0.0785	0.009	0.042	0.0605	0.0215		749	0.041	0.08	0.037	0.058	0.0775	0.0045	0.074	0.092	0.044	0.044	0.062	0.013	0.06	0.08	0.01		749	0	0.004	0	0.006	0.02	0	0.002	0.0175	0
	750	0.081	0.108	0.052	0.044	0.075	0.008	0.042	0.061	0.0235		750	0.041	0.076	0.036	0.056	0.0795	0.0035	0.072	0.092	0.044	0.044	0.064	0.014	0.061	0.08	0.012		750	0	0.004	0	0.006	0.02	0	0.002	0.017	0
	751	0.081	0.107	0.054	0.042	0.0745	0.0085	0.042	0.0615	0.023		751	0.042	0.076	0.037	0.054	0.0795	0.0035	0.076	0.098	0.042	0.041	0.062	0.013	0.059	0.078	0.016		751	0	0.004	0	0.006	0.02	0	0.002	0.017	0
	752	0.081	0.106	0.053	0.042	0.0735	0.0085	0.044	0.066	0.0215		752	0.041	0.077	0.039	0.054	0.0795	0.0035	0.073	0.096	0.044	0.041	0.061	0.013	0.06	0.08	0.016		752	0	0.004	0	0.006	0.022	0	0.004	0.0155	0
	753	0.082	0.103	0.052	0.044	0.074	0.0085	0.044	0.0615	0.0215		753	0.042	0.077	0.039	0.054	0.08	0.0035	0.074	0.098	0.046	0.041	0.062	0.013	0.057	0.078	0.022		753	0	0.005	0	0.006	0.02	0	0.004	0.0155	0
	754	0.083	0.102	0.056	0.044	0.0705	0.0085	0.044	0.0625	0.0225		754	0.042	0.078	0.038	0.056	0.0825	0.0035	0.075	0.098	0.046	0.041	0.062	0.013	0.056	0.082	0.022		754	0	0.005	0	0.006	0.022	0	0.004	0.0155	0
	755	0.08	0.101	0.056	0.044	0.072	0.0085	0.046	0.063	0.022		755	0.042	0.075	0.037	0.056	0.0845	0.003	0.076	0.1	0.044	0.039	0.061	0.013	0.054	0.082	0.022		755	0	0.005	0	0.006	0.022	0	0.004	0.0155	0
	756	0.079	0.1	0.056	0.04	0.075	0.0085	0.044	0.063	0.0215		756	0.043	0.076	0.039	0.052	0.088	0.003	0.077	0.1	0.044	0.038	0.059	0.012	0.054	0.082	0.02		756	0	0.005	0	0.006	0.02	0	0.002	0.0155	0
	757	0.081	0.1	0.055	0.042	0.075	0.0085	0.042	0.0655	0.0215		757	0.043	0.078	0.038	0.052	0.0855	0.003	0.076	0.106	0.046	0.037	0.058	0.011	0.054	0.078	0.018		757	0	0.006	0	0.006	0.02	0	0.002	0.0155	0
	758	0.081	0.102	0.055	0.048	0.072	0.0085	0.044	0.064	0.023		758	0.045	0.08	0.038	0.052	0.0855	0.003	0.077	0.1	0.048	0.033	0.061	0.011	0.055	0.078	0.018		758	0	0.006	0	0.006	0.02	0	0.002	0.0155	0
	759	0.083	0.104	0.055	0.046	0.069	0.0085	0.044	0.0645	0.0245		759	0.046	0.082	0.037	0.056	0.087	0.0025	0.077	0.102	0.044	0.034	0.061	0.01	0.053	0.078	0.018		759	0	0.006	0	0.006	0.02	0	0.002	0.0155	0
	760	0.086	0.108	0.054	0.044	0.0675	0.008	0.042	0.0605	0.026		760	0.05	0.085	0.036	0.058	0.0825	0.0025	0.078	0.1	0.042	0.033	0.062	0.01	0.056	0.078	0.018		760	0	0.006	0	0.006	0.02	0	0.002	0.0155	0
	761	0.088	0.105	0.055	0.044	0.071	0.008	0.04	0.0625	0.026		761	0.047	0.085	0.035	0.058	0.0815	0.003	0.078	0.102	0.042	0.033	0.062	0.01	0.056	0.076	0.018		761	0	0.006	0	0.006	0.02	0	0.002	0.017	0
	762	0.087	0.107	0.056	0.044	0.076	0.008	0.038	0.062	0.0255		762	0.046	0.084	0.035	0.058	0.0815	0.003	0.077	0.104	0.042	0.033	0.061	0.01	0.056	0.074	0.018		762	0	0.006	0	0.008	0.02	0	0.002	0.018	0
	763	0.087	0.109	0.053	0.044	0.0765	0.008	0.034	0.062	0.024		763	0.045	0.085	0.036	0.056	0.0835	0.003	0.077	0.104	0.044	0.032	0.062	0.009	0.057	0.074	0.018		763	0	0.006	0	0.008	0.02	0	0.002	0.0175	0
	764	0.086	0.106	0.052	0.044	0.0765	0.008	0.034	0.064	0.0245		764	0.045	0.088	0.037	0.058	0.0835	0.003	0.077	0.102	0.044	0.03	0.061	0.009	0.056	0.08	0.018		764	0	0.006	0	0.008	0.02	0	0.002	0.0175	0
	765	0.085	0.108	0.053	0.04	0.075	0.008	0.034	0.064	0.0275		765	0.045	0.089	0.036	0.056	0.084	0.003	0.078	0.108	0.046	0.027	0.061	0.009	0.055	0.08	0.018		765	0	0.006	0	0.007	0.02	0	0.002	0.019	0
	766	0.085	0.113	0.053	0.044	0.074	0.008	0.036	0.067	0.0275		766	0.046	0.089	0.036	0.056	0.082	0.0035	0.078	0.106	0.048	0.027	0.061	0.008	0.056	0.08	0.018		766	0	0.007	0	0.006	0.02	0	0.002	0.019	0
	767	0.082	0.112	0.056	0.044	0.077	0.0085	0.038	0.067	0.0255		767	0.046	0.09	0.036	0.058	0.0845	0.0035	0.08	0.108	0.046	0.026	0.06	0.01	0.057	0.082	0.018		767	0	0.008	0	0.006	0.02	0	0.002	0.0205	0
	768	0.082	0.109	0.056	0.048	0.0765	0.0085	0.036	0.067	0.0255		768	0.046	0.093	0.034	0.058	0.0865	0.0035	0.08	0.11	0.044	0.026	0.06	0.01	0.056	0.086	0.018		768	0	0.01	0	0.006	0.02	0	0.002	0.019	0
	769	0.083	0.106	0.056	0.048	0.0785	0.01	0.04	0.0665	0.026		769	0.048	0.093	0.033	0.06	0.084	0.0035	0.08	0.108	0.038	0.025	0.06	0.01	0.056	0.084	0.018		769	0	0.011	0	0.006	0.02	0	0.002	0.0195	0
	770	0.085	0.107	0.057	0.048	0.0775	0.0105	0.042	0.066	0.0265		770	0.047	0.094	0.034	0.058	0.087	0.0035	0.08	0.106	0.038	0.025	0.06	0.01	0.055	0.082	0.018		770	0	0.011	0	0.006	0.02	0	0.002	0.0195	0
	771	0.085	0.108	0.058	0.044	0.079	0.0105	0.04	0.0665	0.025		771	0.047	0.093	0.033	0.058	0.0865	0.0035	0.08	0.104	0.04	0.026	0.06	0.01	0.055	0.08	0.018		771	0	0.011	0	0.006	0.02	0	0.002	0.0195	0
	772	0.086	0.107	0.056	0.046	0.08	0.0105	0.042	0.0665	0.025		772	0.047	0.097	0.033	0.058	0.087	0.0035	0.078	0.104	0.044	0.026	0.061	0.01	0.056	0.078	0.018		772	0	0.011	0	0.006	0.02	0	0.002	0.0195	0
	773	0.084	0.107	0.057	0.048	0.0795	0.0105	0.042	0.065	0.0265		773	0.047	0.099	0.034	0.054	0.085	0.0045	0.079	0.102	0.046	0.026	0.062	0.01	0.057	0.078	0.018		773	0	0.012	0	0.006	0.02	0	0.002	0.019	0
	774	0.086	0.108	0.056	0.048	0.0775	0.0105	0.04	0.066	0.0235		774	0.046	0.099	0.034	0.054	0.089	0.0045	0.079	0.104	0.048	0.026	0.062	0.01	0.056	0.082	0.018		774	0	0.012	0	0.006	0.018	0	0.002	0.018	0
	775	0.087	0.11	0.058	0.05	0.0775	0.0105	0.04	0.064	0.0235		775	0.043	0.1	0.034	0.052	0.0905	0.0045	0.079	0.106	0.052	0.026	0.06	0.01	0.055	0.082	0.018		775	0	0.012	0	0.006	0.018	0	0.002	0.0175	0
	776	0.089	0.112	0.057	0.05	0.0805	0.0105	0.04	0.0645	0.0245		776	0.043	0.1	0.034	0.054	0.0875	0.0045	0.08	0.106	0.05	0.026	0.057	0.01	0.056	0.082	0.018		776	0	0.013	0	0.006	0.018	0	0.002	0.0175	0
	777	0.091	0.112	0.056	0.048	0.079	0.01	0.042	0.064	0.0245		777	0.044	0.1	0.033	0.058	0.088	0.0045	0.08	0.104	0.052	0.027	0.061	0.01	0.056	0.082	0.016		777	0	0.014	0	0.006	0.018	0	0.002	0.0175	0
	778	0.094	0.111	0.057	0.052	0.0835	0.01	0.042	0.064	0.02		778	0.044	0.098	0.031	0.056	0.0935	0.0045	0.077	0.106	0.054	0.026	0.06	0.008	0.056	0.082	0.016		778	0	0.014	0	0.006	0.018	0	0.002	0.0175	0
	779	0.094	0.114	0.056	0.05	0.083	0.0085	0.042	0.0645	0.0195		779	0.044	0.1	0.032	0.056	0.095	0.0045	0.076	0.106	0.054	0.025	0.062	0.006	0.056	0.08	0.014		779	0	0.013	0	0.006	0.018	0	0.002	0.0175	0
	780	0.093	0.115	0.057	0.054	0.083	0.0085	0.042	0.063	0.0195		780	0.044	0.096	0.034	0.054	0.0925	0.0045	0.075	0.106	0.054	0.026	0.062	0.005	0.054	0.08	0.014		780	0	0.016	0	0.006	0.018	0	0.002	0.016	0
	781	0.092	0.116	0.058	0.056	0.0845	0.0085	0.042	0.0615	0.019		781	0.045	0.095	0.034	0.058	0.0945	0.0045	0.075	0.106	0.054	0.024	0.062	0.005	0.056	0.078	0.014		781	0	0.016	0	0.006	0.018	0	0.002	0.016	0
	782	0.092	0.119	0.057	0.058	0.0825	0.009	0.042	0.06	0.019		782	0.046	0.095	0.032	0.056	0.097	0.0045	0.076	0.104	0.054	0.025	0.06	0.005	0.055	0.078	0.014		782	0	0.014	0	0.006	0.018	0	0.002	0.0175	0
	783	0.09	0.12	0.056	0.056	0.08	0.009	0.04	0.0615	0.019		783	0.045	0.094	0.032	0.058	0.099	0.005	0.071	0.106	0.054	0.026	0.062	0.005	0.053	0.078	0.014		783	0	0.015	0	0.006	0.018	0	0.002	0.016	0
	784	0.094	0.121	0.057	0.056	0.0805	0.009	0.042	0.059	0.0205		784	0.044	0.093	0.033	0.056	0.099	0.0045	0.071	0.104	0.056	0.024	0.063	0.006	0.053	0.076	0.014		784	0	0.015	0	0.006	0.018	0	0.002	0.016	0
	785	0.095	0.12	0.057	0.056	0.079	0.009	0.04	0.059	0.0225		785	0.042	0.092	0.031	0.056	0.0995	0.0045	0.075	0.1	0.056	0.024	0.063	0.006	0.052	0.078	0.014		785	0	0.014	0	0.006	0.018	0	0.002	0.0155	0
	786	0.098	0.12	0.058	0.054	0.0765	0.0085	0.042	0.0585	0.0225		786	0.045	0.088	0.032	0.056	0.102	0.005	0.076	0.1	0.056	0.024	0.065	0.006	0.051	0.076	0.014		786	0.001	0.015	0	0.006	0.018	0	0.002	0.0155	0
	787	0.097	0.122	0.057	0.054	0.0805	0.0085	0.038	0.0525	0.0225		787	0.048	0.094	0.032	0.052	0.1045	0.005	0.075	0.104	0.056	0.024	0.064	0.006	0.052	0.078	0.014		787	0.001	0.016	0	0.006	0.018	0	0.002	0.016	0
	788	0.099	0.119	0.054	0.054	0.0805	0.0085	0.038	0.054	0.0225		788	0.049	0.091	0.032	0.05	0.1045	0.0055	0.077	0.106	0.056	0.023	0.062	0.006	0.054	0.076	0.014		788	0.001	0.016	0	0.006	0.02	0	0.002	0.016	0
	789	0.097	0.121	0.054	0.054	0.0805	0.0085	0.04	0.0565	0.0225		789	0.049	0.092	0.032	0.048	0.1025	0.006	0.077	0.106	0.054	0.024	0.06	0.006	0.055	0.074	0.014		789	0.001	0.016	0	0.006	0.02	0	0.002	0.016	0
	790	0.1	0.12	0.054	0.054	0.0835	0.009	0.038	0.052	0.0205		790	0.05	0.089	0.031	0.05	0.1015	0.006	0.08	0.108	0.054	0.023	0.06	0.006	0.059	0.074	0.014		790	0.001	0.016	0	0.006	0.018	0	0.002	0.016	0
	791	0.097	0.123	0.055	0.054	0.0845	0.009	0.036	0.052	0.0175		791	0.049	0.091	0.03	0.05	0.104	0.007	0.08	0.11	0.056	0.022	0.059	0.006	0.058	0.076	0.014		791	0.001	0.017	0	0.006	0.018	0	0.002	0.016	0
	792	0.098	0.121	0.054	0.054	0.0855	0.01	0.034	0.054	0.0175		792	0.047	0.087	0.028	0.05	0.1055	0.007	0.077	0.112	0.056	0.021	0.059	0.006	0.057	0.078	0.014		792	0.002	0.017	0	0.006	0.018	0	0.002	0.0155	0
	793	0.097	0.119	0.054	0.054	0.0855	0.01	0.036	0.0545	0.019		793	0.044	0.087	0.026	0.05	0.104	0.007	0.078	0.11	0.056	0.021	0.059	0.009	0.056	0.078	0.014		793	0.002	0.015	0	0.006	0.018	0	0.002	0.0155	0
	794	0.098	0.12	0.055	0.054	0.0865	0.01	0.036	0.056	0.0175		794	0.045	0.088	0.025	0.052	0.1015	0.007	0.083	0.11	0.054	0.021	0.058	0.009	0.054	0.078	0.014		794	0.002	0.014	0	0.006	0.018	0	0.002	0.019	0
	795	0.099	0.12	0.055	0.052	0.082	0.011	0.036	0.0545	0.0175		795	0.046	0.089	0.025	0.052	0.102	0.007	0.083	0.112	0.054	0.022	0.058	0.009	0.053	0.084	0.014		795	0.002	0.015	0	0.006	0.018	0	0.002	0.019	0
	796	0.099	0.122	0.057	0.054	0.082	0.014	0.038	0.0555	0.0175		796	0.045	0.089	0.019	0.048	0.101	0.007	0.082	0.114	0.054	0.023	0.057	0.009	0.054	0.086	0.016		796	0.002	0.015	0	0.006	0.018	0	0.002	0.02	0
	797	0.097	0.123	0.057	0.054	0.082	0.011	0.036	0.0555	0.0195		797	0.044	0.09	0.019	0.052	0.103	0.0075	0.081	0.116	0.054	0.024	0.056	0.009	0.053	0.086	0.016		797	0.002	0.015	0	0.006	0.016	0	0.002	0.0195	0
	798	0.095	0.118	0.056	0.054	0.0825	0.012	0.036	0.0545	0.0205		798	0.047	0.088	0.019	0.052	0.105	0.0075	0.083	0.112	0.054	0.024	0.054	0.009	0.054	0.082	0.016		798	0.002	0.015	0	0.006	0.016	0	0.002	0.0195	0
	799	0.094	0.12	0.056	0.052	0.083	0.0105	0.038	0.0535	0.0205		799	0.047	0.086	0.019	0.052	0.1035	0.0075	0.082	0.114	0.056	0.026	0.055	0.009	0.053	0.08	0.014		799	0.002	0.016	0	0.006	0.016	0	0.002	0.0195	0
	800	0.091	0.119	0.06	0.052	0.08	0.0105	0.038	0.055	0.0205		800	0.046	0.086	0.019	0.052	0.102	0.007	0.083	0.118	0.056	0.025	0.054	0.008	0.053	0.082	0.012		800	0.003	0.016	0	0.006	0.016	0	0.002	0.021	0
	801	0.089	0.119	0.059	0.052	0.08	0.0105	0.042	0.0545	0.019		801	0.048	0.085	0.017	0.054	0.103	0.007	0.082	0.118	0.06	0.025	0.054	0.008	0.053	0.084	0.008		801	0.003	0.016	0	0.004	0.016	0	0.002	0.021	0
	802	0.09	0.12	0.058	0.052	0.0815	0.0125	0.036	0.054	0.0195		802	0.047	0.086	0.017	0.056	0.104	0.007	0.081	0.118	0.058	0.025	0.054	0.008	0.054	0.084	0.008		802	0.003	0.016	0	0.005	0.016	0	0.002	0.0195	0
	803	0.09	0.119	0.058	0.05	0.0815	0.0125	0.036	0.0515	0.0195		803	0.048	0.085	0.016	0.058	0.104	0.007	0.081	0.118	0.054	0.025	0.054	0.008	0.056	0.084	0.004		803	0.003	0.015	0	0.006	0.016	0	0.002	0.0195	0
	804	0.089	0.12	0.059	0.05	0.0815	0.0125	0.038	0.0535	0.0195		804	0.047	0.084	0.017	0.056	0.1105	0.007	0.08	0.118	0.056	0.024	0.053	0.008	0.055	0.084	0.004		804	0.004	0.014	0	0.006	0.014	0	0.002	0.021	0
	805	0.091	0.121	0.057	0.05	0.0815	0.0125	0.038	0.0525	0.0195		805	0.048	0.087	0.017	0.058	0.1085	0.01	0.078	0.12	0.056	0.025	0.053	0.008	0.055	0.082	0.006		805	0.004	0.014	0	0.006	0.014	0	0.002	0.021	0
	806	0.088	0.123	0.054	0.048	0.08	0.0125	0.038	0.054	0.0195		806	0.045	0.086	0.017	0.058	0.1095	0.0145	0.076	0.12	0.056	0.026	0.053	0.008	0.057	0.08	0.008		806	0.004	0.014	0	0.006	0.014	0	0.002	0.021	0
	807	0.089	0.122	0.053	0.046	0.082	0.0125	0.038	0.0535	0.0195		807	0.046	0.083	0.017	0.062	0.1085	0.0145	0.073	0.11	0.056	0.026	0.053	0.008	0.055	0.082	0.008		807	0.004	0.014	0	0.006	0.014	0	0.002	0.021	0
	808	0.089	0.122	0.054	0.044	0.079	0.013	0.04	0.053	0.019		808	0.047	0.082	0.019	0.064	0.11	0.014	0.076	0.11	0.058	0.026	0.053	0.009	0.053	0.084	0.008		808	0.004	0.014	0	0.006	0.014	0	0.002	0.0205	0
	809	0.087	0.123	0.054	0.044	0.0805	0.013	0.04	0.053	0.019		809	0.049	0.081	0.019	0.062	0.1075	0.014	0.077	0.114	0.058	0.027	0.054	0.01	0.054	0.084	0.008		809	0.004	0.012	0	0.006	0.014	0	0.002	0.0205	0
	810	0.086	0.121	0.056	0.044	0.082	0.013	0.042	0.053	0.019		810	0.044	0.079	0.018	0.062	0.1085	0.014	0.077	0.118	0.058	0.028	0.052	0.01	0.054	0.082	0.008		810	0.004	0.012	0	0.006	0.016	0	0.002	0.019	0
	811	0.086	0.121	0.06	0.044	0.0805	0.013	0.046	0.054	0.019		811	0.044	0.08	0.017	0.062	0.107	0.0135	0.077	0.118	0.06	0.027	0.052	0.012	0.055	0.082	0.01		811	0.004	0.013	0	0.006	0.016	0	0.002	0.0205	0
	812	0.085	0.122	0.06	0.046	0.082	0.0145	0.044	0.054	0.019		812	0.044	0.082	0.017	0.064	0.1035	0.0165	0.077	0.114	0.06	0.026	0.052	0.012	0.057	0.084	0.014		812	0.004	0.013	0	0.006	0.016	0	0.002	0.0205	0
	813	0.085	0.123	0.06	0.044	0.0835	0.0165	0.046	0.0545	0.019		813	0.043	0.082	0.017	0.062	0.104	0.018	0.079	0.116	0.058	0.025	0.053	0.012	0.057	0.088	0.016		813	0.004	0.013	0	0.006	0.016	0	0.002	0.0205	0
	814	0.085	0.122	0.06	0.046	0.0835	0.018	0.046	0.054	0.019		814	0.042	0.08	0.017	0.06	0.1055	0.018	0.081	0.12	0.06	0.027	0.053	0.012	0.056	0.084	0.018		814	0.004	0.013	0	0.006	0.016	0	0.002	0.019	0
	815	0.085	0.126	0.061	0.048	0.0815	0.018	0.046	0.053	0.019		815	0.044	0.081	0.019	0.06	0.1085	0.018	0.078	0.118	0.056	0.027	0.053	0.012	0.056	0.084	0.022		815	0.004	0.012	0	0.006	0.016	0	0.002	0.019	0
	816	0.086	0.13	0.06	0.048	0.078	0.018	0.044	0.054	0.019		816	0.044	0.084	0.019	0.062	0.109	0.015	0.076	0.118	0.06	0.027	0.052	0.012	0.056	0.082	0.026		816	0.004	0.012	0	0.006	0.016	0	0.002	0.0175	0
	817	0.085	0.133	0.06	0.044	0.0775	0.018	0.042	0.06	0.0175		817	0.043	0.085	0.02	0.06	0.112	0.015	0.076	0.118	0.06	0.027	0.05	0.012	0.058	0.08	0.026		817	0.004	0.012	0	0.006	0.018	0	0.002	0.0175	0
	818	0.087	0.132	0.06	0.044	0.0775	0.0165	0.038	0.0595	0.0175		818	0.044	0.083	0.02	0.062	0.1165	0.015	0.078	0.116	0.056	0.027	0.052	0.01	0.058	0.078	0.028		818	0.004	0.012	0	0.006	0.018	0	0.002	0.0175	0
	819	0.088	0.136	0.058	0.046	0.0785	0.0165	0.038	0.06	0.016		819	0.043	0.084	0.021	0.058	0.117	0.015	0.077	0.114	0.056	0.027	0.05	0.011	0.057	0.08	0.03		819	0.004	0.012	0	0.006	0.018	0	0.002	0.0175	0
	820	0.087	0.137	0.056	0.046	0.0795	0.016	0.038	0.058	0.0155		820	0.043	0.085	0.021	0.06	0.1135	0.017	0.079	0.11	0.056	0.026	0.051	0.011	0.057	0.078	0.032		820	0.004	0.013	0	0.006	0.016	0	0.002	0.0175	0
	821	0.088	0.137	0.056	0.048	0.0815	0.0165	0.038	0.0545	0.0155		821	0.043	0.086	0.021	0.062	0.11	0.018	0.079	0.11	0.058	0.026	0.053	0.011	0.056	0.076	0.034		821	0.004	0.014	0	0.006	0.016	0	0.002	0.0195	0
	822	0.089	0.138	0.055	0.044	0.0795	0.018	0.038	0.056	0.0155		822	0.045	0.082	0.021	0.062	0.109	0.018	0.077	0.112	0.056	0.026	0.052	0.011	0.057	0.074	0.036		822	0.004	0.014	0	0.006	0.018	0	0.002	0.0195	0
	823	0.089	0.137	0.057	0.044	0.0795	0.0185	0.04	0.06	0.0155		823	0.044	0.08	0.022	0.062	0.1125	0.021	0.075	0.108	0.058	0.026	0.051	0.012	0.056	0.07	0.036		823	0.004	0.013	0	0.006	0.016	0	0.002	0.0175	0
	824	0.09	0.136	0.054	0.044	0.079	0.022	0.04	0.06	0.017		824	0.043	0.084	0.022	0.058	0.1135	0.022	0.075	0.108	0.062	0.027	0.051	0.012	0.055	0.07	0.036		824	0.004	0.012	0	0.006	0.016	0	0.002	0.0175	0
	825	0.09	0.135	0.054	0.044	0.079	0.0245	0.04	0.0595	0.017		825	0.046	0.083	0.022	0.062	0.1105	0.022	0.075	0.106	0.064	0.027	0.051	0.013	0.053	0.07	0.032		825	0.004	0.011	0	0.006	0.018	0	0.002	0.0195	0
	826	0.091	0.135	0.053	0.044	0.0795	0.024	0.04	0.0595	0.017		826	0.046	0.084	0.021	0.064	0.109	0.0235	0.075	0.104	0.066	0.027	0.051	0.012	0.053	0.07	0.03		826	0.004	0.012	0	0.006	0.018	0	0.002	0.018	0
	827	0.091	0.137	0.055	0.054	0.0815	0.024	0.042	0.061	0.0175		827	0.043	0.086	0.021	0.064	0.106	0.0235	0.076	0.104	0.064	0.028	0.047	0.012	0.053	0.068	0.03		827	0.004	0.011	0	0.006	0.018	0	0.002	0.018	0
	828	0.09	0.136	0.054	0.056	0.0765	0.026	0.044	0.0615	0.0175		828	0.042	0.088	0.021	0.066	0.1075	0.0235	0.076	0.106	0.068	0.029	0.048	0.012	0.053	0.07	0.032		828	0.004	0.011	0	0.006	0.018	0	0.002	0.0175	0
	829	0.09	0.131	0.054	0.052	0.0765	0.028	0.042	0.0615	0.0175		829	0.042	0.088	0.022	0.068	0.1115	0.024	0.074	0.106	0.064	0.029	0.049	0.012	0.055	0.072	0.036		829	0.004	0.011	0	0.006	0.018	0	0.002	0.0175	0
	830	0.092	0.133	0.053	0.048	0.077	0.0285	0.042	0.0635	0.0175		830	0.043	0.089	0.02	0.066	0.11	0.027	0.073	0.104	0.066	0.029	0.049	0.012	0.055	0.07	0.036		830	0.004	0.009	0	0.004	0.016	0	0.004	0.018	0
	831	0.094	0.132	0.055	0.05	0.0775	0.0285	0.042	0.068	0.0205		831	0.041	0.087	0.02	0.066	0.1075	0.0275	0.076	0.104	0.064	0.029	0.048	0.011	0.056	0.07	0.036		831	0.004	0.011	0	0.004	0.016	0	0.004	0.0195	0
	832	0.095	0.133	0.054	0.056	0.076	0.03	0.042	0.069	0.0205		832	0.042	0.089	0.02	0.066	0.1075	0.0275	0.08	0.104	0.064	0.028	0.046	0.01	0.059	0.07	0.036		832	0.004	0.011	0	0.004	0.016	0	0.008	0.0195	0
	833	0.099	0.135	0.055	0.054	0.079	0.03	0.042	0.066	0.022		833	0.042	0.091	0.02	0.066	0.112	0.026	0.082	0.104	0.062	0.027	0.046	0.01	0.059	0.07	0.036		833	0.004	0.01	0	0.004	0.016	0	0.008	0.018	0
	834	0.097	0.136	0.057	0.056	0.0805	0.0305	0.042	0.066	0.022		834	0.042	0.092	0.02	0.068	0.1165	0.026	0.081	0.11	0.062	0.028	0.045	0.01	0.06	0.068	0.034		834	0.004	0.01	0	0.004	0.016	0	0.008	0.018	0
	835	0.097	0.137	0.058	0.056	0.079	0.0305	0.042	0.065	0.022		835	0.045	0.092	0.021	0.068	0.1195	0.026	0.081	0.11	0.06	0.028	0.046	0.01	0.059	0.068	0.03		835	0.004	0.01	0	0.004	0.016	0	0.008	0.0195	0
	836	0.097	0.138	0.056	0.056	0.081	0.0325	0.042	0.0655	0.0235		836	0.045	0.091	0.021	0.07	0.1195	0.0245	0.083	0.11	0.058	0.028	0.046	0.009	0.057	0.07	0.03		836	0.003	0.01	0	0.004	0.016	0	0.008	0.018	0
	837	0.098	0.137	0.054	0.056	0.0815	0.034	0.04	0.066	0.024		837	0.042	0.086	0.02	0.072	0.116	0.0245	0.083	0.108	0.058	0.028	0.044	0.011	0.058	0.068	0.03		837	0.002	0.01	0	0.004	0.016	0	0.01	0.0195	0
	838	0.096	0.137	0.055	0.054	0.0835	0.034	0.038	0.0645	0.024		838	0.041	0.087	0.019	0.07	0.117	0.024	0.081	0.108	0.06	0.032	0.043	0.009	0.056	0.068	0.03		838	0.003	0.011	0	0.004	0.016	0	0.01	0.0195	0
	839	0.096	0.138	0.056	0.05	0.084	0.034	0.038	0.067	0.024		839	0.039	0.084	0.019	0.074	0.118	0.023	0.082	0.104	0.06	0.032	0.042	0.01	0.056	0.074	0.03		839	0.003	0.011	0	0.004	0.016	0	0.01	0.0195	0
	840	0.098	0.136	0.056	0.05	0.085	0.0345	0.038	0.065	0.024		840	0.041	0.086	0.018	0.074	0.118	0.026	0.084	0.102	0.06	0.032	0.043	0.01	0.056	0.074	0.032		840	0.003	0.013	0	0.004	0.016	0	0.008	0.0195	0
	841	0.097	0.138	0.055	0.052	0.082	0.034	0.038	0.0645	0.0255		841	0.042	0.085	0.019	0.072	0.117	0.0235	0.084	0.102	0.06	0.033	0.045	0.01	0.057	0.074	0.036		841	0.003	0.013	0	0.004	0.016	0	0.008	0.0195	0
	842	0.097	0.144	0.055	0.056	0.082	0.034	0.04	0.067	0.0255		842	0.042	0.087	0.02	0.072	0.114	0.0245	0.084	0.102	0.058	0.034	0.045	0.01	0.056	0.076	0.036		842	0.002	0.013	0	0.004	0.016	0	0.008	0.0195	0
	843	0.1	0.14	0.056	0.054	0.087	0.036	0.04	0.069	0.0275		843	0.043	0.09	0.02	0.072	0.1175	0.025	0.083	0.106	0.056	0.033	0.044	0.01	0.056	0.076	0.034		843	0.002	0.012	0	0.004	0.016	0	0.006	0.0195	0
	844	0.097	0.143	0.056	0.056	0.083	0.036	0.042	0.0705	0.026		844	0.044	0.092	0.02	0.07	0.12	0.0245	0.083	0.106	0.054	0.032	0.044	0.011	0.057	0.076	0.038		844	0.002	0.012	0	0.004	0.016	0	0.004	0.0195	0
	845	0.097	0.14	0.057	0.06	0.0795	0.0345	0.04	0.0675	0.026		845	0.045	0.093	0.021	0.072	0.122	0.026	0.083	0.11	0.056	0.032	0.044	0.009	0.055	0.076	0.038		845	0.002	0.012	0	0.004	0.016	0	0.004	0.018	0
	846	0.096	0.141	0.057	0.066	0.0795	0.0325	0.042	0.068	0.025		846	0.044	0.094	0.022	0.072	0.1245	0.0265	0.083	0.116	0.054	0.031	0.043	0.01	0.054	0.08	0.036		846	0.002	0.01	0	0.004	0.016	0	0.004	0.0195	0
	847	0.095	0.143	0.056	0.066	0.0795	0.034	0.042	0.0695	0.0245		847	0.042	0.091	0.021	0.068	0.1255	0.027	0.084	0.118	0.054	0.03	0.044	0.01	0.055	0.084	0.036		847	0.002	0.01	0	0.004	0.016	0	0.004	0.02	0
	848	0.094	0.14	0.057	0.068	0.0775	0.0345	0.042	0.0695	0.0245		848	0.043	0.092	0.02	0.066	0.1255	0.0265	0.081	0.122	0.054	0.031	0.045	0.009	0.056	0.088	0.034		848	0.002	0.01	0	0.004	0.016	0	0.004	0.02	0
	849	0.094	0.144	0.057	0.068	0.078	0.0335	0.044	0.07	0.023		849	0.043	0.093	0.021	0.07	0.1255	0.0265	0.08	0.124	0.054	0.03	0.045	0.009	0.057	0.086	0.034		849	0.002	0.009	0	0.004	0.016	0	0.004	0.02	0
	850	0.093	0.139	0.055	0.068	0.0775	0.0345	0.046	0.0685	0.0255		850	0.046	0.097	0.021	0.07	0.127	0.026	0.082	0.126	0.052	0.03	0.046	0.008	0.054	0.084	0.034		850	0.002	0.01	0	0.004	0.016	0	0.004	0.018	0
	851	0.09	0.137	0.056	0.068	0.0775	0.035	0.046	0.068	0.025		851	0.044	0.098	0.021	0.074	0.127	0.025	0.082	0.122	0.048	0.03	0.046	0.008	0.053	0.088	0.034		851	0.002	0.01	0	0.004	0.016	0	0.004	0.018	0
	852	0.088	0.135	0.057	0.066	0.0795	0.037	0.044	0.0695	0.0235		852	0.044	0.098	0.022	0.074	0.1275	0.0265	0.083	0.122	0.052	0.03	0.046	0.009	0.053	0.09	0.036		852	0.002	0.01	0	0.004	0.016	0	0.004	0.018	0
	853	0.09	0.133	0.056	0.062	0.0845	0.0385	0.044	0.07	0.0235		853	0.043	0.097	0.022	0.07	0.128	0.0265	0.082	0.124	0.054	0.03	0.047	0.009	0.051	0.09	0.038		853	0.002	0.01	0	0.004	0.016	0	0.004	0.018	0
	854	0.091	0.134	0.056	0.062	0.084	0.0385	0.044	0.0665	0.024		854	0.043	0.099	0.022	0.072	0.1275	0.0285	0.081	0.122	0.052	0.03	0.048	0.01	0.052	0.088	0.038		854	0.002	0.01	0	0.004	0.014	0	0.002	0.0195	0
	855	0.092	0.137	0.057	0.062	0.087	0.0385	0.046	0.0675	0.0235		855	0.045	0.097	0.022	0.072	0.127	0.0275	0.081	0.128	0.052	0.031	0.047	0.01	0.052	0.088	0.038		855	0.002	0.01	0	0.004	0.014	0	0.002	0.02	0
	856	0.09	0.14	0.057	0.066	0.0845	0.0395	0.046	0.0685	0.028		856	0.046	0.101	0.02	0.07	0.127	0.028	0.079	0.13	0.058	0.031	0.047	0.01	0.052	0.086	0.034		856	0.002	0.01	0	0.004	0.014	0	0.002	0.02	0
	857	0.09	0.138	0.06	0.066	0.083	0.0405	0.046	0.066	0.027		857	0.046	0.101	0.019	0.07	0.134	0.0275	0.078	0.128	0.058	0.031	0.048	0.01	0.053	0.082	0.034		857	0.002	0.01	0	0.004	0.014	0	0.002	0.0195	0
	858	0.093	0.138	0.059	0.068	0.085	0.0405	0.046	0.065	0.0295		858	0.047	0.1	0.021	0.068	0.1315	0.027	0.076	0.122	0.056	0.033	0.048	0.01	0.051	0.082	0.034		858	0.002	0.01	0	0.004	0.014	0	0.002	0.018	0
	859	0.094	0.142	0.06	0.068	0.0885	0.043	0.048	0.063	0.0305		859	0.047	0.1	0.02	0.066	0.1355	0.027	0.076	0.116	0.054	0.03	0.049	0.008	0.05	0.08	0.036		859	0.002	0.01	0	0.004	0.014	0	0.004	0.018	0
	860	0.094	0.146	0.06	0.068	0.087	0.0425	0.05	0.063	0.0255		860	0.048	0.099	0.021	0.066	0.1335	0.0285	0.073	0.114	0.054	0.029	0.047	0.008	0.049	0.078	0.036		860	0.002	0.011	0	0.004	0.016	0	0.004	0.018	0
	861	0.097	0.15	0.06	0.066	0.0855	0.0445	0.048	0.0615	0.029		861	0.047	0.096	0.021	0.066	0.1365	0.029	0.072	0.112	0.056	0.028	0.048	0.008	0.048	0.074	0.034		861	0.002	0.011	0	0.004	0.014	0	0.004	0.018	0
	862	0.098	0.151	0.06	0.066	0.0875	0.044	0.048	0.063	0.0295		862	0.043	0.095	0.021	0.066	0.1335	0.0305	0.075	0.11	0.056	0.027	0.047	0.008	0.048	0.072	0.038		862	0.002	0.011	0	0.004	0.014	0	0.004	0.018	0
	863	0.097	0.153	0.058	0.066	0.089	0.044	0.044	0.061	0.0295		863	0.042	0.097	0.021	0.07	0.13	0.032	0.073	0.112	0.056	0.027	0.047	0.011	0.047	0.07	0.036		863	0.002	0.011	0	0.004	0.014	0	0.004	0.0195	0
	864	0.098	0.148	0.058	0.064	0.086	0.0445	0.046	0.0605	0.028		864	0.044	0.098	0.021	0.068	0.128	0.032	0.072	0.104	0.054	0.027	0.047	0.011	0.047	0.072	0.038		864	0.002	0.011	0	0.004	0.014	0	0.004	0.018	0
	865	0.098	0.146	0.057	0.066	0.086	0.046	0.046	0.0605	0.028		865	0.042	0.099	0.018	0.068	0.125	0.0305	0.072	0.102	0.052	0.027	0.048	0.011	0.05	0.074	0.038		865	0.002	0.011	0	0.004	0.014	0	0.004	0.0195	0
	866	0.096	0.146	0.059	0.066	0.0905	0.0445	0.044	0.0595	0.0295		866	0.043	0.095	0.018	0.07	0.1215	0.0315	0.073	0.1	0.052	0.026	0.048	0.011	0.048	0.07	0.038		866	0.002	0.011	0	0.004	0.014	0	0.004	0.018	0
	867	0.098	0.145	0.057	0.068	0.0885	0.0445	0.044	0.0595	0.03		867	0.045	0.096	0.018	0.07	0.12	0.0315	0.075	0.102	0.052	0.027	0.05	0.012	0.049	0.068	0.034		867	0.002	0.011	0	0.004	0.014	0	0.004	0.0195	0
	868	0.097	0.146	0.058	0.07	0.0865	0.0415	0.044	0.0585	0.03		868	0.043	0.094	0.019	0.07	0.1225	0.0325	0.079	0.11	0.05	0.028	0.051	0.011	0.051	0.066	0.034		868	0.002	0.011	0	0.004	0.016	0	0.004	0.02	0
	869	0.097	0.147	0.057	0.068	0.085	0.042	0.046	0.0595	0.0295		869	0.043	0.094	0.02	0.07	0.124	0.034	0.079	0.11	0.052	0.029	0.051	0.011	0.051	0.066	0.036		869	0.002	0.011	0	0.004	0.016	0	0.004	0.02	0
	870	0.095	0.147	0.059	0.066	0.08	0.0425	0.048	0.059	0.0275		870	0.042	0.095	0.022	0.07	0.122	0.036	0.081	0.116	0.052	0.029	0.051	0.01	0.051	0.064	0.036		870	0.002	0.011	0	0.004	0.016	0	0.004	0.0195	0
	871	0.092	0.149	0.058	0.07	0.0835	0.0455	0.048	0.0595	0.0275		871	0.041	0.098	0.022	0.07	0.122	0.033	0.083	0.116	0.05	0.029	0.051	0.01	0.05	0.068	0.036		871	0.002	0.011	0	0.004	0.016	0	0.002	0.018	0
	872	0.09	0.146	0.058	0.07	0.0885	0.0455	0.046	0.0585	0.027		872	0.041	0.095	0.023	0.076	0.124	0.0335	0.083	0.118	0.048	0.028	0.051	0.011	0.051	0.068	0.036		872	0.002	0.011	0	0.004	0.016	0	0.002	0.0195	0
	873	0.09	0.149	0.058	0.068	0.0915	0.05	0.046	0.06	0.0255		873	0.043	0.095	0.023	0.076	0.1235	0.033	0.082	0.116	0.048	0.028	0.046	0.011	0.05	0.07	0.036		873	0.002	0.011	0	0.004	0.016	0	0.002	0.018	0
	874	0.089	0.148	0.059	0.068	0.091	0.0505	0.044	0.0555	0.026		874	0.043	0.095	0.023	0.074	0.1205	0.0335	0.078	0.114	0.05	0.029	0.047	0.011	0.05	0.074	0.036		874	0.002	0.011	0	0.004	0.016	0	0.002	0.0195	0
	875	0.092	0.147	0.06	0.068	0.0885	0.0505	0.044	0.054	0.028		875	0.042	0.095	0.023	0.076	0.1185	0.0335	0.079	0.114	0.054	0.029	0.048	0.011	0.051	0.072	0.038		875	0.002	0.011	0	0.004	0.016	0	0.002	0.018	0
	876	0.094	0.147	0.059	0.07	0.0855	0.05	0.042	0.0545	0.028		876	0.043	0.099	0.023	0.076	0.1175	0.0315	0.081	0.112	0.056	0.029	0.049	0.011	0.051	0.074	0.042		876	0.002	0.011	0	0.004	0.016	0	0.002	0.018	0
	877	0.096	0.149	0.06	0.062	0.084	0.0505	0.04	0.054	0.0275		877	0.043	0.102	0.024	0.076	0.1145	0.03	0.081	0.114	0.056	0.028	0.049	0.011	0.05	0.078	0.042		877	0.002	0.011	0	0.004	0.016	0	0.002	0.018	0
	878	0.097	0.15	0.061	0.058	0.087	0.049	0.04	0.054	0.026		878	0.043	0.102	0.027	0.076	0.112	0.0305	0.08	0.114	0.058	0.028	0.05	0.011	0.051	0.074	0.04		878	0.002	0.011	0	0.004	0.016	0	0.002	0.018	0
	879	0.094	0.155	0.061	0.06	0.089	0.0505	0.042	0.056	0.0275		879	0.044	0.101	0.026	0.074	0.1125	0.0325	0.079	0.116	0.06	0.027	0.049	0.011	0.051	0.076	0.04		879	0.002	0.011	0	0.004	0.014	0	0.002	0.018	0
	880	0.093	0.153	0.061	0.06	0.089	0.0485	0.042	0.061	0.029		880	0.046	0.1	0.025	0.068	0.1135	0.031	0.082	0.122	0.062	0.027	0.049	0.011	0.05	0.08	0.04		880	0.002	0.011	0	0.004	0.014	0	0.002	0.0175	0
	881	0.092	0.152	0.058	0.062	0.089	0.052	0.04	0.0585	0.029		881	0.048	0.102	0.025	0.068	0.1165	0.0355	0.083	0.12	0.062	0.027	0.048	0.01	0.049	0.082	0.038		881	0.002	0.009	0	0.004	0.014	0	0.002	0.0155	0
	882	0.097	0.154	0.059	0.062	0.089	0.052	0.04	0.056	0.029		882	0.05	0.101	0.028	0.072	0.1185	0.0355	0.082	0.12	0.06	0.026	0.046	0.01	0.048	0.08	0.042		882	0.002	0.008	0	0.004	0.014	0	0.002	0.0155	0
	883	0.096	0.152	0.059	0.062	0.092	0.052	0.038	0.055	0.0265		883	0.051	0.102	0.028	0.078	0.118	0.0355	0.082	0.12	0.062	0.026	0.046	0.01	0.048	0.08	0.044		883	0.002	0.008	0	0.004	0.014	0	0.002	0.0155	0
	884	0.098	0.155	0.06	0.064	0.0905	0.0495	0.04	0.055	0.026		884	0.049	0.099	0.028	0.078	0.112	0.037	0.087	0.12	0.064	0.026	0.046	0.01	0.048	0.08	0.04		884	0.002	0.008	0	0.004	0.014	0	0.002	0.014	0
	885	0.096	0.153	0.061	0.064	0.0895	0.049	0.04	0.0555	0.0265		885	0.048	0.098	0.026	0.078	0.11	0.039	0.086	0.116	0.062	0.026	0.049	0.012	0.048	0.08	0.04		885	0.002	0.008	0	0.004	0.014	0	0.002	0.0155	0
	886	0.096	0.151	0.063	0.064	0.0935	0.0495	0.038	0.055	0.027		886	0.048	0.097	0.026	0.078	0.115	0.0375	0.087	0.116	0.06	0.026	0.048	0.013	0.05	0.08	0.042		886	0.003	0.008	0	0.004	0.014	0	0.002	0.014	0
	887	0.097	0.148	0.066	0.064	0.093	0.049	0.038	0.053	0.027		887	0.049	0.094	0.026	0.082	0.113	0.0405	0.087	0.118	0.06	0.025	0.047	0.01	0.05	0.08	0.044		887	0.003	0.008	0	0.004	0.016	0	0.002	0.0155	0
	888	0.097	0.149	0.067	0.068	0.094	0.048	0.04	0.0525	0.0285		888	0.05	0.093	0.027	0.082	0.111	0.042	0.088	0.118	0.06	0.026	0.046	0.008	0.049	0.08	0.044		888	0.002	0.007	0	0.004	0.016	0	0.002	0.015	0
	889	0.099	0.147	0.066	0.068	0.095	0.0485	0.04	0.0515	0.0285		889	0.051	0.096	0.027	0.084	0.11	0.0415	0.091	0.12	0.06	0.026	0.046	0.008	0.05	0.078	0.044		889	0.002	0.007	0	0.004	0.014	0	0.002	0.015	0
	890	0.099	0.151	0.066	0.066	0.089	0.0485	0.042	0.0515	0.0305		890	0.053	0.096	0.029	0.08	0.1085	0.0415	0.092	0.116	0.06	0.025	0.047	0.009	0.05	0.078	0.044		890	0.003	0.006	0	0.004	0.014	0	0.002	0.0135	0
	891	0.1	0.155	0.066	0.066	0.0895	0.049	0.04	0.0515	0.0305		891	0.052	0.098	0.028	0.08	0.11	0.0415	0.093	0.114	0.06	0.024	0.048	0.009	0.051	0.078	0.042		891	0.003	0.005	0	0.004	0.014	0	0.002	0.012	0
	892	0.101	0.152	0.065	0.062	0.0875	0.05	0.038	0.05	0.031		892	0.052	0.095	0.027	0.082	0.1095	0.041	0.091	0.11	0.06	0.024	0.05	0.009	0.053	0.078	0.044		892	0.003	0.005	0	0.004	0.014	0	0.002	0.0135	0
	893	0.101	0.146	0.067	0.062	0.0855	0.0505	0.038	0.05	0.03		893	0.052	0.092	0.028	0.084	0.1065	0.041	0.091	0.112	0.06	0.025	0.051	0.009	0.055	0.078	0.046		893	0.003	0.005	0	0.004	0.014	0	0.002	0.012	0
	894	0.102	0.145	0.065	0.062	0.0815	0.052	0.036	0.055	0.0305		894	0.052	0.097	0.026	0.08	0.1015	0.0405	0.09	0.114	0.058	0.027	0.052	0.009	0.055	0.078	0.044		894	0.003	0.005	0	0.004	0.014	0	0.002	0.0135	0
	895	0.1	0.148	0.067	0.066	0.082	0.0485	0.036	0.0535	0.0325		895	0.056	0.098	0.026	0.082	0.104	0.042	0.088	0.114	0.058	0.027	0.054	0.01	0.055	0.078	0.044		895	0.003	0.006	0	0.004	0.014	0	0.002	0.014	0
	896	0.102	0.15	0.066	0.068	0.0825	0.0465	0.036	0.0535	0.0295		896	0.056	0.098	0.025	0.084	0.1075	0.0405	0.091	0.112	0.058	0.027	0.054	0.01	0.057	0.076	0.044		896	0.003	0.006	0	0.004	0.016	0	0.002	0.014	0
	897	0.104	0.145	0.063	0.068	0.085	0.0465	0.034	0.0535	0.028		897	0.056	0.1	0.024	0.086	0.1105	0.0385	0.09	0.112	0.058	0.027	0.053	0.01	0.055	0.074	0.042		897	0.003	0.007	0	0.004	0.016	0	0.002	0.014	0
	898	0.102	0.147	0.064	0.068	0.088	0.045	0.036	0.0585	0.03		898	0.055	0.098	0.026	0.086	0.112	0.04	0.09	0.112	0.058	0.028	0.055	0.01	0.053	0.076	0.042		898	0.003	0.007	0	0.004	0.016	0	0.002	0.012	0
	899	0.106	0.146	0.062	0.066	0.0885	0.0465	0.034	0.06	0.03		899	0.056	0.101	0.025	0.088	0.1105	0.0405	0.088	0.11	0.06	0.028	0.053	0.01	0.052	0.07	0.044		899	0.003	0.007	0	0.004	0.016	0	0.002	0.0135	0
	900	0.103	0.148	0.06	0.07	0.09	0.045	0.034	0.0625	0.026		900	0.054	0.097	0.026	0.086	0.115	0.0405	0.086	0.108	0.06	0.027	0.054	0.01	0.053	0.07	0.044		900	0.002	0.007	0	0.004	0.016	0	0.002	0.014	0
	901	0.1	0.152	0.06	0.07	0.0895	0.044	0.036	0.0605	0.0275		901	0.053	0.097	0.027	0.084	0.1155	0.0425	0.084	0.112	0.064	0.027	0.051	0.01	0.054	0.07	0.044		901	0.002	0.007	0	0.004	0.016	0	0.002	0.014	0
	902	0.101	0.153	0.062	0.07	0.0875	0.0445	0.036	0.061	0.0275		902	0.053	0.098	0.026	0.08	0.114	0.044	0.084	0.112	0.06	0.026	0.05	0.013	0.052	0.07	0.04		902	0.002	0.007	0	0.004	0.016	0	0.002	0.016	0
	903	0.098	0.153	0.064	0.07	0.089	0.0445	0.036	0.063	0.0255		903	0.053	0.099	0.028	0.08	0.114	0.0445	0.083	0.11	0.058	0.026	0.052	0.013	0.052	0.07	0.04		903	0.002	0.008	0	0.004	0.016	0	0.002	0.016	0
	904	0.096	0.154	0.064	0.07	0.092	0.046	0.032	0.063	0.026		904	0.054	0.097	0.027	0.078	0.117	0.0395	0.083	0.11	0.058	0.027	0.051	0.01	0.053	0.072	0.042		904	0.002	0.007	0	0.004	0.016	0	0.002	0.0155	0
	905	0.095	0.155	0.063	0.072	0.093	0.046	0.034	0.0635	0.0275		905	0.052	0.097	0.027	0.076	0.1155	0.0395	0.084	0.106	0.06	0.029	0.05	0.01	0.053	0.072	0.042		905	0.002	0.007	0	0.004	0.016	0	0.002	0.0155	0
	906	0.096	0.153	0.065	0.074	0.0915	0.044	0.032	0.0665	0.025		906	0.051	0.096	0.026	0.074	0.122	0.0395	0.084	0.108	0.056	0.03	0.05	0.011	0.055	0.068	0.046		906	0.002	0.007	0	0.004	0.016	0	0.002	0.014	0
	907	0.098	0.157	0.065	0.072	0.0915	0.0415	0.034	0.0665	0.025		907	0.051	0.097	0.027	0.076	0.1145	0.0395	0.084	0.11	0.056	0.028	0.047	0.011	0.055	0.068	0.046		907	0.002	0.007	0	0.004	0.016	0	0.002	0.014	0
	908	0.098	0.161	0.066	0.074	0.0895	0.0425	0.032	0.068	0.025		908	0.049	0.097	0.029	0.074	0.112	0.04	0.084	0.114	0.056	0.028	0.043	0.014	0.055	0.07	0.046		908	0.002	0.007	0	0.004	0.016	0	0.002	0.014	0
	909	0.097	0.161	0.065	0.074	0.0915	0.041	0.032	0.07	0.0255		909	0.049	0.095	0.031	0.074	0.1135	0.041	0.084	0.114	0.056	0.026	0.041	0.014	0.056	0.07	0.042		909	0.002	0.007	0	0.004	0.016	0	0.002	0.014	0
	910	0.098	0.16	0.065	0.074	0.094	0.0395	0.034	0.0685	0.026		910	0.049	0.095	0.03	0.07	0.115	0.041	0.084	0.112	0.058	0.025	0.041	0.014	0.057	0.072	0.046		910	0.002	0.006	0	0.004	0.016	0	0.002	0.014	0
	911	0.099	0.159	0.065	0.076	0.094	0.041	0.032	0.0745	0.026		911	0.05	0.093	0.032	0.068	0.1135	0.0425	0.085	0.112	0.058	0.026	0.041	0.015	0.057	0.074	0.048		911	0.002	0.006	0	0.004	0.016	0	0.002	0.0135	0
	912	0.098	0.158	0.066	0.072	0.095	0.0415	0.032	0.0715	0.0255		912	0.05	0.094	0.032	0.068	0.1105	0.044	0.083	0.116	0.062	0.026	0.044	0.016	0.06	0.072	0.048		912	0.002	0.006	0	0.004	0.016	0	0.002	0.012	0
	913	0.099	0.158	0.066	0.074	0.095	0.043	0.034	0.0735	0.0255		913	0.05	0.092	0.031	0.068	0.113	0.043	0.083	0.114	0.062	0.026	0.046	0.016	0.06	0.074	0.048		913	0.002	0.006	0	0.004	0.016	0	0.002	0.0135	0
	914	0.096	0.16	0.067	0.076	0.095	0.0465	0.034	0.071	0.026		914	0.049	0.092	0.03	0.068	0.1125	0.045	0.081	0.116	0.06	0.026	0.047	0.016	0.061	0.072	0.048		914	0.002	0.006	0	0.004	0.016	0	0.002	0.014	0
	915	0.093	0.158	0.066	0.076	0.093	0.048	0.034	0.073	0.026		915	0.051	0.091	0.03	0.068	0.113	0.0465	0.08	0.116	0.062	0.025	0.05	0.016	0.06	0.074	0.048		915	0.002	0.007	0	0.004	0.014	0	0.002	0.014	0
	916	0.093	0.16	0.068	0.076	0.0955	0.0465	0.034	0.0715	0.0255		916	0.053	0.09	0.029	0.07	0.114	0.0435	0.077	0.114	0.062	0.025	0.049	0.016	0.061	0.076	0.046		916	0.002	0.007	0	0.004	0.014	0	0.002	0.0135	0
	917	0.094	0.16	0.067	0.076	0.0975	0.047	0.036	0.0715	0.0255		917	0.054	0.092	0.03	0.07	0.1135	0.043	0.078	0.114	0.064	0.026	0.049	0.016	0.06	0.076	0.048		917	0.002	0.007	0	0.002	0.014	0	0.002	0.0135	0
	918	0.096	0.161	0.066	0.074	0.0975	0.047	0.034	0.07	0.026		918	0.057	0.094	0.029	0.07	0.1095	0.0405	0.078	0.11	0.064	0.026	0.049	0.014	0.062	0.074	0.048		918	0.002	0.007	0	0.002	0.014	0	0.002	0.0135	0
	919	0.092	0.16	0.066	0.074	0.098	0.0455	0.034	0.0685	0.026		919	0.056	0.091	0.031	0.072	0.109	0.041	0.078	0.11	0.064	0.025	0.051	0.013	0.063	0.074	0.048		919	0.002	0.007	0	0.002	0.016	0	0.002	0.0135	0
	920	0.093	0.161	0.069	0.078	0.0975	0.0435	0.034	0.0695	0.026		920	0.056	0.09	0.029	0.068	0.109	0.04	0.075	0.11	0.066	0.024	0.052	0.013	0.063	0.078	0.052		920	0.002	0.007	0	0.002	0.016	0	0.002	0.014	0
	921	0.093	0.157	0.068	0.078	0.099	0.0415	0.038	0.0705	0.0275		921	0.059	0.09	0.029	0.066	0.107	0.0415	0.074	0.11	0.062	0.025	0.051	0.013	0.066	0.082	0.05		921	0.002	0.007	0	0.002	0.016	0	0.002	0.014	0
	922	0.095	0.156	0.071	0.078	0.098	0.0415	0.042	0.0695	0.0275		922	0.059	0.091	0.03	0.066	0.108	0.0415	0.073	0.11	0.058	0.024	0.047	0.012	0.066	0.086	0.048		922	0.002	0.007	0	0.002	0.014	0	0.002	0.014	0
	923	0.094	0.159	0.069	0.08	0.0965	0.043	0.038	0.0705	0.029		923	0.059	0.092	0.035	0.066	0.1065	0.0415	0.073	0.112	0.058	0.024	0.048	0.012	0.066	0.086	0.048		923	0.002	0.007	0	0.002	0.014	0	0.002	0.014	0
	924	0.094	0.16	0.069	0.076	0.094	0.0445	0.038	0.0705	0.0295		924	0.058	0.09	0.035	0.066	0.1085	0.0425	0.071	0.112	0.06	0.023	0.049	0.012	0.067	0.084	0.052		924	0.002	0.007	0	0.002	0.014	0	0.002	0.014	0
	925	0.092	0.161	0.069	0.074	0.0985	0.048	0.038	0.072	0.028		925	0.056	0.092	0.035	0.064	0.1075	0.043	0.071	0.116	0.058	0.023	0.049	0.012	0.066	0.086	0.052		925	0.002	0.007	0	0.002	0.014	0	0.002	0.014	0
	926	0.09	0.161	0.069	0.078	0.101	0.0445	0.038	0.0745	0.028		926	0.055	0.088	0.035	0.068	0.1085	0.0475	0.072	0.114	0.052	0.023	0.049	0.013	0.065	0.082	0.052		926	0.002	0.007	0	0.002	0.014	0	0.002	0.012	0
	927	0.089	0.157	0.069	0.078	0.098	0.047	0.036	0.075	0.031		927	0.054	0.085	0.035	0.068	0.1085	0.0475	0.073	0.114	0.048	0.023	0.049	0.013	0.064	0.082	0.05		927	0.002	0.007	0	0.002	0.014	0	0.002	0.015	0
	928	0.088	0.156	0.07	0.078	0.099	0.045	0.04	0.0765	0.031		928	0.054	0.083	0.035	0.07	0.1085	0.046	0.075	0.114	0.05	0.022	0.05	0.012	0.063	0.086	0.05		928	0.002	0.007	0	0.002	0.014	0	0.002	0.0195	0
	929	0.087	0.155	0.067	0.078	0.0995	0.046	0.04	0.0735	0.031		929	0.057	0.084	0.037	0.068	0.108	0.0445	0.078	0.12	0.048	0.024	0.051	0.012	0.062	0.082	0.05		929	0.002	0.007	0	0.002	0.014	0	0.002	0.0195	0
	930	0.087	0.158	0.068	0.082	0.0995	0.0445	0.04	0.074	0.0315		930	0.058	0.081	0.037	0.068	0.109	0.043	0.076	0.118	0.044	0.024	0.051	0.012	0.061	0.084	0.048		930	0.002	0.007	0	0.002	0.014	0	0.002	0.02	0
	931	0.087	0.161	0.067	0.084	0.0985	0.0445	0.042	0.073	0.0315		931	0.057	0.078	0.037	0.068	0.107	0.043	0.077	0.112	0.042	0.025	0.052	0.013	0.062	0.084	0.048		931	0.002	0.007	0	0.002	0.014	0	0.004	0.02	0
	932	0.089	0.163	0.066	0.08	0.0935	0.045	0.042	0.073	0.0315		932	0.053	0.079	0.038	0.068	0.1075	0.0425	0.082	0.114	0.044	0.025	0.054	0.014	0.063	0.082	0.046		932	0.002	0.007	0	0.002	0.014	0	0.004	0.02	0
	933	0.089	0.162	0.065	0.078	0.094	0.045	0.042	0.0725	0.0315		933	0.052	0.077	0.039	0.068	0.107	0.042	0.081	0.108	0.046	0.025	0.053	0.014	0.063	0.082	0.046		933	0.002	0.007	0	0.002	0.016	0	0.004	0.02	0
	934	0.091	0.161	0.063	0.082	0.094	0.046	0.042	0.0725	0.031		934	0.054	0.077	0.041	0.066	0.1055	0.0425	0.078	0.106	0.048	0.026	0.054	0.012	0.065	0.084	0.044		934	0.002	0.007	0	0.002	0.014	0	0.004	0.0195	0
	935	0.094	0.163	0.062	0.076	0.0955	0.0465	0.044	0.0685	0.028		935	0.053	0.076	0.041	0.064	0.108	0.0415	0.078	0.11	0.048	0.026	0.052	0.012	0.066	0.082	0.042		935	0.002	0.007	0	0.002	0.014	0	0.004	0.018	0
	936	0.093	0.163	0.063	0.076	0.098	0.0465	0.044	0.069	0.028		936	0.054	0.074	0.043	0.066	0.1045	0.041	0.074	0.106	0.048	0.026	0.053	0.012	0.066	0.082	0.038		936	0.002	0.006	0	0.003	0.014	0	0.004	0.018	0
	937	0.089	0.165	0.063	0.076	0.092	0.048	0.042	0.069	0.028		937	0.055	0.073	0.043	0.064	0.1065	0.0415	0.074	0.11	0.05	0.026	0.055	0.011	0.066	0.08	0.036		937	0.002	0.006	0	0.003	0.014	0	0.004	0.0175	0
	938	0.088	0.166	0.063	0.08	0.095	0.0525	0.042	0.0685	0.028		938	0.056	0.074	0.043	0.064	0.1065	0.0415	0.076	0.108	0.05	0.027	0.055	0.011	0.064	0.084	0.036		938	0.002	0.006	0	0.003	0.014	0	0.004	0.0175	0
	939	0.088	0.165	0.064	0.082	0.095	0.052	0.042	0.068	0.028		939	0.057	0.071	0.044	0.064	0.1025	0.0415	0.076	0.108	0.05	0.027	0.057	0.011	0.064	0.082	0.036		939	0.002	0.006	0	0.003	0.014	0	0.004	0.014	0
	940	0.09	0.163	0.065	0.082	0.0955	0.052	0.042	0.07	0.0275		940	0.054	0.07	0.045	0.062	0.099	0.04	0.076	0.108	0.048	0.027	0.058	0.011	0.064	0.084	0.038		940	0.002	0.006	0.001	0.002	0.016	0	0.004	0.014	0
	941	0.09	0.165	0.066	0.082	0.094	0.052	0.042	0.072	0.026		941	0.054	0.069	0.046	0.062	0.099	0.04	0.077	0.108	0.05	0.028	0.058	0.011	0.066	0.08	0.038		941	0.002	0.006	0.001	0.002	0.016	0	0.004	0.014	0
	942	0.087	0.167	0.066	0.082	0.094	0.0515	0.042	0.0705	0.028		942	0.054	0.068	0.048	0.066	0.0985	0.0385	0.075	0.112	0.05	0.029	0.057	0.01	0.065	0.082	0.036		942	0.002	0.006	0.001	0.004	0.014	0	0.004	0.0155	0
	943	0.085	0.171	0.065	0.08	0.0955	0.0515	0.046	0.0705	0.029		943	0.054	0.069	0.047	0.066	0.096	0.0385	0.075	0.112	0.05	0.028	0.056	0.01	0.063	0.082	0.034		943	0.002	0.007	0.001	0.004	0.014	0	0.004	0.016	0
	944	0.086	0.172	0.065	0.08	0.0955	0.0515	0.044	0.069	0.029		944	0.055	0.066	0.045	0.068	0.0975	0.04	0.075	0.108	0.05	0.029	0.053	0.01	0.062	0.082	0.034		944	0.002	0.007	0.001	0.004	0.016	0	0.004	0.019	0
	945	0.087	0.167	0.065	0.08	0.096	0.051	0.044	0.0685	0.0295		945	0.053	0.064	0.042	0.066	0.096	0.0395	0.078	0.112	0.05	0.028	0.055	0.01	0.065	0.082	0.034		945	0.002	0.006	0.001	0.004	0.016	0	0.004	0.0205	0
	946	0.087	0.168	0.066	0.082	0.094	0.051	0.044	0.0705	0.0295		946	0.052	0.065	0.044	0.066	0.096	0.0395	0.074	0.112	0.05	0.028	0.058	0.01	0.064	0.084	0.034		946	0.002	0.006	0.001	0.004	0.016	0	0.004	0.0205	0
	947	0.087	0.169	0.065	0.082	0.0965	0.05	0.044	0.0715	0.03		947	0.054	0.064	0.046	0.068	0.097	0.038	0.074	0.11	0.056	0.029	0.06	0.01	0.066	0.082	0.034		947	0.002	0.006	0.001	0.004	0.014	0	0.004	0.0205	0
	948	0.09	0.169	0.064	0.086	0.095	0.0505	0.044	0.069	0.031		948	0.053	0.063	0.048	0.07	0.0955	0.038	0.075	0.108	0.056	0.029	0.058	0.008	0.067	0.08	0.034		948	0.002	0.006	0.001	0.004	0.014	0	0.004	0.0235	0
	949	0.088	0.167	0.064	0.086	0.092	0.052	0.046	0.0685	0.031		949	0.053	0.06	0.047	0.068	0.101	0.038	0.074	0.108	0.056	0.03	0.06	0.009	0.069	0.08	0.034		949	0.002	0.006	0.001	0.004	0.014	0	0.004	0.02	0
	950	0.088	0.168	0.062	0.082	0.093	0.051	0.044	0.067	0.03		950	0.052	0.059	0.047	0.07	0.101	0.0375	0.075	0.102	0.058	0.03	0.061	0.007	0.073	0.084	0.034		950	0.002	0.006	0.001	0.004	0.014	0	0.004	0.02	0
	951	0.089	0.168	0.062	0.08	0.0935	0.0505	0.042	0.07	0.0315		951	0.053	0.058	0.047	0.074	0.101	0.036	0.075	0.102	0.058	0.03	0.062	0.008	0.072	0.084	0.034		951	0.002	0.006	0.001	0.002	0.014	0	0.004	0.0195	0
	952	0.089	0.168	0.06	0.078	0.0965	0.05	0.042	0.0685	0.0305		952	0.053	0.057	0.047	0.074	0.0995	0.035	0.076	0.104	0.058	0.03	0.06	0.007	0.074	0.084	0.034		952	0.002	0.006	0.001	0.002	0.014	0	0.004	0.019	0
	953	0.089	0.168	0.058	0.078	0.097	0.0505	0.042	0.065	0.0305		953	0.054	0.06	0.045	0.072	0.099	0.034	0.075	0.1	0.058	0.03	0.061	0.007	0.073	0.084	0.034		953	0.002	0.006	0.001	0.002	0.014	0	0.004	0.016	0
	954	0.088	0.172	0.059	0.078	0.094	0.047	0.042	0.067	0.0305		954	0.052	0.06	0.044	0.07	0.099	0.033	0.074	0.102	0.054	0.03	0.06	0.007	0.074	0.084	0.034		954	0.002	0.006	0.001	0.002	0.014	0	0.004	0.016	0
	955	0.088	0.173	0.059	0.08	0.095	0.048	0.04	0.0645	0.0305		955	0.051	0.063	0.044	0.07	0.096	0.0345	0.073	0.098	0.052	0.029	0.06	0.007	0.075	0.082	0.034		955	0.002	0.006	0.001	0.002	0.014	0	0.004	0.016	0
	956	0.084	0.177	0.059	0.08	0.094	0.0445	0.04	0.0655	0.0305		956	0.051	0.065	0.041	0.072	0.0945	0.0345	0.07	0.1	0.054	0.027	0.061	0.008	0.073	0.082	0.03		956	0.002	0.006	0.001	0.002	0.014	0	0.004	0.016	0
	957	0.082	0.172	0.061	0.08	0.094	0.044	0.04	0.0655	0.0295		957	0.052	0.065	0.04	0.07	0.0955	0.034	0.07	0.098	0.054	0.027	0.06	0.008	0.072	0.084	0.032		957	0.002	0.006	0.001	0.002	0.014	0	0.004	0.0155	0
	958	0.081	0.171	0.06	0.078	0.09	0.046	0.04	0.0685	0.03		958	0.052	0.065	0.038	0.07	0.0965	0.0325	0.068	0.098	0.054	0.027	0.06	0.008	0.071	0.084	0.034		958	0.002	0.006	0.001	0.004	0.014	0	0.004	0.0155	0
	959	0.083	0.175	0.059	0.078	0.088	0.046	0.036	0.067	0.032		959	0.052	0.066	0.037	0.07	0.097	0.032	0.069	0.096	0.052	0.028	0.059	0.008	0.07	0.084	0.036		959	0.002	0.006	0.001	0.004	0.014	0	0.004	0.0155	0
	960	0.08	0.175	0.06	0.08	0.0855	0.0455	0.036	0.0655	0.0295		960	0.052	0.06	0.037	0.07	0.096	0.034	0.069	0.1	0.05	0.029	0.057	0.008	0.072	0.086	0.032		960	0.002	0.006	0.001	0.004	0.014	0	0.004	0.0155	0
	961	0.079	0.173	0.061	0.08	0.084	0.0455	0.038	0.061	0.0295		961	0.053	0.062	0.035	0.07	0.097	0.034	0.068	0.1	0.05	0.03	0.058	0.009	0.071	0.088	0.028		961	0.002	0.006	0.001	0.003	0.014	0	0.004	0.0155	0
	962	0.077	0.171	0.062	0.08	0.084	0.046	0.038	0.062	0.0295		962	0.054	0.061	0.038	0.07	0.098	0.0315	0.069	0.1	0.042	0.031	0.058	0.008	0.068	0.09	0.03		962	0.002	0.005	0.001	0.003	0.014	0	0.004	0.014	0
	963	0.078	0.169	0.062	0.08	0.084	0.045	0.038	0.062	0.0295		963	0.054	0.06	0.038	0.066	0.0985	0.0315	0.069	0.106	0.042	0.029	0.058	0.008	0.068	0.09	0.032		963	0.002	0.005	0	0.003	0.014	0	0.004	0.014	0
	964	0.08	0.168	0.061	0.076	0.0835	0.0465	0.038	0.062	0.0295		964	0.054	0.062	0.038	0.068	0.0995	0.03	0.071	0.108	0.046	0.03	0.057	0.008	0.068	0.088	0.03		964	0.002	0.005	0	0.003	0.014	0	0.004	0.014	0
	965	0.079	0.168	0.061	0.078	0.084	0.045	0.038	0.061	0.0295		965	0.058	0.064	0.037	0.068	0.0985	0.028	0.069	0.112	0.044	0.031	0.055	0.008	0.065	0.09	0.028		965	0.002	0.004	0	0.002	0.014	0	0.004	0.0135	0
	966	0.082	0.167	0.058	0.078	0.0855	0.044	0.038	0.061	0.0295		966	0.055	0.066	0.037	0.07	0.096	0.0285	0.071	0.112	0.042	0.03	0.053	0.008	0.064	0.088	0.03		966	0.002	0.004	0	0.002	0.014	0	0.004	0.014	0
	967	0.085	0.164	0.057	0.078	0.0875	0.044	0.038	0.064	0.028		967	0.054	0.063	0.034	0.07	0.0925	0.0295	0.075	0.116	0.042	0.03	0.053	0.008	0.065	0.088	0.028		967	0.002	0.004	0	0.002	0.014	0	0.004	0.0135	0
	968	0.087	0.163	0.058	0.074	0.0895	0.045	0.044	0.0635	0.0275		968	0.053	0.061	0.034	0.07	0.093	0.0315	0.076	0.114	0.042	0.03	0.053	0.008	0.064	0.09	0.028		968	0.002	0.004	0	0.002	0.014	0	0.004	0.0135	0
	969	0.088	0.163	0.057	0.072	0.089	0.047	0.046	0.066	0.026		969	0.055	0.062	0.033	0.066	0.0965	0.03	0.077	0.114	0.042	0.029	0.05	0.008	0.062	0.088	0.028		969	0.002	0.004	0	0.002	0.014	0	0.004	0.0135	0
	970	0.086	0.164	0.058	0.07	0.09	0.0485	0.048	0.066	0.028		970	0.055	0.063	0.036	0.068	0.0975	0.0295	0.077	0.114	0.042	0.029	0.051	0.008	0.063	0.084	0.03		970	0.002	0.004	0	0.002	0.014	0	0.004	0.0135	0
	971	0.088	0.168	0.058	0.07	0.093	0.0485	0.048	0.066	0.0275		971	0.055	0.064	0.035	0.068	0.097	0.0275	0.077	0.11	0.042	0.031	0.048	0.009	0.061	0.084	0.03		971	0.002	0.004	0	0.002	0.014	0	0.004	0.0135	0
	972	0.086	0.17	0.059	0.072	0.09	0.0505	0.05	0.0665	0.0255		972	0.054	0.062	0.037	0.064	0.096	0.0265	0.079	0.11	0.042	0.03	0.048	0.009	0.062	0.082	0.03		972	0.002	0.004	0	0.002	0.014	0	0.004	0.012	0
	973	0.085	0.174	0.058	0.074	0.0895	0.051	0.05	0.066	0.026		973	0.055	0.061	0.036	0.064	0.0945	0.0245	0.08	0.112	0.04	0.03	0.048	0.01	0.062	0.082	0.03		973	0.002	0.005	0	0.002	0.014	0	0.002	0.014	0
	974	0.084	0.175	0.057	0.07	0.0865	0.0515	0.048	0.0685	0.026		974	0.054	0.063	0.037	0.064	0.096	0.0235	0.079	0.11	0.04	0.029	0.046	0.011	0.063	0.08	0.03		974	0.002	0.005	0	0.003	0.014	0	0.002	0.014	0
	975	0.084	0.175	0.056	0.07	0.0875	0.051	0.05	0.068	0.026		975	0.056	0.061	0.041	0.064	0.0955	0.0265	0.079	0.11	0.04	0.03	0.046	0.011	0.064	0.08	0.03		975	0.002	0.005	0	0.003	0.014	0	0.002	0.014	0
	976	0.085	0.172	0.055	0.072	0.0855	0.05	0.05	0.0685	0.029		976	0.056	0.062	0.041	0.06	0.098	0.023	0.078	0.108	0.04	0.03	0.047	0.01	0.064	0.082	0.03		976	0.002	0.005	0	0.004	0.014	0	0.004	0.0155	0
	977	0.084	0.172	0.055	0.07	0.087	0.0485	0.05	0.0655	0.029		977	0.058	0.061	0.042	0.06	0.0975	0.026	0.077	0.108	0.044	0.029	0.049	0.01	0.066	0.084	0.032		977	0.002	0.005	0	0.004	0.014	0	0.004	0.0175	0
	978	0.084	0.171	0.055	0.07	0.087	0.0455	0.048	0.0655	0.026		978	0.058	0.064	0.045	0.062	0.0985	0.0265	0.074	0.106	0.042	0.029	0.048	0.01	0.064	0.082	0.032		978	0.002	0.005	0	0.004	0.014	0	0.004	0.0155	0
	979	0.083	0.168	0.055	0.07	0.0875	0.0455	0.046	0.067	0.026		979	0.057	0.063	0.044	0.06	0.1035	0.0255	0.071	0.102	0.042	0.028	0.048	0.01	0.064	0.084	0.032		979	0.002	0.005	0.001	0.004	0.016	0	0.004	0.0155	0
	980	0.086	0.167	0.053	0.07	0.089	0.0445	0.046	0.0685	0.026		980	0.056	0.064	0.043	0.06	0.1035	0.0275	0.073	0.104	0.042	0.028	0.049	0.011	0.063	0.088	0.032		980	0.002	0.005	0.001	0.004	0.016	0	0.004	0.015	0
	981	0.086	0.166	0.055	0.068	0.091	0.044	0.046	0.0705	0.0275		981	0.057	0.064	0.044	0.058	0.1035	0.0285	0.072	0.104	0.04	0.028	0.049	0.009	0.064	0.086	0.032		981	0.002	0.005	0	0.004	0.016	0	0.004	0.0155	0
	982	0.085	0.163	0.057	0.066	0.091	0.044	0.048	0.071	0.026		982	0.056	0.065	0.043	0.06	0.099	0.03	0.069	0.106	0.038	0.028	0.052	0.009	0.064	0.084	0.032		982	0.002	0.003	0	0.004	0.014	0	0.004	0.0155	0
	983	0.083	0.164	0.058	0.068	0.091	0.041	0.048	0.0755	0.0275		983	0.056	0.067	0.043	0.06	0.1	0.0325	0.07	0.1	0.038	0.028	0.051	0.009	0.061	0.086	0.036		983	0.002	0.003	0	0.004	0.014	0	0.004	0.0155	0
	984	0.084	0.165	0.061	0.07	0.088	0.0395	0.05	0.075	0.0275		984	0.056	0.069	0.041	0.06	0.0965	0.034	0.07	0.1	0.036	0.028	0.052	0.011	0.061	0.086	0.036		984	0.002	0.004	0	0.004	0.014	0	0.004	0.014	0
	985	0.085	0.164	0.06	0.07	0.088	0.0395	0.052	0.0775	0.0275		985	0.06	0.069	0.042	0.06	0.097	0.0335	0.071	0.098	0.036	0.028	0.055	0.011	0.062	0.088	0.036		985	0.002	0.007	0	0.004	0.014	0	0.004	0.014	0
	986	0.085	0.162	0.059	0.068	0.088	0.038	0.05	0.0765	0.0275		986	0.06	0.07	0.041	0.06	0.099	0.034	0.072	0.098	0.04	0.03	0.053	0.011	0.063	0.088	0.036		986	0.002	0.007	0	0.004	0.014	0	0.004	0.014	0
	987	0.084	0.158	0.06	0.064	0.0875	0.039	0.048	0.0765	0.026		987	0.06	0.071	0.04	0.058	0.099	0.034	0.075	0.098	0.04	0.03	0.055	0.011	0.063	0.088	0.036		987	0.002	0.008	0	0.004	0.014	0	0.004	0.014	0
	988	0.081	0.158	0.063	0.064	0.084	0.0405	0.048	0.0745	0.027		988	0.061	0.07	0.04	0.058	0.099	0.0375	0.077	0.1	0.038	0.029	0.055	0.011	0.064	0.088	0.042		988	0.002	0.008	0	0.004	0.014	0	0.004	0.0155	0
	989	0.082	0.159	0.063	0.062	0.0875	0.0385	0.048	0.0745	0.0255		989	0.059	0.073	0.038	0.058	0.102	0.0375	0.074	0.098	0.038	0.029	0.052	0.011	0.066	0.086	0.044		989	0.002	0.008	0	0.004	0.014	0	0.004	0.016	0
	990	0.084	0.16	0.064	0.062	0.0875	0.039	0.048	0.079	0.024		990	0.057	0.076	0.038	0.062	0.0985	0.0405	0.073	0.102	0.038	0.028	0.052	0.009	0.067	0.088	0.042		990	0.002	0.007	0	0.004	0.014	0	0.004	0.016	0
	991	0.083	0.158	0.064	0.062	0.086	0.039	0.048	0.0785	0.024		991	0.061	0.075	0.038	0.062	0.0965	0.0445	0.072	0.104	0.04	0.03	0.05	0.009	0.069	0.084	0.042		991	0.002	0.006	0	0.004	0.014	0	0.004	0.016	0
	992	0.084	0.159	0.065	0.064	0.0855	0.034	0.048	0.0765	0.0235		992	0.06	0.073	0.038	0.062	0.0965	0.0465	0.073	0.102	0.04	0.03	0.051	0.009	0.07	0.086	0.044		992	0.002	0.006	0	0.004	0.014	0	0.004	0.016	0
	993	0.084	0.158	0.064	0.066	0.0835	0.034	0.046	0.0765	0.0255		993	0.059	0.075	0.039	0.064	0.095	0.047	0.074	0.102	0.04	0.03	0.05	0.009	0.072	0.084	0.048		993	0.002	0.006	0	0.004	0.014	0	0.004	0.0175	0
	994	0.084	0.158	0.064	0.064	0.0895	0.034	0.05	0.0765	0.026		994	0.058	0.075	0.039	0.066	0.098	0.0455	0.074	0.104	0.038	0.03	0.05	0.009	0.073	0.086	0.05		994	0.002	0.006	0	0.004	0.014	0	0.004	0.0175	0
	995	0.085	0.16	0.064	0.064	0.0895	0.0345	0.05	0.074	0.027		995	0.059	0.075	0.041	0.064	0.097	0.045	0.073	0.106	0.04	0.029	0.051	0.01	0.074	0.086	0.05		995	0.002	0.006	0	0.004	0.014	0	0.004	0.018	0
	996	0.086	0.158	0.063	0.068	0.089	0.035	0.048	0.073	0.027		996	0.057	0.074	0.041	0.064	0.0915	0.0465	0.072	0.104	0.04	0.028	0.051	0.01	0.073	0.092	0.05		996	0.002	0.006	0	0.004	0.014	0	0.004	0.018	0
	997	0.087	0.156	0.064	0.068	0.089	0.0365	0.044	0.071	0.0255		997	0.058	0.073	0.042	0.066	0.093	0.047	0.073	0.108	0.04	0.028	0.05	0.01	0.074	0.09	0.052		997	0.001	0.006	0	0.004	0.014	0	0.004	0.0175	0
	998	0.088	0.156	0.064	0.066	0.091	0.036	0.046	0.072	0.0255		998	0.057	0.075	0.043	0.064	0.0915	0.047	0.072	0.106	0.038	0.028	0.05	0.01	0.075	0.092	0.052		998	0.001	0.006	0	0.004	0.014	0	0.004	0.0175	0
	999	0.092	0.157	0.066	0.066	0.09	0.031	0.046	0.0735	0.0255		999	0.057	0.078	0.042	0.064	0.0905	0.049	0.072	0.104	0.038	0.027	0.052	0.008	0.075	0.09	0.052		999	0.001	0.005	0	0.004	0.014	0	0.004	0.0175	0
	1000	0.095	0.161	0.064	0.068	0.0895	0.031	0.046	0.074	0.0255		1000	0.059	0.078	0.041	0.064	0.092	0.0485	0.074	0.104	0.038	0.028	0.053	0.008	0.074	0.084	0.054		1000	0.001	0.005	0	0.004	0.014	0	0.004	0.0175	0
	1001	0.094	0.159	0.065	0.068	0.0915	0.031	0.046	0.0745	0.0255		1001	0.059	0.078	0.04	0.064	0.0915	0.05	0.076	0.102	0.04	0.028	0.053	0.008	0.076	0.084	0.054		1001	0.001	0.006	0	0.004	0.014	0	0.004	0.018	0
	1002	0.096	0.159	0.065	0.068	0.0935	0.032	0.048	0.074	0.026		1002	0.061	0.077	0.04	0.066	0.091	0.049	0.076	0.1	0.038	0.027	0.052	0.008	0.079	0.086	0.054		1002	0.001	0.006	0	0.004	0.014	0	0.004	0.0175	0
	1003	0.099	0.158	0.064	0.066	0.0955	0.034	0.048	0.0725	0.0275		1003	0.06	0.075	0.038	0.066	0.092	0.049	0.074	0.096	0.036	0.028	0.051	0.008	0.076	0.086	0.056		1003	0.001	0.006	0	0.004	0.014	0	0.004	0.0175	0
	1004	0.098	0.155	0.062	0.07	0.0935	0.0325	0.046	0.0725	0.0275		1004	0.062	0.076	0.038	0.066	0.091	0.049	0.074	0.098	0.036	0.029	0.052	0.008	0.075	0.086	0.058		1004	0.001	0.007	0	0.004	0.014	0	0.004	0.0175	0
	1005	0.097	0.156	0.061	0.068	0.0965	0.036	0.048	0.076	0.0275		1005	0.062	0.081	0.038	0.066	0.094	0.0485	0.074	0.098	0.036	0.028	0.054	0.008	0.073	0.086	0.056		1005	0.001	0.007	0	0.004	0.014	0	0.004	0.0175	0
	1006	0.096	0.156	0.062	0.066	0.0955	0.036	0.048	0.0755	0.026		1006	0.06	0.082	0.038	0.064	0.094	0.05	0.072	0.1	0.036	0.027	0.056	0.007	0.073	0.088	0.056		1006	0.001	0.007	0	0.004	0.014	0	0.004	0.0175	0
	1007	0.096	0.156	0.059	0.066	0.0955	0.041	0.046	0.076	0.0255		1007	0.062	0.081	0.041	0.064	0.093	0.0485	0.074	0.1	0.036	0.027	0.055	0.006	0.073	0.086	0.056		1007	0.001	0.007	0	0.004	0.014	0	0.004	0.0175	0
	1008	0.095	0.155	0.059	0.064	0.094	0.0405	0.046	0.078	0.027		1008	0.062	0.081	0.041	0.066	0.0965	0.0485	0.072	0.1	0.034	0.025	0.054	0.007	0.076	0.086	0.052		1008	0.001	0.007	0	0.004	0.014	0	0.004	0.016	0
	1009	0.094	0.154	0.059	0.064	0.0935	0.042	0.048	0.0785	0.0265		1009	0.06	0.082	0.042	0.068	0.095	0.0505	0.069	0.098	0.034	0.022	0.053	0.007	0.077	0.086	0.05		1009	0.001	0.007	0	0.004	0.014	0	0.004	0.016	0
	1010	0.093	0.152	0.056	0.058	0.0955	0.044	0.05	0.077	0.026		1010	0.06	0.081	0.041	0.066	0.0935	0.0485	0.071	0.094	0.034	0.024	0.055	0.008	0.074	0.086	0.052		1010	0.001	0.007	0	0.004	0.014	0	0.004	0.016	0
	1011	0.092	0.156	0.056	0.06	0.0955	0.0435	0.05	0.0785	0.0275		1011	0.058	0.085	0.038	0.068	0.0925	0.0495	0.07	0.092	0.036	0.025	0.054	0.008	0.075	0.088	0.056		1011	0.001	0.007	0	0.004	0.014	0	0.004	0.0155	0
	1012	0.095	0.156	0.056	0.066	0.097	0.0445	0.048	0.0785	0.028		1012	0.057	0.086	0.038	0.068	0.096	0.0495	0.07	0.092	0.036	0.025	0.05	0.008	0.076	0.088	0.054		1012	0.001	0.008	0	0.004	0.014	0	0.004	0.0155	0
	1013	0.092	0.157	0.055	0.066	0.097	0.0465	0.048	0.0765	0.028		1013	0.061	0.087	0.04	0.066	0.095	0.05	0.07	0.096	0.034	0.025	0.051	0.009	0.076	0.086	0.052		1013	0.001	0.008	0	0.004	0.014	0	0.004	0.0185	0
	1014	0.088	0.157	0.056	0.066	0.098	0.048	0.046	0.075	0.028		1014	0.062	0.09	0.038	0.064	0.0945	0.0515	0.068	0.096	0.034	0.025	0.051	0.008	0.076	0.092	0.052		1014	0.001	0.008	0	0.004	0.014	0	0.004	0.0185	0
	1015	0.089	0.158	0.057	0.066	0.0975	0.0485	0.052	0.0735	0.027		1015	0.059	0.092	0.037	0.066	0.095	0.0515	0.071	0.1	0.034	0.026	0.052	0.008	0.075	0.092	0.052		1015	0.002	0.008	0	0.004	0.014	0	0.004	0.0185	0
	1016	0.088	0.162	0.057	0.064	0.096	0.05	0.052	0.072	0.0285		1016	0.062	0.09	0.039	0.064	0.0965	0.0505	0.069	0.1	0.034	0.026	0.052	0.008	0.075	0.09	0.052		1016	0.002	0.008	0	0.004	0.014	0	0.004	0.0185	0
	1017	0.089	0.164	0.055	0.066	0.093	0.0455	0.054	0.0725	0.0285		1017	0.063	0.092	0.038	0.066	0.097	0.0505	0.069	0.1	0.034	0.027	0.052	0.01	0.076	0.088	0.052		1017	0.002	0.008	0	0.004	0.014	0	0.004	0.019	0
	1018	0.091	0.162	0.053	0.068	0.0945	0.0435	0.054	0.0705	0.0285		1018	0.065	0.093	0.04	0.064	0.0985	0.051	0.068	0.1	0.032	0.027	0.053	0.01	0.076	0.09	0.052		1018	0.002	0.008	0	0.004	0.014	0	0.004	0.019	0
	1019	0.091	0.163	0.053	0.066	0.091	0.0435	0.052	0.069	0.028		1019	0.064	0.091	0.038	0.07	0.1035	0.0525	0.07	0.1	0.032	0.025	0.053	0.01	0.076	0.084	0.058		1019	0.002	0.008	0	0.004	0.014	0	0.004	0.019	0
	1020	0.089	0.162	0.053	0.068	0.0895	0.0435	0.052	0.0725	0.0235		1020	0.062	0.094	0.037	0.068	0.105	0.054	0.072	0.096	0.032	0.025	0.052	0.01	0.075	0.082	0.056		1020	0.002	0.008	0	0.004	0.014	0	0.004	0.021	0
	1021	0.091	0.159	0.053	0.068	0.088	0.0385	0.054	0.0745	0.0235		1021	0.063	0.091	0.036	0.068	0.1025	0.0525	0.073	0.092	0.032	0.027	0.052	0.01	0.076	0.084	0.056		1021	0.002	0.008	0	0.004	0.014	0	0.004	0.021	0
	1022	0.088	0.158	0.052	0.066	0.088	0.04	0.052	0.0715	0.0235		1022	0.065	0.091	0.035	0.068	0.1045	0.052	0.075	0.096	0.032	0.027	0.052	0.01	0.075	0.084	0.054		1022	0.002	0.008	0	0.004	0.012	0	0.004	0.0215	0
	1023	0.089	0.161	0.049	0.064	0.088	0.0395	0.052	0.073	0.022		1023	0.065	0.089	0.036	0.066	0.1015	0.0525	0.076	0.096	0.032	0.024	0.054	0.01	0.074	0.092	0.054		1023	0.002	0.007	0	0.004	0.014	0	0.004	0.0195	0
	1024	0.087	0.163	0.049	0.06	0.0895	0.039	0.054	0.072	0.0235		1024	0.07	0.087	0.034	0.068	0.101	0.0495	0.077	0.094	0.032	0.024	0.055	0.01	0.074	0.088	0.05		1024	0.002	0.007	0	0.004	0.014	0	0.004	0.02	0
	1025	0.091	0.164	0.05	0.06	0.0955	0.0385	0.054	0.073	0.0235		1025	0.067	0.09	0.033	0.066	0.102	0.051	0.077	0.092	0.036	0.024	0.053	0.01	0.075	0.084	0.052		1025	0.002	0.007	0	0.004	0.014	0	0.004	0.02	0
	1026	0.093	0.161	0.051	0.058	0.095	0.038	0.052	0.0745	0.0235		1026	0.068	0.088	0.033	0.07	0.1055	0.051	0.076	0.092	0.036	0.024	0.053	0.009	0.076	0.082	0.05		1026	0.002	0.007	0	0.004	0.014	0	0.004	0.02	0
	1027	0.091	0.161	0.051	0.056	0.094	0.035	0.052	0.0765	0.0235		1027	0.067	0.089	0.034	0.068	0.1055	0.051	0.077	0.09	0.036	0.022	0.054	0.008	0.076	0.08	0.048		1027	0.002	0.007	0	0.003	0.014	0	0.002	0.02	0
	1028	0.093	0.156	0.05	0.056	0.0955	0.0365	0.054	0.074	0.0235		1028	0.065	0.087	0.033	0.07	0.108	0.049	0.077	0.092	0.032	0.022	0.055	0.008	0.075	0.076	0.048		1028	0.002	0.007	0	0.002	0.012	0	0.002	0.021	0
	1029	0.091	0.162	0.052	0.058	0.096	0.033	0.054	0.073	0.0235		1029	0.065	0.09	0.033	0.072	0.105	0.0505	0.075	0.096	0.034	0.021	0.055	0.008	0.073	0.076	0.05		1029	0.001	0.007	0	0.002	0.012	0	0.002	0.021	0
	1030	0.089	0.163	0.051	0.06	0.0965	0.033	0.054	0.071	0.0235		1030	0.068	0.092	0.033	0.072	0.103	0.051	0.077	0.094	0.034	0.022	0.057	0.008	0.073	0.076	0.05		1030	0.001	0.007	0	0.002	0.012	0	0.002	0.022	0
	1031	0.087	0.16	0.05	0.06	0.099	0.032	0.054	0.0705	0.024		1031	0.068	0.092	0.032	0.074	0.105	0.05	0.076	0.096	0.036	0.022	0.057	0.008	0.076	0.078	0.052		1031	0.001	0.007	0	0.002	0.012	0	0.002	0.02	0
	1032	0.087	0.16	0.047	0.06	0.1	0.0325	0.054	0.069	0.024		1032	0.068	0.093	0.033	0.074	0.1045	0.0515	0.076	0.092	0.036	0.021	0.055	0.008	0.075	0.084	0.052		1032	0.001	0.007	0	0.002	0.012	0	0.002	0.02	0
	1033	0.087	0.162	0.05	0.06	0.1	0.0335	0.054	0.067	0.024		1033	0.069	0.097	0.033	0.074	0.1065	0.0525	0.076	0.092	0.038	0.021	0.055	0.008	0.075	0.084	0.048		1033	0.001	0.007	0	0.002	0.012	0	0.002	0.0195	0
	1034	0.085	0.16	0.054	0.056	0.098	0.034	0.054	0.0665	0.026		1034	0.069	0.097	0.033	0.072	0.1085	0.0535	0.074	0.092	0.038	0.024	0.052	0.008	0.075	0.084	0.048		1034	0.001	0.006	0	0.002	0.012	0	0.002	0.018	0
	1035	0.088	0.16	0.054	0.054	0.0965	0.034	0.054	0.067	0.026		1035	0.067	0.099	0.032	0.074	0.105	0.053	0.073	0.094	0.038	0.024	0.05	0.008	0.074	0.078	0.048		1035	0.001	0.003	0	0.002	0.012	0	0.002	0.018	0
	1036	0.089	0.159	0.052	0.052	0.094	0.034	0.052	0.066	0.0265		1036	0.069	0.096	0.031	0.074	0.1055	0.053	0.073	0.092	0.038	0.025	0.05	0.008	0.076	0.078	0.048		1036	0	0.003	0	0.003	0.012	0	0.002	0.0195	0
	1037	0.089	0.163	0.052	0.056	0.0935	0.034	0.052	0.0665	0.027		1037	0.069	0.096	0.031	0.07	0.107	0.0515	0.07	0.09	0.036	0.024	0.052	0.008	0.074	0.078	0.048		1037	0	0.003	0	0.004	0.012	0	0.002	0.0195	0
	1038	0.089	0.162	0.053	0.058	0.0945	0.0345	0.05	0.069	0.0275		1038	0.071	0.093	0.032	0.07	0.1065	0.048	0.067	0.086	0.036	0.024	0.05	0.008	0.075	0.082	0.042		1038	0	0.003	0	0.004	0.012	0	0.002	0.0195	0
	1039	0.089	0.161	0.053	0.058	0.093	0.034	0.05	0.074	0.0275		1039	0.071	0.09	0.034	0.07	0.106	0.0495	0.07	0.088	0.036	0.024	0.05	0.008	0.074	0.082	0.044		1039	0	0.003	0	0.003	0.012	0	0.002	0.0195	0
	1040	0.086	0.159	0.052	0.06	0.094	0.0285	0.048	0.0725	0.0275		1040	0.07	0.09	0.034	0.068	0.1105	0.051	0.069	0.088	0.036	0.025	0.049	0.008	0.074	0.082	0.044		1040	0	0.003	0	0.002	0.012	0	0.002	0.02	0
	1041	0.089	0.16	0.052	0.06	0.097	0.0285	0.048	0.0725	0.0255		1041	0.067	0.091	0.033	0.064	0.1105	0.0495	0.069	0.088	0.036	0.025	0.05	0.008	0.07	0.084	0.044		1041	0	0.003	0	0.002	0.012	0	0.002	0.02	0
	1042	0.086	0.159	0.054	0.064	0.0995	0.028	0.05	0.0705	0.024		1042	0.068	0.093	0.032	0.062	0.111	0.0495	0.072	0.09	0.036	0.024	0.049	0.007	0.07	0.08	0.042		1042	0	0.003	0	0.002	0.012	0	0.002	0.022	0
	1043	0.086	0.159	0.052	0.062	0.097	0.028	0.054	0.067	0.022		1043	0.065	0.096	0.032	0.06	0.111	0.049	0.074	0.09	0.036	0.024	0.052	0.007	0.066	0.082	0.042		1043	0	0.003	0	0.003	0.012	0	0.002	0.022	0
	1044	0.087	0.154	0.053	0.06	0.097	0.0275	0.054	0.066	0.0215		1044	0.066	0.1	0.032	0.064	0.1095	0.0495	0.075	0.092	0.038	0.026	0.052	0.007	0.067	0.078	0.044		1044	0	0.003	0	0.003	0.012	0	0.002	0.022	0
	1045	0.087	0.152	0.054	0.06	0.099	0.0275	0.046	0.068	0.0215		1045	0.064	0.101	0.031	0.064	0.1125	0.05	0.074	0.092	0.038	0.027	0.051	0.007	0.067	0.078	0.046		1045	0	0.003	0	0.003	0.012	0	0.002	0.0215	0
	1046	0.087	0.151	0.053	0.06	0.0995	0.025	0.048	0.0705	0.0215		1046	0.063	0.099	0.032	0.064	0.112	0.0505	0.075	0.094	0.038	0.027	0.05	0.007	0.069	0.074	0.048		1046	0	0.003	0	0.003	0.012	0	0.002	0.022	0
	1047	0.087	0.155	0.053	0.058	0.1	0.025	0.048	0.0665	0.0215		1047	0.062	0.101	0.031	0.066	0.1105	0.0485	0.075	0.096	0.04	0.027	0.051	0.006	0.068	0.074	0.048		1047	0	0.003	0	0.003	0.012	0	0.002	0.022	0
	1048	0.088	0.158	0.053	0.064	0.097	0.0285	0.048	0.063	0.0215		1048	0.063	0.097	0.032	0.066	0.1115	0.0485	0.076	0.098	0.04	0.027	0.053	0.006	0.068	0.076	0.046		1048	0	0.003	0	0.004	0.012	0	0.002	0.0215	0
	1049	0.085	0.157	0.054	0.064	0.0965	0.0285	0.046	0.0625	0.0215		1049	0.066	0.095	0.033	0.064	0.1085	0.0485	0.078	0.098	0.042	0.028	0.056	0.006	0.068	0.078	0.046		1049	0	0.003	0	0.004	0.012	0	0.002	0.0215	0
	1050	0.085	0.155	0.054	0.064	0.098	0.0285	0.048	0.0625	0.0215		1050	0.066	0.095	0.032	0.064	0.1055	0.048	0.077	0.096	0.04	0.027	0.056	0.006	0.065	0.082	0.044		1050	0	0.003	0	0.004	0.012	0	0.002	0.022	0
	1051	0.085	0.158	0.053	0.064	0.0975	0.0265	0.046	0.0625	0.0215		1051	0.066	0.094	0.034	0.066	0.108	0.0465	0.074	0.096	0.036	0.026	0.056	0.006	0.063	0.08	0.044		1051	0	0.002	0	0.004	0.012	0	0.002	0.0215	0
	1052	0.086	0.159	0.054	0.064	0.0975	0.025	0.044	0.061	0.0215		1052	0.066	0.096	0.035	0.066	0.1105	0.047	0.074	0.1	0.03	0.027	0.058	0.006	0.065	0.08	0.044		1052	0	0.002	0	0.002	0.012	0	0.002	0.022	0
	1053	0.085	0.159	0.057	0.064	0.1	0.025	0.044	0.0615	0.0215		1053	0.068	0.097	0.035	0.07	0.1105	0.047	0.074	0.098	0.03	0.026	0.057	0.006	0.065	0.082	0.042		1053	0	0.002	0	0.002	0.012	0	0.002	0.022	0
	1054	0.084	0.159	0.058	0.064	0.0995	0.025	0.044	0.063	0.0215		1054	0.069	0.096	0.036	0.07	0.1095	0.0445	0.074	0.1	0.03	0.025	0.055	0.006	0.065	0.084	0.042		1054	0	0.002	0	0.002	0.012	0	0.002	0.022	0
	1055	0.086	0.157	0.06	0.066	0.0995	0.0265	0.046	0.063	0.0215		1055	0.069	0.093	0.037	0.07	0.1135	0.0465	0.076	0.096	0.03	0.026	0.056	0.006	0.068	0.086	0.04		1055	0	0.002	0	0.002	0.012	0	0.002	0.022	0
	1056	0.086	0.157	0.059	0.066	0.0975	0.0265	0.046	0.0615	0.0215		1056	0.068	0.094	0.036	0.07	0.1135	0.048	0.078	0.096	0.032	0.025	0.057	0.006	0.069	0.082	0.038		1056	0	0.002	0	0.002	0.012	0	0.002	0.022	0
	1057	0.086	0.159	0.059	0.068	0.0995	0.028	0.044	0.0605	0.0215		1057	0.064	0.095	0.038	0.072	0.116	0.0525	0.078	0.096	0.034	0.026	0.058	0.006	0.069	0.084	0.038		1057	0	0.002	0	0.002	0.012	0	0.002	0.022	0
	1058	0.087	0.158	0.06	0.07	0.101	0.028	0.044	0.061	0.0195		1058	0.065	0.096	0.041	0.072	0.114	0.0515	0.079	0.092	0.034	0.026	0.057	0.006	0.066	0.084	0.04		1058	0	0.002	0	0.002	0.012	0	0.002	0.022	0
	1059	0.087	0.16	0.059	0.072	0.0995	0.0305	0.044	0.062	0.0195		1059	0.064	0.096	0.044	0.072	0.1165	0.051	0.079	0.088	0.036	0.028	0.057	0.006	0.066	0.086	0.042		1059	0	0.002	0	0.002	0.012	0	0.002	0.022	0
	1060	0.085	0.162	0.06	0.07	0.099	0.0305	0.042	0.0625	0.02		1060	0.064	0.095	0.047	0.074	0.1165	0.0505	0.079	0.092	0.036	0.03	0.057	0.006	0.066	0.09	0.044		1060	0	0.002	0	0.002	0.012	0	0.002	0.022	0
	1061	0.085	0.156	0.059	0.07	0.1	0.03	0.044	0.0625	0.0215		1061	0.06	0.095	0.045	0.07	0.1175	0.05	0.081	0.094	0.034	0.029	0.057	0.006	0.066	0.086	0.044		1061	0.001	0.003	0	0.002	0.012	0	0.002	0.022	0
	1062	0.082	0.156	0.059	0.074	0.1	0.029	0.046	0.063	0.0215		1062	0.061	0.096	0.044	0.076	0.116	0.0505	0.082	0.094	0.034	0.029	0.057	0.007	0.065	0.088	0.042		1062	0	0.003	0	0.002	0.012	0	0.002	0.022	0
	1063	0.081	0.158	0.059	0.076	0.098	0.0275	0.044	0.066	0.022		1063	0.061	0.096	0.041	0.076	0.1185	0.0525	0.082	0.094	0.034	0.029	0.055	0.007	0.065	0.086	0.044		1063	0	0.003	0	0.002	0.012	0	0.002	0.022	0
	1064	0.082	0.16	0.058	0.078	0.0985	0.0275	0.042	0.066	0.022		1064	0.063	0.095	0.041	0.072	0.122	0.0525	0.081	0.098	0.034	0.029	0.051	0.007	0.065	0.084	0.044		1064	0	0.003	0	0.002	0.012	0	0.002	0.0215	0
	1065	0.083	0.161	0.057	0.076	0.1005	0.027	0.042	0.0615	0.0215		1065	0.062	0.097	0.042	0.074	0.124	0.0525	0.078	0.094	0.036	0.028	0.049	0.007	0.063	0.084	0.044		1065	0	0.003	0	0.002	0.012	0	0.002	0.022	0
	1066	0.085	0.162	0.06	0.074	0.0985	0.027	0.046	0.0615	0.022		1066	0.058	0.098	0.04	0.074	0.122	0.0525	0.078	0.096	0.036	0.027	0.05	0.007	0.062	0.084	0.044		1066	0	0.003	0	0.002	0.012	0	0.002	0.022	0
	1067	0.084	0.169	0.059	0.076	0.0965	0.027	0.046	0.0635	0.021		1067	0.058	0.1	0.041	0.074	0.1165	0.0525	0.077	0.098	0.034	0.028	0.05	0.007	0.062	0.084	0.044		1067	0	0.003	0	0.002	0.012	0	0.002	0.022	0
	1068	0.084	0.171	0.058	0.072	0.095	0.028	0.046	0.062	0.021		1068	0.058	0.097	0.041	0.074	0.1165	0.0525	0.077	0.1	0.038	0.027	0.051	0.004	0.063	0.082	0.042		1068	0	0.003	0	0.002	0.012	0	0.002	0.0235	0
	1069	0.087	0.17	0.057	0.072	0.096	0.033	0.046	0.066	0.0225		1069	0.059	0.099	0.045	0.074	0.113	0.05	0.074	0.1	0.038	0.027	0.05	0.004	0.064	0.082	0.044		1069	0.001	0.003	0	0.002	0.012	0	0.002	0.0235	0
	1070	0.086	0.165	0.058	0.072	0.094	0.0325	0.044	0.066	0.024		1070	0.063	0.098	0.045	0.074	0.1155	0.05	0.072	0.102	0.042	0.028	0.051	0.005	0.064	0.082	0.04		1070	0.001	0.003	0	0.002	0.012	0	0.002	0.022	0
	1071	0.086	0.169	0.057	0.072	0.0955	0.0325	0.046	0.0615	0.024		1071	0.064	0.095	0.043	0.072	0.1195	0.05	0.074	0.102	0.044	0.027	0.051	0.006	0.064	0.082	0.04		1071	0.001	0.003	0	0.002	0.012	0	0.002	0.022	0
	1072	0.085	0.169	0.058	0.072	0.095	0.0325	0.044	0.0645	0.024		1072	0.066	0.093	0.042	0.076	0.1195	0.0505	0.072	0.102	0.046	0.027	0.052	0.006	0.063	0.082	0.042		1072	0.001	0.003	0	0.002	0.012	0	0.002	0.0235	0
	1073	0.086	0.167	0.058	0.072	0.0965	0.031	0.042	0.0625	0.024		1073	0.067	0.093	0.041	0.076	0.1195	0.052	0.073	0.102	0.046	0.026	0.052	0.006	0.064	0.08	0.042		1073	0.001	0.003	0	0.002	0.012	0	0.002	0.0235	0
	1074	0.088	0.167	0.054	0.072	0.099	0.0325	0.042	0.064	0.024		1074	0.067	0.09	0.041	0.074	0.119	0.052	0.075	0.102	0.046	0.026	0.052	0.005	0.062	0.08	0.042		1074	0.001	0.004	0	0.002	0.012	0	0.002	0.0205	0
	1075	0.088	0.169	0.054	0.07	0.0975	0.0325	0.044	0.0635	0.026		1075	0.065	0.091	0.04	0.074	0.1215	0.0485	0.076	0.102	0.042	0.025	0.053	0.005	0.065	0.08	0.04		1075	0.001	0.004	0	0.002	0.012	0	0.002	0.021	0
	1076	0.085	0.167	0.053	0.07	0.096	0.0325	0.042	0.064	0.026		1076	0.065	0.092	0.041	0.074	0.117	0.045	0.076	0.108	0.048	0.026	0.054	0.005	0.065	0.078	0.042		1076	0.001	0.004	0	0.002	0.012	0	0.002	0.0195	0
	1077	0.079	0.167	0.053	0.07	0.094	0.0295	0.042	0.0645	0.0245		1077	0.066	0.091	0.041	0.074	0.117	0.045	0.079	0.106	0.048	0.025	0.054	0.005	0.068	0.08	0.046		1077	0.002	0.004	0	0.002	0.012	0	0.002	0.016	0
	1078	0.079	0.171	0.051	0.068	0.0955	0.0295	0.042	0.0635	0.023		1078	0.071	0.091	0.04	0.072	0.114	0.0455	0.078	0.104	0.048	0.025	0.053	0.004	0.068	0.08	0.048		1078	0.002	0.004	0	0.002	0.012	0	0.002	0.0175	0
	1079	0.078	0.171	0.049	0.066	0.094	0.029	0.044	0.0625	0.0215		1079	0.071	0.09	0.04	0.074	0.109	0.0435	0.077	0.1	0.048	0.024	0.054	0.004	0.069	0.082	0.048		1079	0.002	0.004	0	0.002	0.012	0	0.002	0.0175	0
	1080	0.079	0.174	0.048	0.066	0.0955	0.029	0.044	0.0625	0.0215		1080	0.072	0.089	0.04	0.074	0.108	0.044	0.076	0.1	0.048	0.022	0.054	0.005	0.07	0.082	0.046		1080	0.002	0.005	0	0.002	0.012	0	0.002	0.0195	0
	1081	0.082	0.173	0.048	0.068	0.098	0.029	0.044	0.066	0.0195		1081	0.072	0.09	0.042	0.078	0.1075	0.0425	0.075	0.102	0.046	0.023	0.053	0.005	0.067	0.082	0.046		1081	0.002	0.005	0	0.002	0.012	0	0.002	0.0195	0
	1082	0.082	0.174	0.05	0.066	0.0995	0.0285	0.044	0.0665	0.02		1082	0.073	0.089	0.042	0.078	0.1105	0.0415	0.075	0.104	0.046	0.025	0.053	0.005	0.067	0.082	0.044		1082	0.002	0.005	0	0.002	0.012	0	0.002	0.0195	0
	1083	0.083	0.18	0.05	0.066	0.096	0.029	0.046	0.066	0.02		1083	0.071	0.09	0.041	0.074	0.107	0.04	0.074	0.104	0.046	0.026	0.053	0.006	0.07	0.082	0.044		1083	0.002	0.005	0	0.002	0.012	0	0.002	0.0195	0
	1084	0.085	0.178	0.05	0.072	0.097	0.0305	0.046	0.0675	0.0195		1084	0.071	0.091	0.041	0.074	0.1115	0.041	0.075	0.104	0.046	0.026	0.052	0.006	0.071	0.082	0.044		1084	0.002	0.005	0	0.003	0.012	0	0.002	0.0195	0
	1085	0.085	0.176	0.049	0.072	0.094	0.0295	0.046	0.067	0.018		1085	0.072	0.091	0.042	0.074	0.115	0.0405	0.076	0.104	0.044	0.026	0.054	0.006	0.072	0.084	0.044		1085	0.002	0.006	0	0.003	0.012	0	0.002	0.0195	0
	1086	0.087	0.177	0.047	0.072	0.0955	0.03	0.046	0.067	0.0195		1086	0.072	0.091	0.042	0.074	0.112	0.0405	0.083	0.104	0.044	0.026	0.055	0.005	0.073	0.084	0.046		1086	0.003	0.006	0	0.003	0.012	0	0.002	0.02	0
	1087	0.091	0.177	0.048	0.078	0.0975	0.03	0.046	0.0665	0.018		1087	0.074	0.092	0.042	0.072	0.1115	0.042	0.084	0.108	0.044	0.026	0.057	0.005	0.073	0.086	0.046		1087	0.003	0.006	0	0.002	0.01	0	0	0.0195	0
	1088	0.092	0.18	0.05	0.074	0.099	0.03	0.046	0.063	0.0175		1088	0.074	0.092	0.041	0.074	0.112	0.0425	0.085	0.106	0.044	0.025	0.056	0.006	0.074	0.086	0.046		1088	0.003	0.006	0	0.002	0.01	0	0	0.019	0
	1089	0.093	0.182	0.052	0.072	0.1025	0.03	0.044	0.062	0.0175		1089	0.074	0.092	0.039	0.076	0.112	0.0455	0.082	0.106	0.044	0.026	0.056	0.006	0.074	0.088	0.042		1089	0.003	0.007	0	0.002	0.01	0	0	0.019	0
	1090	0.094	0.184	0.052	0.068	0.1045	0.03	0.044	0.062	0.0175		1090	0.074	0.092	0.039	0.074	0.112	0.045	0.081	0.106	0.044	0.025	0.057	0.006	0.073	0.09	0.042		1090	0.003	0.008	0	0.002	0.012	0	0	0.019	0
	1091	0.094	0.185	0.051	0.068	0.103	0.028	0.044	0.0635	0.016		1091	0.076	0.09	0.04	0.076	0.115	0.0465	0.082	0.108	0.046	0.026	0.057	0.007	0.073	0.09	0.04		1091	0.004	0.008	0	0.002	0.01	0	0	0.02	0
	1092	0.092	0.187	0.05	0.072	0.0995	0.029	0.046	0.063	0.016		1092	0.077	0.089	0.04	0.076	0.118	0.0475	0.078	0.106	0.048	0.026	0.055	0.008	0.072	0.092	0.038		1092	0.004	0.008	0	0.002	0.01	0	0	0.0195	0
	1093	0.091	0.187	0.05	0.07	0.101	0.0265	0.044	0.0645	0.016		1093	0.073	0.089	0.04	0.08	0.1185	0.05	0.077	0.104	0.05	0.024	0.055	0.008	0.074	0.092	0.038		1093	0.004	0.008	0	0.002	0.01	0	0	0.02	0
	1094	0.092	0.19	0.048	0.068	0.1025	0.0265	0.04	0.0635	0.016		1094	0.07	0.089	0.041	0.08	0.1155	0.046	0.078	0.102	0.05	0.022	0.054	0.008	0.076	0.092	0.04		1094	0.004	0.008	0	0.002	0.01	0	0	0.02	0
	1095	0.092	0.189	0.047	0.068	0.0995	0.027	0.042	0.063	0.0175		1095	0.071	0.09	0.041	0.078	0.121	0.048	0.077	0.102	0.05	0.023	0.055	0.008	0.074	0.09	0.04		1095	0.004	0.008	0	0.002	0.01	0	0	0.02	0
	1096	0.091	0.188	0.047	0.07	0.098	0.03	0.046	0.06	0.0235		1096	0.071	0.094	0.04	0.078	0.121	0.048	0.079	0.102	0.052	0.023	0.055	0.008	0.072	0.088	0.042		1096	0.004	0.008	0	0.002	0.012	0	0	0.02	0
	1097	0.091	0.187	0.05	0.07	0.101	0.03	0.046	0.0605	0.0235		1097	0.069	0.093	0.04	0.078	0.122	0.0505	0.076	0.1	0.054	0.023	0.053	0.009	0.073	0.088	0.042		1097	0.004	0.008	0	0.002	0.012	0	0	0.02	0
	1098	0.089	0.19	0.048	0.074	0.101	0.0285	0.046	0.0605	0.0235		1098	0.07	0.092	0.044	0.08	0.1215	0.05	0.077	0.102	0.054	0.022	0.054	0.009	0.071	0.088	0.04		1098	0.004	0.008	0	0.002	0.012	0	0	0.02	0
	1099	0.091	0.19	0.05	0.072	0.101	0.0285	0.046	0.059	0.024		1099	0.07	0.089	0.042	0.082	0.1175	0.0525	0.076	0.102	0.05	0.022	0.054	0.008	0.07	0.088	0.04		1099	0.004	0.008	0	0.002	0.012	0	0	0.02	0
	1100	0.087	0.191	0.051	0.074	0.1035	0.0285	0.046	0.058	0.0215		1100	0.071	0.091	0.042	0.082	0.116	0.051	0.075	0.1	0.05	0.022	0.053	0.01	0.07	0.082	0.042		1100	0.004	0.008	0	0.002	0.012	0	0	0.0195	0
	1101	0.087	0.186	0.052	0.076	0.098	0.0285	0.048	0.058	0.0235		1101	0.069	0.093	0.04	0.078	0.118	0.051	0.075	0.104	0.05	0.024	0.051	0.01	0.071	0.08	0.042		1101	0.004	0.008	0	0.002	0.012	0	0	0.0195	0
	1102	0.088	0.192	0.052	0.078	0.102	0.0275	0.05	0.0595	0.025		1102	0.068	0.092	0.04	0.078	0.121	0.053	0.072	0.104	0.054	0.024	0.052	0.01	0.068	0.08	0.044		1102	0.004	0.008	0	0.002	0.012	0	0	0.018	0
	1103	0.087	0.195	0.053	0.076	0.1	0.028	0.048	0.0625	0.0255		1103	0.068	0.091	0.04	0.082	0.118	0.0515	0.074	0.104	0.052	0.025	0.054	0.01	0.068	0.08	0.044		1103	0.004	0.008	0	0.002	0.012	0	0	0.018	0
	1104	0.086	0.195	0.054	0.078	0.0965	0.0305	0.048	0.0605	0.0255		1104	0.069	0.092	0.039	0.08	0.115	0.051	0.072	0.106	0.054	0.025	0.053	0.01	0.069	0.08	0.044		1104	0.005	0.008	0	0.002	0.012	0	0	0.0175	0
	1105	0.086	0.194	0.057	0.08	0.0935	0.0305	0.046	0.064	0.024		1105	0.069	0.093	0.039	0.08	0.114	0.051	0.071	0.106	0.054	0.025	0.049	0.01	0.066	0.08	0.042		1105	0.005	0.008	0	0.002	0.012	0	0	0.0175	0
	1106	0.086	0.195	0.056	0.08	0.095	0.029	0.044	0.0645	0.0235		1106	0.073	0.091	0.04	0.078	0.1135	0.0485	0.071	0.106	0.05	0.025	0.05	0.01	0.067	0.082	0.046		1106	0.005	0.009	0	0.002	0.012	0	0	0.016	0
	1107	0.086	0.197	0.054	0.078	0.0975	0.029	0.044	0.064	0.024		1107	0.072	0.092	0.038	0.076	0.1115	0.049	0.072	0.106	0.052	0.024	0.053	0.01	0.067	0.08	0.048		1107	0.005	0.009	0	0.002	0.012	0	0	0.016	0
	1108	0.085	0.196	0.053	0.076	0.097	0.029	0.044	0.065	0.024		1108	0.07	0.093	0.037	0.076	0.1135	0.0515	0.073	0.106	0.052	0.024	0.051	0.01	0.071	0.082	0.048		1108	0.005	0.009	0	0.002	0.012	0	0	0.016	0
	1109	0.086	0.194	0.053	0.076	0.101	0.0275	0.044	0.065	0.024		1109	0.07	0.094	0.036	0.078	0.113	0.0515	0.072	0.106	0.048	0.024	0.049	0.009	0.07	0.082	0.048		1109	0.005	0.009	0	0.002	0.012	0	0	0.0155	0
	1110	0.084	0.196	0.053	0.072	0.098	0.029	0.042	0.0635	0.0255		1110	0.069	0.094	0.036	0.076	0.1115	0.05	0.073	0.108	0.046	0.025	0.047	0.009	0.071	0.082	0.048		1110	0.005	0.01	0	0.002	0.012	0	0	0.017	0
	1111	0.083	0.195	0.054	0.076	0.101	0.029	0.044	0.0635	0.024		1111	0.068	0.095	0.037	0.078	0.111	0.0495	0.072	0.108	0.044	0.024	0.048	0.008	0.071	0.082	0.048		1111	0.005	0.009	0	0.003	0.012	0	0.004	0.0175	0
	1112	0.085	0.193	0.053	0.076	0.102	0.029	0.042	0.0645	0.0255		1112	0.065	0.097	0.037	0.074	0.1095	0.0495	0.072	0.11	0.044	0.024	0.048	0.008	0.071	0.078	0.048		1112	0.005	0.009	0	0.002	0.012	0	0.004	0.0175	0
	1113	0.084	0.193	0.053	0.076	0.102	0.029	0.04	0.0645	0.025		1113	0.065	0.097	0.039	0.074	0.1115	0.0485	0.073	0.114	0.044	0.026	0.051	0.009	0.07	0.078	0.048		1113	0.005	0.009	0	0.003	0.012	0	0.004	0.0175	0
	1114	0.086	0.194	0.053	0.072	0.1045	0.029	0.042	0.0635	0.025		1114	0.065	0.098	0.038	0.076	0.1105	0.0505	0.075	0.112	0.048	0.027	0.051	0.009	0.07	0.078	0.048		1114	0.005	0.009	0	0.004	0.012	0	0.004	0.0175	0
	1115	0.087	0.195	0.053	0.068	0.103	0.029	0.04	0.0645	0.0255		1115	0.065	0.1	0.038	0.076	0.111	0.052	0.077	0.11	0.044	0.026	0.051	0.009	0.07	0.078	0.048		1115	0.005	0.009	0	0.004	0.012	0	0.004	0.018	0
	1116	0.087	0.194	0.052	0.068	0.105	0.0275	0.038	0.0655	0.0255		1116	0.066	0.101	0.039	0.076	0.1125	0.052	0.079	0.11	0.048	0.026	0.052	0.009	0.069	0.084	0.048		1116	0.005	0.009	0	0.002	0.012	0	0.004	0.018	0
	1117	0.088	0.192	0.052	0.07	0.105	0.026	0.04	0.0655	0.0255		1117	0.063	0.099	0.039	0.072	0.1145	0.0525	0.081	0.112	0.046	0.025	0.052	0.01	0.069	0.082	0.048		1117	0.005	0.009	0	0.003	0.01	0	0.004	0.018	0
	1118	0.09	0.188	0.056	0.068	0.103	0.0245	0.042	0.065	0.025		1118	0.066	0.096	0.038	0.074	0.1195	0.0525	0.08	0.112	0.048	0.024	0.052	0.01	0.07	0.08	0.05		1118	0.004	0.009	0	0.003	0.012	0	0.004	0.018	0
	1119	0.09	0.185	0.054	0.064	0.0995	0.0235	0.042	0.0625	0.025		1119	0.064	0.096	0.034	0.074	0.1245	0.0545	0.082	0.116	0.044	0.024	0.052	0.01	0.07	0.08	0.048		1119	0.004	0.008	0	0.004	0.012	0	0.004	0.0195	0
	1120	0.09	0.183	0.057	0.068	0.098	0.0235	0.044	0.064	0.0245		1120	0.064	0.095	0.035	0.074	0.1235	0.054	0.079	0.114	0.046	0.025	0.05	0.01	0.07	0.076	0.048		1120	0.004	0.008	0	0.004	0.01	0	0.004	0.0195	0
	1121	0.089	0.182	0.057	0.066	0.0995	0.0235	0.046	0.0645	0.0245		1121	0.063	0.098	0.035	0.076	0.123	0.054	0.078	0.114	0.042	0.025	0.05	0.01	0.067	0.076	0.048		1121	0.004	0.008	0	0.004	0.01	0	0.004	0.02	0
	1122	0.088	0.185	0.055	0.068	0.095	0.023	0.048	0.0645	0.023		1122	0.062	0.097	0.035	0.072	0.1185	0.0525	0.081	0.116	0.042	0.025	0.048	0.01	0.068	0.076	0.046		1122	0.004	0.008	0	0.004	0.012	0	0.004	0.0215	0
	1123	0.085	0.188	0.055	0.072	0.095	0.023	0.044	0.0645	0.022		1123	0.062	0.097	0.037	0.072	0.117	0.0525	0.081	0.116	0.044	0.025	0.048	0.01	0.07	0.078	0.044		1123	0.004	0.008	0	0.004	0.01	0	0.004	0.0215	0
	1124	0.086	0.187	0.054	0.072	0.0955	0.0235	0.046	0.0625	0.022		1124	0.06	0.099	0.038	0.072	0.1145	0.0545	0.081	0.118	0.044	0.025	0.048	0.01	0.068	0.076	0.044		1124	0.004	0.008	0	0.004	0.012	0	0.004	0.0215	0
	1125	0.086	0.185	0.055	0.074	0.095	0.0235	0.046	0.0605	0.0215		1125	0.058	0.101	0.04	0.072	0.113	0.0545	0.083	0.114	0.044	0.025	0.05	0.01	0.067	0.076	0.042		1125	0.003	0.008	0	0.004	0.01	0	0.004	0.0235	0
	1126	0.085	0.188	0.056	0.07	0.0955	0.0235	0.048	0.061	0.0215		1126	0.059	0.102	0.039	0.072	0.1115	0.051	0.08	0.112	0.038	0.024	0.051	0.01	0.068	0.076	0.044		1126	0.003	0.008	0	0.004	0.01	0	0.004	0.0235	0
	1127	0.084	0.187	0.058	0.07	0.0975	0.0235	0.048	0.0625	0.0215		1127	0.058	0.101	0.038	0.074	0.1125	0.0495	0.078	0.108	0.044	0.024	0.05	0.01	0.067	0.074	0.04		1127	0.003	0.008	0	0.004	0.01	0	0.004	0.0235	0
	1128	0.085	0.188	0.06	0.07	0.095	0.0235	0.046	0.0645	0.021		1128	0.059	0.096	0.038	0.072	0.115	0.0495	0.078	0.108	0.044	0.025	0.051	0.01	0.066	0.078	0.04		1128	0.003	0.008	0	0.004	0.012	0	0.004	0.023	0
	1129	0.086	0.189	0.058	0.072	0.0955	0.024	0.044	0.063	0.021		1129	0.061	0.097	0.038	0.07	0.113	0.0495	0.078	0.11	0.046	0.027	0.051	0.009	0.066	0.08	0.04		1129	0.003	0.008	0	0.004	0.012	0	0.004	0.023	0
	1130	0.087	0.187	0.059	0.074	0.0985	0.024	0.044	0.065	0.021		1130	0.059	0.099	0.04	0.068	0.111	0.049	0.079	0.112	0.048	0.028	0.048	0.009	0.067	0.076	0.036		1130	0.002	0.008	0	0.004	0.012	0	0.004	0.0215	0
	1131	0.087	0.184	0.06	0.074	0.1	0.0245	0.044	0.065	0.021		1131	0.058	0.1	0.039	0.07	0.1085	0.0475	0.08	0.112	0.048	0.027	0.049	0.009	0.066	0.076	0.038		1131	0.002	0.008	0	0.004	0.012	0	0.004	0.024	0
	1132	0.088	0.186	0.059	0.074	0.103	0.0245	0.044	0.063	0.0225		1132	0.059	0.099	0.039	0.068	0.1085	0.0475	0.08	0.11	0.048	0.028	0.046	0.009	0.066	0.074	0.038		1132	0.002	0.008	0	0.004	0.012	0	0.004	0.023	0
	1133	0.09	0.186	0.061	0.076	0.106	0.025	0.044	0.063	0.023		1133	0.058	0.096	0.039	0.07	0.1095	0.049	0.081	0.106	0.05	0.028	0.047	0.009	0.064	0.072	0.038		1133	0.002	0.008	0	0.004	0.012	0	0.004	0.0235	0
	1134	0.09	0.185	0.061	0.078	0.1015	0.025	0.044	0.063	0.023		1134	0.06	0.098	0.037	0.07	0.1075	0.049	0.082	0.11	0.052	0.029	0.048	0.009	0.063	0.07	0.038		1134	0.002	0.008	0	0.004	0.012	0	0.004	0.0235	0
	1135	0.093	0.187	0.061	0.078	0.1015	0.0275	0.044	0.0635	0.023		1135	0.061	0.095	0.037	0.068	0.104	0.0505	0.08	0.104	0.052	0.028	0.048	0.008	0.063	0.068	0.04		1135	0.001	0.008	0	0.004	0.012	0	0.004	0.022	0
	1136	0.094	0.187	0.065	0.074	0.102	0.0285	0.044	0.0655	0.0215		1136	0.059	0.094	0.039	0.07	0.102	0.05	0.073	0.108	0.054	0.026	0.049	0.008	0.064	0.068	0.04		1136	0.002	0.008	0	0.004	0.012	0	0.004	0.022	0
	1137	0.092	0.19	0.066	0.074	0.0985	0.028	0.044	0.068	0.023		1137	0.057	0.096	0.04	0.068	0.1015	0.049	0.073	0.106	0.054	0.026	0.049	0.007	0.063	0.066	0.038		1137	0.002	0.008	0	0.004	0.012	0	0.004	0.0235	0
	1138	0.09	0.191	0.066	0.078	0.099	0.028	0.044	0.069	0.023		1138	0.059	0.099	0.041	0.07	0.0985	0.0475	0.072	0.104	0.054	0.026	0.048	0.006	0.062	0.066	0.038		1138	0.002	0.007	0	0.004	0.012	0	0.004	0.0255	0
	1139	0.09	0.189	0.067	0.078	0.0995	0.0285	0.048	0.067	0.023		1139	0.061	0.101	0.042	0.068	0.1005	0.0485	0.073	0.102	0.056	0.025	0.048	0.006	0.059	0.064	0.04		1139	0.002	0.006	0	0.004	0.012	0	0.004	0.0255	0
	1140	0.09	0.189	0.065	0.078	0.102	0.029	0.046	0.066	0.026		1140	0.06	0.1	0.043	0.07	0.1005	0.049	0.074	0.102	0.058	0.025	0.048	0.006	0.058	0.062	0.042		1140	0.002	0.006	0	0.004	0.012	0	0.004	0.0235	0
	1141	0.091	0.191	0.065	0.078	0.1035	0.03	0.044	0.0665	0.0245		1141	0.062	0.097	0.042	0.068	0.101	0.0465	0.073	0.098	0.056	0.025	0.048	0.007	0.058	0.062	0.044		1141	0.002	0.005	0	0.004	0.01	0	0.004	0.0235	0
	1142	0.09	0.191	0.064	0.078	0.102	0.029	0.044	0.067	0.0245		1142	0.06	0.101	0.041	0.066	0.0995	0.0485	0.073	0.098	0.054	0.025	0.046	0.007	0.06	0.064	0.046		1142	0.002	0.005	0	0.004	0.012	0	0.004	0.0235	0
	1143	0.091	0.188	0.063	0.08	0.1	0.031	0.044	0.0685	0.023		1143	0.062	0.105	0.04	0.072	0.1	0.0475	0.074	0.098	0.054	0.024	0.047	0.007	0.057	0.068	0.046		1143	0.002	0.005	0	0.004	0.012	0	0.004	0.024	0
	1144	0.094	0.188	0.065	0.082	0.102	0.032	0.042	0.0675	0.0215		1144	0.063	0.105	0.039	0.07	0.1065	0.045	0.074	0.096	0.054	0.025	0.047	0.007	0.055	0.068	0.044		1144	0.001	0.005	0	0.004	0.012	0	0.004	0.027	0
	1145	0.091	0.185	0.069	0.082	0.1055	0.032	0.042	0.0695	0.023		1145	0.062	0.103	0.037	0.07	0.101	0.0445	0.075	0.096	0.054	0.024	0.045	0.007	0.058	0.07	0.046		1145	0.001	0.005	0	0.004	0.012	0	0.004	0.027	0
	1146	0.091	0.184	0.07	0.082	0.104	0.0325	0.044	0.0725	0.023		1146	0.062	0.102	0.038	0.07	0.1025	0.0435	0.075	0.096	0.054	0.024	0.046	0.006	0.058	0.07	0.046		1146	0.001	0.005	0	0.004	0.01	0	0.004	0.024	0
	1147	0.09	0.184	0.072	0.082	0.107	0.0325	0.044	0.072	0.023		1147	0.062	0.101	0.04	0.07	0.1005	0.0425	0.079	0.094	0.054	0.024	0.045	0.006	0.058	0.072	0.046		1147	0.001	0.005	0	0.003	0.01	0	0.004	0.024	0
	1148	0.091	0.186	0.071	0.08	0.1045	0.0325	0.044	0.075	0.0245		1148	0.061	0.101	0.039	0.066	0.098	0.044	0.083	0.096	0.052	0.022	0.045	0.006	0.058	0.072	0.048		1148	0.001	0.005	0	0.002	0.01	0	0.004	0.0265	0
	1149	0.093	0.185	0.072	0.08	0.102	0.0325	0.046	0.077	0.026		1149	0.06	0.099	0.039	0.064	0.098	0.044	0.079	0.094	0.05	0.021	0.047	0.006	0.058	0.072	0.048		1149	0.002	0.006	0	0.002	0.01	0	0.004	0.0265	0
	1150	0.092	0.185	0.072	0.078	0.1035	0.0325	0.05	0.076	0.026		1150	0.058	0.098	0.04	0.068	0.0985	0.0425	0.075	0.094	0.05	0.02	0.046	0.006	0.057	0.074	0.044		1150	0.002	0.006	0	0.002	0.01	0	0.004	0.025	0
	1151	0.09	0.185	0.072	0.078	0.105	0.0325	0.05	0.077	0.023		1151	0.058	0.098	0.04	0.068	0.0975	0.0435	0.075	0.096	0.05	0.02	0.046	0.006	0.059	0.074	0.046		1151	0.002	0.006	0	0.002	0.01	0	0.004	0.0255	0
	1152	0.091	0.183	0.07	0.078	0.103	0.031	0.05	0.0745	0.0215		1152	0.058	0.098	0.039	0.066	0.1005	0.04	0.075	0.094	0.046	0.02	0.046	0.006	0.059	0.078	0.046		1152	0.002	0.006	0	0.002	0.01	0	0.004	0.027	0
	1153	0.094	0.183	0.07	0.076	0.1035	0.0295	0.052	0.0725	0.021		1153	0.057	0.099	0.039	0.064	0.1035	0.04	0.074	0.098	0.046	0.02	0.046	0.006	0.058	0.08	0.046		1153	0.002	0.006	0	0.004	0.01	0	0.004	0.0255	0
	1154	0.096	0.182	0.068	0.078	0.103	0.03	0.054	0.072	0.021		1154	0.055	0.096	0.04	0.062	0.105	0.0385	0.075	0.1	0.046	0.022	0.046	0.006	0.059	0.08	0.046		1154	0.002	0.005	0	0.004	0.012	0	0.004	0.0255	0
	1155	0.095	0.179	0.066	0.076	0.1025	0.028	0.052	0.072	0.0225		1155	0.059	0.094	0.04	0.06	0.104	0.037	0.078	0.1	0.046	0.022	0.046	0.006	0.062	0.082	0.044		1155	0.002	0.004	0	0.004	0.012	0	0.004	0.0255	0
	1156	0.095	0.182	0.066	0.078	0.1015	0.028	0.054	0.0685	0.0225		1156	0.055	0.092	0.038	0.064	0.1065	0.037	0.079	0.106	0.048	0.023	0.046	0.006	0.061	0.078	0.046		1156	0.002	0.003	0	0.004	0.012	0	0.004	0.026	0
	1157	0.097	0.177	0.068	0.082	0.1035	0.0275	0.054	0.0685	0.0225		1157	0.055	0.09	0.038	0.068	0.1035	0.037	0.077	0.106	0.046	0.022	0.046	0.006	0.059	0.084	0.042		1157	0.002	0.003	0	0.004	0.012	0	0.004	0.0255	0
	1158	0.095	0.184	0.066	0.084	0.1015	0.027	0.054	0.067	0.0225		1158	0.055	0.092	0.036	0.07	0.1055	0.035	0.076	0.104	0.05	0.022	0.048	0.006	0.059	0.08	0.038		1158	0.002	0.003	0	0.004	0.012	0	0.004	0.022	0
	1159	0.098	0.184	0.062	0.08	0.104	0.0265	0.054	0.0665	0.0225		1159	0.056	0.096	0.037	0.066	0.1035	0.0335	0.077	0.102	0.05	0.022	0.048	0.006	0.058	0.08	0.038		1159	0.002	0.003	0	0.004	0.012	0	0.004	0.0235	0
	1160	0.1	0.186	0.062	0.078	0.1055	0.0265	0.052	0.0695	0.021		1160	0.055	0.096	0.036	0.066	0.106	0.029	0.077	0.104	0.048	0.022	0.048	0.006	0.057	0.082	0.036		1160	0.001	0.003	0	0.004	0.012	0	0.004	0.025	0
	1161	0.098	0.183	0.061	0.08	0.1055	0.027	0.052	0.07	0.021		1161	0.056	0.092	0.036	0.066	0.1085	0.0305	0.082	0.106	0.048	0.022	0.048	0.007	0.059	0.084	0.038		1161	0.001	0.003	0	0.004	0.012	0	0.002	0.025	0
	1162	0.093	0.182	0.061	0.078	0.1045	0.0275	0.048	0.0715	0.02		1162	0.058	0.092	0.035	0.066	0.109	0.0315	0.082	0.106	0.048	0.022	0.048	0.007	0.058	0.084	0.038		1162	0.001	0.003	0	0.003	0.012	0	0.002	0.025	0
	1163	0.091	0.187	0.062	0.082	0.1085	0.024	0.052	0.0715	0.022		1163	0.059	0.093	0.034	0.066	0.1085	0.0315	0.085	0.102	0.048	0.022	0.046	0.007	0.058	0.086	0.036		1163	0.001	0.003	0	0.003	0.012	0	0.002	0.026	0
	1164	0.093	0.187	0.063	0.08	0.11	0.024	0.05	0.0715	0.022		1164	0.06	0.093	0.034	0.066	0.1105	0.031	0.086	0.098	0.048	0.022	0.047	0.007	0.059	0.082	0.036		1164	0.002	0.004	0	0.004	0.012	0	0.002	0.026	0
	1165	0.094	0.187	0.064	0.086	0.1105	0.023	0.052	0.0705	0.022		1165	0.059	0.09	0.034	0.068	0.1115	0.0325	0.084	0.1	0.048	0.022	0.046	0.007	0.062	0.082	0.034		1165	0.002	0.004	0	0.004	0.012	0	0.002	0.026	0
	1166	0.092	0.188	0.063	0.084	0.112	0.023	0.05	0.072	0.0215		1166	0.062	0.089	0.034	0.068	0.106	0.034	0.082	0.1	0.044	0.022	0.047	0.007	0.062	0.08	0.036		1166	0.002	0.004	0	0.004	0.012	0	0.002	0.0275	0
	1167	0.094	0.185	0.066	0.086	0.11	0.0305	0.048	0.073	0.0245		1167	0.062	0.087	0.034	0.07	0.11	0.0345	0.079	0.1	0.044	0.022	0.046	0.007	0.061	0.08	0.036		1167	0.002	0.004	0	0.004	0.012	0	0.002	0.029	0
	1168	0.095	0.183	0.066	0.086	0.109	0.032	0.048	0.0735	0.028		1168	0.06	0.09	0.032	0.07	0.106	0.0345	0.078	0.102	0.042	0.022	0.046	0.006	0.063	0.076	0.034		1168	0.002	0.004	0	0.004	0.012	0	0.002	0.031	0
	1169	0.094	0.182	0.07	0.088	0.108	0.032	0.048	0.077	0.0285		1169	0.061	0.092	0.032	0.068	0.1065	0.0335	0.077	0.098	0.042	0.022	0.046	0.006	0.063	0.078	0.034		1169	0.002	0.004	0	0.004	0.012	0	0.002	0.029	0
	1170	0.095	0.179	0.069	0.086	0.106	0.032	0.048	0.0795	0.028		1170	0.059	0.09	0.033	0.068	0.1075	0.034	0.075	0.1	0.04	0.025	0.045	0.005	0.065	0.078	0.034		1170	0.002	0.004	0	0.004	0.012	0	0.002	0.029	0
	1171	0.092	0.176	0.069	0.086	0.107	0.0325	0.046	0.08	0.028		1171	0.058	0.088	0.033	0.066	0.106	0.0345	0.074	0.102	0.04	0.024	0.045	0.005	0.066	0.082	0.034		1171	0.002	0.004	0	0.004	0.012	0	0.002	0.026	0
	1172	0.09	0.174	0.068	0.082	0.1055	0.0325	0.046	0.08	0.027		1172	0.058	0.088	0.033	0.066	0.1065	0.0345	0.072	0.102	0.046	0.025	0.051	0.005	0.068	0.08	0.036		1172	0.002	0.004	0	0.004	0.012	0	0.002	0.0275	0
	1173	0.09	0.174	0.068	0.076	0.1075	0.0325	0.046	0.081	0.024		1173	0.059	0.088	0.032	0.068	0.107	0.035	0.07	0.102	0.044	0.024	0.052	0.005	0.07	0.078	0.038		1173	0.002	0.004	0	0.004	0.012	0	0.002	0.027	0
	1174	0.09	0.176	0.065	0.076	0.108	0.0325	0.044	0.08	0.0235		1174	0.062	0.085	0.031	0.068	0.1095	0.032	0.066	0.1	0.046	0.023	0.051	0.005	0.072	0.08	0.036		1174	0.002	0.004	0	0.004	0.012	0	0.002	0.0255	0
	1175	0.094	0.174	0.065	0.08	0.112	0.033	0.046	0.077	0.025		1175	0.062	0.083	0.031	0.07	0.111	0.032	0.065	0.098	0.056	0.022	0.05	0.005	0.072	0.08	0.036		1175	0.002	0.004	0	0.002	0.012	0	0.002	0.026	0
	1176	0.089	0.175	0.064	0.078	0.114	0.033	0.046	0.074	0.026		1176	0.063	0.083	0.031	0.07	0.113	0.034	0.065	0.1	0.056	0.024	0.05	0.005	0.07	0.082	0.034		1176	0.002	0.004	0	0.002	0.012	0	0.002	0.0255	0
	1177	0.088	0.173	0.065	0.08	0.112	0.033	0.044	0.0765	0.0245		1177	0.063	0.084	0.035	0.07	0.113	0.034	0.067	0.098	0.05	0.024	0.049	0.005	0.069	0.08	0.034		1177	0.002	0.004	0	0.002	0.012	0	0.002	0.024	0
	1178	0.091	0.171	0.065	0.08	0.1115	0.033	0.044	0.076	0.0245		1178	0.063	0.084	0.034	0.07	0.1115	0.034	0.066	0.1	0.05	0.024	0.049	0.004	0.066	0.08	0.034		1178	0.002	0.004	0	0.002	0.012	0	0.002	0.027	0
	1179	0.091	0.166	0.065	0.078	0.1095	0.033	0.044	0.076	0.024		1179	0.064	0.084	0.035	0.068	0.112	0.0355	0.066	0.102	0.048	0.024	0.047	0.004	0.067	0.08	0.034		1179	0.002	0.004	0	0.002	0.012	0	0.004	0.0275	0
	1180	0.089	0.167	0.064	0.076	0.1115	0.033	0.044	0.076	0.025		1180	0.062	0.083	0.035	0.07	0.116	0.0355	0.066	0.104	0.046	0.023	0.047	0.004	0.065	0.08	0.034		1180	0.002	0.005	0	0.002	0.012	0	0.004	0.0255	0
	1181	0.089	0.166	0.067	0.076	0.109	0.033	0.046	0.073	0.0235		1181	0.063	0.087	0.037	0.07	0.1155	0.0355	0.065	0.106	0.046	0.023	0.048	0.004	0.065	0.08	0.03		1181	0.002	0.005	0	0.002	0.012	0	0.004	0.0235	0
	1182	0.087	0.168	0.068	0.076	0.1095	0.033	0.048	0.074	0.024		1182	0.062	0.089	0.037	0.074	0.115	0.0355	0.068	0.106	0.046	0.022	0.049	0.003	0.065	0.08	0.03		1182	0.002	0.005	0	0.003	0.01	0	0.004	0.0235	0
	1183	0.087	0.164	0.071	0.074	0.1105	0.0325	0.048	0.075	0.0235		1183	0.063	0.089	0.037	0.074	0.1135	0.035	0.069	0.106	0.044	0.02	0.048	0.003	0.066	0.08	0.03		1183	0.002	0.005	0	0.004	0.012	0	0.004	0.0235	0
	1184	0.087	0.165	0.075	0.072	0.11	0.0345	0.048	0.0765	0.024		1184	0.062	0.089	0.037	0.078	0.1135	0.037	0.068	0.102	0.042	0.022	0.047	0.003	0.068	0.082	0.034		1184	0.003	0.006	0	0.004	0.012	0	0.004	0.022	0
	1185	0.088	0.162	0.073	0.072	0.1085	0.0315	0.048	0.078	0.0235		1185	0.062	0.09	0.036	0.08	0.113	0.0365	0.07	0.1	0.044	0.022	0.047	0.003	0.069	0.078	0.032		1185	0.003	0.006	0	0.004	0.012	0	0.004	0.022	0
	1186	0.086	0.16	0.071	0.072	0.1075	0.0315	0.048	0.079	0.0235		1186	0.063	0.091	0.037	0.078	0.113	0.0365	0.071	0.1	0.042	0.021	0.044	0.003	0.068	0.074	0.032		1186	0.001	0.006	0	0.004	0.012	0	0.004	0.0265	0
	1187	0.085	0.162	0.072	0.072	0.1055	0.0315	0.048	0.0775	0.0235		1187	0.061	0.092	0.038	0.078	0.1165	0.0365	0.069	0.102	0.044	0.021	0.044	0.003	0.068	0.072	0.032		1187	0.003	0.006	0	0.004	0.012	0	0.004	0.0295	0
	1188	0.085	0.161	0.07	0.08	0.1005	0.0315	0.048	0.078	0.025		1188	0.062	0.09	0.038	0.076	0.12	0.036	0.07	0.102	0.044	0.022	0.044	0.003	0.067	0.07	0.032		1188	0.003	0.006	0	0.004	0.012	0	0.008	0.028	0
	1189	0.083	0.162	0.069	0.08	0.099	0.03	0.046	0.0785	0.0255		1189	0.061	0.089	0.039	0.074	0.121	0.033	0.069	0.102	0.042	0.024	0.045	0.002	0.068	0.07	0.03		1189	0.003	0.008	0	0.004	0.012	0	0.008	0.028	0
	1190	0.084	0.159	0.068	0.08	0.1	0.03	0.048	0.08	0.0255		1190	0.059	0.087	0.038	0.078	0.12	0.033	0.071	0.102	0.04	0.024	0.045	0.002	0.068	0.07	0.03		1190	0.003	0.008	0	0.004	0.012	0	0.008	0.028	0
	1191	0.084	0.156	0.068	0.08	0.1	0.03	0.052	0.0785	0.0255		1191	0.058	0.086	0.035	0.074	0.119	0.0335	0.068	0.102	0.04	0.024	0.045	0.002	0.067	0.068	0.026		1191	0.003	0.008	0	0.004	0.012	0	0.008	0.0275	0
	1192	0.083	0.155	0.066	0.082	0.104	0.03	0.05	0.077	0.0255		1192	0.059	0.087	0.035	0.072	0.1175	0.033	0.067	0.096	0.04	0.023	0.046	0.003	0.066	0.072	0.024		1192	0.003	0.008	0	0.004	0.012	0	0.01	0.0255	0
	1193	0.082	0.152	0.065	0.078	0.1055	0.03	0.05	0.077	0.0255		1193	0.058	0.087	0.035	0.072	0.1145	0.0295	0.066	0.094	0.038	0.023	0.046	0.003	0.065	0.072	0.026		1193	0.003	0.01	0	0.004	0.012	0	0.01	0.0285	0
	1194	0.081	0.151	0.065	0.078	0.1045	0.0315	0.05	0.071	0.0255		1194	0.059	0.086	0.036	0.072	0.114	0.0295	0.066	0.094	0.038	0.022	0.048	0.003	0.063	0.072	0.028		1194	0.003	0.01	0	0.004	0.012	0	0.01	0.0285	0
	1195	0.082	0.154	0.064	0.08	0.103	0.0315	0.05	0.073	0.0275		1195	0.061	0.087	0.036	0.074	0.111	0.0305	0.066	0.094	0.038	0.022	0.048	0.003	0.062	0.072	0.026		1195	0.003	0.01	0	0.004	0.012	0	0.01	0.0285	0
	1196	0.083	0.157	0.062	0.082	0.098	0.0315	0.046	0.073	0.026		1196	0.061	0.086	0.037	0.074	0.109	0.03	0.066	0.094	0.038	0.023	0.047	0.003	0.059	0.072	0.026		1196	0.003	0.01	0	0.004	0.014	0	0.01	0.0285	0
	1197	0.081	0.159	0.062	0.082	0.1	0.0315	0.046	0.0745	0.026		1197	0.058	0.084	0.037	0.076	0.109	0.0305	0.068	0.088	0.036	0.025	0.047	0.003	0.059	0.07	0.026		1197	0.004	0.009	0	0.004	0.014	0	0.01	0.0285	0
	1198	0.081	0.159	0.061	0.082	0.101	0.0315	0.044	0.073	0.0255		1198	0.057	0.087	0.037	0.074	0.1095	0.03	0.071	0.082	0.038	0.026	0.048	0.003	0.058	0.07	0.024		1198	0.004	0.009	0	0.004	0.014	0	0.012	0.0285	0
	1199	0.081	0.162	0.06	0.08	0.1025	0.0315	0.044	0.0715	0.023		1199	0.055	0.09	0.037	0.074	0.111	0.032	0.07	0.086	0.038	0.026	0.047	0.003	0.059	0.07	0.024		1199	0.004	0.007	0	0.004	0.014	0	0.01	0.0295	0
	1200	0.078	0.164	0.059	0.082	0.0995	0.031	0.044	0.0715	0.0235		1200	0.053	0.092	0.036	0.072	0.1095	0.0325	0.067	0.088	0.038	0.025	0.047	0.004	0.06	0.07	0.026		1200	0.004	0.007	0	0.004	0.014	0	0.01	0.028	0
	1201	0.098	0.233	0.061	0.092	0.1475	0.0405	0.048	0.065	0.025		1201	0.051	0.103	0.024	0.066	0.1125	0.02	0.069	0.084	0.056	0.014	0.027	0.007	0.05	0.062	0.03		1201	0.003	0.022	0	0.002	0.008	0	0.006	0.0255	0
	1202	0.1	0.237	0.059	0.092	0.1465	0.041	0.046	0.063	0.0235		1202	0.049	0.101	0.024	0.064	0.1125	0.0205	0.067	0.084	0.054	0.014	0.027	0.007	0.044	0.062	0.03		1202	0.003	0.022	0	0.002	0.008	0	0.006	0.024	0
	1203	0.1	0.239	0.061	0.096	0.1395	0.0415	0.044	0.0615	0.022		1203	0.049	0.099	0.023	0.07	0.108	0.0205	0.071	0.084	0.054	0.014	0.026	0.007	0.043	0.064	0.03		1203	0.003	0.022	0	0.002	0.008	0	0.006	0.024	0
	1204	0.099	0.239	0.062	0.094	0.1385	0.0415	0.046	0.0615	0.0205		1204	0.051	0.098	0.023	0.074	0.109	0.019	0.072	0.084	0.054	0.013	0.026	0.006	0.044	0.066	0.028		1204	0.003	0.019	0	0.002	0.008	0	0.006	0.024	0
	1205	0.102	0.242	0.063	0.094	0.139	0.042	0.044	0.061	0.0215		1205	0.051	0.099	0.023	0.076	0.1095	0.019	0.07	0.084	0.054	0.013	0.026	0.005	0.043	0.066	0.028		1205	0.003	0.018	0	0.002	0.008	0	0.006	0.0225	0
	1206	0.103	0.245	0.064	0.092	0.1405	0.0405	0.042	0.0575	0.0215		1206	0.052	0.099	0.022	0.078	0.1135	0.019	0.068	0.084	0.052	0.013	0.026	0.005	0.042	0.066	0.028		1206	0.003	0.018	0	0.002	0.008	0	0.004	0.021	0
	1207	0.105	0.248	0.067	0.096	0.139	0.0395	0.044	0.0565	0.0235		1207	0.051	0.103	0.02	0.078	0.1135	0.019	0.069	0.084	0.052	0.013	0.026	0.005	0.043	0.066	0.03		1207	0.003	0.018	0	0.002	0.008	0	0.004	0.021	0
	1208	0.107	0.246	0.068	0.09	0.142	0.0385	0.046	0.056	0.024		1208	0.052	0.103	0.019	0.078	0.1165	0.018	0.07	0.082	0.052	0.013	0.025	0.005	0.045	0.066	0.03		1208	0.003	0.018	0	0.002	0.008	0	0.004	0.022	0
	1209	0.11	0.251	0.069	0.094	0.1425	0.0345	0.046	0.0585	0.0245		1209	0.052	0.104	0.019	0.078	0.114	0.018	0.068	0.082	0.052	0.014	0.026	0.005	0.046	0.064	0.03		1209	0.003	0.016	0	0.001	0.008	0	0.004	0.022	0
	1210	0.111	0.253	0.068	0.092	0.1335	0.034	0.046	0.0565	0.0245		1210	0.054	0.099	0.019	0.076	0.114	0.018	0.068	0.086	0.046	0.015	0.026	0.004	0.044	0.064	0.028		1210	0.003	0.016	0	0	0.008	0	0.004	0.022	0
	1211	0.109	0.257	0.065	0.094	0.1315	0.033	0.046	0.0595	0.0245		1211	0.05	0.101	0.019	0.08	0.116	0.0165	0.069	0.088	0.046	0.013	0.027	0.004	0.044	0.064	0.03		1211	0.002	0.015	0	0	0.008	0	0.004	0.0235	0
	1212	0.114	0.259	0.065	0.092	0.131	0.0315	0.046	0.0585	0.0245		1212	0.05	0.098	0.018	0.08	0.1155	0.0165	0.069	0.088	0.046	0.013	0.028	0.003	0.042	0.066	0.032		1212	0.002	0.015	0	0	0.008	0	0.004	0.0235	0
	1213	0.114	0.258	0.066	0.09	0.1355	0.032	0.044	0.0575	0.0245		1213	0.048	0.099	0.017	0.078	0.1175	0.0165	0.069	0.09	0.046	0.013	0.024	0.003	0.042	0.07	0.034		1213	0.002	0.015	0	0	0.008	0	0.004	0.022	0
	1214	0.114	0.258	0.067	0.092	0.1365	0.031	0.04	0.0565	0.023		1214	0.05	0.1	0.015	0.078	0.1205	0.0165	0.072	0.092	0.046	0.011	0.024	0.003	0.042	0.068	0.038		1214	0.002	0.016	0	0	0.008	0	0.004	0.022	0
	1215	0.116	0.256	0.069	0.094	0.1395	0.032	0.04	0.058	0.0215		1215	0.054	0.099	0.017	0.08	0.126	0.0165	0.072	0.092	0.046	0.011	0.024	0.003	0.042	0.072	0.038		1215	0.002	0.015	0	0	0.008	0	0.004	0.02	0
	1216	0.117	0.258	0.07	0.094	0.1395	0.032	0.04	0.0595	0.0245		1216	0.056	0.1	0.018	0.082	0.127	0.015	0.073	0.09	0.044	0.01	0.024	0.003	0.041	0.068	0.038		1216	0.002	0.013	0	0	0.008	0	0.004	0.0195	0
	1217	0.12	0.262	0.072	0.098	0.135	0.031	0.038	0.057	0.0225		1217	0.055	0.1	0.019	0.082	0.131	0.015	0.073	0.09	0.04	0.01	0.025	0.003	0.043	0.066	0.034		1217	0.002	0.013	0	0	0.008	0	0.006	0.0195	0
	1218	0.122	0.257	0.07	0.1	0.1335	0.032	0.04	0.057	0.0225		1218	0.054	0.102	0.02	0.084	0.1285	0.0165	0.07	0.09	0.044	0.01	0.025	0.003	0.042	0.066	0.036		1218	0.003	0.013	0	0	0.008	0	0.006	0.0195	0
	1219	0.123	0.258	0.072	0.1	0.1345	0.0335	0.042	0.0595	0.021		1219	0.054	0.103	0.02	0.084	0.129	0.0185	0.07	0.09	0.044	0.01	0.024	0.002	0.04	0.064	0.034		1219	0.003	0.013	0	0.001	0.006	0	0.006	0.0175	0
	1220	0.126	0.257	0.07	0.102	0.1335	0.0335	0.04	0.0595	0.023		1220	0.053	0.102	0.02	0.084	0.127	0.0185	0.071	0.094	0.042	0.01	0.023	0.002	0.04	0.064	0.034		1220	0.003	0.013	0	0.001	0.006	0	0.004	0.016	0
	1221	0.126	0.259	0.069	0.104	0.1365	0.034	0.042	0.0585	0.0215		1221	0.053	0.102	0.019	0.084	0.1255	0.0185	0.072	0.098	0.042	0.011	0.024	0.002	0.041	0.064	0.036		1221	0.003	0.012	0	0	0.006	0	0.004	0.016	0
	1222	0.127	0.26	0.066	0.106	0.14	0.035	0.044	0.061	0.021		1222	0.053	0.103	0.019	0.088	0.1245	0.018	0.072	0.098	0.042	0.012	0.023	0.002	0.041	0.062	0.03		1222	0.003	0.012	0	0	0.006	0	0.004	0.016	0
	1223	0.128	0.26	0.068	0.108	0.1415	0.036	0.04	0.059	0.021		1223	0.053	0.103	0.021	0.088	0.1245	0.0185	0.071	0.102	0.04	0.011	0.024	0.002	0.041	0.06	0.032		1223	0.003	0.012	0	0	0.006	0	0.004	0.016	0
	1224	0.127	0.258	0.069	0.106	0.143	0.036	0.04	0.058	0.021		1224	0.053	0.103	0.02	0.086	0.1275	0.0205	0.069	0.102	0.04	0.01	0.022	0.002	0.04	0.064	0.032		1224	0.003	0.012	0	0	0.006	0	0.004	0.016	0
	1225	0.128	0.259	0.067	0.11	0.147	0.038	0.042	0.059	0.021		1225	0.052	0.101	0.022	0.09	0.1265	0.0225	0.07	0.1	0.038	0.01	0.024	0.002	0.04	0.064	0.03		1225	0.003	0.012	0	0	0.006	0	0.004	0.016	0
	1226	0.129	0.262	0.069	0.106	0.147	0.039	0.042	0.059	0.021		1226	0.053	0.101	0.023	0.09	0.1255	0.021	0.071	0.102	0.038	0.01	0.024	0.002	0.04	0.062	0.03		1226	0.002	0.012	0	0	0.006	0	0.004	0.0175	0
	1227	0.129	0.266	0.068	0.106	0.1415	0.0385	0.044	0.0605	0.02		1227	0.053	0.102	0.023	0.086	0.12	0.022	0.071	0.104	0.04	0.01	0.025	0.001	0.039	0.062	0.03		1227	0.002	0.012	0	0	0.006	0	0.004	0.0175	0
	1228	0.129	0.262	0.07	0.106	0.144	0.038	0.044	0.063	0.0185		1228	0.053	0.107	0.024	0.086	0.1175	0.022	0.071	0.102	0.04	0.011	0.025	0.001	0.042	0.058	0.03		1228	0.001	0.012	0	0	0.006	0	0.004	0.0175	0
	1229	0.129	0.264	0.069	0.104	0.1465	0.0375	0.044	0.061	0.0185		1229	0.052	0.104	0.024	0.088	0.1175	0.0225	0.068	0.1	0.04	0.01	0.025	0.001	0.042	0.054	0.032		1229	0.001	0.011	0	0	0.006	0	0.004	0.0175	0
	1230	0.132	0.265	0.07	0.106	0.146	0.0385	0.042	0.064	0.0185		1230	0.053	0.105	0.024	0.09	0.1185	0.0225	0.068	0.102	0.04	0.01	0.025	0.001	0.041	0.054	0.03		1230	0.001	0.011	0	0	0.006	0	0.002	0.0155	0
	1231	0.13	0.268	0.071	0.11	0.144	0.039	0.044	0.064	0.017		1231	0.053	0.105	0.022	0.09	0.1185	0.0225	0.071	0.102	0.042	0.01	0.026	0.001	0.042	0.058	0.032		1231	0.001	0.009	0	0	0.006	0	0.002	0.015	0
	1232	0.131	0.264	0.069	0.106	0.14	0.0385	0.044	0.0655	0.017		1232	0.052	0.104	0.021	0.086	0.117	0.0225	0.066	0.102	0.044	0.012	0.024	0.001	0.041	0.058	0.032		1232	0.001	0.009	0	0	0.006	0	0.002	0.0155	0
	1233	0.129	0.267	0.069	0.106	0.1405	0.0385	0.044	0.0645	0.018		1233	0.05	0.104	0.02	0.086	0.118	0.0225	0.066	0.102	0.042	0.012	0.023	0	0.041	0.056	0.032		1233	0.001	0.01	0	0	0.006	0	0.002	0.015	0
	1234	0.128	0.271	0.069	0.104	0.1425	0.0405	0.044	0.063	0.018		1234	0.049	0.106	0.021	0.086	0.1195	0.021	0.066	0.098	0.042	0.012	0.023	0	0.04	0.056	0.032		1234	0.001	0.011	0	0	0.006	0	0.004	0.0155	0
	1235	0.128	0.27	0.072	0.102	0.1395	0.0435	0.044	0.062	0.018		1235	0.049	0.103	0.022	0.092	0.1165	0.0235	0.065	0.098	0.044	0.012	0.024	0	0.04	0.056	0.032		1235	0.001	0.011	0	0	0.006	0	0.004	0.0155	0
	1236	0.128	0.271	0.07	0.102	0.1395	0.0435	0.044	0.062	0.018		1236	0.046	0.098	0.022	0.092	0.1175	0.0235	0.062	0.096	0.048	0.012	0.025	0	0.041	0.056	0.03		1236	0.001	0.011	0	0	0.006	0	0.004	0.014	0
	1237	0.13	0.276	0.07	0.104	0.1395	0.0435	0.042	0.0645	0.018		1237	0.047	0.099	0.022	0.092	0.117	0.022	0.062	0.1	0.046	0.012	0.025	0	0.041	0.056	0.03		1237	0.001	0.01	0	0	0.006	0	0.004	0.014	0
	1238	0.133	0.276	0.068	0.106	0.1415	0.044	0.044	0.0645	0.0175		1238	0.049	0.1	0.024	0.09	0.118	0.022	0.063	0.1	0.048	0.012	0.024	0	0.041	0.052	0.028		1238	0.001	0.01	0	0	0.006	0	0.002	0.0135	0
	1239	0.134	0.277	0.067	0.108	0.14	0.046	0.044	0.0625	0.0175		1239	0.049	0.098	0.025	0.088	0.117	0.022	0.063	0.1	0.046	0.012	0.025	0	0.039	0.052	0.03		1239	0.001	0.009	0	0	0.006	0	0.002	0.0135	0
	1240	0.137	0.279	0.068	0.108	0.1415	0.0455	0.044	0.0625	0.0175		1240	0.049	0.1	0.023	0.088	0.116	0.021	0.062	0.098	0.048	0.012	0.027	0	0.038	0.052	0.03		1240	0	0.009	0	0	0.006	0	0.002	0.0135	0
	1241	0.137	0.278	0.069	0.106	0.141	0.0485	0.044	0.0655	0.016		1241	0.05	0.099	0.022	0.086	0.1125	0.0225	0.062	0.102	0.044	0.012	0.026	0	0.04	0.05	0.03		1241	0	0.008	0	0	0.006	0	0.002	0.0135	0
	1242	0.137	0.28	0.07	0.104	0.1395	0.0485	0.048	0.0645	0.0155		1242	0.051	0.101	0.022	0.086	0.1135	0.0225	0.061	0.102	0.044	0.011	0.026	0	0.041	0.05	0.03		1242	0	0.008	0	0	0.006	0	0.002	0.0135	0
	1243	0.141	0.282	0.07	0.104	0.1345	0.0495	0.052	0.0665	0.0155		1243	0.051	0.101	0.023	0.084	0.113	0.0215	0.062	0.102	0.042	0.012	0.026	0	0.041	0.048	0.028		1243	0	0.008	0	0	0.004	0	0.002	0.0115	0
	1244	0.141	0.278	0.068	0.106	0.1355	0.0495	0.05	0.066	0.0155		1244	0.052	0.101	0.022	0.084	0.115	0.0215	0.061	0.098	0.044	0.01	0.027	0	0.043	0.046	0.028		1244	0	0.008	0	0	0.004	0	0.002	0.0135	0
	1245	0.139	0.278	0.068	0.106	0.133	0.049	0.05	0.066	0.0155		1245	0.052	0.099	0.02	0.086	0.1165	0.024	0.061	0.098	0.044	0.01	0.027	0	0.045	0.046	0.028		1245	0	0.008	0	0	0.006	0	0.002	0.0135	0
	1246	0.139	0.277	0.067	0.106	0.133	0.047	0.05	0.0665	0.015		1246	0.053	0.098	0.022	0.086	0.116	0.023	0.062	0.098	0.042	0.01	0.027	0	0.046	0.048	0.028		1246	0	0.007	0	0	0.006	0	0.002	0.012	0
	1247	0.14	0.279	0.068	0.104	0.133	0.047	0.048	0.0665	0.0135		1247	0.055	0.1	0.023	0.09	0.1145	0.023	0.059	0.1	0.042	0.01	0.027	0	0.046	0.05	0.028		1247	0	0.006	0	0	0.006	0	0	0.0135	0
	1248	0.14	0.274	0.069	0.106	0.1325	0.048	0.048	0.0685	0.0135		1248	0.057	0.1	0.023	0.092	0.118	0.023	0.06	0.1	0.042	0.009	0.027	0	0.044	0.052	0.03		1248	0	0.006	0	0	0.006	0	0	0.012	0
	1249	0.139	0.272	0.068	0.108	0.132	0.048	0.048	0.067	0.0135		1249	0.056	0.1	0.025	0.096	0.118	0.023	0.06	0.098	0.042	0.01	0.028	0	0.044	0.05	0.03		1249	0	0.005	0	0	0.006	0	0	0.012	0
	1250	0.141	0.274	0.068	0.106	0.132	0.0465	0.048	0.067	0.0135		1250	0.055	0.101	0.025	0.09	0.119	0.0235	0.059	0.096	0.042	0.009	0.027	0	0.045	0.05	0.03		1250	0	0.005	0	0	0.006	0	0	0.012	0
	1251	0.137	0.276	0.065	0.104	0.1345	0.047	0.048	0.067	0.012		1251	0.058	0.098	0.024	0.09	0.125	0.0235	0.059	0.102	0.042	0.009	0.026	0	0.045	0.05	0.028		1251	0	0.005	0	0	0.006	0	0	0.012	0
	1252	0.138	0.277	0.066	0.108	0.1345	0.048	0.05	0.0665	0.0135		1252	0.056	0.102	0.025	0.092	0.1265	0.022	0.059	0.106	0.042	0.01	0.026	0	0.044	0.054	0.028		1252	0	0.006	0	0	0.006	0	0	0.012	0
	1253	0.138	0.271	0.068	0.106	0.1365	0.0495	0.05	0.065	0.015		1253	0.055	0.105	0.026	0.092	0.127	0.022	0.06	0.104	0.042	0.01	0.026	0	0.043	0.054	0.03		1253	0	0.006	0	0	0.006	0	0	0.012	0
	1254	0.138	0.272	0.066	0.104	0.136	0.0515	0.054	0.065	0.0165		1254	0.056	0.103	0.027	0.096	0.126	0.022	0.061	0.104	0.044	0.01	0.025	0	0.042	0.052	0.032		1254	0	0.006	0	0	0.004	0	0	0.012	0
	1255	0.136	0.273	0.066	0.104	0.1325	0.053	0.054	0.068	0.0155		1255	0.057	0.104	0.027	0.096	0.1235	0.024	0.061	0.104	0.044	0.011	0.024	0	0.042	0.052	0.032		1255	0	0.006	0	0	0.004	0	0	0.012	0
	1256	0.135	0.276	0.066	0.108	0.1325	0.0565	0.054	0.0685	0.0155		1256	0.059	0.102	0.026	0.098	0.124	0.0245	0.061	0.104	0.044	0.011	0.023	0	0.041	0.052	0.032		1256	0	0.006	0	0	0.004	0	0	0.012	0
	1257	0.134	0.274	0.067	0.106	0.1335	0.055	0.052	0.068	0.0155		1257	0.061	0.101	0.026	0.096	0.123	0.026	0.062	0.102	0.044	0.011	0.024	0	0.04	0.05	0.032		1257	0	0.006	0	0	0.004	0	0	0.0115	0
	1258	0.133	0.276	0.068	0.104	0.133	0.055	0.054	0.068	0.0155		1258	0.06	0.102	0.026	0.09	0.124	0.026	0.062	0.1	0.038	0.011	0.024	0	0.042	0.048	0.032		1258	0	0.006	0	0	0.006	0	0	0.0095	0
	1259	0.134	0.279	0.066	0.098	0.131	0.0555	0.054	0.068	0.0155		1259	0.06	0.105	0.027	0.092	0.124	0.0285	0.065	0.102	0.038	0.011	0.023	0	0.039	0.048	0.03		1259	0	0.006	0	0	0.006	0	0	0.0095	0
	1260	0.137	0.278	0.065	0.098	0.1295	0.0555	0.056	0.0665	0.0155		1260	0.06	0.104	0.027	0.094	0.1195	0.033	0.066	0.102	0.04	0.009	0.023	0	0.038	0.052	0.03		1260	0	0.005	0	0	0.006	0	0	0.0095	0
	1261	0.138	0.281	0.065	0.098	0.1305	0.068	0.056	0.066	0.014		1261	0.062	0.102	0.027	0.09	0.1225	0.033	0.065	0.102	0.04	0.01	0.023	0	0.039	0.05	0.03		1261	0	0.005	0	0	0.006	0	0	0.008	0
	1262	0.134	0.284	0.066	0.098	0.13	0.0635	0.06	0.067	0.0135		1262	0.059	0.1	0.027	0.088	0.12	0.0345	0.065	0.102	0.04	0.01	0.022	0	0.038	0.052	0.03		1262	0.001	0.005	0	0	0.006	0	0	0.0095	0
	1263	0.136	0.287	0.066	0.096	0.1285	0.064	0.06	0.0665	0.0145		1263	0.059	0.097	0.029	0.09	0.122	0.035	0.065	0.102	0.04	0.009	0.024	0	0.039	0.052	0.034		1263	0.001	0.006	0	0	0.006	0	0	0.0115	0
	1264	0.136	0.287	0.064	0.094	0.1275	0.0615	0.06	0.068	0.0145		1264	0.061	0.094	0.029	0.086	0.1235	0.035	0.065	0.1	0.04	0.01	0.024	0	0.04	0.052	0.034		1264	0.001	0.006	0	0	0.006	0	0	0.0115	0
	1265	0.137	0.291	0.065	0.092	0.1275	0.063	0.06	0.0685	0.0145		1265	0.06	0.097	0.029	0.088	0.123	0.038	0.065	0.096	0.038	0.011	0.025	0	0.038	0.052	0.032		1265	0.001	0.006	0	0	0.006	0	0	0.0115	0
	1266	0.136	0.29	0.064	0.096	0.1295	0.0615	0.06	0.07	0.0165		1266	0.059	0.096	0.028	0.086	0.123	0.0385	0.066	0.096	0.038	0.011	0.023	0	0.037	0.056	0.032		1266	0.001	0.006	0	0	0.006	0	0	0.0115	0
	1267	0.131	0.286	0.066	0.098	0.131	0.0625	0.058	0.07	0.016		1267	0.061	0.097	0.028	0.09	0.122	0.0385	0.066	0.098	0.04	0.01	0.024	0	0.037	0.054	0.032		1267	0.001	0.006	0	0	0.006	0	0	0.0115	0
	1268	0.132	0.288	0.067	0.094	0.132	0.0655	0.056	0.0685	0.016		1268	0.061	0.097	0.028	0.088	0.1235	0.0405	0.065	0.094	0.04	0.01	0.025	0	0.038	0.054	0.032		1268	0	0.006	0	0	0.006	0	0.002	0.011	0
	1269	0.134	0.284	0.067	0.092	0.13	0.065	0.054	0.0675	0.016		1269	0.062	0.095	0.028	0.088	0.123	0.041	0.068	0.096	0.04	0.01	0.025	0	0.037	0.054	0.034		1269	0	0.006	0	0	0.006	0	0.002	0.011	0
	1270	0.133	0.282	0.067	0.09	0.1285	0.07	0.054	0.0675	0.013		1270	0.064	0.093	0.029	0.088	0.1295	0.041	0.068	0.098	0.042	0.01	0.026	0	0.038	0.056	0.032		1270	0	0.006	0	0	0.006	0	0.002	0.0115	0
	1271	0.133	0.283	0.068	0.09	0.127	0.0705	0.052	0.068	0.013		1271	0.065	0.094	0.031	0.088	0.1295	0.041	0.068	0.092	0.042	0.01	0.026	0	0.038	0.054	0.032		1271	0	0.006	0	0	0.006	0	0.002	0.013	0
	1272	0.131	0.282	0.069	0.092	0.1235	0.0705	0.052	0.0675	0.013		1272	0.065	0.095	0.033	0.084	0.13	0.041	0.069	0.092	0.042	0.009	0.025	0	0.041	0.056	0.03		1272	0	0.006	0	0	0.006	0	0.002	0.0115	0
	1273	0.133	0.276	0.069	0.09	0.1295	0.0705	0.052	0.069	0.013		1273	0.064	0.096	0.032	0.082	0.1315	0.0395	0.07	0.092	0.042	0.01	0.026	0	0.04	0.056	0.032		1273	0	0.007	0	0	0.006	0	0.002	0.0115	0
	1274	0.133	0.278	0.067	0.092	0.1285	0.072	0.052	0.0685	0.0145		1274	0.065	0.097	0.031	0.084	0.1345	0.039	0.071	0.094	0.044	0.009	0.025	0	0.041	0.05	0.032		1274	0	0.007	0	0	0.006	0	0.002	0.0115	0
	1275	0.136	0.279	0.067	0.092	0.127	0.0735	0.054	0.066	0.016		1275	0.064	0.096	0.032	0.082	0.136	0.0405	0.07	0.092	0.042	0.009	0.026	0	0.042	0.05	0.032		1275	0	0.007	0	0	0.006	0	0.002	0.0115	0
	1276	0.135	0.283	0.067	0.088	0.128	0.0745	0.052	0.066	0.0155		1276	0.065	0.095	0.032	0.086	0.136	0.0405	0.069	0.09	0.044	0.009	0.024	0	0.041	0.048	0.032		1276	0	0.007	0	0	0.006	0	0.002	0.0115	0
	1277	0.134	0.29	0.068	0.092	0.126	0.073	0.05	0.0665	0.014		1277	0.067	0.095	0.032	0.088	0.1325	0.042	0.069	0.086	0.042	0.009	0.025	0	0.042	0.048	0.032		1277	0	0.007	0	0	0.006	0	0.002	0.0115	0
	1278	0.135	0.291	0.066	0.094	0.125	0.072	0.05	0.067	0.014		1278	0.067	0.097	0.032	0.086	0.132	0.042	0.07	0.088	0.042	0.008	0.023	0	0.042	0.048	0.03		1278	0	0.007	0	0	0.006	0	0.002	0.012	0
	1279	0.139	0.292	0.066	0.094	0.1235	0.072	0.048	0.0685	0.0125		1279	0.069	0.097	0.033	0.084	0.1355	0.043	0.069	0.088	0.04	0.008	0.023	0	0.042	0.05	0.03		1279	0	0.007	0	0	0.006	0	0.002	0.012	0
	1280	0.138	0.293	0.066	0.094	0.126	0.072	0.048	0.068	0.014		1280	0.07	0.095	0.033	0.08	0.1355	0.0445	0.07	0.09	0.04	0.009	0.022	0	0.039	0.05	0.03		1280	0	0.007	0	0	0.006	0	0.002	0.012	0
	1281	0.139	0.292	0.066	0.09	0.126	0.072	0.046	0.068	0.014		1281	0.069	0.096	0.032	0.082	0.135	0.045	0.069	0.09	0.036	0.009	0.021	0	0.039	0.046	0.03		1281	0	0.007	0	0	0.006	0	0.002	0.012	0
	1282	0.138	0.292	0.071	0.088	0.127	0.072	0.044	0.069	0.014		1282	0.067	0.095	0.033	0.082	0.133	0.048	0.069	0.088	0.038	0.008	0.019	0	0.04	0.048	0.026		1282	0	0.007	0	0	0.006	0	0.002	0.012	0
	1283	0.136	0.289	0.071	0.086	0.128	0.072	0.046	0.067	0.014		1283	0.067	0.094	0.034	0.082	0.1345	0.048	0.07	0.086	0.04	0.009	0.019	0	0.042	0.048	0.026		1283	0	0.006	0	0	0.006	0	0.002	0.012	0
	1284	0.136	0.288	0.071	0.086	0.126	0.0725	0.046	0.069	0.013		1284	0.065	0.096	0.033	0.082	0.134	0.049	0.07	0.086	0.038	0.008	0.02	0	0.043	0.048	0.026		1284	0	0.005	0	0	0.006	0	0.002	0.0115	0
	1285	0.136	0.288	0.071	0.088	0.127	0.07	0.044	0.07	0.013		1285	0.066	0.098	0.032	0.078	0.1325	0.0465	0.07	0.086	0.042	0.009	0.02	0	0.042	0.046	0.026		1285	0	0.005	0	0	0.006	0	0.002	0.0115	0
	1286	0.138	0.29	0.069	0.088	0.1285	0.0705	0.044	0.069	0.013		1286	0.069	0.101	0.032	0.078	0.1325	0.048	0.068	0.082	0.046	0.009	0.02	0	0.042	0.046	0.026		1286	0	0.005	0	0	0.006	0	0.002	0.0115	0
	1287	0.137	0.288	0.069	0.09	0.128	0.0725	0.046	0.0675	0.0135		1287	0.065	0.1	0.032	0.078	0.13	0.0505	0.067	0.084	0.044	0.009	0.02	0	0.042	0.046	0.026		1287	0	0.005	0	0	0.006	0	0.002	0.01	0
	1288	0.136	0.29	0.07	0.092	0.129	0.072	0.044	0.069	0.015		1288	0.067	0.101	0.032	0.078	0.129	0.0525	0.064	0.086	0.046	0.009	0.02	0	0.042	0.046	0.024		1288	0	0.004	0	0	0.006	0	0.002	0.0115	0
	1289	0.138	0.292	0.072	0.092	0.131	0.0675	0.044	0.068	0.015		1289	0.07	0.098	0.031	0.078	0.127	0.053	0.066	0.084	0.044	0.009	0.018	0	0.042	0.046	0.024		1289	0	0.005	0	0	0.006	0	0.002	0.0115	0
	1290	0.136	0.291	0.073	0.094	0.133	0.0675	0.044	0.07	0.015		1290	0.069	0.099	0.031	0.08	0.126	0.0535	0.068	0.084	0.044	0.009	0.018	0	0.043	0.046	0.028		1290	0	0.005	0	0	0.006	0	0.002	0.012	0
	1291	0.133	0.291	0.072	0.092	0.1375	0.066	0.046	0.069	0.015		1291	0.069	0.101	0.033	0.08	0.1265	0.052	0.067	0.08	0.044	0.009	0.018	0	0.043	0.044	0.028		1291	0	0.005	0	0	0.006	0	0.004	0.012	0
	1292	0.133	0.291	0.072	0.096	0.141	0.0645	0.044	0.069	0.0135		1292	0.067	0.1	0.033	0.08	0.126	0.055	0.066	0.08	0.044	0.009	0.017	0	0.043	0.046	0.03		1292	0	0.005	0	0	0.006	0	0.004	0.0165	0
	1293	0.132	0.293	0.07	0.1	0.147	0.064	0.044	0.0695	0.0135		1293	0.065	0.102	0.033	0.082	0.1255	0.055	0.065	0.082	0.044	0.009	0.017	0	0.042	0.046	0.03		1293	0	0.006	0	0	0.006	0	0.004	0.0165	0
	1294	0.132	0.297	0.071	0.1	0.147	0.063	0.042	0.0705	0.015		1294	0.064	0.101	0.034	0.082	0.1285	0.058	0.067	0.082	0.042	0.009	0.017	0	0.04	0.05	0.03		1294	0	0.006	0	0	0.006	0	0.004	0.012	0
	1295	0.136	0.295	0.072	0.098	0.146	0.065	0.042	0.0725	0.015		1295	0.065	0.101	0.034	0.08	0.1255	0.055	0.067	0.08	0.042	0.009	0.018	0	0.041	0.048	0.028		1295	0	0.006	0	0	0.006	0	0.004	0.012	0
	1296	0.135	0.295	0.07	0.1	0.144	0.0665	0.044	0.0715	0.015		1296	0.062	0.097	0.036	0.08	0.127	0.057	0.066	0.08	0.04	0.009	0.019	0	0.041	0.05	0.026		1296	0	0.006	0	0	0.006	0	0.004	0.0135	0
	1297	0.134	0.293	0.07	0.102	0.142	0.067	0.044	0.073	0.015		1297	0.063	0.096	0.036	0.08	0.1305	0.058	0.067	0.082	0.038	0.008	0.019	0	0.042	0.05	0.024		1297	0	0.007	0	0	0.006	0	0.004	0.015	0
	1298	0.132	0.297	0.071	0.102	0.14	0.067	0.044	0.073	0.015		1298	0.064	0.097	0.035	0.082	0.131	0.058	0.065	0.082	0.038	0.008	0.02	0	0.037	0.05	0.024		1298	0	0.008	0	0	0.006	0	0.004	0.0155	0
	1299	0.132	0.297	0.072	0.1	0.1365	0.0665	0.042	0.0715	0.0135		1299	0.063	0.098	0.036	0.082	0.1295	0.058	0.067	0.08	0.038	0.008	0.02	0	0.036	0.05	0.024		1299	0	0.008	0	0	0.006	0	0.004	0.0155	0
	1300	0.134	0.296	0.072	0.1	0.135	0.0665	0.042	0.0725	0.015		1300	0.063	0.096	0.036	0.084	0.1295	0.06	0.067	0.078	0.036	0.008	0.019	0	0.036	0.05	0.022		1300	0	0.009	0	0	0.004	0	0.004	0.0155	0
	1301	0.135	0.295	0.071	0.1	0.132	0.067	0.042	0.0695	0.015		1301	0.062	0.098	0.036	0.082	0.1275	0.0605	0.065	0.076	0.036	0.008	0.02	0	0.036	0.05	0.024		1301	0	0.01	0	0	0.006	0	0.004	0.014	0
	1302	0.138	0.294	0.069	0.1	0.132	0.0665	0.042	0.071	0.0135		1302	0.062	0.097	0.037	0.084	0.1295	0.0625	0.065	0.08	0.036	0.007	0.019	0	0.035	0.05	0.026		1302	0	0.009	0	0	0.004	0	0.004	0.0155	0
	1303	0.141	0.291	0.069	0.1	0.13	0.065	0.044	0.0705	0.0135		1303	0.06	0.095	0.037	0.084	0.1305	0.0625	0.066	0.078	0.036	0.007	0.02	0	0.033	0.05	0.026		1303	0	0.009	0	0	0.004	0	0.004	0.0155	0
	1304	0.141	0.288	0.068	0.1	0.1325	0.0635	0.044	0.07	0.0135		1304	0.062	0.096	0.036	0.088	0.129	0.0645	0.063	0.08	0.038	0.007	0.023	0	0.035	0.05	0.026		1304	0	0.009	0	0	0.004	0	0.004	0.0155	0
	1305	0.143	0.288	0.07	0.1	0.136	0.0625	0.048	0.072	0.0115		1305	0.061	0.093	0.037	0.086	0.126	0.0625	0.064	0.08	0.044	0.008	0.023	0	0.035	0.052	0.022		1305	0	0.009	0	0	0.004	0	0.004	0.0155	0
	1306	0.141	0.285	0.072	0.1	0.135	0.0575	0.05	0.0705	0.013		1306	0.06	0.094	0.036	0.09	0.1215	0.0615	0.065	0.08	0.044	0.008	0.024	0	0.035	0.052	0.02		1306	0	0.009	0	0	0.004	0	0.004	0.0155	0
	1307	0.139	0.283	0.074	0.098	0.137	0.0575	0.05	0.072	0.013		1307	0.061	0.09	0.036	0.09	0.1195	0.061	0.065	0.078	0.046	0.008	0.023	0	0.038	0.052	0.02		1307	0	0.009	0	0	0.004	0	0.002	0.019	0
	1308	0.14	0.284	0.073	0.098	0.136	0.0575	0.05	0.0715	0.013		1308	0.062	0.089	0.037	0.09	0.119	0.061	0.062	0.078	0.048	0.007	0.023	0	0.037	0.054	0.024		1308	0	0.009	0	0	0.004	0	0.002	0.019	0
	1309	0.14	0.284	0.074	0.098	0.136	0.0565	0.05	0.069	0.013		1309	0.059	0.086	0.037	0.09	0.1205	0.058	0.061	0.08	0.048	0.007	0.024	0	0.037	0.05	0.024		1309	0	0.009	0	0	0.004	0	0.004	0.018	0
	1310	0.14	0.282	0.074	0.096	0.139	0.061	0.052	0.069	0.013		1310	0.06	0.087	0.037	0.088	0.1215	0.057	0.059	0.076	0.044	0.006	0.023	0	0.035	0.05	0.024		1310	0	0.009	0	0	0.004	0	0.002	0.018	0
	1311	0.137	0.278	0.075	0.096	0.1375	0.0615	0.052	0.068	0.013		1311	0.058	0.086	0.037	0.088	0.1255	0.0575	0.06	0.08	0.044	0.006	0.024	0	0.035	0.052	0.024		1311	0	0.009	0	0	0.004	0	0.002	0.018	0
	1312	0.137	0.282	0.073	0.1	0.1375	0.058	0.048	0.066	0.0115		1312	0.061	0.086	0.037	0.086	0.124	0.059	0.06	0.082	0.044	0.006	0.024	0	0.034	0.05	0.026		1312	0	0.011	0	0	0.004	0	0.002	0.018	0
	1313	0.137	0.284	0.074	0.1	0.1395	0.0575	0.048	0.066	0.0115		1313	0.06	0.087	0.037	0.082	0.1255	0.062	0.062	0.082	0.044	0.005	0.023	0	0.032	0.05	0.026		1313	0	0.01	0	0	0.004	0	0.002	0.0175	0
	1314	0.139	0.286	0.073	0.1	0.1365	0.056	0.048	0.066	0.0115		1314	0.06	0.088	0.036	0.084	0.126	0.0625	0.062	0.082	0.042	0.005	0.021	0	0.032	0.048	0.026		1314	0	0.009	0	0	0.004	0	0.002	0.0175	0
	1315	0.138	0.285	0.074	0.104	0.136	0.055	0.048	0.0665	0.0115		1315	0.058	0.085	0.037	0.086	0.124	0.0625	0.064	0.082	0.042	0.004	0.02	0	0.031	0.048	0.022		1315	0	0.009	0	0	0.004	0	0.002	0.0175	0
	1316	0.137	0.286	0.075	0.104	0.1325	0.0555	0.048	0.065	0.0115		1316	0.059	0.085	0.039	0.086	0.123	0.062	0.064	0.08	0.042	0.004	0.02	0	0.03	0.046	0.022		1316	0	0.009	0	0	0.004	0	0.002	0.016	0
	1317	0.136	0.281	0.073	0.104	0.1335	0.057	0.048	0.064	0.011		1317	0.058	0.086	0.039	0.086	0.1205	0.0635	0.064	0.082	0.042	0.004	0.02	0	0.029	0.046	0.022		1317	0	0.009	0	0	0.004	0	0.002	0.0155	0
	1318	0.139	0.28	0.072	0.102	0.1355	0.06	0.048	0.0645	0.011		1318	0.06	0.086	0.038	0.088	0.122	0.06	0.064	0.082	0.042	0.003	0.019	0	0.028	0.046	0.022		1318	0	0.01	0	0	0.004	0	0.002	0.0135	0
	1319	0.136	0.278	0.069	0.102	0.1365	0.0605	0.05	0.0635	0.011		1319	0.062	0.09	0.038	0.088	0.124	0.0565	0.064	0.078	0.042	0.003	0.019	0	0.027	0.048	0.022		1319	0	0.01	0	0	0.004	0	0.002	0.0135	0
	1320	0.14	0.277	0.07	0.104	0.1355	0.0605	0.052	0.065	0.0125		1320	0.063	0.087	0.038	0.088	0.1255	0.058	0.063	0.074	0.042	0.004	0.019	0	0.028	0.048	0.022		1320	0	0.01	0	0	0.004	0	0.002	0.0135	0
	1321	0.142	0.277	0.069	0.104	0.135	0.063	0.05	0.067	0.0125		1321	0.063	0.086	0.038	0.09	0.123	0.058	0.06	0.076	0.042	0.004	0.019	0	0.028	0.048	0.02		1321	0	0.01	0	0	0.004	0	0.002	0.0135	0
	1322	0.14	0.273	0.067	0.104	0.1335	0.068	0.048	0.0685	0.014		1322	0.063	0.086	0.037	0.088	0.12	0.0595	0.06	0.076	0.042	0.004	0.018	0	0.028	0.046	0.018		1322	0	0.01	0	0	0.004	0	0.002	0.015	0
	1323	0.141	0.277	0.067	0.106	0.1315	0.0635	0.048	0.0655	0.0155		1323	0.063	0.086	0.036	0.088	0.118	0.0585	0.059	0.07	0.042	0.004	0.018	0	0.025	0.044	0.018		1323	0	0.01	0	0	0.004	0	0.002	0.015	0
	1324	0.142	0.277	0.066	0.106	0.133	0.062	0.048	0.0655	0.0145		1324	0.062	0.084	0.036	0.088	0.1185	0.059	0.06	0.07	0.042	0.004	0.018	0	0.026	0.044	0.018		1324	0	0.01	0	0	0.004	0	0.002	0.0165	0
	1325	0.141	0.278	0.067	0.104	0.1345	0.0605	0.044	0.064	0.013		1325	0.061	0.087	0.036	0.086	0.117	0.0545	0.06	0.072	0.042	0.004	0.019	0	0.026	0.044	0.016		1325	0	0.01	0	0	0.004	0	0.002	0.017	0
	1326	0.142	0.279	0.065	0.104	0.134	0.061	0.044	0.0665	0.013		1326	0.062	0.087	0.038	0.084	0.1185	0.0545	0.06	0.07	0.04	0.004	0.02	0	0.027	0.046	0.016		1326	0	0.01	0	0	0.004	0	0.002	0.018	0
	1327	0.142	0.276	0.066	0.104	0.1335	0.059	0.044	0.065	0.013		1327	0.062	0.086	0.036	0.082	0.118	0.0555	0.06	0.072	0.038	0.004	0.02	0	0.026	0.048	0.014		1327	0	0.01	0	0	0.004	0	0.002	0.018	0
	1328	0.139	0.278	0.066	0.104	0.137	0.0575	0.046	0.064	0.0125		1328	0.061	0.085	0.037	0.084	0.1185	0.056	0.062	0.07	0.038	0.004	0.02	0	0.027	0.046	0.012		1328	0	0.009	0	0	0.004	0	0.002	0.0175	0
	1329	0.134	0.284	0.066	0.102	0.1375	0.0585	0.046	0.067	0.0125		1329	0.061	0.085	0.038	0.084	0.115	0.0575	0.063	0.07	0.038	0.005	0.02	0	0.029	0.046	0.012		1329	0	0.008	0	0	0.004	0	0.002	0.0175	0
	1330	0.135	0.286	0.067	0.1	0.1375	0.0575	0.048	0.066	0.0125		1330	0.059	0.086	0.042	0.084	0.111	0.0585	0.062	0.072	0.038	0.005	0.02	0	0.029	0.046	0.012		1330	0	0.008	0	0	0.004	0	0.002	0.0175	0
	1331	0.134	0.286	0.064	0.1	0.135	0.0575	0.048	0.0655	0.0125		1331	0.059	0.085	0.043	0.08	0.1145	0.0575	0.063	0.07	0.036	0.005	0.02	0	0.03	0.046	0.012		1331	0	0.009	0	0	0.004	0	0.002	0.016	0
	1332	0.134	0.285	0.065	0.096	0.1335	0.0575	0.044	0.066	0.011		1332	0.057	0.087	0.044	0.08	0.1125	0.0585	0.063	0.07	0.038	0.005	0.02	0	0.029	0.046	0.012		1332	0	0.009	0	0	0.004	0	0.002	0.019	0
	1333	0.134	0.289	0.066	0.1	0.1355	0.0575	0.044	0.0645	0.011		1333	0.057	0.089	0.043	0.08	0.113	0.059	0.064	0.07	0.038	0.005	0.02	0	0.028	0.042	0.012		1333	0	0.009	0	0	0.004	0	0.002	0.0195	0
	1334	0.134	0.287	0.066	0.096	0.138	0.0595	0.042	0.063	0.011		1334	0.057	0.087	0.047	0.08	0.114	0.0565	0.064	0.072	0.038	0.004	0.018	0	0.027	0.04	0.012		1334	0	0.009	0	0	0.004	0	0.002	0.02	0
	1335	0.133	0.286	0.066	0.096	0.1395	0.0595	0.044	0.0595	0.011		1335	0.056	0.087	0.049	0.082	0.114	0.057	0.062	0.074	0.038	0.005	0.018	0	0.031	0.042	0.014		1335	0	0.01	0	0	0.004	0	0.002	0.02	0
	1336	0.132	0.285	0.065	0.096	0.1425	0.059	0.048	0.061	0.011		1336	0.058	0.086	0.048	0.082	0.1115	0.056	0.06	0.076	0.036	0.005	0.018	0	0.031	0.042	0.016		1336	0	0.011	0	0	0.004	0	0.002	0.0215	0
	1337	0.134	0.287	0.066	0.094	0.138	0.06	0.048	0.062	0.0105		1337	0.057	0.085	0.047	0.08	0.1135	0.053	0.059	0.074	0.036	0.005	0.019	0	0.031	0.04	0.018		1337	0	0.012	0	0	0.004	0	0.002	0.0215	0
	1338	0.135	0.29	0.063	0.094	0.1365	0.059	0.048	0.0645	0.0105		1338	0.057	0.084	0.047	0.082	0.117	0.053	0.058	0.076	0.036	0.005	0.018	0	0.031	0.04	0.018		1338	0	0.012	0	0	0.004	0	0.002	0.0215	0
	1339	0.133	0.292	0.063	0.098	0.134	0.0575	0.046	0.0645	0.011		1339	0.056	0.084	0.047	0.086	0.1175	0.052	0.059	0.076	0.034	0.006	0.02	0	0.031	0.038	0.018		1339	0	0.011	0	0	0.004	0	0.002	0.0215	0
	1340	0.131	0.29	0.064	0.098	0.134	0.0555	0.044	0.0655	0.011		1340	0.057	0.082	0.046	0.09	0.125	0.05	0.061	0.076	0.032	0.006	0.02	0	0.03	0.038	0.018		1340	0	0.011	0	0	0.004	0	0.002	0.021	0
	1341	0.136	0.288	0.065	0.094	0.1355	0.054	0.044	0.0635	0.011		1341	0.055	0.079	0.046	0.088	0.1235	0.0495	0.062	0.076	0.034	0.006	0.019	0	0.032	0.04	0.018		1341	0	0.01	0	0	0.004	0	0.002	0.021	0
	1342	0.135	0.283	0.065	0.094	0.136	0.0555	0.042	0.0655	0.011		1342	0.056	0.081	0.047	0.092	0.1225	0.053	0.061	0.076	0.036	0.006	0.019	0	0.032	0.04	0.018		1342	0	0.009	0	0	0.004	0	0.002	0.0215	0
	1343	0.133	0.281	0.065	0.094	0.1355	0.0545	0.042	0.066	0.011		1343	0.056	0.077	0.048	0.092	0.1245	0.0535	0.061	0.074	0.038	0.006	0.019	0	0.034	0.04	0.018		1343	0	0.008	0	0	0.004	0	0.002	0.0215	0
	1344	0.13	0.283	0.064	0.094	0.134	0.054	0.042	0.064	0.011		1344	0.057	0.078	0.048	0.092	0.12	0.056	0.062	0.074	0.036	0.006	0.019	0	0.031	0.04	0.02		1344	0	0.008	0	0	0.004	0	0.002	0.0215	0
	1345	0.131	0.282	0.065	0.094	0.132	0.054	0.042	0.0615	0.011		1345	0.058	0.076	0.053	0.092	0.1215	0.0555	0.06	0.078	0.036	0.007	0.019	0	0.033	0.04	0.02		1345	0	0.008	0	0	0.004	0	0.002	0.022	0
	1346	0.129	0.281	0.068	0.094	0.1355	0.0535	0.042	0.061	0.011		1346	0.057	0.076	0.05	0.092	0.119	0.054	0.061	0.078	0.036	0.008	0.019	0	0.033	0.04	0.02		1346	0	0.008	0	0	0.004	0	0.002	0.0235	0
	1347	0.129	0.282	0.068	0.094	0.134	0.0515	0.044	0.064	0.0105		1347	0.057	0.076	0.048	0.088	0.117	0.055	0.061	0.078	0.036	0.008	0.019	0	0.034	0.042	0.02		1347	0	0.008	0	0	0.004	0	0.002	0.023	0
	1348	0.131	0.283	0.067	0.096	0.1365	0.054	0.042	0.0635	0.0105		1348	0.055	0.077	0.049	0.094	0.116	0.0545	0.06	0.078	0.034	0.008	0.019	0	0.035	0.046	0.02		1348	0	0.008	0	0	0.004	0	0.002	0.023	0
	1349	0.129	0.287	0.065	0.096	0.1395	0.051	0.044	0.062	0.0105		1349	0.056	0.075	0.05	0.09	0.1175	0.057	0.061	0.074	0.034	0.008	0.019	0	0.034	0.046	0.018		1349	0	0.008	0	0	0.004	0	0.002	0.023	0
	1350	0.128	0.286	0.066	0.094	0.135	0.054	0.044	0.059	0.0105		1350	0.057	0.078	0.048	0.09	0.12	0.0555	0.061	0.076	0.034	0.008	0.019	0	0.034	0.046	0.018		1350	0	0.008	0	0	0.004	0	0.002	0.023	0
	1351	0.13	0.285	0.067	0.094	0.1355	0.054	0.046	0.0575	0.0105		1351	0.058	0.077	0.048	0.092	0.1215	0.055	0.06	0.076	0.036	0.008	0.018	0	0.035	0.046	0.02		1351	0	0.007	0	0	0.004	0	0.002	0.0215	0
	1352	0.128	0.285	0.068	0.094	0.136	0.0525	0.046	0.0565	0.0105		1352	0.058	0.077	0.049	0.092	0.1175	0.0565	0.059	0.072	0.036	0.007	0.018	0	0.036	0.046	0.02		1352	0	0.007	0	0	0.004	0	0.002	0.0215	0
	1353	0.125	0.287	0.066	0.092	0.1355	0.0525	0.048	0.0535	0.0105		1353	0.059	0.078	0.048	0.086	0.117	0.057	0.062	0.068	0.038	0.007	0.021	0	0.037	0.05	0.022		1353	0	0.007	0	0	0.004	0	0.002	0.023	0
	1354	0.126	0.291	0.068	0.09	0.136	0.055	0.046	0.0555	0.011		1354	0.057	0.076	0.049	0.088	0.122	0.0585	0.063	0.07	0.036	0.007	0.021	0	0.036	0.048	0.026		1354	0	0.007	0	0	0.004	0	0.002	0.0245	0
	1355	0.126	0.294	0.069	0.09	0.136	0.055	0.046	0.0565	0.011		1355	0.056	0.075	0.049	0.092	0.12	0.0565	0.061	0.072	0.03	0.008	0.022	0.002	0.034	0.046	0.028		1355	0	0.007	0	0	0.004	0	0.002	0.0245	0
	1356	0.123	0.298	0.07	0.09	0.1385	0.056	0.042	0.0555	0.0095		1356	0.057	0.074	0.048	0.092	0.1185	0.055	0.062	0.07	0.032	0.008	0.022	0.002	0.035	0.046	0.028		1356	0	0.007	0	0	0.004	0	0.002	0.0245	0
	1357	0.127	0.296	0.072	0.09	0.1385	0.057	0.044	0.055	0.0095		1357	0.057	0.078	0.048	0.096	0.121	0.057	0.061	0.07	0.032	0.007	0.022	0.002	0.032	0.044	0.026		1357	0	0.007	0	0	0.004	0	0.002	0.0245	0
	1358	0.129	0.294	0.071	0.088	0.1395	0.0555	0.046	0.055	0.0095		1358	0.057	0.077	0.047	0.096	0.1195	0.0595	0.062	0.072	0.03	0.007	0.022	0.002	0.033	0.044	0.026		1358	0	0.007	0	0	0.004	0	0.002	0.024	0
	1359	0.131	0.298	0.068	0.088	0.139	0.053	0.046	0.056	0.011		1359	0.059	0.078	0.047	0.098	0.118	0.061	0.061	0.07	0.03	0.007	0.021	0.002	0.034	0.044	0.026		1359	0	0.007	0	0	0.004	0	0.002	0.024	0
	1360	0.128	0.297	0.068	0.088	0.141	0.053	0.044	0.0565	0.0135		1360	0.06	0.076	0.045	0.094	0.12	0.061	0.062	0.07	0.032	0.006	0.022	0.002	0.036	0.046	0.028		1360	0	0.007	0	0	0.004	0	0.002	0.0225	0
	1361	0.131	0.299	0.07	0.088	0.1395	0.0535	0.044	0.056	0.015		1361	0.059	0.077	0.048	0.088	0.1205	0.061	0.062	0.068	0.034	0.006	0.022	0.002	0.037	0.044	0.026		1361	0.001	0.007	0	0	0.004	0	0.002	0.0225	0
	1362	0.134	0.302	0.071	0.086	0.137	0.052	0.044	0.059	0.015		1362	0.061	0.076	0.046	0.086	0.117	0.0625	0.061	0.07	0.032	0.006	0.022	0.002	0.038	0.046	0.026		1362	0.001	0.005	0	0	0.004	0	0.002	0.0225	0
	1363	0.134	0.298	0.072	0.086	0.139	0.0535	0.042	0.0605	0.0155		1363	0.061	0.077	0.046	0.088	0.1155	0.061	0.058	0.072	0.03	0.006	0.022	0.002	0.037	0.048	0.028		1363	0.001	0.005	0	0	0.004	0	0.002	0.024	0
	1364	0.132	0.296	0.071	0.082	0.1375	0.0535	0.042	0.062	0.017		1364	0.062	0.078	0.046	0.084	0.1175	0.057	0.06	0.072	0.032	0.006	0.022	0.002	0.038	0.05	0.028		1364	0.001	0.005	0	0	0.004	0	0.002	0.024	0
	1365	0.133	0.298	0.068	0.082	0.1395	0.053	0.044	0.062	0.0175		1365	0.064	0.078	0.046	0.084	0.116	0.06	0.058	0.072	0.03	0.006	0.022	0.002	0.038	0.048	0.028		1365	0.001	0.005	0	0	0.004	0	0.002	0.024	0
	1366	0.133	0.298	0.067	0.084	0.1365	0.0515	0.044	0.0625	0.0175		1366	0.065	0.078	0.046	0.084	0.1185	0.0615	0.057	0.074	0.032	0.006	0.022	0.002	0.039	0.048	0.028		1366	0.001	0.005	0	0	0.004	0	0.002	0.024	0
	1367	0.132	0.295	0.066	0.082	0.137	0.0515	0.042	0.061	0.016		1367	0.063	0.078	0.045	0.084	0.114	0.061	0.059	0.078	0.032	0.006	0.023	0.002	0.041	0.052	0.03		1367	0.001	0.004	0	0	0.004	0	0.002	0.024	0
	1368	0.129	0.292	0.067	0.084	0.1355	0.051	0.042	0.061	0.0155		1368	0.065	0.074	0.045	0.082	0.1135	0.061	0.059	0.078	0.032	0.006	0.023	0.002	0.042	0.052	0.03		1368	0.001	0.003	0	0	0.004	0	0.002	0.024	0
	1369	0.131	0.292	0.07	0.084	0.133	0.05	0.042	0.0605	0.0155		1369	0.062	0.071	0.046	0.084	0.113	0.064	0.061	0.08	0.034	0.006	0.024	0.002	0.042	0.05	0.03		1369	0.001	0.003	0	0	0.004	0	0.002	0.026	0
	1370	0.13	0.293	0.071	0.084	0.1295	0.0485	0.042	0.0585	0.0155		1370	0.062	0.073	0.047	0.086	0.113	0.062	0.062	0.082	0.034	0.006	0.025	0.002	0.042	0.05	0.026		1370	0.001	0.003	0	0	0.004	0	0.004	0.024	0
	1371	0.133	0.294	0.071	0.082	0.13	0.048	0.038	0.0585	0.016		1371	0.061	0.073	0.047	0.086	0.113	0.0615	0.06	0.082	0.034	0.006	0.024	0.002	0.042	0.048	0.026		1371	0.001	0.003	0	0	0.004	0	0.004	0.024	0
	1372	0.136	0.295	0.07	0.08	0.1295	0.0465	0.036	0.06	0.0155		1372	0.061	0.072	0.047	0.088	0.1155	0.0625	0.059	0.082	0.032	0.006	0.022	0.002	0.042	0.046	0.026		1372	0.001	0.004	0	0	0.004	0	0.004	0.0225	0
	1373	0.134	0.289	0.07	0.082	0.1295	0.044	0.038	0.062	0.015		1373	0.062	0.075	0.045	0.09	0.1135	0.062	0.058	0.082	0.032	0.006	0.023	0.002	0.04	0.046	0.026		1373	0.001	0.004	0	0	0.004	0	0.004	0.023	0
	1374	0.135	0.292	0.07	0.08	0.1275	0.044	0.04	0.0625	0.015		1374	0.062	0.076	0.047	0.088	0.112	0.061	0.057	0.082	0.032	0.006	0.023	0.003	0.038	0.046	0.026		1374	0.001	0.004	0	0	0.004	0	0.004	0.021	0
	1375	0.133	0.29	0.07	0.08	0.124	0.0445	0.038	0.064	0.015		1375	0.063	0.077	0.049	0.088	0.1115	0.061	0.056	0.08	0.032	0.007	0.023	0.003	0.039	0.052	0.026		1375	0.001	0.004	0	0	0.004	0	0.004	0.0195	0
	1376	0.134	0.29	0.068	0.08	0.122	0.045	0.036	0.0645	0.015		1376	0.063	0.078	0.047	0.09	0.113	0.061	0.054	0.078	0.032	0.007	0.022	0.003	0.038	0.052	0.026		1376	0.001	0.004	0	0	0.004	0	0.004	0.0175	0
	1377	0.132	0.291	0.07	0.082	0.1245	0.045	0.036	0.0625	0.015		1377	0.063	0.081	0.047	0.088	0.114	0.0595	0.051	0.076	0.03	0.007	0.021	0.003	0.037	0.052	0.026		1377	0.001	0.005	0	0	0.004	0	0.004	0.0175	0
	1378	0.133	0.286	0.072	0.084	0.12	0.045	0.036	0.0625	0.015		1378	0.061	0.082	0.048	0.09	0.1135	0.059	0.05	0.082	0.034	0.007	0.021	0.003	0.037	0.05	0.028		1378	0.001	0.005	0	0	0.004	0	0.004	0.0175	0
	1379	0.134	0.281	0.075	0.084	0.119	0.046	0.038	0.0625	0.015		1379	0.059	0.08	0.047	0.094	0.1155	0.0595	0.052	0.08	0.034	0.006	0.022	0.003	0.037	0.048	0.026		1379	0.001	0.006	0	0	0.004	0	0.002	0.017	0
	1380	0.138	0.276	0.075	0.084	0.118	0.0435	0.036	0.06	0.015		1380	0.059	0.081	0.046	0.096	0.116	0.0615	0.053	0.078	0.032	0.006	0.023	0.003	0.038	0.05	0.026		1380	0.001	0.006	0	0	0.004	0	0.002	0.017	0
	1381	0.136	0.274	0.075	0.082	0.1195	0.043	0.034	0.058	0.0145		1381	0.06	0.081	0.045	0.096	0.1185	0.0605	0.053	0.078	0.03	0.006	0.023	0.002	0.038	0.052	0.028		1381	0.001	0.006	0	0	0.004	0	0.002	0.017	0
	1382	0.138	0.278	0.077	0.082	0.1225	0.043	0.034	0.0545	0.0145		1382	0.062	0.08	0.045	0.096	0.1185	0.0595	0.049	0.076	0.03	0.006	0.024	0.003	0.038	0.05	0.028		1382	0.001	0.005	0	0	0.004	0	0.002	0.017	0
	1383	0.137	0.276	0.073	0.082	0.1225	0.043	0.034	0.0545	0.015		1383	0.06	0.083	0.045	0.094	0.124	0.061	0.047	0.076	0.03	0.007	0.023	0.004	0.038	0.054	0.028		1383	0.001	0.005	0	0	0.004	0	0.002	0.017	0
	1384	0.136	0.276	0.074	0.08	0.1205	0.041	0.034	0.053	0.0135		1384	0.058	0.082	0.043	0.096	0.126	0.062	0.047	0.074	0.03	0.008	0.023	0.004	0.038	0.056	0.028		1384	0.001	0.005	0	0	0.004	0	0.002	0.017	0
	1385	0.136	0.277	0.076	0.078	0.122	0.041	0.034	0.052	0.0135		1385	0.059	0.082	0.041	0.098	0.1235	0.0615	0.049	0.074	0.032	0.01	0.023	0.003	0.036	0.056	0.024		1385	0.001	0.005	0	0	0.004	0	0.002	0.0175	0
	1386	0.138	0.273	0.076	0.082	0.1255	0.0405	0.03	0.0505	0.0135		1386	0.057	0.08	0.041	0.094	0.125	0.0615	0.05	0.07	0.032	0.01	0.024	0.003	0.035	0.056	0.024		1386	0.001	0.004	0	0	0.004	0	0.002	0.016	0
	1387	0.136	0.269	0.077	0.08	0.128	0.0395	0.03	0.0505	0.014		1387	0.058	0.082	0.04	0.094	0.1335	0.063	0.05	0.07	0.032	0.01	0.023	0.004	0.035	0.054	0.024		1387	0.001	0.004	0	0	0.004	0	0.002	0.016	0
	1388	0.137	0.274	0.078	0.08	0.13	0.0405	0.032	0.0505	0.0155		1388	0.055	0.083	0.042	0.092	0.137	0.061	0.05	0.068	0.032	0.01	0.023	0.004	0.035	0.054	0.024		1388	0.001	0.004	0	0	0.004	0	0.002	0.016	0
	1389	0.136	0.275	0.077	0.078	0.126	0.039	0.034	0.05	0.015		1389	0.057	0.084	0.043	0.092	0.1345	0.06	0.052	0.066	0.032	0.01	0.022	0.004	0.034	0.056	0.024		1389	0.001	0.004	0	0	0.004	0	0.002	0.015	0
	1390	0.138	0.278	0.077	0.082	0.1285	0.0375	0.036	0.0485	0.016		1390	0.055	0.086	0.043	0.092	0.1325	0.058	0.051	0.066	0.034	0.01	0.024	0.004	0.034	0.056	0.024		1390	0.001	0.004	0	0	0.004	0	0.002	0.015	0
	1391	0.133	0.281	0.077	0.084	0.129	0.0365	0.036	0.051	0.0175		1391	0.059	0.087	0.04	0.09	0.1315	0.0565	0.05	0.068	0.034	0.01	0.024	0.004	0.035	0.054	0.024		1391	0.001	0.004	0	0	0.004	0	0.002	0.0165	0
	1392	0.132	0.279	0.078	0.08	0.1295	0.0375	0.036	0.049	0.0175		1392	0.06	0.086	0.04	0.092	0.1265	0.0575	0.05	0.066	0.034	0.01	0.024	0.004	0.036	0.054	0.024		1392	0.001	0.004	0	0	0.004	0	0.002	0.017	0
	1393	0.13	0.281	0.077	0.08	0.126	0.036	0.036	0.0485	0.0175		1393	0.059	0.09	0.04	0.088	0.1265	0.057	0.049	0.064	0.034	0.01	0.025	0.004	0.035	0.054	0.024		1393	0.001	0.004	0	0	0.004	0	0.002	0.017	0
	1394	0.131	0.287	0.078	0.078	0.127	0.039	0.038	0.0485	0.0175		1394	0.06	0.09	0.038	0.09	0.1255	0.058	0.048	0.064	0.034	0.008	0.025	0.004	0.035	0.056	0.024		1394	0.001	0.004	0	0	0.004	0	0.002	0.017	0
	1395	0.13	0.282	0.077	0.076	0.1275	0.042	0.038	0.0485	0.0175		1395	0.06	0.092	0.034	0.094	0.125	0.057	0.048	0.066	0.034	0.01	0.024	0.004	0.033	0.054	0.024		1395	0	0.004	0	0	0.004	0	0.002	0.017	0
	1396	0.132	0.284	0.074	0.078	0.126	0.042	0.036	0.051	0.0175		1396	0.059	0.094	0.034	0.1	0.125	0.058	0.05	0.064	0.036	0.006	0.024	0.004	0.033	0.056	0.024		1396	0	0.004	0	0	0.004	0	0.002	0.0185	0
	1397	0.134	0.282	0.075	0.076	0.1235	0.042	0.036	0.0505	0.0175		1397	0.062	0.094	0.035	0.102	0.124	0.059	0.054	0.064	0.036	0.006	0.023	0.004	0.031	0.054	0.026		1397	0	0.005	0	0	0.004	0	0.002	0.0185	0
	1398	0.128	0.284	0.077	0.076	0.1215	0.0425	0.036	0.051	0.0175		1398	0.061	0.094	0.036	0.098	0.1245	0.059	0.055	0.066	0.036	0.006	0.023	0.004	0.033	0.052	0.026		1398	0	0.005	0	0	0.006	0	0.002	0.0185	0
	1399	0.132	0.282	0.076	0.078	0.117	0.043	0.036	0.0505	0.0175		1399	0.06	0.095	0.037	0.1	0.123	0.061	0.057	0.068	0.036	0.006	0.023	0.004	0.033	0.048	0.026		1399	0	0.004	0	0	0.006	0	0.002	0.019	0
	1400	0.13	0.273	0.075	0.08	0.116	0.042	0.038	0.0505	0.017		1400	0.061	0.092	0.037	0.098	0.1225	0.06	0.057	0.066	0.038	0.006	0.022	0.004	0.036	0.054	0.024		1400	0	0.004	0	0	0.006	0	0.002	0.019	0
	1401	0.132	0.266	0.073	0.078	0.1185	0.042	0.036	0.0505	0.0185		1401	0.06	0.092	0.037	0.1	0.123	0.0605	0.058	0.066	0.038	0.006	0.023	0.004	0.036	0.052	0.024		1401	0	0.004	0	0	0.006	0	0.002	0.0175	0
	1402	0.137	0.263	0.072	0.08	0.1155	0.0425	0.034	0.0515	0.0185		1402	0.06	0.094	0.037	0.098	0.125	0.0555	0.057	0.064	0.038	0.006	0.025	0.004	0.035	0.05	0.024		1402	0	0.004	0	0	0.006	0	0.002	0.0175	0
	1403	0.137	0.26	0.074	0.078	0.114	0.043	0.034	0.0505	0.02		1403	0.061	0.093	0.038	0.094	0.1265	0.0575	0.056	0.064	0.036	0.006	0.025	0.004	0.032	0.046	0.024		1403	0	0.004	0	0	0.006	0	0.002	0.0175	0
	1404	0.139	0.258	0.073	0.078	0.114	0.0425	0.034	0.052	0.0185		1404	0.061	0.094	0.037	0.09	0.13	0.059	0.058	0.064	0.036	0.007	0.026	0.004	0.033	0.046	0.026		1404	0	0.004	0	0	0.006	0	0.002	0.0175	0
	1405	0.14	0.256	0.073	0.074	0.1135	0.0425	0.034	0.0505	0.019		1405	0.06	0.095	0.038	0.094	0.128	0.058	0.06	0.068	0.036	0.009	0.025	0.003	0.033	0.046	0.026		1405	0	0.005	0	0	0.006	0	0.002	0.0175	0
	1406	0.141	0.261	0.073	0.076	0.114	0.0425	0.038	0.052	0.019		1406	0.061	0.095	0.04	0.092	0.1275	0.0605	0.06	0.066	0.036	0.007	0.026	0.002	0.033	0.046	0.024		1406	0	0.005	0	0	0.006	0	0.002	0.0175	0
	1407	0.138	0.269	0.073	0.076	0.1115	0.043	0.036	0.052	0.019		1407	0.061	0.092	0.039	0.094	0.125	0.0615	0.061	0.068	0.036	0.006	0.026	0.002	0.034	0.046	0.024		1407	0	0.005	0	0	0.006	0	0.002	0.0175	0
	1408	0.134	0.273	0.074	0.078	0.1115	0.043	0.034	0.05	0.0175		1408	0.059	0.092	0.041	0.092	0.1255	0.06	0.061	0.068	0.032	0.007	0.026	0.002	0.035	0.046	0.026		1408	0	0.005	0	0	0.004	0	0.002	0.0175	0
	1409	0.14	0.273	0.074	0.08	0.1135	0.0435	0.034	0.049	0.017		1409	0.058	0.091	0.042	0.092	0.127	0.0595	0.06	0.072	0.034	0.007	0.026	0.002	0.035	0.05	0.026		1409	0	0.005	0	0	0.004	0	0.002	0.0175	0
	1410	0.141	0.273	0.075	0.08	0.111	0.0435	0.034	0.0495	0.0185		1410	0.057	0.092	0.043	0.09	0.1275	0.0575	0.056	0.074	0.034	0.007	0.024	0.002	0.034	0.05	0.024		1410	0	0.005	0	0	0.004	0	0.002	0.0175	0
	1411	0.144	0.274	0.074	0.08	0.1085	0.0435	0.034	0.05	0.0185		1411	0.058	0.091	0.042	0.092	0.126	0.0565	0.057	0.074	0.034	0.007	0.025	0.002	0.035	0.052	0.024		1411	0	0.005	0	0	0.004	0	0.002	0.0175	0
	1412	0.142	0.276	0.075	0.08	0.109	0.0375	0.034	0.0495	0.018		1412	0.057	0.093	0.041	0.09	0.126	0.0565	0.057	0.072	0.032	0.007	0.025	0.002	0.034	0.048	0.026		1412	0	0.005	0	0	0.004	0	0.002	0.016	0
	1413	0.143	0.273	0.075	0.078	0.1075	0.0395	0.036	0.049	0.018		1413	0.057	0.093	0.041	0.094	0.1245	0.056	0.057	0.072	0.034	0.008	0.026	0.002	0.035	0.044	0.026		1413	0	0.005	0	0	0.004	0	0.002	0.016	0
	1414	0.143	0.27	0.074	0.078	0.108	0.041	0.036	0.0485	0.018		1414	0.058	0.093	0.04	0.092	0.1245	0.0545	0.056	0.072	0.034	0.008	0.025	0.002	0.034	0.046	0.026		1414	0	0.005	0	0	0.004	0	0.002	0.016	0
	1415	0.143	0.274	0.074	0.078	0.1075	0.041	0.036	0.05	0.0165		1415	0.057	0.092	0.041	0.092	0.122	0.054	0.053	0.074	0.03	0.008	0.025	0.002	0.034	0.046	0.026		1415	0	0.005	0	0	0.004	0	0.002	0.0155	0
	1416	0.143	0.27	0.073	0.078	0.109	0.0425	0.036	0.0485	0.016		1416	0.056	0.092	0.041	0.096	0.123	0.053	0.052	0.076	0.03	0.008	0.026	0.002	0.034	0.046	0.026		1416	0	0.005	0	0	0.004	0	0.002	0.0155	0
	1417	0.144	0.267	0.072	0.08	0.1075	0.0405	0.034	0.05	0.0155		1417	0.057	0.092	0.041	0.096	0.1235	0.0535	0.05	0.074	0.032	0.008	0.025	0.002	0.035	0.044	0.024		1417	0	0.005	0	0	0.006	0	0.002	0.016	0
	1418	0.14	0.263	0.072	0.078	0.108	0.0405	0.034	0.0515	0.0185		1418	0.06	0.096	0.042	0.092	0.1265	0.0525	0.05	0.072	0.036	0.008	0.025	0.002	0.035	0.042	0.024		1418	0	0.005	0	0	0.004	0	0.002	0.0155	0
	1419	0.142	0.263	0.073	0.078	0.107	0.04	0.036	0.053	0.0185		1419	0.06	0.096	0.041	0.094	0.126	0.049	0.051	0.068	0.036	0.007	0.026	0.002	0.037	0.04	0.024		1419	0	0.005	0	0	0.006	0	0.002	0.0155	0
	1420	0.142	0.265	0.071	0.08	0.1075	0.04	0.036	0.0545	0.0175		1420	0.059	0.098	0.041	0.092	0.1265	0.0445	0.052	0.068	0.038	0.007	0.025	0.002	0.037	0.04	0.024		1420	0	0.005	0	0	0.006	0	0.002	0.014	0
	1421	0.145	0.264	0.071	0.078	0.107	0.0385	0.038	0.0535	0.019		1421	0.059	0.099	0.041	0.092	0.13	0.0435	0.05	0.068	0.038	0.008	0.027	0.002	0.037	0.038	0.024		1421	0	0.004	0	0	0.004	0	0.002	0.014	0
	1422	0.144	0.262	0.071	0.08	0.106	0.0395	0.038	0.0505	0.019		1422	0.058	0.1	0.041	0.094	0.1345	0.0435	0.049	0.07	0.038	0.008	0.027	0.002	0.037	0.038	0.024		1422	0	0.003	0	0	0.004	0	0.002	0.014	0
	1423	0.145	0.264	0.071	0.082	0.1075	0.0395	0.04	0.049	0.0175		1423	0.059	0.1	0.04	0.094	0.1345	0.042	0.049	0.07	0.036	0.008	0.027	0.002	0.037	0.04	0.024		1423	0	0.003	0	0	0.004	0	0.002	0.014	0
	1424	0.143	0.265	0.071	0.084	0.108	0.0395	0.04	0.05	0.0175		1424	0.057	0.099	0.04	0.094	0.1345	0.038	0.049	0.07	0.036	0.008	0.027	0.002	0.038	0.044	0.024		1424	0.001	0.003	0	0	0.004	0	0.002	0.014	0
	1425	0.142	0.266	0.07	0.086	0.1115	0.041	0.038	0.053	0.0175		1425	0.056	0.099	0.038	0.098	0.138	0.038	0.052	0.068	0.036	0.007	0.027	0.002	0.039	0.044	0.024		1425	0.001	0.004	0	0	0.004	0	0.002	0.014	0
	1426	0.141	0.267	0.069	0.086	0.115	0.0475	0.038	0.053	0.019		1426	0.056	0.1	0.038	0.098	0.137	0.038	0.053	0.07	0.038	0.006	0.025	0.002	0.038	0.044	0.026		1426	0.001	0.004	0	0	0.004	0	0.002	0.014	0
	1427	0.141	0.266	0.067	0.088	0.1165	0.0595	0.04	0.054	0.019		1427	0.058	0.099	0.035	0.1	0.1395	0.038	0.052	0.068	0.038	0.007	0.025	0.002	0.037	0.044	0.026		1427	0	0.004	0	0	0.004	0	0.002	0.014	0
	1428	0.142	0.266	0.068	0.09	0.1145	0.058	0.04	0.054	0.019		1428	0.056	0.097	0.038	0.098	0.141	0.036	0.051	0.068	0.038	0.007	0.025	0.002	0.038	0.044	0.024		1428	0	0.005	0	0	0.004	0	0.002	0.0155	0
	1429	0.142	0.267	0.066	0.094	0.118	0.058	0.04	0.052	0.019		1429	0.057	0.094	0.039	0.092	0.138	0.0355	0.05	0.068	0.036	0.007	0.023	0.002	0.038	0.044	0.024		1429	0	0.005	0	0	0.004	0	0.002	0.0155	0
	1430	0.139	0.27	0.066	0.096	0.1205	0.056	0.04	0.051	0.019		1430	0.059	0.094	0.039	0.088	0.14	0.0375	0.05	0.068	0.032	0.007	0.022	0.002	0.038	0.044	0.024		1430	0	0.005	0	0	0.004	0	0.002	0.0155	0
	1431	0.141	0.27	0.066	0.094	0.122	0.055	0.04	0.051	0.0195		1431	0.058	0.096	0.04	0.088	0.1415	0.037	0.049	0.068	0.034	0.007	0.023	0.002	0.037	0.044	0.022		1431	0	0.005	0	0	0.004	0	0.002	0.0155	0
	1432	0.14	0.266	0.065	0.098	0.12	0.055	0.04	0.051	0.0195		1432	0.059	0.098	0.041	0.088	0.141	0.0385	0.049	0.068	0.034	0.007	0.023	0.002	0.037	0.046	0.024		1432	0	0.005	0	0	0.004	0	0.002	0.014	0
	1433	0.142	0.265	0.067	0.094	0.127	0.055	0.04	0.049	0.018		1433	0.062	0.094	0.04	0.086	0.1405	0.0415	0.047	0.068	0.036	0.006	0.024	0.002	0.035	0.044	0.024		1433	0	0.005	0	0	0.004	0	0.002	0.0155	0
	1434	0.145	0.26	0.068	0.094	0.1295	0.0565	0.04	0.049	0.0195		1434	0.061	0.094	0.039	0.088	0.141	0.043	0.045	0.068	0.036	0.005	0.024	0.002	0.032	0.044	0.026		1434	0	0.005	0	0	0.004	0	0.002	0.016	0
	1435	0.145	0.256	0.068	0.094	0.131	0.057	0.04	0.0475	0.0195		1435	0.064	0.093	0.039	0.09	0.1425	0.0465	0.047	0.068	0.034	0.005	0.024	0.002	0.031	0.046	0.024		1435	0	0.005	0	0	0.004	0	0.002	0.014	0
	1436	0.147	0.262	0.065	0.092	0.1305	0.057	0.04	0.046	0.0195		1436	0.063	0.095	0.038	0.092	0.1435	0.051	0.048	0.062	0.036	0.005	0.024	0.002	0.031	0.046	0.024		1436	0	0.005	0	0	0.004	0	0.002	0.014	0
	1437	0.143	0.262	0.065	0.092	0.128	0.058	0.042	0.05	0.018		1437	0.062	0.099	0.037	0.098	0.138	0.0525	0.047	0.062	0.036	0.005	0.024	0.001	0.031	0.044	0.024		1437	0	0.004	0	0	0.004	0	0.002	0.014	0
	1438	0.139	0.261	0.065	0.096	0.1245	0.0565	0.042	0.048	0.017		1438	0.064	0.101	0.037	0.098	0.135	0.054	0.044	0.06	0.036	0.005	0.023	0	0.032	0.042	0.024		1438	0	0.004	0	0	0.004	0	0.002	0.014	0
	1439	0.138	0.261	0.064	0.098	0.1245	0.054	0.04	0.048	0.017		1439	0.067	0.099	0.037	0.098	0.1355	0.0525	0.042	0.058	0.036	0.005	0.023	0	0.032	0.042	0.024		1439	0	0.004	0	0	0.004	0	0.002	0.0135	0
	1440	0.134	0.262	0.064	0.094	0.124	0.0535	0.042	0.053	0.0175		1440	0.069	0.099	0.037	0.098	0.133	0.0545	0.042	0.06	0.034	0.005	0.022	0.001	0.035	0.042	0.024		1440	0	0.005	0	0	0.004	0	0.002	0.014	0
	1441	0.134	0.261	0.065	0.094	0.1255	0.053	0.042	0.052	0.0175		1441	0.068	0.101	0.038	0.098	0.1315	0.055	0.043	0.062	0.034	0.005	0.022	0.001	0.034	0.042	0.024		1441	0	0.005	0	0	0.004	0	0.002	0.0155	0
	1442	0.137	0.261	0.065	0.09	0.129	0.0515	0.04	0.0545	0.0175		1442	0.064	0.103	0.039	0.094	0.132	0.0545	0.042	0.062	0.036	0.005	0.023	0.001	0.034	0.04	0.024		1442	0	0.005	0	0	0.002	0	0.002	0.0155	0
	1443	0.138	0.264	0.066	0.088	0.1285	0.05	0.038	0.0525	0.0175		1443	0.069	0.099	0.039	0.094	0.1345	0.0545	0.043	0.062	0.036	0.006	0.019	0.001	0.033	0.04	0.024		1443	0	0.006	0	0	0.002	0	0.002	0.0155	0
	1444	0.137	0.258	0.063	0.086	0.1295	0.051	0.04	0.0525	0.0175		1444	0.069	0.097	0.041	0.094	0.1335	0.051	0.045	0.062	0.036	0.006	0.019	0.001	0.034	0.04	0.024		1444	0	0.006	0	0	0.002	0	0.002	0.014	0
	1445	0.139	0.258	0.062	0.084	0.1315	0.0515	0.04	0.0505	0.018		1445	0.071	0.099	0.041	0.09	0.1335	0.051	0.045	0.064	0.038	0.006	0.021	0	0.034	0.04	0.024		1445	0	0.006	0	0	0.002	0	0.002	0.014	0
	1446	0.138	0.256	0.063	0.09	0.132	0.0515	0.042	0.048	0.018		1446	0.072	0.098	0.04	0.086	0.1355	0.0505	0.044	0.064	0.034	0.006	0.021	0.001	0.034	0.036	0.024		1446	0	0.006	0	0	0.002	0	0.002	0.014	0
	1447	0.136	0.257	0.062	0.086	0.1355	0.053	0.042	0.048	0.018		1447	0.073	0.095	0.04	0.084	0.136	0.05	0.046	0.064	0.034	0.006	0.021	0.002	0.034	0.038	0.024		1447	0	0.007	0	0	0.002	0	0.002	0.014	0
	1448	0.139	0.253	0.06	0.086	0.135	0.0525	0.042	0.05	0.018		1448	0.073	0.095	0.039	0.084	0.136	0.047	0.046	0.062	0.034	0.006	0.021	0.002	0.031	0.038	0.024		1448	0	0.007	0	0	0.002	0	0.002	0.014	0
	1449	0.138	0.253	0.062	0.088	0.1355	0.0505	0.038	0.049	0.018		1449	0.074	0.093	0.04	0.084	0.1405	0.0465	0.043	0.062	0.034	0.006	0.023	0.002	0.031	0.038	0.022		1449	0	0.008	0	0	0.002	0	0.002	0.0155	0
	1450	0.138	0.255	0.063	0.086	0.1365	0.051	0.04	0.049	0.0195		1450	0.073	0.092	0.04	0.086	0.1465	0.047	0.042	0.062	0.034	0.006	0.023	0.002	0.029	0.04	0.024		1450	0.001	0.008	0	0	0.002	0	0.002	0.0175	0
	1451	0.137	0.261	0.062	0.086	0.133	0.0515	0.04	0.0495	0.0195		1451	0.074	0.092	0.038	0.086	0.1465	0.0445	0.04	0.062	0.032	0.006	0.023	0.002	0.029	0.04	0.026		1451	0.001	0.008	0	0	0.002	0	0.002	0.0195	0
	1452	0.133	0.262	0.06	0.088	0.133	0.051	0.038	0.0495	0.0195		1452	0.074	0.092	0.037	0.088	0.147	0.0435	0.042	0.066	0.032	0.006	0.024	0.002	0.031	0.04	0.026		1452	0.003	0.008	0	0	0.004	0	0.004	0.0195	0
	1453	0.132	0.265	0.058	0.088	0.1325	0.049	0.038	0.0495	0.0205		1453	0.074	0.094	0.038	0.088	0.1485	0.0445	0.043	0.066	0.032	0.006	0.024	0.002	0.031	0.038	0.026		1453	0.003	0.008	0	0	0.002	0	0.004	0.0215	0
	1454	0.128	0.266	0.062	0.092	0.1315	0.0495	0.036	0.0505	0.0195		1454	0.074	0.094	0.039	0.086	0.149	0.0475	0.042	0.066	0.032	0.006	0.023	0	0.03	0.038	0.026		1454	0.003	0.008	0	0	0.002	0	0.006	0.0215	0
	1455	0.128	0.266	0.059	0.092	0.1335	0.0495	0.034	0.0505	0.018		1455	0.073	0.092	0.04	0.086	0.147	0.048	0.04	0.07	0.034	0.006	0.024	0	0.029	0.038	0.026		1455	0.003	0.009	0	0	0.002	0	0.006	0.0215	0
	1456	0.13	0.268	0.058	0.092	0.133	0.049	0.034	0.0485	0.0175		1456	0.074	0.091	0.04	0.086	0.145	0.0475	0.041	0.07	0.034	0.006	0.023	0	0.03	0.034	0.026		1456	0.003	0.009	0	0	0.002	0	0.006	0.0215	0
	1457	0.131	0.265	0.06	0.092	0.1315	0.0485	0.034	0.0495	0.0175		1457	0.076	0.095	0.042	0.082	0.1445	0.047	0.039	0.072	0.034	0.007	0.024	0	0.03	0.032	0.026		1457	0.003	0.009	0	0	0.002	0	0.006	0.0215	0
	1458	0.129	0.264	0.06	0.09	0.1305	0.047	0.034	0.051	0.0175		1458	0.077	0.094	0.04	0.088	0.145	0.0475	0.039	0.074	0.034	0.007	0.022	0	0.029	0.034	0.026		1458	0.003	0.008	0	0	0.002	0	0.006	0.0215	0.0005
	1459	0.128	0.263	0.059	0.092	0.1335	0.0455	0.034	0.051	0.0175		1459	0.078	0.092	0.039	0.086	0.141	0.0475	0.04	0.07	0.032	0.007	0.022	0	0.027	0.032	0.024		1459	0.003	0.008	0	0	0.002	0	0.006	0.021	0.0005
	1460	0.123	0.265	0.06	0.09	0.132	0.044	0.034	0.051	0.0175		1460	0.076	0.087	0.04	0.086	0.142	0.047	0.042	0.072	0.032	0.007	0.022	0	0.027	0.034	0.022		1460	0.003	0.008	0	0	0.004	0	0.006	0.021	0.0005
	1461	0.119	0.265	0.06	0.096	0.1315	0.043	0.034	0.0505	0.0175		1461	0.075	0.085	0.041	0.088	0.141	0.0465	0.042	0.072	0.034	0.007	0.022	0	0.026	0.034	0.022		1461	0.003	0.008	0	0	0.004	0	0.004	0.0215	0.002
	1462	0.119	0.267	0.061	0.096	0.1335	0.043	0.03	0.0505	0.0175		1462	0.075	0.084	0.042	0.09	0.138	0.0445	0.041	0.072	0.034	0.007	0.022	0	0.025	0.034	0.02		1462	0.003	0.008	0	0	0.004	0	0.006	0.0215	0.002
	1463	0.121	0.265	0.061	0.094	0.1295	0.044	0.032	0.05	0.019		1463	0.075	0.085	0.042	0.082	0.139	0.0435	0.041	0.07	0.034	0.007	0.021	0	0.025	0.032	0.02		1463	0.003	0.008	0	0	0.004	0	0.006	0.021	0.002
	1464	0.12	0.266	0.061	0.094	0.1275	0.044	0.03	0.0485	0.022		1464	0.075	0.084	0.042	0.084	0.133	0.0405	0.04	0.07	0.034	0.007	0.021	0	0.026	0.032	0.02		1464	0.003	0.008	0	0	0.004	0	0.006	0.0215	0.002
	1465	0.121	0.262	0.063	0.096	0.129	0.0435	0.028	0.047	0.022		1465	0.075	0.083	0.043	0.088	0.1315	0.04	0.04	0.068	0.034	0.008	0.021	0	0.026	0.032	0.02		1465	0.003	0.008	0	0	0.004	0	0.006	0.0215	0.002
	1466	0.123	0.264	0.066	0.094	0.1295	0.044	0.03	0.0465	0.022		1466	0.076	0.082	0.044	0.088	0.1295	0.0395	0.041	0.064	0.034	0.008	0.02	0	0.026	0.032	0.02		1466	0.003	0.008	0	0	0.004	0	0.006	0.0215	0.002
	1467	0.124	0.265	0.066	0.094	0.131	0.044	0.032	0.0465	0.022		1467	0.076	0.084	0.044	0.084	0.126	0.039	0.04	0.062	0.032	0.008	0.02	0	0.028	0.032	0.02		1467	0.003	0.008	0	0	0.004	0	0.006	0.0215	0.002
	1468	0.125	0.261	0.067	0.092	0.1295	0.0455	0.032	0.046	0.0185		1468	0.074	0.083	0.043	0.086	0.129	0.039	0.042	0.064	0.032	0.008	0.021	0	0.028	0.032	0.02		1468	0.003	0.008	0	0	0.004	0	0.006	0.02	0.002
	1469	0.125	0.259	0.068	0.09	0.1315	0.045	0.034	0.045	0.0205		1469	0.071	0.084	0.043	0.08	0.1295	0.0395	0.045	0.066	0.034	0.008	0.021	0	0.027	0.03	0.018		1469	0.003	0.008	0	0	0.004	0	0.006	0.0215	0.002
	1470	0.123	0.256	0.07	0.092	0.1325	0.0455	0.034	0.044	0.0225		1470	0.07	0.086	0.044	0.082	0.1295	0.038	0.044	0.064	0.034	0.008	0.021	0	0.027	0.03	0.018		1470	0.003	0.008	0	0	0.004	0	0.006	0.0235	0.002
	1471	0.123	0.252	0.069	0.094	0.134	0.045	0.034	0.044	0.0215		1471	0.069	0.086	0.043	0.08	0.127	0.0375	0.046	0.072	0.034	0.008	0.021	0.001	0.027	0.032	0.016		1471	0.003	0.008	0	0	0.004	0	0.006	0.024	0.002
	1472	0.126	0.25	0.067	0.092	0.136	0.044	0.034	0.0445	0.022		1472	0.067	0.085	0.043	0.086	0.1275	0.037	0.045	0.068	0.034	0.008	0.023	0.001	0.027	0.032	0.014		1472	0.004	0.008	0	0	0.004	0	0.006	0.024	0.002
	1473	0.128	0.249	0.065	0.09	0.138	0.044	0.034	0.043	0.023		1473	0.067	0.082	0.043	0.09	0.1275	0.0385	0.045	0.068	0.034	0.008	0.023	0	0.026	0.032	0.014		1473	0.004	0.008	0	0	0.004	0	0.006	0.024	0.002
	1474	0.129	0.246	0.068	0.09	0.1345	0.044	0.034	0.043	0.022		1474	0.067	0.08	0.042	0.092	0.128	0.0385	0.047	0.068	0.034	0.008	0.022	0	0.024	0.034	0.016		1474	0.004	0.007	0	0	0.004	0	0.006	0.023	0.002
	1475	0.132	0.245	0.068	0.086	0.1345	0.043	0.034	0.044	0.022		1475	0.068	0.082	0.042	0.088	0.1235	0.0385	0.049	0.07	0.034	0.007	0.023	0	0.025	0.032	0.016		1475	0.004	0.007	0	0	0.004	0	0.006	0.023	0.002
	1476	0.132	0.244	0.069	0.084	0.1345	0.045	0.034	0.0405	0.0205		1476	0.068	0.083	0.043	0.09	0.122	0.0385	0.047	0.07	0.034	0.007	0.022	0	0.026	0.03	0.014		1476	0.004	0.007	0	0	0.004	0	0.006	0.023	0.002
	1477	0.131	0.244	0.069	0.086	0.1345	0.0465	0.032	0.0425	0.021		1477	0.069	0.083	0.045	0.09	0.122	0.038	0.048	0.07	0.032	0.007	0.021	0	0.027	0.032	0.014		1477	0.004	0.008	0	0	0.004	0	0.004	0.022	0.002
	1478	0.134	0.245	0.068	0.084	0.1365	0.045	0.03	0.0425	0.0215		1478	0.072	0.087	0.044	0.09	0.1235	0.0385	0.05	0.07	0.03	0.007	0.02	0	0.027	0.034	0.014		1478	0.004	0.008	0	0	0.004	0	0.006	0.022	0.002
	1479	0.134	0.243	0.07	0.084	0.134	0.046	0.032	0.042	0.022		1479	0.07	0.086	0.046	0.092	0.1245	0.0385	0.051	0.068	0.03	0.008	0.02	0	0.028	0.036	0.012		1479	0.004	0.008	0	0	0.004	0	0.006	0.022	0.002
	1480	0.135	0.245	0.071	0.086	0.133	0.045	0.03	0.0405	0.026		1480	0.068	0.086	0.044	0.096	0.124	0.0385	0.051	0.07	0.032	0.008	0.022	0	0.031	0.036	0.012		1480	0.004	0.01	0	0	0.004	0	0.006	0.0215	0.002
	1481	0.137	0.244	0.071	0.088	0.1325	0.0465	0.032	0.042	0.026		1481	0.068	0.084	0.044	0.098	0.125	0.0365	0.054	0.072	0.032	0.008	0.022	0	0.031	0.036	0.012		1481	0.004	0.01	0	0	0.004	0	0.006	0.023	0.002
	1482	0.135	0.245	0.073	0.088	0.1345	0.0495	0.034	0.0445	0.0255		1482	0.068	0.081	0.045	0.1	0.126	0.0365	0.055	0.072	0.036	0.008	0.022	0	0.03	0.034	0.012		1482	0.004	0.009	0	0	0.004	0	0.006	0.024	0.002
	1483	0.134	0.245	0.074	0.092	0.1305	0.049	0.034	0.046	0.0255		1483	0.069	0.08	0.045	0.1	0.125	0.0325	0.055	0.072	0.038	0.008	0.022	0	0.03	0.034	0.014		1483	0.004	0.009	0	0	0.004	0	0.006	0.0235	0.002
	1484	0.134	0.245	0.073	0.094	0.129	0.0475	0.034	0.045	0.026		1484	0.07	0.082	0.045	0.1	0.128	0.033	0.053	0.072	0.038	0.008	0.022	0	0.03	0.034	0.014		1484	0.003	0.009	0	0	0.004	0	0.006	0.0235	0.002
	1485	0.134	0.25	0.075	0.092	0.128	0.0475	0.036	0.045	0.0255		1485	0.067	0.079	0.046	0.096	0.1275	0.031	0.055	0.074	0.04	0.008	0.021	0	0.03	0.034	0.014		1485	0.003	0.009	0	0	0.004	0	0.006	0.0235	0.002
	1486	0.133	0.248	0.075	0.094	0.1275	0.049	0.038	0.0465	0.025		1486	0.067	0.08	0.047	0.098	0.13	0.03	0.056	0.072	0.04	0.008	0.021	0	0.029	0.036	0.014		1486	0.003	0.009	0	0	0.004	0	0.006	0.0235	0.002
	1487	0.135	0.25	0.076	0.092	0.127	0.0475	0.032	0.0465	0.025		1487	0.066	0.081	0.048	0.094	0.1275	0.0285	0.055	0.074	0.04	0.008	0.021	0.001	0.03	0.036	0.016		1487	0.003	0.008	0	0	0.004	0	0.006	0.025	0.002
	1488	0.138	0.249	0.076	0.094	0.127	0.0455	0.032	0.0445	0.0255		1488	0.061	0.082	0.047	0.102	0.133	0.0285	0.057	0.076	0.04	0.008	0.02	0.001	0.029	0.036	0.016		1488	0.003	0.007	0	0	0.004	0	0.006	0.025	0.002
	1489	0.141	0.251	0.075	0.092	0.1255	0.0445	0.032	0.045	0.025		1489	0.061	0.079	0.046	0.102	0.132	0.03	0.056	0.076	0.04	0.008	0.02	0.002	0.028	0.036	0.016		1489	0.004	0.007	0	0	0.004	0	0.006	0.022	0.002
	1490	0.141	0.251	0.074	0.096	0.1265	0.046	0.032	0.044	0.024		1490	0.062	0.079	0.045	0.102	0.1305	0.0335	0.055	0.074	0.038	0.008	0.019	0.002	0.025	0.036	0.016		1490	0.004	0.006	0	0	0.004	0	0.006	0.0215	0.002
	1491	0.143	0.251	0.073	0.098	0.1265	0.043	0.032	0.044	0.021		1491	0.062	0.078	0.044	0.104	0.13	0.0335	0.055	0.076	0.038	0.007	0.021	0.002	0.025	0.036	0.016		1491	0.004	0.007	0	0	0.004	0	0.006	0.02	0.002
	1492	0.143	0.25	0.072	0.098	0.1255	0.041	0.032	0.044	0.0205		1492	0.062	0.077	0.045	0.102	0.1315	0.0355	0.055	0.076	0.038	0.006	0.02	0.002	0.025	0.036	0.016		1492	0.004	0.007	0	0	0.004	0	0.006	0.02	0.002
	1493	0.146	0.25	0.071	0.098	0.126	0.041	0.032	0.0445	0.0205		1493	0.061	0.077	0.045	0.106	0.131	0.0395	0.055	0.074	0.038	0.006	0.02	0.002	0.024	0.038	0.016		1493	0.004	0.007	0	0	0.004	0	0.006	0.023	0.002
	1494	0.148	0.25	0.071	0.096	0.127	0.042	0.034	0.043	0.0205		1494	0.062	0.076	0.045	0.104	0.132	0.0395	0.057	0.074	0.034	0.006	0.021	0.002	0.023	0.038	0.018		1494	0.003	0.008	0	0	0.004	0	0.006	0.0245	0.002
	1495	0.15	0.253	0.074	0.098	0.125	0.042	0.032	0.044	0.021		1495	0.062	0.075	0.045	0.104	0.1305	0.0425	0.054	0.076	0.036	0.006	0.019	0.002	0.023	0.038	0.018		1495	0.003	0.008	0	0	0.004	0	0.006	0.023	0.002
	1496	0.147	0.252	0.074	0.1	0.1265	0.042	0.032	0.044	0.021		1496	0.066	0.077	0.043	0.106	0.125	0.0425	0.056	0.076	0.036	0.006	0.02	0.002	0.025	0.038	0.018		1496	0.003	0.008	0	0	0.004	0	0.006	0.023	0.002
	1497	0.146	0.254	0.076	0.096	0.123	0.0425	0.034	0.047	0.021		1497	0.068	0.079	0.045	0.104	0.1235	0.0425	0.058	0.074	0.036	0.006	0.023	0.002	0.026	0.038	0.014		1497	0.003	0.006	0	0	0.004	0	0.004	0.023	0.002
	1498	0.143	0.257	0.072	0.094	0.124	0.045	0.034	0.0505	0.021		1498	0.067	0.079	0.044	0.1	0.126	0.0425	0.061	0.076	0.038	0.006	0.023	0.001	0.027	0.038	0.016		1498	0.003	0.007	0	0	0.004	0	0.004	0.023	0.002
	1499	0.146	0.256	0.071	0.096	0.1215	0.0445	0.034	0.0505	0.022		1499	0.067	0.077	0.043	0.1	0.126	0.042	0.061	0.076	0.038	0.006	0.023	0.001	0.031	0.04	0.016		1499	0.002	0.007	0	0	0.004	0	0.004	0.0215	0.002
	1500	0.146	0.258	0.072	0.098	0.123	0.045	0.034	0.049	0.0235		1500	0.065	0.075	0.043	0.098	0.1275	0.042	0.061	0.078	0.038	0.006	0.023	0	0.031	0.04	0.016		1500	0.002	0.007	0	0	0.004	0	0.004	0.022	0.002
	1501	0.144	0.254	0.074	0.098	0.127	0.045	0.032	0.049	0.022		1501	0.064	0.076	0.044	0.102	0.13	0.0405	0.061	0.078	0.038	0.006	0.023	0	0.03	0.042	0.016		1501	0.003	0.007	0	0	0.004	0	0.004	0.0215	0.002
	1502	0.147	0.259	0.075	0.094	0.1255	0.045	0.032	0.048	0.022		1502	0.064	0.079	0.044	0.102	0.1325	0.0405	0.061	0.078	0.036	0.006	0.023	0	0.03	0.04	0.016		1502	0.002	0.006	0	0	0.004	0	0.004	0.0215	0.002
	1503	0.148	0.262	0.073	0.096	0.126	0.0455	0.034	0.0465	0.022		1503	0.064	0.081	0.042	0.104	0.133	0.0375	0.062	0.078	0.036	0.006	0.023	0	0.03	0.04	0.018		1503	0.002	0.005	0	0	0.002	0	0.004	0.023	0.002
	1504	0.148	0.266	0.072	0.098	0.127	0.045	0.034	0.0485	0.022		1504	0.061	0.081	0.045	0.104	0.134	0.0405	0.062	0.078	0.036	0.007	0.024	0	0.029	0.04	0.018		1504	0.002	0.005	0	0	0.004	0	0.004	0.0245	0.002
	1505	0.148	0.266	0.073	0.094	0.1295	0.045	0.036	0.0465	0.0235		1505	0.059	0.08	0.042	0.106	0.1335	0.041	0.063	0.074	0.038	0.007	0.022	0	0.029	0.042	0.018		1505	0.002	0.004	0	0	0.004	0	0.004	0.023	0.002
	1506	0.15	0.269	0.074	0.092	0.129	0.045	0.038	0.046	0.0235		1506	0.059	0.082	0.041	0.11	0.1335	0.0425	0.062	0.072	0.038	0.007	0.023	0	0.03	0.04	0.018		1506	0.002	0.004	0	0	0.004	0	0.004	0.023	0.002
	1507	0.148	0.272	0.072	0.094	0.1295	0.048	0.038	0.0465	0.0235		1507	0.057	0.079	0.042	0.112	0.1345	0.044	0.062	0.072	0.038	0.006	0.023	0	0.03	0.04	0.018		1507	0.002	0.004	0	0	0.004	0	0.004	0.022	0.002
	1508	0.151	0.274	0.072	0.092	0.1265	0.047	0.038	0.0465	0.023		1508	0.057	0.083	0.042	0.106	0.135	0.043	0.063	0.074	0.038	0.006	0.021	0	0.031	0.04	0.018		1508	0.002	0.004	0	0	0.004	0	0.004	0.022	0.0005
	1509	0.149	0.272	0.074	0.09	0.132	0.0465	0.04	0.048	0.023		1509	0.058	0.085	0.042	0.104	0.1305	0.045	0.066	0.074	0.038	0.006	0.022	0	0.031	0.042	0.018		1509	0.002	0.004	0	0	0.004	0	0.004	0.023	0.0005
	1510	0.151	0.277	0.075	0.092	0.133	0.046	0.04	0.0485	0.023		1510	0.057	0.086	0.042	0.102	0.131	0.045	0.064	0.076	0.038	0.006	0.022	0	0.031	0.04	0.018		1510	0.002	0.004	0	0	0.002	0	0.004	0.023	0.0005
	1511	0.153	0.277	0.074	0.092	0.129	0.047	0.04	0.0485	0.023		1511	0.057	0.087	0.042	0.1	0.135	0.0445	0.063	0.08	0.038	0.006	0.022	0	0.031	0.04	0.018		1511	0.002	0.004	0	0	0.002	0	0.004	0.0205	0
	1512	0.154	0.274	0.071	0.092	0.129	0.0455	0.038	0.0485	0.023		1512	0.056	0.086	0.04	0.1	0.1365	0.0445	0.063	0.08	0.038	0.006	0.022	0	0.029	0.04	0.018		1512	0.002	0.004	0	0	0.002	0	0.002	0.022	0
	1513	0.152	0.277	0.07	0.088	0.1285	0.046	0.04	0.048	0.024		1513	0.057	0.09	0.04	0.1	0.1355	0.044	0.063	0.08	0.04	0.006	0.022	0	0.031	0.04	0.016		1513	0.002	0.004	0	0	0.002	0	0.002	0.0225	0
	1514	0.152	0.281	0.069	0.09	0.129	0.046	0.04	0.0465	0.0225		1514	0.056	0.094	0.041	0.098	0.1315	0.0445	0.064	0.078	0.04	0.006	0.023	0	0.031	0.04	0.016		1514	0.002	0.004	0	0	0.002	0	0.002	0.022	0
	1515	0.153	0.284	0.068	0.09	0.1305	0.0455	0.042	0.048	0.0225		1515	0.056	0.096	0.042	0.1	0.1345	0.0465	0.067	0.076	0.04	0.006	0.024	0.001	0.031	0.04	0.016		1515	0.002	0.004	0	0	0.002	0	0.002	0.022	0
	1516	0.147	0.29	0.069	0.088	0.1325	0.044	0.042	0.0485	0.0225		1516	0.056	0.096	0.044	0.1	0.137	0.0475	0.066	0.076	0.042	0.006	0.023	0.002	0.031	0.042	0.016		1516	0.002	0.005	0	0	0.002	0	0.002	0.022	0
	1517	0.147	0.287	0.066	0.084	0.133	0.044	0.044	0.0485	0.021		1517	0.056	0.095	0.045	0.1	0.1365	0.0495	0.062	0.08	0.042	0.006	0.023	0.002	0.033	0.038	0.016		1517	0.002	0.005	0	0	0.002	0	0.002	0.0215	0
	1518	0.147	0.282	0.065	0.084	0.1325	0.045	0.044	0.049	0.021		1518	0.055	0.096	0.042	0.1	0.138	0.049	0.06	0.074	0.038	0.006	0.023	0.002	0.036	0.04	0.016		1518	0.002	0.005	0	0	0.002	0	0.002	0.0215	0
	1519	0.142	0.29	0.066	0.084	0.133	0.0435	0.04	0.0485	0.0205		1519	0.056	0.098	0.042	0.102	0.138	0.0485	0.058	0.07	0.036	0.006	0.021	0.002	0.036	0.04	0.016		1519	0.002	0.005	0	0	0.002	0	0.002	0.022	0
	1520	0.142	0.298	0.065	0.084	0.1345	0.0445	0.04	0.048	0.022		1520	0.057	0.099	0.039	0.098	0.138	0.0485	0.057	0.074	0.034	0.006	0.021	0.002	0.036	0.042	0.016		1520	0.002	0.005	0	0	0.002	0	0.002	0.021	0
	1521	0.142	0.3	0.064	0.086	0.136	0.0445	0.04	0.05	0.022		1521	0.057	0.097	0.037	0.102	0.134	0.052	0.058	0.076	0.034	0.006	0.021	0.001	0.035	0.04	0.016		1521	0.002	0.005	0	0	0.002	0	0.002	0.0195	0
	1522	0.14	0.298	0.063	0.086	0.135	0.046	0.04	0.048	0.022		1522	0.058	0.098	0.037	0.104	0.131	0.0525	0.058	0.076	0.036	0.006	0.018	0.001	0.037	0.04	0.016		1522	0.002	0.005	0	0	0.002	0	0.002	0.0195	0
	1523	0.139	0.294	0.063	0.086	0.128	0.0465	0.04	0.0465	0.022		1523	0.059	0.098	0.037	0.104	0.1325	0.052	0.06	0.076	0.038	0.006	0.019	0.001	0.037	0.04	0.016		1523	0.002	0.005	0	0	0.002	0	0.002	0.0195	0
	1524	0.139	0.292	0.063	0.086	0.126	0.045	0.04	0.0485	0.0235		1524	0.059	0.101	0.038	0.104	0.132	0.0505	0.058	0.084	0.038	0.006	0.02	0.001	0.037	0.046	0.016		1524	0.002	0.005	0	0	0.002	0	0.002	0.0195	0
	1525	0.135	0.296	0.062	0.086	0.126	0.0445	0.04	0.05	0.0235		1525	0.056	0.103	0.038	0.106	0.133	0.0505	0.058	0.082	0.038	0.006	0.018	0.001	0.037	0.044	0.014		1525	0.002	0.005	0	0	0.002	0	0.002	0.018	0
	1526	0.133	0.293	0.063	0.084	0.123	0.0445	0.04	0.05	0.0235		1526	0.054	0.102	0.04	0.104	0.136	0.049	0.059	0.082	0.038	0.007	0.019	0.001	0.037	0.044	0.014		1526	0.002	0.005	0	0	0.002	0	0.002	0.0195	0
	1527	0.134	0.292	0.062	0.08	0.1235	0.049	0.04	0.0505	0.022		1527	0.053	0.1	0.041	0.104	0.134	0.052	0.059	0.08	0.038	0.007	0.02	0.001	0.037	0.044	0.014		1527	0.002	0.004	0	0	0.002	0	0.002	0.0195	0
	1528	0.133	0.298	0.062	0.08	0.1255	0.0495	0.038	0.0485	0.022		1528	0.05	0.099	0.041	0.104	0.134	0.0535	0.057	0.078	0.038	0.007	0.02	0.001	0.037	0.044	0.014		1528	0.001	0.004	0	0	0.002	0	0.002	0.019	0
	1529	0.132	0.299	0.063	0.08	0.1305	0.0515	0.036	0.049	0.022		1529	0.051	0.098	0.041	0.102	0.1365	0.0535	0.056	0.076	0.038	0.006	0.02	0	0.036	0.046	0.014		1529	0.001	0.004	0	0	0.002	0	0.002	0.019	0
	1530	0.131	0.302	0.065	0.078	0.131	0.051	0.036	0.049	0.0205		1530	0.051	0.098	0.042	0.098	0.137	0.0525	0.055	0.074	0.038	0.006	0.018	0	0.036	0.046	0.014		1530	0.001	0.002	0	0	0.002	0	0.002	0.019	0
	1531	0.13	0.304	0.064	0.08	0.128	0.0525	0.038	0.0505	0.0205		1531	0.052	0.097	0.041	0.098	0.1385	0.0525	0.055	0.078	0.038	0.006	0.021	0	0.035	0.048	0.016		1531	0.001	0.003	0	0	0.002	0	0.002	0.018	0
	1532	0.134	0.304	0.063	0.08	0.1285	0.054	0.04	0.05	0.0205		1532	0.052	0.097	0.042	0.102	0.1375	0.0545	0.053	0.08	0.034	0.006	0.021	0	0.035	0.048	0.016		1532	0.001	0.003	0	0	0.002	0	0.002	0.018	0
	1533	0.135	0.307	0.063	0.082	0.128	0.054	0.04	0.049	0.0205		1533	0.053	0.1	0.041	0.104	0.1365	0.053	0.052	0.08	0.036	0.006	0.02	0	0.036	0.044	0.016		1533	0.001	0.003	0	0	0.002	0	0.002	0.019	0
	1534	0.132	0.312	0.063	0.078	0.1255	0.054	0.038	0.054	0.0205		1534	0.053	0.101	0.041	0.1	0.1335	0.054	0.05	0.08	0.038	0.006	0.021	0	0.035	0.044	0.016		1534	0.001	0.003	0	0	0.002	0	0.002	0.019	0
	1535	0.133	0.309	0.061	0.08	0.1275	0.0525	0.038	0.054	0.022		1535	0.055	0.103	0.041	0.098	0.135	0.0525	0.052	0.082	0.036	0.006	0.022	0	0.036	0.044	0.016		1535	0.002	0.003	0	0	0.002	0	0.002	0.019	0
	1536	0.134	0.307	0.063	0.084	0.13	0.0525	0.038	0.051	0.0235		1536	0.055	0.106	0.041	0.098	0.132	0.0525	0.053	0.082	0.034	0.006	0.022	0	0.035	0.046	0.016		1536	0.002	0.003	0	0	0.002	0	0.002	0.019	0
	1537	0.132	0.308	0.062	0.084	0.1305	0.0525	0.038	0.051	0.025		1537	0.055	0.107	0.042	0.098	0.1315	0.0525	0.053	0.082	0.034	0.005	0.022	0	0.037	0.048	0.014		1537	0.002	0.003	0	0	0.002	0	0.002	0.019	0
	1538	0.131	0.309	0.06	0.086	0.1295	0.0525	0.036	0.049	0.0245		1538	0.056	0.107	0.042	0.09	0.133	0.0535	0.053	0.082	0.034	0.005	0.022	0	0.037	0.05	0.014		1538	0.002	0.003	0	0	0.002	0	0.002	0.016	0
	1539	0.13	0.308	0.062	0.09	0.1255	0.053	0.036	0.0525	0.026		1539	0.056	0.106	0.041	0.09	0.1355	0.0545	0.053	0.08	0.034	0.005	0.023	0	0.038	0.052	0.014		1539	0.002	0.003	0	0	0.002	0	0.002	0.0155	0
	1540	0.132	0.312	0.063	0.088	0.124	0.0515	0.034	0.056	0.026		1540	0.056	0.106	0.04	0.092	0.1375	0.057	0.052	0.076	0.036	0.006	0.024	0	0.038	0.052	0.014		1540	0.002	0.003	0	0	0.002	0	0.002	0.0165	0
	1541	0.133	0.31	0.063	0.092	0.125	0.051	0.032	0.056	0.0245		1541	0.058	0.103	0.04	0.088	0.1385	0.057	0.048	0.074	0.036	0.005	0.024	0	0.04	0.052	0.014		1541	0.002	0.003	0	0	0.002	0	0.002	0.0135	0
	1542	0.132	0.314	0.062	0.092	0.1245	0.049	0.032	0.056	0.0245		1542	0.056	0.105	0.039	0.086	0.141	0.055	0.047	0.072	0.038	0.005	0.025	0	0.04	0.052	0.014		1542	0.002	0.003	0	0	0.002	0	0.002	0.0135	0
	1543	0.13	0.313	0.063	0.09	0.1285	0.049	0.034	0.0565	0.0245		1543	0.056	0.108	0.036	0.088	0.1465	0.0525	0.047	0.07	0.04	0.005	0.025	0	0.04	0.052	0.014		1543	0.001	0.003	0	0	0.002	0	0.002	0.0135	0
	1544	0.129	0.313	0.065	0.092	0.1305	0.049	0.034	0.0545	0.0245		1544	0.055	0.109	0.038	0.09	0.1435	0.051	0.048	0.068	0.04	0.005	0.025	0	0.04	0.052	0.012		1544	0.001	0.003	0	0	0.002	0	0.002	0.0135	0
	1545	0.127	0.313	0.066	0.094	0.134	0.0495	0.032	0.053	0.0245		1545	0.056	0.108	0.04	0.094	0.1465	0.048	0.047	0.068	0.038	0.006	0.024	0	0.041	0.052	0.012		1545	0.001	0.003	0	0	0.002	0	0.002	0.0135	0
	1546	0.13	0.312	0.065	0.09	0.1325	0.0495	0.032	0.054	0.0245		1546	0.056	0.106	0.036	0.096	0.1435	0.0475	0.047	0.068	0.04	0.005	0.023	0	0.041	0.05	0.012		1546	0.001	0.003	0	0	0.002	0	0.002	0.012	0
	1547	0.128	0.312	0.064	0.094	0.132	0.0515	0.032	0.056	0.024		1547	0.054	0.103	0.036	0.096	0.146	0.0475	0.047	0.064	0.04	0.005	0.023	0	0.041	0.048	0.012		1547	0.001	0.004	0	0	0.002	0	0.002	0.012	0
	1548	0.128	0.31	0.067	0.1	0.1325	0.0545	0.03	0.054	0.0245		1548	0.058	0.102	0.038	0.096	0.1435	0.0505	0.044	0.062	0.04	0.005	0.024	0	0.041	0.048	0.012		1548	0.001	0.003	0	0	0.002	0	0.002	0.0135	0
	1549	0.126	0.313	0.068	0.1	0.1325	0.0545	0.032	0.0525	0.0255		1549	0.061	0.102	0.039	0.094	0.139	0.0525	0.044	0.064	0.038	0.005	0.023	0	0.039	0.046	0.012		1549	0.001	0.003	0	0	0.002	0	0.002	0.0135	0
	1550	0.129	0.308	0.066	0.098	0.134	0.0545	0.032	0.051	0.024		1550	0.06	0.106	0.041	0.096	0.139	0.051	0.044	0.066	0.038	0.005	0.024	0	0.038	0.046	0.012		1550	0.001	0.003	0	0	0.002	0	0.002	0.0135	0
	1551	0.131	0.308	0.066	0.1	0.133	0.056	0.034	0.0525	0.024		1551	0.063	0.106	0.04	0.096	0.137	0.0515	0.043	0.066	0.034	0.005	0.024	0.001	0.039	0.046	0.012		1551	0.001	0.003	0	0	0.002	0	0.002	0.0135	0
	1552	0.133	0.3	0.065	0.098	0.1315	0.0545	0.034	0.052	0.024		1552	0.063	0.102	0.04	0.094	0.1405	0.054	0.044	0.068	0.032	0.004	0.024	0.001	0.037	0.044	0.012		1552	0.001	0.003	0	0	0.002	0	0.002	0.015	0
	1553	0.132	0.3	0.065	0.1	0.1295	0.054	0.034	0.053	0.024		1553	0.061	0.101	0.04	0.09	0.1355	0.055	0.045	0.066	0.034	0.004	0.026	0.001	0.037	0.044	0.012		1553	0.001	0.002	0	0	0.002	0	0.002	0.015	0
	1554	0.129	0.299	0.067	0.1	0.1295	0.0545	0.032	0.052	0.024		1554	0.062	0.103	0.037	0.094	0.1335	0.0535	0.047	0.066	0.032	0.004	0.025	0.001	0.037	0.044	0.012		1554	0.001	0.002	0	0	0.002	0	0.002	0.014	0
	1555	0.13	0.299	0.065	0.1	0.131	0.053	0.034	0.052	0.024		1555	0.061	0.102	0.038	0.096	0.132	0.0535	0.047	0.068	0.034	0.004	0.025	0.001	0.035	0.044	0.012		1555	0.001	0.002	0	0	0.002	0	0.002	0.014	0
	1556	0.132	0.295	0.065	0.098	0.1315	0.055	0.034	0.0545	0.024		1556	0.061	0.1	0.039	0.094	0.1315	0.0535	0.046	0.068	0.032	0.004	0.023	0.001	0.035	0.046	0.012		1556	0.001	0.002	0	0	0.002	0	0	0.014	0
	1557	0.134	0.298	0.064	0.098	0.1335	0.054	0.032	0.053	0.0225		1557	0.059	0.1	0.038	0.096	0.1295	0.055	0.046	0.066	0.032	0.004	0.024	0.001	0.036	0.046	0.012		1557	0.001	0.002	0	0	0.002	0	0	0.013	0
	1558	0.131	0.298	0.062	0.098	0.131	0.056	0.032	0.054	0.0225		1558	0.058	0.096	0.038	0.1	0.1265	0.054	0.046	0.068	0.036	0.004	0.024	0.001	0.036	0.048	0.012		1558	0.001	0.002	0	0	0.002	0	0	0.0145	0
	1559	0.131	0.299	0.064	0.094	0.131	0.0545	0.034	0.0545	0.0225		1559	0.062	0.094	0.039	0.1	0.1305	0.054	0.045	0.066	0.036	0.004	0.024	0.001	0.035	0.048	0.01		1559	0.001	0.002	0	0	0.002	0	0	0.013	0
	1560	0.132	0.3	0.062	0.094	0.1355	0.0545	0.034	0.0545	0.0225		1560	0.063	0.091	0.037	0.1	0.1325	0.055	0.046	0.072	0.036	0.004	0.024	0	0.035	0.046	0.008		1560	0.001	0.002	0	0	0.002	0	0	0.013	0
	1561	0.132	0.302	0.062	0.098	0.138	0.0525	0.034	0.053	0.0225		1561	0.063	0.089	0.037	0.096	0.132	0.054	0.047	0.076	0.034	0.004	0.024	0	0.035	0.046	0.008		1561	0.001	0.002	0	0	0.002	0	0	0.013	0
	1562	0.129	0.3	0.062	0.1	0.136	0.052	0.034	0.053	0.0225		1562	0.061	0.091	0.038	0.092	0.133	0.0535	0.046	0.074	0.034	0.004	0.022	0	0.037	0.046	0.008		1562	0.001	0.002	0	0	0.002	0	0	0.012	0
	1563	0.129	0.299	0.063	0.1	0.1355	0.052	0.034	0.0525	0.023		1563	0.061	0.086	0.041	0.092	0.128	0.052	0.048	0.072	0.032	0.004	0.022	0.001	0.037	0.046	0.006		1563	0.001	0.002	0	0	0.002	0	0	0.012	0
	1564	0.127	0.296	0.061	0.102	0.1355	0.051	0.034	0.0505	0.0235		1564	0.062	0.083	0.042	0.092	0.1285	0.049	0.048	0.072	0.032	0.004	0.021	0.001	0.037	0.048	0.006		1564	0.001	0.002	0	0	0.002	0	0	0.012	0
	1565	0.131	0.301	0.061	0.102	0.1395	0.053	0.034	0.0525	0.022		1565	0.061	0.082	0.04	0.092	0.1265	0.0485	0.045	0.072	0.032	0.004	0.021	0.001	0.039	0.048	0.006		1565	0.001	0.002	0	0	0.002	0	0	0.012	0
	1566	0.131	0.297	0.061	0.102	0.1385	0.053	0.036	0.0525	0.0215		1566	0.063	0.084	0.04	0.092	0.131	0.045	0.046	0.072	0.032	0.004	0.02	0.001	0.038	0.05	0.006		1566	0.001	0.003	0	0	0.002	0	0	0.0135	0
	1567	0.133	0.294	0.062	0.1	0.1375	0.0505	0.038	0.053	0.022		1567	0.064	0.083	0.04	0.09	0.1325	0.0425	0.047	0.076	0.032	0.004	0.019	0	0.034	0.05	0.006		1567	0.001	0.003	0	0	0.002	0	0.002	0.0135	0
	1568	0.136	0.296	0.06	0.1	0.138	0.0505	0.04	0.0535	0.0235		1568	0.066	0.08	0.042	0.09	0.1285	0.0425	0.049	0.076	0.032	0.007	0.02	0	0.031	0.05	0.004		1568	0.001	0.003	0	0	0.002	0	0.002	0.0135	0
	1569	0.133	0.293	0.061	0.1	0.136	0.0505	0.038	0.055	0.0235		1569	0.066	0.077	0.044	0.09	0.127	0.0415	0.048	0.076	0.032	0.007	0.021	0	0.033	0.05	0.006		1569	0	0.003	0	0	0.002	0	0.002	0.0135	0
	1570	0.131	0.288	0.062	0.1	0.131	0.051	0.038	0.055	0.0235		1570	0.066	0.078	0.042	0.088	0.1305	0.0415	0.047	0.078	0.032	0.007	0.02	0	0.033	0.05	0.006		1570	0	0.004	0	0	0.002	0	0.002	0.013	0
	1571	0.128	0.284	0.063	0.1	0.129	0.0515	0.038	0.0535	0.0215		1571	0.068	0.08	0.042	0.094	0.135	0.043	0.049	0.078	0.036	0.007	0.02	0	0.033	0.05	0.006		1571	0	0.005	0	0	0.002	0	0.002	0.013	0
	1572	0.127	0.289	0.063	0.096	0.131	0.051	0.038	0.0565	0.0215		1572	0.069	0.082	0.043	0.092	0.134	0.0445	0.047	0.078	0.034	0.007	0.02	0	0.031	0.05	0.006		1572	0	0.005	0	0	0.002	0	0.002	0.013	0
	1573	0.126	0.293	0.062	0.094	0.1325	0.0505	0.034	0.0565	0.0215		1573	0.068	0.081	0.043	0.09	0.1305	0.0425	0.046	0.076	0.032	0.007	0.019	0	0.03	0.048	0.006		1573	0	0.006	0	0	0.002	0	0.002	0.013	0
	1574	0.123	0.291	0.059	0.094	0.1385	0.052	0.034	0.0555	0.0215		1574	0.065	0.084	0.042	0.09	0.134	0.044	0.046	0.078	0.034	0.007	0.018	0	0.025	0.048	0.006		1574	0	0.007	0	0	0.002	0	0.002	0.0135	0
	1575	0.123	0.294	0.062	0.096	0.1335	0.052	0.036	0.058	0.0215		1575	0.064	0.082	0.043	0.09	0.1365	0.043	0.046	0.07	0.032	0.007	0.018	0	0.026	0.048	0.006		1575	0	0.007	0	0	0.002	0	0.002	0.0135	0
	1576	0.124	0.294	0.063	0.092	0.1325	0.0515	0.036	0.058	0.022		1576	0.063	0.081	0.043	0.09	0.1335	0.044	0.045	0.07	0.036	0.008	0.019	0	0.027	0.046	0.008		1576	0	0.007	0	0	0.002	0	0.002	0.0125	0
	1577	0.123	0.298	0.063	0.088	0.132	0.053	0.036	0.056	0.023		1577	0.062	0.08	0.042	0.088	0.1315	0.04	0.045	0.068	0.038	0.009	0.019	0	0.027	0.044	0.008		1577	0	0.007	0	0	0.002	0	0.002	0.0145	0
	1578	0.125	0.295	0.063	0.094	0.1325	0.053	0.038	0.0535	0.0245		1578	0.063	0.08	0.041	0.088	0.126	0.0405	0.045	0.066	0.036	0.011	0.019	0	0.027	0.044	0.01		1578	0	0.007	0	0	0.002	0	0.002	0.013	0
	1579	0.125	0.296	0.062	0.092	0.136	0.053	0.038	0.053	0.026		1579	0.064	0.084	0.042	0.084	0.129	0.0425	0.046	0.072	0.036	0.011	0.019	0	0.026	0.044	0.01		1579	0	0.007	0	0	0.002	0	0.002	0.0115	0
	1580	0.127	0.295	0.063	0.094	0.137	0.052	0.038	0.054	0.0265		1580	0.062	0.081	0.04	0.08	0.129	0.0425	0.046	0.074	0.036	0.011	0.019	0	0.027	0.044	0.01		1580	0.001	0.008	0	0	0.004	0	0.002	0.0115	0
	1581	0.128	0.294	0.062	0.096	0.1385	0.0505	0.038	0.0515	0.0235		1581	0.061	0.081	0.04	0.078	0.1265	0.0425	0.047	0.074	0.036	0.01	0.019	0.001	0.025	0.044	0.014		1581	0.001	0.008	0	0	0.004	0	0.002	0.01	0
	1582	0.123	0.294	0.063	0.102	0.1365	0.0525	0.04	0.0515	0.023		1582	0.064	0.084	0.039	0.074	0.126	0.0405	0.047	0.074	0.036	0.01	0.02	0.002	0.024	0.042	0.014		1582	0.001	0.008	0	0	0.004	0	0.002	0.01	0
	1583	0.12	0.296	0.063	0.1	0.1355	0.0505	0.038	0.0545	0.023		1583	0.063	0.083	0.039	0.074	0.126	0.0405	0.047	0.072	0.036	0.01	0.02	0.002	0.026	0.04	0.014		1583	0.001	0.008	0	0	0.004	0	0.002	0.01	0
	1584	0.122	0.294	0.063	0.098	0.135	0.0505	0.038	0.0525	0.023		1584	0.063	0.084	0.037	0.074	0.1215	0.044	0.047	0.072	0.034	0.01	0.021	0.002	0.028	0.042	0.014		1584	0.001	0.008	0	0	0.004	0	0.002	0.01	0
	1585	0.122	0.297	0.062	0.098	0.135	0.0505	0.038	0.053	0.0235		1585	0.06	0.083	0.037	0.076	0.117	0.0455	0.045	0.072	0.034	0.01	0.022	0.002	0.029	0.04	0.014		1585	0.001	0.008	0	0	0.004	0	0.002	0.01	0
	1586	0.119	0.297	0.061	0.098	0.1305	0.048	0.038	0.053	0.024		1586	0.059	0.084	0.036	0.076	0.1135	0.0495	0.044	0.074	0.032	0.009	0.022	0.002	0.029	0.04	0.014		1586	0.001	0.008	0	0	0.004	0	0.002	0.01	0
	1587	0.119	0.298	0.063	0.098	0.1325	0.048	0.038	0.0525	0.024		1587	0.06	0.087	0.035	0.076	0.1155	0.056	0.044	0.072	0.032	0.008	0.022	0.001	0.03	0.042	0.016		1587	0.001	0.008	0	0	0.004	0	0.002	0.01	0
	1588	0.121	0.302	0.061	0.098	0.134	0.0465	0.038	0.0495	0.024		1588	0.06	0.085	0.035	0.076	0.1145	0.049	0.045	0.07	0.032	0.007	0.022	0.001	0.029	0.04	0.016		1588	0.001	0.008	0	0	0.004	0	0.002	0.0115	0
	1589	0.124	0.3	0.06	0.096	0.133	0.045	0.04	0.051	0.026		1589	0.061	0.086	0.034	0.078	0.1095	0.048	0.045	0.07	0.032	0.008	0.021	0.001	0.028	0.04	0.016		1589	0.001	0.008	0	0	0.002	0	0.002	0.013	0
	1590	0.122	0.298	0.062	0.096	0.1315	0.0465	0.04	0.0495	0.026		1590	0.061	0.086	0.036	0.078	0.11	0.0465	0.045	0.07	0.032	0.007	0.02	0.001	0.028	0.04	0.016		1590	0.001	0.008	0	0	0.002	0	0.002	0.013	0
	1591	0.124	0.299	0.063	0.094	0.1315	0.0445	0.04	0.049	0.026		1591	0.061	0.084	0.036	0.078	0.109	0.0505	0.047	0.07	0.034	0.006	0.021	0.001	0.028	0.038	0.016		1591	0.001	0.009	0	0	0.002	0	0.002	0.013	0
	1592	0.125	0.295	0.062	0.094	0.1305	0.044	0.04	0.0485	0.026		1592	0.058	0.085	0.034	0.078	0.112	0.053	0.045	0.068	0.036	0.006	0.02	0.001	0.03	0.038	0.016		1592	0.001	0.009	0	0	0.004	0	0.002	0.013	0
	1593	0.121	0.296	0.063	0.094	0.129	0.041	0.042	0.0485	0.026		1593	0.056	0.087	0.034	0.082	0.1095	0.049	0.046	0.068	0.036	0.006	0.019	0.001	0.029	0.04	0.014		1593	0.001	0.009	0	0	0.004	0	0.002	0.013	0
	1594	0.123	0.292	0.062	0.094	0.1265	0.038	0.042	0.0485	0.025		1594	0.057	0.088	0.034	0.08	0.1105	0.05	0.044	0.066	0.036	0.006	0.019	0.001	0.029	0.04	0.016		1594	0.001	0.009	0	0	0.004	0	0.002	0.013	0
	1595	0.124	0.292	0.064	0.092	0.125	0.039	0.038	0.0485	0.025		1595	0.057	0.088	0.034	0.078	0.112	0.0475	0.045	0.066	0.034	0.006	0.019	0.001	0.029	0.042	0.016		1595	0.001	0.009	0	0	0.004	0	0.002	0.013	0
	1596	0.125	0.294	0.061	0.094	0.1265	0.039	0.034	0.052	0.0245		1596	0.06	0.091	0.034	0.078	0.113	0.046	0.047	0.064	0.034	0.006	0.02	0.001	0.03	0.042	0.016		1596	0.001	0.009	0	0	0.004	0	0.002	0.013	0
	1597	0.127	0.296	0.061	0.096	0.125	0.0385	0.036	0.051	0.025		1597	0.06	0.094	0.034	0.08	0.1085	0.0475	0.048	0.068	0.036	0.006	0.02	0.001	0.03	0.042	0.016		1597	0.001	0.008	0	0	0.002	0	0.002	0.013	0
	1598	0.132	0.299	0.061	0.094	0.125	0.043	0.038	0.0525	0.026		1598	0.061	0.095	0.033	0.078	0.1115	0.048	0.049	0.066	0.036	0.007	0.02	0.001	0.031	0.04	0.016		1598	0.001	0.008	0	0	0.002	0	0.002	0.0115	0
	1599	0.132	0.299	0.061	0.092	0.1265	0.043	0.04	0.0515	0.0235		1599	0.058	0.097	0.032	0.076	0.111	0.0465	0.049	0.066	0.036	0.006	0.02	0.001	0.031	0.042	0.014		1599	0.001	0.008	0	0	0.002	0	0	0.0115	0
	1600	0.133	0.3	0.062	0.088	0.126	0.046	0.04	0.053	0.022		1600	0.059	0.103	0.032	0.078	0.11	0.045	0.049	0.068	0.038	0.006	0.02	0.001	0.032	0.042	0.014		1600	0.001	0.008	0	0	0.002	0	0	0.0115	0
	1601	0.134	0.301	0.062	0.086	0.1255	0.0465	0.04	0.0525	0.022		1601	0.057	0.102	0.029	0.078	0.1115	0.0465	0.049	0.068	0.036	0.006	0.02	0.001	0.031	0.04	0.014		1601	0.001	0.008	0	0	0.002	0	0	0.0115	0
	1602	0.133	0.305	0.063	0.086	0.1225	0.049	0.038	0.054	0.0225		1602	0.058	0.098	0.03	0.078	0.118	0.0475	0.048	0.066	0.04	0.006	0.02	0.001	0.031	0.04	0.014		1602	0.001	0.008	0	0	0.002	0	0	0.01	0
	1603	0.134	0.303	0.064	0.088	0.119	0.0495	0.038	0.0545	0.0225		1603	0.058	0.1	0.031	0.08	0.117	0.046	0.05	0.066	0.038	0.006	0.019	0.001	0.032	0.04	0.014		1603	0.001	0.008	0	0	0.002	0	0	0.01	0
	1604	0.133	0.299	0.064	0.088	0.1185	0.052	0.038	0.0515	0.0225		1604	0.057	0.098	0.031	0.084	0.119	0.0425	0.05	0.066	0.038	0.006	0.019	0.001	0.032	0.044	0.014		1604	0.001	0.008	0	0	0.002	0	0	0.0115	0
	1605	0.131	0.297	0.066	0.088	0.118	0.052	0.038	0.0535	0.0235		1605	0.058	0.1	0.031	0.082	0.122	0.042	0.05	0.062	0.036	0.006	0.019	0.001	0.032	0.044	0.014		1605	0.001	0.008	0	0	0.002	0	0	0.0125	0
	1606	0.126	0.297	0.065	0.086	0.118	0.052	0.038	0.0545	0.022		1606	0.056	0.104	0.031	0.08	0.1265	0.045	0.051	0.062	0.036	0.006	0.019	0.001	0.032	0.044	0.014		1606	0.001	0.01	0	0	0.002	0	0	0.014	0
	1607	0.123	0.298	0.065	0.09	0.113	0.0525	0.04	0.055	0.022		1607	0.058	0.107	0.031	0.084	0.132	0.0415	0.051	0.062	0.034	0.006	0.02	0.001	0.033	0.046	0.014		1607	0.001	0.01	0	0	0.002	0	0	0.0145	0
	1608	0.12	0.296	0.065	0.086	0.113	0.053	0.04	0.056	0.022		1608	0.057	0.106	0.032	0.084	0.1315	0.038	0.052	0.064	0.034	0.007	0.019	0.001	0.033	0.042	0.014		1608	0.001	0.012	0	0	0.002	0	0	0.015	0
	1609	0.119	0.294	0.065	0.088	0.1095	0.0515	0.04	0.056	0.0235		1609	0.056	0.103	0.032	0.088	0.1335	0.0385	0.053	0.064	0.038	0.007	0.02	0	0.034	0.042	0.014		1609	0.001	0.013	0	0	0.002	0	0.002	0.017	0
	1610	0.119	0.289	0.065	0.088	0.106	0.0515	0.038	0.055	0.0235		1610	0.056	0.102	0.033	0.086	0.134	0.041	0.054	0.066	0.044	0.007	0.02	0	0.033	0.042	0.014		1610	0.001	0.013	0	0	0.002	0	0.002	0.017	0
	1611	0.115	0.287	0.067	0.086	0.1055	0.05	0.038	0.0565	0.0235		1611	0.056	0.099	0.033	0.084	0.132	0.041	0.055	0.066	0.042	0.007	0.021	0	0.033	0.04	0.014		1611	0.001	0.013	0	0	0.002	0	0.002	0.017	0
	1612	0.114	0.291	0.066	0.084	0.106	0.0525	0.04	0.0545	0.023		1612	0.054	0.1	0.035	0.082	0.125	0.044	0.057	0.068	0.044	0.007	0.021	0	0.032	0.04	0.018		1612	0.001	0.014	0	0	0.002	0	0.002	0.0155	0
	1613	0.114	0.29	0.066	0.082	0.109	0.0515	0.04	0.0535	0.023		1613	0.054	0.1	0.035	0.086	0.1255	0.044	0.055	0.068	0.044	0.007	0.021	0	0.032	0.038	0.018		1613	0.002	0.014	0	0	0.002	0	0.002	0.0155	0
	1614	0.112	0.298	0.065	0.082	0.1065	0.048	0.038	0.0535	0.0245		1614	0.055	0.103	0.034	0.088	0.125	0.0425	0.054	0.068	0.046	0.008	0.021	0.001	0.032	0.038	0.018		1614	0.002	0.014	0	0	0.004	0	0.002	0.018	0
	1615	0.11	0.296	0.064	0.08	0.1055	0.0475	0.038	0.0585	0.0245		1615	0.055	0.105	0.034	0.088	0.1245	0.039	0.055	0.068	0.044	0.008	0.02	0	0.03	0.04	0.018		1615	0.002	0.014	0	0	0.002	0	0.002	0.018	0
	1616	0.113	0.298	0.062	0.082	0.1065	0.046	0.036	0.0555	0.025		1616	0.055	0.106	0.034	0.092	0.124	0.0395	0.055	0.068	0.044	0.008	0.021	0	0.028	0.042	0.018		1616	0.002	0.013	0	0	0.002	0	0.002	0.018	0
	1617	0.11	0.297	0.061	0.082	0.1065	0.046	0.038	0.0545	0.0235		1617	0.053	0.108	0.033	0.092	0.1255	0.041	0.054	0.068	0.046	0.008	0.021	0	0.029	0.04	0.02		1617	0.002	0.013	0	0	0.004	0	0.002	0.018	0
	1618	0.114	0.299	0.061	0.086	0.105	0.043	0.038	0.0545	0.022		1618	0.052	0.106	0.032	0.088	0.131	0.0405	0.054	0.07	0.048	0.007	0.02	0	0.028	0.04	0.02		1618	0.002	0.013	0	0	0.004	0	0	0.0195	0
	1619	0.113	0.301	0.059	0.086	0.109	0.0415	0.038	0.0535	0.022		1619	0.05	0.106	0.032	0.09	0.1345	0.0415	0.055	0.066	0.044	0.007	0.021	0	0.026	0.04	0.02		1619	0.002	0.013	0	0	0.002	0	0	0.02	0
	1620	0.115	0.301	0.057	0.086	0.1115	0.0415	0.038	0.055	0.0235		1620	0.052	0.104	0.031	0.086	0.1335	0.0415	0.055	0.068	0.038	0.008	0.021	0	0.027	0.038	0.018		1620	0.002	0.012	0	0	0.002	0	0.002	0.023	0
	1621	0.116	0.302	0.059	0.084	0.114	0.0415	0.038	0.0545	0.0235		1621	0.053	0.103	0.03	0.086	0.1285	0.041	0.054	0.066	0.036	0.01	0.021	0.001	0.028	0.036	0.018		1621	0.002	0.012	0	0	0.004	0	0.002	0.023	0
	1622	0.114	0.301	0.061	0.086	0.1135	0.0365	0.038	0.0555	0.025		1622	0.053	0.104	0.028	0.086	0.127	0.041	0.054	0.068	0.034	0.01	0.021	0.001	0.03	0.038	0.018		1622	0.002	0.012	0	0	0.004	0	0.002	0.0225	0
	1623	0.117	0.304	0.064	0.084	0.11	0.037	0.038	0.0545	0.0245		1623	0.053	0.105	0.027	0.084	0.1265	0.041	0.054	0.068	0.032	0.01	0.021	0.001	0.032	0.038	0.018		1623	0.002	0.011	0	0	0.004	0	0.002	0.0225	0
	1624	0.116	0.303	0.067	0.084	0.113	0.0375	0.038	0.058	0.0245		1624	0.054	0.107	0.027	0.084	0.1285	0.0445	0.054	0.066	0.034	0.008	0.021	0.001	0.032	0.038	0.018		1624	0.002	0.011	0	0	0.004	0	0.002	0.0195	0
	1625	0.118	0.301	0.065	0.082	0.113	0.0375	0.036	0.058	0.0245		1625	0.054	0.105	0.028	0.082	0.124	0.0465	0.055	0.068	0.038	0.008	0.022	0.001	0.031	0.038	0.018		1625	0.002	0.011	0	0	0.004	0	0	0.018	0
	1626	0.118	0.302	0.065	0.08	0.113	0.0375	0.036	0.057	0.0245		1626	0.056	0.103	0.027	0.086	0.126	0.0485	0.055	0.068	0.038	0.008	0.021	0.001	0.031	0.038	0.016		1626	0.002	0.01	0	0	0.004	0	0	0.0175	0
	1627	0.12	0.301	0.063	0.082	0.112	0.037	0.036	0.0565	0.0245		1627	0.055	0.102	0.027	0.09	0.132	0.05	0.055	0.07	0.042	0.008	0.019	0.001	0.032	0.038	0.016		1627	0.002	0.01	0	0	0.002	0	0	0.0175	0
	1628	0.121	0.302	0.062	0.082	0.113	0.038	0.032	0.053	0.0245		1628	0.056	0.1	0.029	0.086	0.134	0.052	0.054	0.072	0.042	0.006	0.019	0.001	0.033	0.04	0.014		1628	0.002	0.01	0	0	0.002	0	0	0.0175	0
	1629	0.123	0.305	0.062	0.084	0.1095	0.0385	0.032	0.0525	0.0245		1629	0.055	0.103	0.027	0.088	0.1375	0.054	0.051	0.072	0.042	0.005	0.019	0	0.033	0.04	0.014		1629	0.002	0.01	0	0	0.002	0	0	0.018	0
	1630	0.121	0.306	0.061	0.086	0.1115	0.041	0.032	0.0525	0.023		1630	0.055	0.1	0.027	0.092	0.133	0.054	0.052	0.074	0.042	0.005	0.02	0	0.033	0.038	0.014		1630	0.001	0.009	0	0	0.002	0	0	0.0195	0
	1631	0.123	0.309	0.061	0.086	0.1135	0.04	0.034	0.0545	0.0215		1631	0.056	0.099	0.028	0.092	0.131	0.051	0.051	0.072	0.044	0.004	0.02	0	0.033	0.04	0.012		1631	0.001	0.009	0	0	0.002	0	0	0.0195	0
	1632	0.127	0.307	0.061	0.084	0.1135	0.0405	0.036	0.054	0.0215		1632	0.055	0.094	0.028	0.088	0.1315	0.0515	0.051	0.074	0.044	0.004	0.02	0	0.034	0.04	0.012		1632	0.001	0.009	0	0	0.002	0	0.002	0.0195	0
	1633	0.128	0.307	0.06	0.088	0.116	0.0395	0.036	0.0555	0.021		1633	0.055	0.092	0.029	0.086	0.1305	0.052	0.052	0.072	0.044	0.004	0.02	0	0.033	0.038	0.014		1633	0.001	0.008	0	0	0.002	0	0.002	0.0195	0
	1634	0.128	0.307	0.063	0.086	0.1155	0.0365	0.038	0.0555	0.021		1634	0.055	0.089	0.028	0.08	0.13	0.0505	0.053	0.072	0.046	0.004	0.019	0	0.032	0.04	0.014		1634	0.001	0.008	0	0	0.002	0	0.002	0.0195	0
	1635	0.128	0.308	0.065	0.088	0.1155	0.036	0.038	0.058	0.021		1635	0.056	0.091	0.028	0.078	0.1345	0.05	0.054	0.07	0.044	0.006	0.02	0	0.032	0.04	0.016		1635	0.001	0.006	0	0	0.002	0	0.002	0.021	0
	1636	0.127	0.306	0.065	0.09	0.1185	0.038	0.036	0.061	0.0195		1636	0.057	0.092	0.029	0.078	0.136	0.0495	0.053	0.068	0.042	0.006	0.02	0	0.031	0.04	0.016		1636	0.001	0.007	0	0	0.002	0	0.002	0.021	0
	1637	0.127	0.305	0.065	0.088	0.117	0.0405	0.036	0.061	0.0195		1637	0.058	0.089	0.03	0.076	0.138	0.052	0.052	0.066	0.044	0.006	0.019	0	0.03	0.04	0.016		1637	0.001	0.007	0	0	0.002	0	0.002	0.021	0
	1638	0.125	0.301	0.064	0.086	0.116	0.0425	0.038	0.0605	0.021		1638	0.057	0.089	0.031	0.078	0.1375	0.0505	0.053	0.064	0.044	0.006	0.019	0	0.03	0.04	0.016		1638	0.001	0.007	0	0	0.002	0	0.002	0.021	0
	1639	0.123	0.3	0.064	0.086	0.1175	0.044	0.038	0.0605	0.023		1639	0.057	0.09	0.032	0.078	0.14	0.052	0.054	0.064	0.046	0.006	0.02	0	0.03	0.038	0.016		1639	0.001	0.008	0	0	0.002	0	0.002	0.021	0
	1640	0.12	0.299	0.064	0.088	0.1205	0.0445	0.038	0.061	0.024		1640	0.056	0.092	0.03	0.082	0.1425	0.0505	0.054	0.066	0.046	0.006	0.02	0	0.03	0.038	0.016		1640	0.001	0.009	0	0	0.002	0	0.002	0.0215	0
	1641	0.12	0.295	0.061	0.088	0.122	0.046	0.038	0.06	0.0235		1641	0.057	0.093	0.031	0.08	0.14	0.0505	0.054	0.066	0.048	0.006	0.021	0	0.031	0.038	0.016		1641	0.001	0.009	0	0	0.002	0	0.002	0.0215	0
	1642	0.12	0.295	0.062	0.086	0.1225	0.046	0.046	0.06	0.0235		1642	0.057	0.095	0.031	0.08	0.143	0.0485	0.055	0.07	0.048	0.006	0.021	0	0.029	0.038	0.018		1642	0.001	0.009	0	0	0.002	0	0.002	0.0215	0
	1643	0.12	0.291	0.061	0.088	0.124	0.043	0.044	0.06	0.0235		1643	0.056	0.096	0.032	0.082	0.142	0.047	0.055	0.07	0.048	0.006	0.022	0	0.028	0.04	0.016		1643	0.001	0.009	0	0	0.002	0	0.002	0.022	0
	1644	0.118	0.291	0.064	0.09	0.122	0.0435	0.044	0.0635	0.023		1644	0.056	0.095	0.031	0.082	0.139	0.0445	0.055	0.07	0.046	0.006	0.022	0	0.028	0.044	0.016		1644	0.001	0.009	0	0	0.002	0	0.002	0.0215	0
	1645	0.119	0.29	0.065	0.092	0.1215	0.0435	0.048	0.0665	0.022		1645	0.056	0.096	0.031	0.08	0.1315	0.043	0.055	0.07	0.044	0.006	0.023	0	0.028	0.044	0.016		1645	0.001	0.009	0	0	0.002	0	0.002	0.0215	0
	1646	0.119	0.293	0.065	0.096	0.122	0.044	0.046	0.067	0.022		1646	0.057	0.096	0.031	0.082	0.1295	0.044	0.055	0.074	0.044	0.006	0.023	0.001	0.029	0.042	0.018		1646	0.001	0.009	0	0	0.002	0	0.002	0.0215	0
	1647	0.117	0.294	0.065	0.1	0.1225	0.0455	0.048	0.064	0.022		1647	0.058	0.096	0.032	0.082	0.129	0.044	0.056	0.074	0.044	0.006	0.024	0	0.03	0.044	0.018		1647	0.001	0.009	0	0	0.002	0	0.002	0.0215	0
	1648	0.112	0.296	0.064	0.1	0.1235	0.0455	0.05	0.0605	0.0215		1648	0.06	0.096	0.031	0.078	0.124	0.042	0.058	0.072	0.044	0.006	0.025	0.001	0.031	0.044	0.018		1648	0.001	0.009	0	0	0.002	0	0.002	0.0215	0
	1649	0.114	0.293	0.064	0.1	0.124	0.044	0.05	0.059	0.0195		1649	0.059	0.095	0.031	0.08	0.1255	0.0415	0.06	0.076	0.048	0.006	0.025	0.001	0.033	0.042	0.018		1649	0.001	0.009	0	0	0.002	0	0.002	0.0215	0
	1650	0.113	0.295	0.065	0.1	0.128	0.0435	0.05	0.0585	0.0195		1650	0.056	0.09	0.031	0.078	0.13	0.041	0.059	0.072	0.05	0.006	0.026	0.002	0.033	0.04	0.018		1650	0.001	0.009	0	0	0.002	0	0.002	0.0215	0
	1651	0.115	0.29	0.065	0.1	0.127	0.045	0.044	0.058	0.019		1651	0.055	0.086	0.032	0.082	0.1325	0.0405	0.061	0.07	0.048	0.006	0.025	0.002	0.032	0.04	0.018		1651	0.001	0.009	0	0	0.002	0	0.002	0.0215	0
	1652	0.119	0.296	0.065	0.098	0.125	0.045	0.042	0.0585	0.0195		1652	0.056	0.084	0.035	0.082	0.128	0.043	0.061	0.072	0.046	0.006	0.023	0.002	0.031	0.04	0.018		1652	0.001	0.009	0	0	0.002	0	0.002	0.0215	0
	1653	0.12	0.297	0.066	0.102	0.1205	0.0475	0.044	0.06	0.0195		1653	0.054	0.086	0.037	0.08	0.128	0.043	0.062	0.07	0.05	0.006	0.021	0.002	0.032	0.04	0.018		1653	0.001	0.009	0	0	0.002	0	0.002	0.023	0
	1654	0.122	0.297	0.067	0.1	0.1195	0.049	0.042	0.06	0.0215		1654	0.053	0.085	0.036	0.074	0.129	0.0425	0.062	0.074	0.05	0.006	0.021	0.002	0.032	0.042	0.018		1654	0.001	0.009	0	0	0.002	0	0.002	0.023	0
	1655	0.121	0.298	0.067	0.098	0.118	0.052	0.042	0.06	0.0215		1655	0.053	0.086	0.037	0.078	0.1275	0.042	0.062	0.072	0.05	0.006	0.021	0.002	0.032	0.042	0.02		1655	0.002	0.01	0	0	0.002	0	0.002	0.023	0
	1656	0.123	0.298	0.069	0.094	0.121	0.0545	0.04	0.0585	0.0215		1656	0.053	0.082	0.037	0.08	0.1295	0.041	0.061	0.074	0.048	0.006	0.022	0.002	0.032	0.04	0.016		1656	0.001	0.009	0	0	0.002	0	0.002	0.023	0
	1657	0.124	0.3	0.072	0.094	0.1235	0.0545	0.042	0.0605	0.023		1657	0.052	0.083	0.036	0.078	0.1285	0.0425	0.062	0.072	0.048	0.006	0.022	0.002	0.031	0.038	0.018		1657	0.001	0.009	0	0	0.002	0	0.002	0.023	0
	1658	0.121	0.3	0.074	0.088	0.1205	0.054	0.04	0.062	0.022		1658	0.052	0.086	0.036	0.08	0.1275	0.0395	0.062	0.07	0.048	0.006	0.022	0.002	0.031	0.038	0.018		1658	0.001	0.008	0	0	0.002	0	0.002	0.0215	0
	1659	0.122	0.301	0.076	0.088	0.1155	0.0555	0.042	0.0625	0.0215		1659	0.052	0.086	0.035	0.076	0.126	0.0405	0.061	0.07	0.046	0.006	0.022	0.002	0.031	0.038	0.018		1659	0.001	0.007	0	0	0.002	0	0.002	0.02	0
	1660	0.125	0.303	0.075	0.09	0.115	0.052	0.042	0.0645	0.0235		1660	0.051	0.086	0.034	0.076	0.1275	0.0435	0.059	0.066	0.044	0.005	0.022	0.002	0.031	0.04	0.018		1660	0.001	0.007	0	0	0.002	0	0.002	0.02	0
	1661	0.125	0.306	0.075	0.09	0.113	0.053	0.042	0.062	0.025		1661	0.05	0.086	0.035	0.074	0.126	0.0435	0.058	0.066	0.044	0.006	0.022	0.002	0.032	0.04	0.016		1661	0.001	0.008	0	0	0.002	0	0.002	0.02	0
	1662	0.127	0.309	0.074	0.092	0.113	0.052	0.04	0.062	0.0255		1662	0.05	0.087	0.035	0.076	0.128	0.043	0.058	0.066	0.044	0.005	0.022	0.002	0.03	0.042	0.016		1662	0	0.008	0	0	0.002	0	0.002	0.02	0
	1663	0.129	0.306	0.072	0.092	0.12	0.0525	0.042	0.0605	0.026		1663	0.049	0.085	0.034	0.078	0.128	0.043	0.059	0.066	0.044	0.005	0.022	0.002	0.029	0.044	0.016		1663	0	0.008	0	0	0.002	0	0.002	0.0215	0
	1664	0.129	0.303	0.074	0.096	0.12	0.0525	0.044	0.0605	0.0255		1664	0.05	0.087	0.033	0.078	0.131	0.0435	0.058	0.066	0.044	0.004	0.021	0.002	0.029	0.044	0.014		1664	0	0.008	0	0	0.002	0	0.002	0.019	0
	1665	0.131	0.306	0.074	0.096	0.121	0.0525	0.04	0.06	0.026		1665	0.049	0.09	0.032	0.078	0.128	0.0435	0.058	0.068	0.046	0.004	0.021	0.002	0.029	0.042	0.014		1665	0	0.008	0	0	0.002	0	0.002	0.0195	0
	1666	0.127	0.303	0.075	0.098	0.1285	0.053	0.04	0.058	0.026		1666	0.05	0.087	0.032	0.078	0.1225	0.042	0.058	0.072	0.046	0.004	0.022	0.002	0.029	0.04	0.014		1666	0	0.008	0	0	0.002	0	0.002	0.0195	0
	1667	0.127	0.308	0.078	0.098	0.126	0.0535	0.042	0.059	0.026		1667	0.051	0.089	0.032	0.076	0.1225	0.0415	0.056	0.072	0.046	0.004	0.023	0.003	0.029	0.04	0.014		1667	0	0.008	0	0	0.002	0	0.002	0.0175	0
	1668	0.128	0.308	0.079	0.098	0.128	0.0535	0.042	0.057	0.026		1668	0.05	0.088	0.033	0.076	0.123	0.0415	0.056	0.07	0.046	0.004	0.024	0.002	0.03	0.04	0.016		1668	0	0.008	0	0	0.002	0	0.002	0.018	0
	1669	0.127	0.307	0.074	0.096	0.1275	0.053	0.042	0.058	0.026		1669	0.051	0.088	0.033	0.076	0.1215	0.041	0.058	0.07	0.046	0.004	0.023	0.002	0.03	0.04	0.016		1669	0	0.01	0	0	0.002	0	0.002	0.018	0
	1670	0.127	0.305	0.074	0.096	0.1275	0.055	0.042	0.056	0.0255		1670	0.051	0.091	0.033	0.074	0.122	0.044	0.058	0.068	0.046	0.004	0.023	0.002	0.03	0.042	0.016		1670	0	0.009	0	0	0.002	0	0.002	0.0175	0
	1671	0.125	0.302	0.072	0.094	0.1275	0.0565	0.04	0.0545	0.022		1671	0.05	0.092	0.034	0.074	0.1215	0.045	0.057	0.068	0.046	0.004	0.023	0.002	0.03	0.04	0.016		1671	0	0.007	0	0	0.002	0	0.002	0.0175	0
	1672	0.128	0.301	0.069	0.092	0.126	0.0565	0.04	0.0525	0.0235		1672	0.051	0.092	0.034	0.076	0.123	0.043	0.057	0.068	0.046	0.004	0.023	0.002	0.031	0.04	0.016		1672	0	0.007	0	0	0.002	0	0.002	0.016	0
	1673	0.124	0.307	0.071	0.092	0.1265	0.058	0.042	0.0505	0.023		1673	0.051	0.094	0.033	0.074	0.1285	0.0445	0.06	0.072	0.048	0.004	0.023	0.002	0.031	0.04	0.016		1673	0	0.006	0	0	0.002	0	0.002	0.016	0
	1674	0.13	0.309	0.071	0.092	0.128	0.0565	0.04	0.051	0.0215		1674	0.05	0.092	0.033	0.076	0.1285	0.044	0.057	0.068	0.05	0.004	0.026	0.002	0.031	0.036	0.016		1674	0	0.006	0	0	0.002	0	0.002	0.0175	0
	1675	0.127	0.309	0.07	0.092	0.1245	0.0565	0.04	0.0525	0.025		1675	0.051	0.093	0.031	0.076	0.13	0.0425	0.056	0.07	0.05	0.004	0.025	0.002	0.031	0.036	0.016		1675	0	0.006	0	0	0.002	0	0.002	0.0175	0
	1676	0.129	0.306	0.07	0.092	0.125	0.0585	0.044	0.0515	0.025		1676	0.05	0.096	0.031	0.074	0.1295	0.043	0.056	0.07	0.05	0.006	0.024	0.002	0.031	0.036	0.016		1676	0	0.006	0	0	0.002	0	0.002	0.0195	0
	1677	0.129	0.303	0.07	0.092	0.127	0.0585	0.044	0.051	0.025		1677	0.052	0.095	0.034	0.074	0.133	0.0425	0.056	0.068	0.052	0.006	0.024	0.002	0.029	0.04	0.014		1677	0	0.006	0	0	0.002	0	0.002	0.0195	0
	1678	0.129	0.302	0.072	0.092	0.1215	0.0565	0.044	0.0525	0.025		1678	0.049	0.096	0.035	0.074	0.1295	0.044	0.056	0.07	0.052	0.006	0.024	0.002	0.029	0.04	0.014		1678	0	0.007	0	0	0.004	0	0.002	0.0195	0
	1679	0.13	0.3	0.072	0.088	0.1235	0.0545	0.044	0.054	0.0265		1679	0.051	0.093	0.035	0.074	0.127	0.044	0.055	0.07	0.05	0.006	0.024	0.003	0.03	0.038	0.014		1679	0	0.007	0	0	0.004	0	0.002	0.018	0
	1680	0.129	0.299	0.073	0.09	0.127	0.0545	0.046	0.0545	0.0295		1680	0.051	0.095	0.035	0.076	0.1255	0.043	0.055	0.072	0.05	0.006	0.024	0.002	0.03	0.038	0.012		1680	0	0.007	0	0	0.004	0	0.002	0.017	0
	1681	0.13	0.303	0.071	0.088	0.128	0.053	0.044	0.053	0.0305		1681	0.051	0.09	0.033	0.076	0.1275	0.0415	0.055	0.066	0.048	0.006	0.025	0.002	0.031	0.042	0.012		1681	0	0.007	0	0	0.004	0	0.004	0.017	0
	1682	0.132	0.302	0.074	0.09	0.129	0.053	0.044	0.0525	0.0305		1682	0.051	0.088	0.035	0.076	0.129	0.0415	0.054	0.07	0.048	0.006	0.024	0.002	0.031	0.04	0.012		1682	0	0.007	0	0	0.004	0	0.006	0.0195	0
	1683	0.131	0.302	0.073	0.092	0.131	0.053	0.042	0.052	0.0305		1683	0.052	0.089	0.035	0.074	0.125	0.0415	0.054	0.07	0.05	0.006	0.026	0.002	0.03	0.04	0.012		1683	0	0.007	0	0	0.004	0	0.006	0.0195	0
	1684	0.128	0.304	0.074	0.09	0.125	0.055	0.046	0.0505	0.03		1684	0.053	0.087	0.036	0.076	0.1285	0.04	0.053	0.068	0.05	0.006	0.026	0.003	0.031	0.04	0.012		1684	0	0.006	0	0	0.004	0	0.006	0.019	0
	1685	0.128	0.3	0.075	0.088	0.128	0.055	0.042	0.05	0.0295		1685	0.056	0.086	0.037	0.076	0.128	0.038	0.053	0.068	0.05	0.006	0.029	0.002	0.029	0.04	0.012		1685	0	0.005	0	0	0.004	0	0.004	0.0195	0
	1686	0.131	0.303	0.075	0.086	0.1305	0.0565	0.042	0.0485	0.0295		1686	0.057	0.085	0.037	0.076	0.1245	0.0385	0.054	0.068	0.05	0.006	0.029	0.001	0.029	0.04	0.012		1686	0	0.005	0	0	0.004	0	0.004	0.0195	0
	1687	0.13	0.296	0.076	0.09	0.1295	0.0565	0.046	0.05	0.0295		1687	0.056	0.084	0.037	0.078	0.1225	0.037	0.053	0.068	0.048	0.006	0.029	0.001	0.029	0.038	0.01		1687	0	0.006	0	0	0.004	0	0.004	0.018	0
	1688	0.128	0.296	0.076	0.09	0.126	0.058	0.046	0.0485	0.0275		1688	0.056	0.084	0.039	0.082	0.1245	0.037	0.052	0.068	0.046	0.006	0.029	0.002	0.029	0.04	0.01		1688	0	0.007	0	0	0.004	0	0.004	0.019	0
	1689	0.13	0.293	0.077	0.09	0.1215	0.0565	0.042	0.0485	0.027		1689	0.057	0.085	0.039	0.082	0.124	0.038	0.051	0.068	0.044	0.006	0.028	0.002	0.032	0.04	0.01		1689	0	0.007	0	0	0.004	0	0.004	0.019	0
	1690	0.133	0.294	0.074	0.09	0.1245	0.0545	0.04	0.05	0.024		1690	0.055	0.084	0.038	0.082	0.1235	0.0395	0.052	0.066	0.044	0.006	0.027	0.002	0.033	0.044	0.01		1690	0	0.007	0	0	0.004	0	0.004	0.019	0
	1691	0.135	0.294	0.075	0.09	0.129	0.0545	0.04	0.0505	0.0195		1691	0.054	0.084	0.037	0.08	0.1215	0.0405	0.052	0.066	0.044	0.006	0.026	0.002	0.033	0.04	0.01		1691	0	0.007	0	0	0.004	0	0.004	0.019	0
	1692	0.135	0.294	0.076	0.088	0.133	0.055	0.04	0.0525	0.017		1692	0.053	0.079	0.037	0.08	0.122	0.041	0.052	0.066	0.044	0.006	0.027	0.002	0.034	0.04	0.008		1692	0	0.007	0	0	0.004	0	0.004	0.019	0
	1693	0.136	0.292	0.075	0.088	0.132	0.054	0.04	0.051	0.017		1693	0.052	0.081	0.037	0.08	0.1215	0.0415	0.05	0.066	0.046	0.006	0.028	0.002	0.035	0.042	0.008		1693	0	0.007	0	0	0.004	0	0.004	0.019	0
	1694	0.14	0.293	0.075	0.088	0.133	0.051	0.038	0.0495	0.017		1694	0.051	0.081	0.037	0.078	0.1225	0.042	0.052	0.068	0.046	0.006	0.028	0.002	0.035	0.048	0.008		1694	0	0.006	0	0	0.004	0	0.004	0.0195	0
	1695	0.14	0.296	0.074	0.086	0.133	0.048	0.036	0.048	0.0175		1695	0.048	0.08	0.038	0.074	0.1235	0.044	0.053	0.068	0.046	0.006	0.027	0.002	0.033	0.048	0.008		1695	0	0.006	0	0	0.004	0	0.004	0.0195	0
	1696	0.143	0.295	0.075	0.086	0.1325	0.0465	0.036	0.05	0.0175		1696	0.046	0.078	0.037	0.076	0.113	0.042	0.054	0.068	0.044	0.006	0.027	0.002	0.034	0.046	0.006		1696	0	0.006	0	0	0.004	0	0.004	0.0195	0
	1697	0.142	0.294	0.077	0.082	0.1395	0.0465	0.036	0.0515	0.0175		1697	0.049	0.076	0.037	0.076	0.1115	0.0455	0.053	0.068	0.044	0.006	0.027	0.002	0.034	0.046	0.006		1697	0	0.006	0	0	0.004	0	0.006	0.0195	0
	1698	0.142	0.292	0.076	0.084	0.1425	0.048	0.038	0.053	0.018		1698	0.049	0.077	0.039	0.08	0.1145	0.047	0.052	0.068	0.042	0.006	0.027	0.002	0.034	0.044	0.006		1698	0	0.006	0	0	0.004	0	0.006	0.019	0
	1699	0.141	0.294	0.077	0.084	0.1465	0.0485	0.038	0.053	0.0195		1699	0.049	0.077	0.039	0.082	0.114	0.047	0.053	0.068	0.04	0.006	0.028	0.002	0.032	0.042	0.006		1699	0	0.006	0	0	0.004	0	0.006	0.0175	0
	1700	0.139	0.294	0.078	0.084	0.141	0.053	0.038	0.0565	0.021		1700	0.049	0.072	0.04	0.082	0.114	0.042	0.053	0.072	0.042	0.006	0.026	0.002	0.034	0.04	0.006		1700	0	0.006	0	0	0.004	0	0.006	0.0175	0
	1701	0.142	0.29	0.077	0.084	0.139	0.0525	0.04	0.056	0.0225		1701	0.051	0.075	0.04	0.086	0.1095	0.042	0.053	0.07	0.042	0.006	0.027	0.002	0.034	0.04	0.006		1701	0	0.006	0	0	0.004	0	0.004	0.018	0
	1702	0.142	0.291	0.079	0.08	0.14	0.051	0.04	0.0545	0.0225		1702	0.053	0.077	0.039	0.086	0.108	0.0405	0.052	0.068	0.042	0.006	0.026	0.002	0.035	0.04	0.006		1702	0	0.006	0	0	0.004	0	0.004	0.018	0
	1703	0.144	0.29	0.079	0.08	0.139	0.051	0.038	0.054	0.0255		1703	0.054	0.073	0.038	0.086	0.1115	0.0405	0.052	0.07	0.04	0.007	0.025	0.002	0.035	0.04	0.006		1703	0	0.007	0	0	0.004	0	0.006	0.018	0
	1704	0.146	0.289	0.078	0.084	0.1415	0.051	0.038	0.055	0.024		1704	0.055	0.074	0.038	0.086	0.112	0.0405	0.049	0.07	0.04	0.006	0.023	0.002	0.035	0.04	0.006		1704	0	0.007	0	0	0.004	0	0.006	0.0195	0
	1705	0.15	0.288	0.081	0.084	0.14	0.051	0.038	0.054	0.024		1705	0.054	0.074	0.038	0.088	0.114	0.0395	0.05	0.068	0.044	0.007	0.023	0.002	0.035	0.04	0.008		1705	0	0.006	0	0	0.004	0	0.006	0.0195	0
	1706	0.15	0.281	0.079	0.08	0.1405	0.0475	0.038	0.0525	0.027		1706	0.054	0.075	0.037	0.088	0.119	0.0405	0.052	0.066	0.042	0.007	0.025	0.002	0.036	0.04	0.008		1706	0	0.006	0	0	0.004	0	0.006	0.0195	0
	1707	0.148	0.282	0.08	0.08	0.14	0.047	0.038	0.0515	0.024		1707	0.055	0.075	0.038	0.084	0.123	0.0425	0.052	0.064	0.042	0.007	0.025	0.002	0.038	0.038	0.008		1707	0	0.006	0	0	0.004	0	0.006	0.02	0
	1708	0.146	0.281	0.079	0.08	0.137	0.049	0.036	0.0515	0.0245		1708	0.051	0.076	0.04	0.088	0.127	0.0435	0.049	0.068	0.042	0.007	0.026	0.002	0.038	0.038	0.008		1708	0	0.006	0	0	0.004	0	0.004	0.02	0
	1709	0.143	0.28	0.079	0.082	0.1315	0.048	0.034	0.051	0.0265		1709	0.052	0.075	0.038	0.086	0.1285	0.0465	0.049	0.068	0.04	0.007	0.025	0.002	0.038	0.04	0.008		1709	0	0.006	0	0	0.004	0	0.004	0.02	0
	1710	0.139	0.279	0.079	0.082	0.133	0.046	0.034	0.051	0.0255		1710	0.053	0.075	0.04	0.084	0.1295	0.0435	0.049	0.064	0.038	0.007	0.024	0.002	0.038	0.044	0.008		1710	0	0.006	0	0	0.004	0	0.004	0.02	0
	1711	0.135	0.276	0.077	0.084	0.135	0.0445	0.032	0.0505	0.026		1711	0.056	0.074	0.041	0.084	0.1325	0.043	0.05	0.064	0.036	0.006	0.024	0.002	0.038	0.044	0.008		1711	0	0.005	0	0	0.004	0	0.004	0.0195	0
	1712	0.137	0.272	0.075	0.084	0.1365	0.0475	0.034	0.049	0.026		1712	0.054	0.078	0.04	0.086	0.1315	0.0425	0.051	0.064	0.034	0.006	0.023	0.002	0.035	0.044	0.008		1712	0	0.006	0	0	0.004	0	0.004	0.0215	0
	1713	0.137	0.276	0.076	0.084	0.1335	0.048	0.036	0.05	0.0245		1713	0.053	0.079	0.039	0.088	0.131	0.042	0.049	0.064	0.034	0.007	0.023	0.002	0.036	0.044	0.008		1713	0	0.006	0	0	0.004	0	0.004	0.0215	0
	1714	0.137	0.279	0.076	0.084	0.1305	0.0505	0.036	0.0525	0.025		1714	0.052	0.076	0.039	0.086	0.1305	0.041	0.049	0.066	0.032	0.008	0.023	0.002	0.035	0.044	0.008		1714	0	0.006	0	0	0.004	0	0.004	0.02	0
	1715	0.139	0.281	0.077	0.084	0.1305	0.0505	0.036	0.054	0.0235		1715	0.052	0.076	0.039	0.086	0.129	0.0405	0.051	0.062	0.03	0.008	0.022	0.002	0.035	0.044	0.008		1715	0	0.006	0	0	0.004	0	0.004	0.02	0
	1716	0.14	0.281	0.076	0.084	0.128	0.052	0.036	0.0545	0.0235		1716	0.054	0.078	0.04	0.084	0.1325	0.041	0.05	0.06	0.03	0.008	0.026	0.002	0.035	0.042	0.008		1716	0	0.006	0	0	0.004	0	0.004	0.02	0
	1717	0.142	0.275	0.073	0.088	0.127	0.0485	0.036	0.055	0.0235		1717	0.055	0.08	0.041	0.084	0.131	0.044	0.051	0.062	0.03	0.007	0.026	0.002	0.035	0.044	0.01		1717	0	0.006	0	0	0.004	0	0.004	0.02	0
	1718	0.141	0.276	0.078	0.084	0.1265	0.0495	0.036	0.055	0.0235		1718	0.052	0.079	0.039	0.086	0.136	0.049	0.05	0.062	0.03	0.007	0.026	0.002	0.036	0.042	0.01		1718	0	0.006	0	0	0.004	0	0.006	0.0215	0
	1719	0.141	0.277	0.078	0.084	0.1265	0.0485	0.04	0.055	0.022		1719	0.051	0.078	0.038	0.088	0.138	0.0495	0.048	0.06	0.032	0.007	0.027	0.002	0.036	0.042	0.01		1719	0	0.005	0	0	0.004	0	0.006	0.0215	0
	1720	0.139	0.273	0.079	0.082	0.1255	0.0505	0.04	0.056	0.022		1720	0.052	0.077	0.039	0.086	0.1335	0.047	0.048	0.06	0.032	0.007	0.029	0.002	0.036	0.042	0.01		1720	0	0.006	0	0	0.004	0	0.006	0.0215	0
	1721	0.14	0.277	0.077	0.076	0.1235	0.0485	0.04	0.058	0.02		1721	0.051	0.079	0.038	0.084	0.1315	0.047	0.049	0.058	0.032	0.007	0.028	0.002	0.037	0.044	0.01		1721	0	0.006	0	0	0.004	0	0.004	0.0215	0
	1722	0.138	0.274	0.077	0.08	0.1255	0.048	0.04	0.0555	0.018		1722	0.05	0.078	0.039	0.088	0.133	0.0475	0.048	0.058	0.032	0.006	0.028	0.002	0.036	0.044	0.01		1722	0	0.006	0	0	0.002	0	0.004	0.0195	0
	1723	0.139	0.273	0.077	0.084	0.127	0.0455	0.04	0.0575	0.0205		1723	0.05	0.077	0.039	0.082	0.13	0.048	0.045	0.062	0.032	0.006	0.029	0.002	0.034	0.044	0.01		1723	0	0.006	0	0	0.002	0	0.004	0.018	0
	1724	0.14	0.27	0.079	0.084	0.1255	0.0455	0.04	0.06	0.0205		1724	0.051	0.078	0.039	0.08	0.1315	0.0475	0.046	0.06	0.032	0.006	0.027	0.002	0.034	0.042	0.01		1724	0	0.006	0	0	0.002	0	0.004	0.018	0
	1725	0.141	0.271	0.078	0.084	0.1295	0.045	0.038	0.062	0.019		1725	0.053	0.079	0.039	0.076	0.131	0.0475	0.046	0.058	0.034	0.006	0.028	0.002	0.034	0.042	0.01		1725	0	0.007	0	0	0.002	0	0.004	0.0195	0
	1726	0.141	0.273	0.08	0.086	0.1275	0.0445	0.038	0.062	0.016		1726	0.054	0.077	0.04	0.08	0.129	0.046	0.047	0.06	0.034	0.006	0.029	0.002	0.035	0.042	0.008		1726	0	0.007	0	0	0.002	0	0.004	0.018	0
	1727	0.142	0.277	0.083	0.088	0.1315	0.046	0.036	0.062	0.0175		1727	0.049	0.076	0.039	0.084	0.124	0.0495	0.045	0.06	0.034	0.006	0.027	0.002	0.032	0.042	0.008		1727	0	0.007	0	0	0.002	0	0.004	0.018	0
	1728	0.142	0.277	0.083	0.086	0.1335	0.0445	0.038	0.0605	0.0175		1728	0.049	0.075	0.04	0.086	0.1255	0.051	0.045	0.06	0.034	0.005	0.027	0.002	0.034	0.042	0.008		1728	0	0.006	0	0	0.002	0	0.004	0.0175	0
	1729	0.14	0.277	0.084	0.082	0.1355	0.0445	0.036	0.06	0.018		1729	0.053	0.075	0.038	0.09	0.1255	0.05	0.045	0.058	0.036	0.005	0.028	0.002	0.033	0.044	0.008		1729	0	0.006	0	0	0.002	0	0.004	0.0175	0
	1730	0.145	0.283	0.081	0.08	0.136	0.045	0.036	0.06	0.016		1730	0.055	0.074	0.038	0.09	0.128	0.0505	0.046	0.058	0.034	0.005	0.028	0.002	0.033	0.04	0.008		1730	0	0.006	0	0	0.002	0	0.004	0.0175	0
	1731	0.142	0.277	0.08	0.08	0.135	0.0435	0.036	0.0585	0.016		1731	0.055	0.075	0.039	0.09	0.1275	0.0505	0.045	0.058	0.034	0.005	0.027	0.002	0.032	0.042	0.008		1731	0	0.006	0	0	0.002	0	0.002	0.017	0
	1732	0.142	0.28	0.08	0.08	0.1385	0.0465	0.036	0.058	0.016		1732	0.057	0.077	0.039	0.09	0.13	0.0485	0.043	0.058	0.032	0.005	0.028	0.002	0.031	0.042	0.008		1732	0	0.006	0	0	0.002	0	0.002	0.014	0
	1733	0.139	0.279	0.078	0.084	0.133	0.048	0.036	0.058	0.016		1733	0.057	0.079	0.04	0.092	0.134	0.051	0.044	0.06	0.032	0.005	0.028	0.002	0.032	0.044	0.008		1733	0	0.006	0	0	0.002	0	0.002	0.014	0
	1734	0.139	0.275	0.08	0.086	0.133	0.054	0.036	0.056	0.016		1734	0.058	0.079	0.039	0.092	0.137	0.052	0.042	0.06	0.032	0.005	0.028	0.002	0.033	0.046	0.008		1734	0	0.006	0	0	0.002	0	0.002	0.014	0
	1735	0.138	0.276	0.082	0.09	0.1375	0.055	0.036	0.0515	0.016		1735	0.059	0.079	0.038	0.096	0.138	0.0515	0.041	0.06	0.028	0.006	0.026	0.002	0.033	0.044	0.01		1735	0	0.006	0	0	0.002	0	0.002	0.014	0
	1736	0.141	0.276	0.082	0.09	0.136	0.0555	0.036	0.051	0.016		1736	0.059	0.08	0.037	0.094	0.139	0.0515	0.041	0.058	0.028	0.006	0.026	0.002	0.033	0.044	0.01		1736	0	0.006	0	0	0.002	0	0.002	0.0135	0
	1737	0.142	0.277	0.082	0.09	0.139	0.0555	0.036	0.048	0.0175		1737	0.061	0.08	0.035	0.096	0.1395	0.0515	0.044	0.058	0.028	0.006	0.027	0.002	0.031	0.044	0.01		1737	0	0.005	0	0	0.002	0	0.002	0.013	0
	1738	0.144	0.276	0.083	0.092	0.142	0.0525	0.036	0.0465	0.0175		1738	0.062	0.08	0.036	0.092	0.137	0.0515	0.043	0.06	0.028	0.006	0.027	0.002	0.03	0.042	0.01		1738	0	0.004	0	0	0.002	0	0.002	0.013	0
	1739	0.144	0.283	0.08	0.098	0.1405	0.051	0.036	0.0465	0.018		1739	0.063	0.079	0.037	0.09	0.137	0.0545	0.044	0.062	0.028	0.006	0.027	0.002	0.031	0.04	0.01		1739	0	0.004	0	0	0.002	0	0.002	0.013	0
	1740	0.145	0.277	0.08	0.098	0.14	0.051	0.034	0.0485	0.018		1740	0.063	0.079	0.037	0.09	0.14	0.0525	0.044	0.062	0.028	0.006	0.027	0.002	0.03	0.042	0.01		1740	0	0.004	0	0	0.002	0	0.002	0.013	0
	1741	0.145	0.28	0.081	0.1	0.141	0.051	0.036	0.0515	0.018		1741	0.062	0.081	0.037	0.09	0.137	0.054	0.045	0.062	0.03	0.004	0.026	0.002	0.03	0.042	0.01		1741	0	0.004	0	0	0.002	0	0.002	0.013	0
	1742	0.147	0.281	0.082	0.1	0.144	0.0505	0.036	0.053	0.0195		1742	0.063	0.079	0.037	0.09	0.138	0.053	0.047	0.06	0.03	0.004	0.025	0.002	0.029	0.04	0.012		1742	0	0.004	0	0	0.002	0	0.002	0.013	0
	1743	0.15	0.279	0.081	0.098	0.144	0.0505	0.034	0.0545	0.0215		1743	0.066	0.081	0.037	0.088	0.139	0.054	0.048	0.064	0.03	0.004	0.025	0.002	0.027	0.04	0.012		1743	0	0.004	0	0	0.002	0	0.002	0.013	0
	1744	0.151	0.278	0.081	0.098	0.1455	0.0465	0.034	0.053	0.0215		1744	0.065	0.084	0.038	0.086	0.1375	0.055	0.048	0.064	0.026	0.004	0.026	0.002	0.028	0.04	0.01		1744	0	0.004	0	0	0.002	0	0.002	0.013	0
	1745	0.152	0.277	0.08	0.096	0.146	0.0475	0.034	0.054	0.021		1745	0.065	0.083	0.038	0.082	0.1365	0.0545	0.049	0.064	0.026	0.004	0.026	0.002	0.028	0.04	0.01		1745	0	0.004	0	0	0.002	0	0.002	0.01	0
	1746	0.149	0.278	0.078	0.098	0.144	0.049	0.034	0.0515	0.021		1746	0.065	0.084	0.039	0.086	0.1375	0.0515	0.05	0.064	0.024	0.004	0.026	0.002	0.028	0.038	0.012		1746	0	0.004	0	0	0.002	0	0.002	0.01	0
	1747	0.147	0.277	0.079	0.1	0.1395	0.0485	0.034	0.051	0.021		1747	0.062	0.085	0.041	0.088	0.1375	0.0495	0.049	0.066	0.026	0.004	0.026	0.002	0.028	0.038	0.012		1747	0	0.004	0	0	0.002	0	0.002	0.0095	0
	1748	0.148	0.275	0.08	0.096	0.1355	0.0475	0.034	0.0495	0.02		1748	0.059	0.087	0.037	0.088	0.1375	0.0475	0.048	0.066	0.028	0.004	0.025	0.002	0.03	0.038	0.012		1748	0	0.004	0	0	0.002	0	0.002	0.0095	0
	1749	0.144	0.272	0.078	0.094	0.1335	0.047	0.032	0.0495	0.02		1749	0.059	0.087	0.037	0.086	0.138	0.0485	0.046	0.066	0.024	0.004	0.026	0.002	0.03	0.038	0.012		1749	0	0.004	0	0	0.002	0	0.002	0.011	0
	1750	0.144	0.271	0.076	0.094	0.1355	0.047	0.032	0.0465	0.021		1750	0.061	0.087	0.037	0.086	0.139	0.0485	0.044	0.068	0.024	0.005	0.026	0.002	0.03	0.038	0.012		1750	0	0.004	0	0	0.002	0	0.002	0.011	0
	1751	0.142	0.278	0.077	0.092	0.133	0.0475	0.032	0.0465	0.0225		1751	0.061	0.089	0.037	0.086	0.139	0.0525	0.043	0.066	0.026	0.005	0.025	0.002	0.03	0.036	0.012		1751	0	0.004	0	0	0.002	0	0.002	0.011	0
	1752	0.14	0.28	0.077	0.092	0.134	0.0475	0.03	0.0465	0.0225		1752	0.059	0.088	0.036	0.088	0.136	0.0505	0.042	0.066	0.028	0.005	0.024	0.002	0.03	0.036	0.012		1752	0	0.004	0	0	0.002	0	0.002	0.011	0
	1753	0.139	0.282	0.078	0.096	0.1325	0.0475	0.028	0.0465	0.0225		1753	0.06	0.091	0.035	0.086	0.137	0.049	0.043	0.066	0.028	0.005	0.023	0.002	0.028	0.034	0.012		1753	0	0.003	0	0	0.002	0	0.002	0.011	0
	1754	0.138	0.284	0.081	0.098	0.1275	0.048	0.028	0.044	0.023		1754	0.059	0.09	0.037	0.084	0.1355	0.049	0.043	0.064	0.028	0.005	0.022	0.002	0.028	0.036	0.012		1754	0	0.003	0	0	0.002	0	0.002	0.0095	0
	1755	0.137	0.282	0.08	0.1	0.1315	0.048	0.03	0.044	0.0235		1755	0.058	0.093	0.037	0.082	0.132	0.049	0.042	0.066	0.03	0.005	0.022	0.002	0.028	0.036	0.01		1755	0	0.003	0	0	0.002	0	0.002	0.0095	0
	1756	0.137	0.284	0.081	0.104	0.1305	0.0485	0.032	0.0445	0.0235		1756	0.058	0.089	0.037	0.082	0.127	0.0515	0.043	0.068	0.028	0.005	0.022	0.002	0.028	0.034	0.01		1756	0	0.003	0	0	0.002	0	0.002	0.0095	0
	1757	0.143	0.285	0.079	0.106	0.13	0.0495	0.034	0.0425	0.0235		1757	0.057	0.091	0.036	0.082	0.1235	0.055	0.045	0.07	0.026	0.006	0.023	0.002	0.026	0.036	0.01		1757	0	0.003	0	0	0.002	0	0.002	0.0095	0
	1758	0.14	0.285	0.079	0.104	0.1305	0.048	0.034	0.042	0.0235		1758	0.056	0.092	0.035	0.084	0.1205	0.0545	0.043	0.072	0.026	0.006	0.023	0.002	0.024	0.036	0.01		1758	0	0.003	0	0	0.002	0	0.002	0.0095	0
	1759	0.14	0.286	0.081	0.104	0.131	0.043	0.032	0.0425	0.0215		1759	0.056	0.091	0.034	0.084	0.1225	0.0535	0.044	0.07	0.026	0.006	0.024	0.001	0.024	0.034	0.01		1759	0	0.005	0	0	0.002	0	0.002	0.011	0
	1760	0.141	0.288	0.082	0.104	0.1315	0.0425	0.03	0.046	0.0215		1760	0.056	0.091	0.033	0.084	0.12	0.053	0.042	0.072	0.028	0.006	0.023	0.001	0.025	0.034	0.01		1760	0	0.005	0	0	0.002	0	0.002	0.0095	0
	1761	0.142	0.289	0.082	0.1	0.128	0.0475	0.028	0.046	0.0215		1761	0.057	0.089	0.033	0.084	0.1185	0.0545	0.041	0.072	0.028	0.006	0.022	0.002	0.025	0.034	0.008		1761	0	0.005	0	0	0.002	0	0.002	0.0095	0
	1762	0.141	0.29	0.083	0.094	0.1275	0.052	0.028	0.0465	0.0215		1762	0.055	0.088	0.034	0.082	0.1135	0.0565	0.042	0.074	0.026	0.006	0.022	0.002	0.026	0.034	0.01		1762	0	0.004	0	0	0.002	0	0.002	0.0095	0
	1763	0.138	0.286	0.082	0.092	0.128	0.056	0.028	0.048	0.021		1763	0.053	0.09	0.036	0.082	0.114	0.0565	0.043	0.078	0.028	0.006	0.022	0.002	0.025	0.034	0.01		1763	0	0.004	0	0	0.002	0	0.002	0.01	0
	1764	0.137	0.285	0.081	0.094	0.132	0.057	0.028	0.048	0.0215		1764	0.054	0.091	0.037	0.082	0.1135	0.0565	0.043	0.076	0.028	0.006	0.022	0.002	0.026	0.034	0.012		1764	0	0.003	0	0	0.002	0	0.002	0.01	0
	1765	0.137	0.29	0.084	0.086	0.1335	0.056	0.028	0.0465	0.023		1765	0.053	0.09	0.038	0.082	0.117	0.0565	0.042	0.072	0.028	0.006	0.022	0.002	0.027	0.034	0.012		1765	0	0.003	0	0	0.002	0	0	0.0115	0
	1766	0.139	0.291	0.081	0.084	0.136	0.058	0.028	0.0485	0.023		1766	0.053	0.088	0.038	0.084	0.115	0.058	0.042	0.072	0.028	0.006	0.021	0.002	0.027	0.036	0.012		1766	0	0.003	0	0	0.002	0	0	0.01	0
	1767	0.136	0.297	0.08	0.082	0.1385	0.055	0.028	0.0465	0.025		1767	0.052	0.085	0.037	0.084	0.1185	0.0585	0.042	0.078	0.03	0.006	0.021	0.001	0.027	0.036	0.01		1767	0	0.003	0	0	0.002	0	0.002	0.0115	0
	1768	0.133	0.298	0.077	0.078	0.139	0.055	0.028	0.0465	0.024		1768	0.052	0.086	0.038	0.084	0.115	0.0545	0.042	0.076	0.03	0.006	0.021	0.001	0.026	0.032	0.012		1768	0	0.003	0	0	0.002	0	0	0.0115	0
	1769	0.137	0.293	0.076	0.076	0.1415	0.055	0.026	0.047	0.024		1769	0.052	0.086	0.037	0.084	0.1145	0.056	0.042	0.078	0.03	0.006	0.022	0.001	0.027	0.032	0.014		1769	0	0.003	0	0	0.002	0	0	0.0115	0
	1770	0.137	0.296	0.078	0.078	0.141	0.054	0.026	0.0465	0.0235		1770	0.053	0.088	0.035	0.088	0.116	0.0545	0.043	0.076	0.032	0.006	0.022	0	0.029	0.034	0.014		1770	0	0.004	0	0	0.002	0	0	0.01	0
	1771	0.136	0.295	0.079	0.076	0.1425	0.0545	0.028	0.047	0.0235		1771	0.052	0.087	0.036	0.088	0.1175	0.053	0.041	0.08	0.032	0.006	0.022	0	0.028	0.032	0.016		1771	0	0.003	0	0	0.002	0	0	0.0095	0
	1772	0.138	0.296	0.079	0.08	0.143	0.052	0.03	0.047	0.0235		1772	0.052	0.082	0.035	0.086	0.121	0.052	0.042	0.082	0.034	0.005	0.022	0	0.028	0.032	0.016		1772	0	0.003	0	0	0.002	0	0	0.0095	0
	1773	0.139	0.296	0.078	0.078	0.1455	0.053	0.03	0.0455	0.02		1773	0.051	0.082	0.034	0.082	0.123	0.0505	0.043	0.082	0.034	0.005	0.022	0	0.029	0.032	0.016		1773	0	0.003	0	0	0.002	0	0	0.008	0
	1774	0.14	0.295	0.077	0.076	0.145	0.051	0.03	0.046	0.018		1774	0.051	0.08	0.036	0.082	0.123	0.0495	0.041	0.082	0.034	0.006	0.022	0	0.03	0.032	0.016		1774	0	0.003	0	0	0.002	0	0	0.008	0
	1775	0.141	0.292	0.078	0.078	0.1435	0.0505	0.032	0.0485	0.0175		1775	0.049	0.081	0.034	0.084	0.122	0.048	0.042	0.082	0.034	0.006	0.022	0	0.027	0.032	0.016		1775	0	0.002	0	0	0.002	0	0	0.008	0
	1776	0.139	0.292	0.081	0.078	0.1435	0.05	0.032	0.049	0.0205		1776	0.049	0.081	0.031	0.086	0.12	0.045	0.04	0.082	0.034	0.006	0.022	0	0.026	0.032	0.016		1776	0	0.002	0	0	0.002	0	0	0.008	0
	1777	0.138	0.292	0.079	0.078	0.1445	0.049	0.032	0.0485	0.02		1777	0.048	0.079	0.033	0.084	0.121	0.044	0.041	0.082	0.034	0.006	0.022	0	0.025	0.032	0.018		1777	0	0.002	0	0	0.002	0	0	0.008	0
	1778	0.14	0.293	0.08	0.076	0.1405	0.047	0.032	0.05	0.019		1778	0.049	0.08	0.035	0.082	0.122	0.0445	0.042	0.082	0.034	0.006	0.022	0.001	0.023	0.034	0.018		1778	0	0.002	0	0	0.002	0	0	0.008	0
	1779	0.143	0.289	0.082	0.076	0.14	0.0465	0.03	0.0505	0.0195		1779	0.048	0.078	0.035	0.084	0.1235	0.0445	0.044	0.08	0.032	0.006	0.02	0.001	0.024	0.036	0.018		1779	0	0.002	0	0	0.002	0	0	0.0095	0
	1780	0.142	0.286	0.08	0.074	0.1405	0.0455	0.034	0.053	0.0175		1780	0.046	0.079	0.034	0.084	0.1275	0.0445	0.045	0.078	0.03	0.006	0.019	0.001	0.023	0.04	0.02		1780	0	0.002	0	0	0.002	0	0	0.0095	0
	1781	0.141	0.287	0.079	0.074	0.143	0.046	0.036	0.055	0.019		1781	0.048	0.082	0.033	0.084	0.1275	0.0385	0.046	0.074	0.03	0.005	0.019	0.001	0.022	0.038	0.02		1781	0	0.003	0	0	0.002	0	0	0.0115	0
	1782	0.142	0.285	0.079	0.076	0.1435	0.0445	0.036	0.054	0.019		1782	0.048	0.079	0.032	0.084	0.128	0.039	0.047	0.076	0.03	0.005	0.017	0.001	0.023	0.04	0.02		1782	0	0.003	0	0	0.002	0	0	0.0115	0
	1783	0.145	0.284	0.079	0.08	0.144	0.046	0.036	0.0565	0.019		1783	0.047	0.081	0.031	0.084	0.1265	0.038	0.048	0.076	0.03	0.005	0.016	0.001	0.023	0.038	0.02		1783	0	0.003	0	0	0.002	0	0	0.0115	0
	1784	0.141	0.286	0.079	0.076	0.144	0.046	0.036	0.056	0.019		1784	0.047	0.08	0.032	0.082	0.1265	0.038	0.051	0.08	0.028	0.005	0.016	0.002	0.026	0.04	0.018		1784	0	0.003	0	0	0.002	0	0	0.0115	0
	1785	0.141	0.284	0.082	0.076	0.1435	0.0485	0.038	0.056	0.018		1785	0.046	0.081	0.033	0.082	0.124	0.0385	0.05	0.08	0.03	0.004	0.016	0.002	0.028	0.04	0.018		1785	0	0.003	0	0	0.002	0	0	0.0115	0
	1786	0.139	0.285	0.086	0.08	0.1425	0.0485	0.038	0.054	0.021		1786	0.046	0.078	0.032	0.084	0.1225	0.0385	0.048	0.08	0.03	0.005	0.015	0.002	0.028	0.04	0.018		1786	0	0.004	0	0	0.002	0	0	0.0115	0
	1787	0.14	0.29	0.084	0.078	0.142	0.053	0.04	0.0525	0.0225		1787	0.046	0.078	0.032	0.084	0.124	0.0385	0.049	0.082	0.028	0.006	0.016	0.002	0.028	0.042	0.016		1787	0	0.004	0	0	0.002	0	0	0.0115	0
	1788	0.137	0.288	0.087	0.08	0.1425	0.054	0.04	0.0525	0.024		1788	0.046	0.077	0.033	0.084	0.125	0.0405	0.048	0.084	0.028	0.006	0.016	0.002	0.028	0.042	0.016		1788	0	0.003	0	0	0.002	0	0	0.01	0
	1789	0.139	0.289	0.086	0.082	0.1435	0.0555	0.04	0.054	0.024		1789	0.045	0.077	0.034	0.086	0.126	0.039	0.049	0.082	0.028	0.006	0.019	0.002	0.028	0.038	0.018		1789	0	0.003	0	0	0.002	0	0	0.013	0
	1790	0.14	0.292	0.086	0.08	0.142	0.057	0.04	0.054	0.024		1790	0.047	0.079	0.035	0.084	0.12	0.0405	0.048	0.084	0.03	0.006	0.021	0.002	0.028	0.04	0.016		1790	0	0.003	0	0	0.002	0	0	0.0145	0
	1791	0.138	0.295	0.083	0.084	0.1445	0.057	0.036	0.0535	0.0225		1791	0.049	0.078	0.035	0.086	0.1205	0.0415	0.05	0.084	0.028	0.006	0.022	0.002	0.03	0.04	0.018		1791	0	0.003	0	0	0.002	0	0	0.0145	0
	1792	0.139	0.295	0.084	0.084	0.1465	0.06	0.032	0.0525	0.0225		1792	0.049	0.08	0.034	0.084	0.1205	0.041	0.05	0.084	0.028	0.006	0.024	0.001	0.031	0.042	0.018		1792	0	0.003	0	0	0.002	0	0	0.0145	0
	1793	0.14	0.295	0.083	0.086	0.1425	0.0625	0.036	0.052	0.024		1793	0.047	0.08	0.035	0.084	0.12	0.042	0.05	0.082	0.028	0.006	0.024	0.001	0.032	0.042	0.018		1793	0	0.003	0	0	0.002	0	0	0.0145	0
	1794	0.138	0.293	0.084	0.084	0.1425	0.0625	0.036	0.0525	0.0225		1794	0.048	0.083	0.034	0.084	0.1255	0.0405	0.051	0.078	0.028	0.006	0.024	0.001	0.032	0.042	0.016		1794	0	0.004	0	0	0.002	0	0	0.013	0
	1795	0.134	0.287	0.084	0.084	0.139	0.061	0.04	0.0515	0.0225		1795	0.048	0.083	0.033	0.082	0.127	0.039	0.051	0.078	0.03	0.006	0.025	0.001	0.033	0.044	0.016		1795	0	0.004	0	0	0.002	0	0	0.012	0
	1796	0.133	0.286	0.084	0.088	0.1415	0.0605	0.04	0.0515	0.024		1796	0.048	0.084	0.034	0.078	0.127	0.0405	0.053	0.078	0.03	0.006	0.025	0.001	0.034	0.042	0.016		1796	0	0.004	0	0	0.002	0	0	0.012	0
	1797	0.134	0.284	0.089	0.088	0.1415	0.0605	0.04	0.055	0.024		1797	0.047	0.084	0.034	0.076	0.13	0.039	0.054	0.078	0.03	0.006	0.025	0.001	0.033	0.042	0.018		1797	0	0.004	0	0	0.002	0	0	0.012	0
	1798	0.13	0.286	0.088	0.09	0.14	0.062	0.04	0.0565	0.024		1798	0.048	0.084	0.033	0.076	0.1315	0.0395	0.053	0.074	0.03	0.006	0.025	0	0.032	0.04	0.018		1798	0	0.004	0	0	0.002	0	0	0.012	0
	1799	0.133	0.285	0.089	0.092	0.1375	0.0605	0.042	0.0585	0.0225		1799	0.047	0.085	0.034	0.078	0.1315	0.0385	0.054	0.072	0.032	0.005	0.025	0	0.032	0.04	0.018		1799	0	0.005	0	0	0.002	0	0	0.012	0
	1800	0.138	0.284	0.089	0.092	0.135	0.062	0.042	0.059	0.0225		1800	0.047	0.084	0.033	0.078	0.131	0.0385	0.053	0.074	0.032	0.005	0.025	0	0.032	0.04	0.022		1800	0	0.005	0	0	0.002	0	0	0.012	0
	1801	0.187	0.327	0.086	0.12	0.151	0.042	0.05	0.0775	0.025		1801	0.035	0.074	0.021	0.082	0.095	0.031	0.061	0.07	0.03	0.004	0.02	0	0.041	0.05	0.034		1801	0.001	0.016	0	0	0.002	0	0	0.0115	0
	1802	0.186	0.328	0.087	0.122	0.149	0.042	0.048	0.077	0.0265		1802	0.035	0.075	0.021	0.082	0.096	0.0345	0.059	0.07	0.03	0.004	0.021	0	0.04	0.052	0.032		1802	0.001	0.017	0	0	0.002	0	0	0.01	0
	1803	0.188	0.334	0.085	0.122	0.1455	0.042	0.05	0.0785	0.0275		1803	0.034	0.074	0.021	0.084	0.0985	0.035	0.061	0.07	0.03	0.004	0.02	0	0.039	0.048	0.034		1803	0.001	0.017	0	0	0.002	0	0	0.0095	0
	1804	0.188	0.333	0.088	0.124	0.147	0.0415	0.05	0.0765	0.0275		1804	0.033	0.073	0.022	0.08	0.0995	0.035	0.062	0.068	0.028	0.004	0.021	0	0.039	0.048	0.034		1804	0.001	0.018	0	0	0.002	0	0	0.01	0
	1805	0.187	0.336	0.085	0.122	0.1475	0.045	0.054	0.0785	0.0275		1805	0.033	0.074	0.022	0.08	0.0995	0.0335	0.061	0.07	0.026	0.004	0.021	0	0.039	0.048	0.034		1805	0.001	0.018	0	0	0.002	0	0	0.01	0
	1806	0.188	0.337	0.087	0.126	0.153	0.042	0.056	0.0765	0.0275		1806	0.033	0.074	0.021	0.082	0.0995	0.0315	0.06	0.07	0.024	0.004	0.022	0	0.039	0.048	0.034		1806	0.001	0.018	0	0	0.002	0	0	0.01	0
	1807	0.19	0.337	0.087	0.126	0.1545	0.0415	0.056	0.0715	0.029		1807	0.034	0.075	0.021	0.084	0.098	0.033	0.06	0.07	0.022	0.004	0.021	0	0.04	0.048	0.038		1807	0.001	0.019	0	0	0.002	0	0	0.01	0
	1808	0.189	0.341	0.088	0.126	0.157	0.0415	0.056	0.072	0.029		1808	0.035	0.079	0.021	0.088	0.0975	0.033	0.061	0.07	0.022	0.004	0.02	0	0.038	0.046	0.036		1808	0.001	0.019	0	0	0.002	0	0	0.01	0
	1809	0.192	0.337	0.091	0.13	0.1545	0.043	0.06	0.072	0.029		1809	0.034	0.078	0.02	0.086	0.101	0.0325	0.06	0.07	0.022	0.004	0.021	0	0.038	0.048	0.034		1809	0.001	0.019	0	0	0.002	0	0	0.01	0
	1810	0.193	0.334	0.094	0.13	0.1505	0.0425	0.058	0.075	0.029		1810	0.035	0.079	0.02	0.086	0.098	0.034	0.061	0.072	0.024	0.004	0.021	0	0.038	0.048	0.034		1810	0.001	0.019	0	0	0.002	0	0	0.0095	0
	1811	0.193	0.339	0.095	0.134	0.149	0.044	0.058	0.076	0.0305		1811	0.036	0.079	0.019	0.088	0.099	0.0325	0.061	0.068	0.024	0.004	0.02	0	0.038	0.05	0.034		1811	0.001	0.017	0	0	0.002	0	0	0.0095	0
	1812	0.194	0.344	0.094	0.132	0.1495	0.047	0.058	0.074	0.029		1812	0.036	0.079	0.018	0.086	0.101	0.035	0.059	0.07	0.024	0.004	0.02	0	0.04	0.048	0.032		1812	0.001	0.017	0	0	0.002	0	0	0.0095	0
	1813	0.191	0.345	0.094	0.132	0.1455	0.0575	0.058	0.074	0.029		1813	0.038	0.08	0.019	0.088	0.1015	0.0355	0.057	0.068	0.024	0.004	0.022	0.001	0.04	0.048	0.032		1813	0.001	0.017	0	0	0.002	0	0	0.0095	0
	1814	0.189	0.346	0.094	0.132	0.147	0.0625	0.058	0.073	0.0295		1814	0.039	0.077	0.019	0.088	0.1005	0.0355	0.058	0.072	0.026	0.004	0.022	0.001	0.039	0.05	0.03		1814	0.001	0.018	0	0	0.002	0	0	0.008	0
	1815	0.19	0.343	0.094	0.134	0.1475	0.0635	0.058	0.075	0.0285		1815	0.041	0.075	0.018	0.088	0.098	0.038	0.057	0.074	0.026	0.004	0.022	0.001	0.038	0.048	0.03		1815	0	0.017	0	0	0.002	0	0	0.008	0
	1816	0.189	0.337	0.094	0.132	0.1475	0.066	0.058	0.075	0.028		1816	0.04	0.075	0.018	0.088	0.099	0.038	0.058	0.076	0.028	0.004	0.022	0.001	0.038	0.046	0.03		1816	0	0.017	0	0	0.002	0	0	0.008	0
	1817	0.19	0.34	0.096	0.132	0.147	0.0675	0.058	0.076	0.0285		1817	0.041	0.075	0.018	0.086	0.103	0.0365	0.059	0.076	0.028	0.004	0.021	0.001	0.038	0.044	0.028		1817	0	0.016	0	0	0.002	0	0	0.008	0
	1818	0.19	0.342	0.099	0.132	0.145	0.0675	0.054	0.077	0.03		1818	0.041	0.075	0.017	0.086	0.1	0.0365	0.059	0.074	0.028	0.004	0.02	0.001	0.04	0.046	0.028		1818	0	0.017	0	0	0.002	0	0	0.008	0
	1819	0.188	0.342	0.098	0.13	0.144	0.0695	0.054	0.0755	0.0315		1819	0.04	0.077	0.017	0.084	0.0975	0.037	0.059	0.072	0.028	0.004	0.019	0.001	0.038	0.046	0.03		1819	0	0.017	0	0	0.002	0	0	0.008	0
	1820	0.188	0.344	0.099	0.128	0.1435	0.0695	0.058	0.0755	0.0315		1820	0.04	0.077	0.017	0.082	0.094	0.037	0.059	0.072	0.032	0.004	0.019	0.001	0.037	0.046	0.03		1820	0	0.017	0	0	0.002	0	0	0.008	0
	1821	0.186	0.342	0.099	0.128	0.1455	0.074	0.058	0.076	0.033		1821	0.039	0.073	0.018	0.084	0.0975	0.0355	0.061	0.07	0.032	0.004	0.019	0.001	0.038	0.046	0.03		1821	0	0.018	0	0	0.002	0	0	0.008	0
	1822	0.188	0.339	0.1	0.128	0.1465	0.077	0.056	0.0765	0.0315		1822	0.038	0.073	0.019	0.082	0.101	0.0355	0.061	0.072	0.032	0.004	0.019	0.001	0.037	0.046	0.03		1822	0	0.018	0	0	0.002	0	0	0.0075	0
	1823	0.189	0.341	0.101	0.126	0.1465	0.0765	0.056	0.078	0.0315		1823	0.037	0.073	0.019	0.082	0.1025	0.0355	0.059	0.072	0.034	0.004	0.019	0	0.037	0.046	0.03		1823	0	0.018	0	0	0.002	0	0	0.0075	0
	1824	0.192	0.343	0.103	0.126	0.144	0.0725	0.054	0.078	0.031		1824	0.036	0.075	0.019	0.078	0.104	0.0385	0.058	0.072	0.034	0.004	0.019	0	0.037	0.044	0.03		1824	0	0.018	0	0	0.002	0	0	0.006	0
	1825	0.192	0.346	0.101	0.128	0.145	0.074	0.054	0.0765	0.0325		1825	0.033	0.078	0.018	0.076	0.104	0.04	0.057	0.07	0.034	0.004	0.019	0	0.036	0.046	0.032		1825	0	0.017	0	0	0.002	0	0	0.006	0
	1826	0.196	0.348	0.101	0.13	0.144	0.076	0.054	0.0765	0.033		1826	0.032	0.082	0.018	0.08	0.102	0.038	0.058	0.072	0.034	0.004	0.019	0	0.036	0.048	0.028		1826	0	0.018	0	0	0.002	0	0	0.006	0
	1827	0.193	0.349	0.1	0.128	0.1455	0.075	0.054	0.076	0.0315		1827	0.034	0.081	0.017	0.078	0.1005	0.035	0.059	0.072	0.034	0.004	0.017	0	0.037	0.05	0.028		1827	0.001	0.019	0	0	0.002	0	0	0.0055	0
	1828	0.197	0.355	0.1	0.128	0.1455	0.079	0.054	0.0775	0.0315		1828	0.035	0.081	0.017	0.078	0.0985	0.0355	0.058	0.074	0.034	0.004	0.017	0	0.038	0.048	0.03		1828	0.001	0.019	0	0	0.002	0	0	0.004	0
	1829	0.195	0.358	0.1	0.126	0.147	0.0805	0.054	0.076	0.0315		1829	0.034	0.082	0.018	0.076	0.1005	0.035	0.058	0.068	0.034	0.004	0.017	0	0.039	0.048	0.03		1829	0.001	0.019	0	0	0.002	0	0	0.004	0
	1830	0.197	0.354	0.099	0.124	0.145	0.0845	0.054	0.078	0.033		1830	0.032	0.08	0.017	0.076	0.0965	0.0365	0.057	0.066	0.034	0.004	0.016	0	0.039	0.046	0.028		1830	0.001	0.02	0	0	0.002	0	0	0.004	0
	1831	0.197	0.355	0.099	0.128	0.1465	0.087	0.052	0.076	0.0325		1831	0.032	0.076	0.017	0.074	0.0975	0.0365	0.057	0.068	0.034	0.004	0.016	0	0.038	0.046	0.03		1831	0.001	0.02	0	0	0.002	0	0	0.004	0
	1832	0.196	0.357	0.098	0.13	0.148	0.082	0.056	0.0765	0.0325		1832	0.032	0.074	0.018	0.076	0.102	0.0375	0.058	0.068	0.032	0.004	0.017	0	0.039	0.046	0.03		1832	0.001	0.02	0	0	0.002	0	0	0.004	0
	1833	0.2	0.352	0.096	0.126	0.145	0.0815	0.058	0.0765	0.0325		1833	0.034	0.073	0.019	0.076	0.1035	0.0375	0.06	0.068	0.03	0.004	0.016	0	0.038	0.048	0.03		1833	0.001	0.021	0	0	0.002	0	0	0.004	0
	1834	0.203	0.352	0.095	0.124	0.145	0.0795	0.056	0.0765	0.0325		1834	0.034	0.075	0.02	0.076	0.103	0.038	0.06	0.068	0.03	0.004	0.017	0	0.037	0.05	0.03		1834	0.001	0.02	0	0	0.002	0	0	0.004	0
	1835	0.201	0.349	0.094	0.122	0.145	0.0805	0.056	0.0735	0.0325		1835	0.034	0.074	0.021	0.076	0.103	0.037	0.061	0.068	0.03	0.004	0.017	0	0.037	0.048	0.028		1835	0.001	0.02	0	0	0.002	0	0	0.0055	0
	1836	0.198	0.348	0.094	0.122	0.145	0.0805	0.056	0.075	0.0325		1836	0.037	0.075	0.02	0.076	0.1035	0.038	0.061	0.07	0.03	0.004	0.017	0.001	0.041	0.044	0.03		1836	0.001	0.019	0	0	0.002	0	0	0.0055	0
	1837	0.197	0.346	0.094	0.122	0.152	0.082	0.058	0.075	0.0325		1837	0.038	0.076	0.021	0.078	0.105	0.038	0.062	0.07	0.032	0.004	0.017	0.001	0.04	0.044	0.032		1837	0.001	0.019	0	0	0.002	0	0	0.0055	0
	1838	0.196	0.347	0.095	0.12	0.15	0.079	0.054	0.076	0.0345		1838	0.041	0.076	0.019	0.074	0.1065	0.036	0.062	0.07	0.03	0.004	0.017	0.001	0.04	0.046	0.034		1838	0.001	0.019	0	0	0.002	0	0	0.0055	0
	1839	0.201	0.345	0.096	0.12	0.1505	0.0795	0.054	0.074	0.0345		1839	0.038	0.076	0.019	0.076	0.1055	0.038	0.062	0.07	0.03	0.004	0.016	0.001	0.04	0.048	0.034		1839	0.001	0.018	0	0	0.002	0	0	0.0055	0
	1840	0.203	0.338	0.097	0.12	0.1495	0.079	0.054	0.072	0.036		1840	0.039	0.075	0.019	0.074	0.104	0.038	0.063	0.07	0.03	0.004	0.016	0.001	0.039	0.048	0.034		1840	0.001	0.018	0	0	0.002	0	0	0.004	0
	1841	0.2	0.336	0.097	0.122	0.1495	0.0825	0.054	0.072	0.036		1841	0.038	0.077	0.019	0.07	0.1035	0.038	0.064	0.07	0.03	0.004	0.016	0.001	0.038	0.048	0.032		1841	0	0.016	0	0	0.002	0	0	0.004	0
	1842	0.202	0.341	0.095	0.122	0.1475	0.082	0.056	0.07	0.036		1842	0.038	0.075	0.019	0.07	0.1055	0.038	0.063	0.07	0.028	0.004	0.017	0.001	0.038	0.048	0.032		1842	0	0.016	0	0	0.002	0	0	0.004	0
	1843	0.203	0.341	0.097	0.12	0.1495	0.0825	0.054	0.0705	0.0365		1843	0.036	0.072	0.02	0.072	0.106	0.0365	0.061	0.07	0.028	0.004	0.017	0	0.04	0.046	0.03		1843	0	0.016	0	0	0.002	0	0	0.004	0
	1844	0.2	0.339	0.096	0.118	0.1475	0.085	0.054	0.0705	0.0355		1844	0.037	0.072	0.021	0.076	0.107	0.037	0.063	0.07	0.028	0.004	0.015	0	0.04	0.046	0.034		1844	0	0.016	0	0	0.002	0	0	0.004	0
	1845	0.198	0.347	0.093	0.116	0.1475	0.0865	0.054	0.0715	0.034		1845	0.039	0.071	0.02	0.074	0.107	0.0375	0.062	0.068	0.032	0.004	0.015	0	0.039	0.044	0.034		1845	0	0.016	0	0	0.002	0	0	0.004	0
	1846	0.2	0.352	0.093	0.12	0.153	0.0845	0.05	0.071	0.0325		1846	0.038	0.07	0.021	0.074	0.1075	0.0395	0.063	0.068	0.03	0.003	0.015	0	0.037	0.044	0.032		1846	0	0.016	0	0	0.002	0	0	0.004	0
	1847	0.206	0.353	0.089	0.12	0.1545	0.083	0.05	0.072	0.0325		1847	0.039	0.071	0.021	0.074	0.1065	0.0395	0.063	0.07	0.028	0.003	0.015	0	0.036	0.042	0.032		1847	0	0.015	0	0	0.002	0	0	0.004	0
	1848	0.204	0.352	0.088	0.12	0.1545	0.082	0.054	0.074	0.034		1848	0.039	0.069	0.021	0.072	0.1115	0.0395	0.063	0.072	0.03	0.003	0.015	0	0.035	0.046	0.03		1848	0	0.014	0	0	0.002	0	0	0.004	0
	1849	0.203	0.352	0.09	0.12	0.1535	0.0805	0.058	0.074	0.034		1849	0.038	0.068	0.021	0.072	0.1135	0.038	0.064	0.068	0.03	0.003	0.015	0	0.034	0.046	0.03		1849	0	0.014	0	0	0.002	0	0	0.004	0
	1850	0.202	0.354	0.09	0.118	0.152	0.075	0.056	0.0725	0.034		1850	0.037	0.067	0.021	0.068	0.1135	0.038	0.065	0.07	0.03	0.003	0.016	0	0.033	0.046	0.03		1850	0	0.014	0	0	0.002	0	0	0.004	0
	1851	0.2	0.353	0.089	0.118	0.153	0.0755	0.056	0.071	0.0325		1851	0.039	0.067	0.023	0.074	0.117	0.0395	0.066	0.072	0.03	0.004	0.017	0	0.032	0.046	0.028		1851	0	0.014	0	0	0.002	0	0	0.004	0
	1852	0.196	0.348	0.09	0.12	0.155	0.0755	0.054	0.07	0.0355		1852	0.039	0.068	0.025	0.074	0.115	0.0365	0.062	0.07	0.03	0.004	0.016	0	0.032	0.044	0.028		1852	0	0.013	0	0	0.002	0	0	0.004	0
	1853	0.194	0.349	0.091	0.12	0.1555	0.076	0.052	0.0675	0.036		1853	0.04	0.066	0.026	0.07	0.118	0.0355	0.059	0.07	0.028	0.004	0.016	0	0.031	0.046	0.028		1853	0	0.014	0	0	0.002	0	0	0.004	0
	1854	0.194	0.347	0.088	0.122	0.1555	0.0745	0.05	0.0695	0.0345		1854	0.041	0.064	0.025	0.068	0.117	0.035	0.059	0.072	0.028	0.003	0.015	0	0.033	0.046	0.026		1854	0	0.013	0	0	0.002	0	0	0.004	0
	1855	0.195	0.343	0.087	0.12	0.159	0.0725	0.05	0.068	0.036		1855	0.04	0.063	0.025	0.07	0.114	0.0355	0.059	0.072	0.032	0.003	0.015	0	0.034	0.044	0.026		1855	0	0.014	0	0	0.002	0	0	0.004	0
	1856	0.198	0.343	0.086	0.12	0.1535	0.076	0.048	0.068	0.0345		1856	0.04	0.065	0.026	0.07	0.116	0.037	0.059	0.074	0.032	0.003	0.015	0	0.035	0.044	0.026		1856	0	0.014	0	0	0.002	0	0	0.004	0
	1857	0.2	0.342	0.089	0.12	0.153	0.076	0.048	0.07	0.0345		1857	0.038	0.065	0.026	0.072	0.1175	0.037	0.06	0.072	0.032	0.003	0.016	0	0.036	0.044	0.028		1857	0.001	0.013	0	0	0.002	0	0	0.006	0
	1858	0.2	0.341	0.089	0.118	0.155	0.0725	0.046	0.07	0.0345		1858	0.039	0.065	0.026	0.07	0.1195	0.0375	0.059	0.072	0.032	0.004	0.015	0	0.036	0.04	0.03		1858	0.001	0.013	0	0	0.002	0	0	0.006	0
	1859	0.198	0.344	0.088	0.118	0.153	0.0755	0.046	0.0705	0.033		1859	0.039	0.066	0.026	0.068	0.121	0.037	0.06	0.072	0.032	0.004	0.016	0	0.037	0.042	0.03		1859	0.001	0.013	0	0	0.002	0	0	0.0055	0
	1860	0.197	0.345	0.09	0.118	0.1525	0.078	0.046	0.069	0.0325		1860	0.04	0.066	0.025	0.064	0.121	0.0375	0.06	0.072	0.032	0.004	0.016	0	0.037	0.042	0.03		1860	0.001	0.013	0	0	0.002	0	0	0.006	0
	1861	0.198	0.342	0.092	0.116	0.153	0.08	0.048	0.0665	0.0325		1861	0.043	0.064	0.025	0.062	0.1195	0.038	0.06	0.072	0.032	0.004	0.017	0	0.034	0.04	0.03		1861	0.001	0.014	0	0	0.002	0	0	0.006	0
	1862	0.199	0.342	0.093	0.12	0.1485	0.082	0.05	0.068	0.034		1862	0.045	0.063	0.027	0.06	0.121	0.0355	0.061	0.07	0.03	0.004	0.016	0	0.034	0.04	0.028		1862	0.002	0.014	0	0	0.002	0	0	0.006	0
	1863	0.195	0.343	0.094	0.12	0.1495	0.0825	0.048	0.0675	0.034		1863	0.045	0.063	0.027	0.062	0.1195	0.0365	0.06	0.07	0.028	0.003	0.014	0	0.036	0.04	0.028		1863	0.002	0.013	0	0	0.002	0	0	0.006	0
	1864	0.195	0.343	0.094	0.116	0.15	0.0825	0.048	0.07	0.0325		1864	0.045	0.062	0.028	0.064	0.118	0.037	0.057	0.07	0.032	0.003	0.015	0	0.036	0.042	0.028		1864	0.002	0.012	0	0	0.002	0	0	0.006	0
	1865	0.195	0.344	0.097	0.114	0.151	0.0775	0.048	0.069	0.03		1865	0.045	0.061	0.028	0.064	0.123	0.0355	0.057	0.07	0.034	0.003	0.015	0	0.034	0.042	0.03		1865	0.002	0.012	0	0	0.002	0	0	0.006	0
	1866	0.198	0.349	0.101	0.116	0.15	0.0775	0.044	0.0695	0.0285		1866	0.046	0.061	0.027	0.062	0.122	0.036	0.058	0.068	0.034	0.003	0.016	0	0.034	0.038	0.03		1866	0.002	0.012	0	0	0.002	0	0	0.006	0
	1867	0.196	0.339	0.097	0.118	0.151	0.079	0.046	0.07	0.0285		1867	0.046	0.062	0.027	0.06	0.124	0.0365	0.059	0.07	0.032	0.004	0.016	0	0.033	0.038	0.028		1867	0.002	0.012	0	0	0.002	0	0	0.0075	0
	1868	0.199	0.337	0.097	0.118	0.1495	0.074	0.046	0.07	0.0285		1868	0.047	0.061	0.028	0.06	0.1225	0.0365	0.057	0.07	0.032	0.004	0.017	0	0.033	0.038	0.026		1868	0.002	0.011	0	0	0.002	0	0	0.006	0
	1869	0.199	0.335	0.097	0.116	0.1505	0.071	0.042	0.0695	0.0285		1869	0.048	0.059	0.028	0.06	0.1225	0.0395	0.061	0.068	0.03	0.004	0.017	0	0.034	0.04	0.026		1869	0.002	0.011	0	0	0.002	0	0	0.006	0
	1870	0.198	0.332	0.096	0.116	0.1485	0.0705	0.044	0.0655	0.0285		1870	0.05	0.059	0.028	0.06	0.116	0.041	0.06	0.07	0.03	0.004	0.018	0	0.034	0.038	0.026		1870	0.002	0.011	0	0	0.002	0	0	0.006	0
	1871	0.201	0.331	0.095	0.118	0.148	0.071	0.046	0.0675	0.0285		1871	0.049	0.061	0.027	0.06	0.116	0.041	0.059	0.068	0.03	0.004	0.018	0	0.035	0.04	0.028		1871	0.002	0.01	0	0	0.002	0	0	0.006	0
	1872	0.2	0.332	0.095	0.114	0.1495	0.071	0.044	0.067	0.0285		1872	0.051	0.061	0.027	0.06	0.1175	0.039	0.058	0.068	0.03	0.004	0.018	0	0.034	0.042	0.028		1872	0.002	0.01	0	0	0.002	0	0	0.006	0
	1873	0.198	0.33	0.097	0.118	0.1505	0.066	0.044	0.0685	0.03		1873	0.051	0.063	0.027	0.058	0.118	0.0405	0.058	0.068	0.03	0.004	0.018	0	0.034	0.042	0.026		1873	0.002	0.01	0	0	0.002	0	0	0.0055	0
	1874	0.201	0.33	0.099	0.12	0.1445	0.061	0.044	0.068	0.0285		1874	0.052	0.065	0.026	0.06	0.1185	0.0375	0.057	0.068	0.032	0.004	0.018	0	0.031	0.042	0.024		1874	0.002	0.01	0	0	0.002	0	0	0.0055	0
	1875	0.202	0.326	0.098	0.118	0.143	0.0615	0.042	0.071	0.03		1875	0.05	0.065	0.027	0.062	0.1215	0.036	0.057	0.066	0.032	0.004	0.019	0	0.03	0.042	0.022		1875	0.002	0.007	0	0	0.002	0	0	0.0055	0
	1876	0.2	0.321	0.101	0.12	0.144	0.0595	0.042	0.0705	0.03		1876	0.05	0.067	0.029	0.064	0.117	0.035	0.054	0.068	0.032	0.004	0.019	0	0.03	0.044	0.022		1876	0.002	0.006	0	0	0.002	0	0	0.0075	0
	1877	0.204	0.319	0.1	0.12	0.146	0.0605	0.042	0.07	0.027		1877	0.049	0.068	0.029	0.064	0.1195	0.0355	0.056	0.07	0.03	0.005	0.018	0	0.03	0.042	0.022		1877	0.001	0.006	0	0	0.002	0	0	0.0075	0
	1878	0.2	0.316	0.099	0.118	0.148	0.0625	0.042	0.072	0.0275		1878	0.048	0.069	0.029	0.064	0.121	0.0365	0.055	0.074	0.034	0.005	0.018	0	0.029	0.04	0.02		1878	0.001	0.007	0	0	0.002	0	0	0.0075	0
	1879	0.2	0.317	0.098	0.118	0.1445	0.0615	0.044	0.0695	0.0275		1879	0.048	0.069	0.028	0.064	0.121	0.0365	0.057	0.07	0.036	0.005	0.018	0	0.029	0.04	0.018		1879	0.001	0.007	0	0	0.002	0	0	0.0075	0
	1880	0.202	0.316	0.099	0.116	0.142	0.059	0.044	0.068	0.0275		1880	0.047	0.072	0.027	0.064	0.122	0.0355	0.057	0.068	0.038	0.005	0.019	0	0.028	0.044	0.018		1880	0.001	0.007	0	0	0.002	0	0	0.008	0
	1881	0.203	0.314	0.097	0.118	0.14	0.054	0.048	0.068	0.029		1881	0.048	0.072	0.027	0.064	0.1235	0.039	0.056	0.068	0.038	0.006	0.02	0	0.027	0.044	0.018		1881	0.001	0.007	0	0	0.002	0	0	0.008	0
	1882	0.204	0.307	0.1	0.124	0.1395	0.054	0.048	0.066	0.0305		1882	0.048	0.073	0.027	0.066	0.1215	0.04	0.055	0.068	0.034	0.006	0.02	0	0.028	0.044	0.018		1882	0.001	0.007	0	0	0.002	0	0	0.008	0
	1883	0.205	0.311	0.1	0.122	0.14	0.0525	0.052	0.0675	0.029		1883	0.047	0.074	0.027	0.066	0.118	0.0395	0.056	0.068	0.034	0.006	0.019	0	0.029	0.04	0.018		1883	0.001	0.005	0	0	0.002	0	0	0.008	0
	1884	0.202	0.309	0.099	0.118	0.1425	0.0535	0.052	0.068	0.0275		1884	0.047	0.074	0.026	0.064	0.1175	0.0405	0.055	0.07	0.034	0.006	0.019	0	0.03	0.038	0.018		1884	0.001	0.005	0	0	0.002	0	0	0.008	0
	1885	0.203	0.307	0.096	0.116	0.143	0.0525	0.052	0.0675	0.0275		1885	0.048	0.077	0.025	0.066	0.1155	0.0405	0.053	0.068	0.034	0.006	0.02	0	0.03	0.04	0.018		1885	0.001	0.005	0	0	0.002	0	0	0.0075	0
	1886	0.204	0.304	0.096	0.116	0.1425	0.052	0.05	0.07	0.028		1886	0.047	0.077	0.025	0.066	0.1175	0.04	0.053	0.068	0.038	0.005	0.02	0	0.026	0.042	0.018		1886	0.001	0.006	0	0	0.002	0	0	0.0075	0
	1887	0.204	0.303	0.097	0.114	0.1445	0.0535	0.05	0.0695	0.028		1887	0.045	0.075	0.026	0.064	0.1195	0.0395	0.05	0.068	0.034	0.004	0.02	0	0.025	0.038	0.02		1887	0.001	0.006	0	0	0.002	0	0	0.0075	0
	1888	0.203	0.302	0.095	0.114	0.1485	0.052	0.048	0.069	0.026		1888	0.044	0.075	0.026	0.064	0.1205	0.0395	0.049	0.07	0.038	0.004	0.02	0	0.024	0.04	0.02		1888	0.001	0.006	0	0	0.002	0	0	0.0075	0
	1889	0.199	0.306	0.093	0.112	0.144	0.051	0.048	0.071	0.0275		1889	0.044	0.075	0.028	0.062	0.1185	0.0395	0.05	0.068	0.04	0.004	0.02	0	0.025	0.04	0.018		1889	0.001	0.006	0	0	0.002	0	0	0.0075	0
	1890	0.196	0.304	0.091	0.114	0.1455	0.0505	0.05	0.0735	0.029		1890	0.044	0.076	0.03	0.064	0.117	0.039	0.051	0.066	0.04	0.004	0.02	0.001	0.027	0.038	0.018		1890	0.001	0.007	0	0	0.002	0	0	0.0075	0
	1891	0.196	0.307	0.09	0.112	0.1475	0.0485	0.05	0.0725	0.029		1891	0.044	0.077	0.031	0.066	0.113	0.0395	0.051	0.066	0.04	0.004	0.021	0.001	0.027	0.038	0.018		1891	0.001	0.007	0	0	0.002	0	0	0.0075	0
	1892	0.195	0.31	0.09	0.108	0.147	0.0485	0.052	0.0695	0.0275		1892	0.045	0.076	0.031	0.068	0.1115	0.0405	0.052	0.066	0.038	0.004	0.021	0.001	0.028	0.038	0.016		1892	0.001	0.007	0	0	0.002	0	0.002	0.0075	0
	1893	0.193	0.31	0.089	0.108	0.147	0.0465	0.05	0.0705	0.0255		1893	0.049	0.079	0.032	0.068	0.113	0.0405	0.051	0.066	0.038	0.004	0.021	0.001	0.028	0.038	0.018		1893	0.002	0.007	0	0	0.002	0	0.002	0.008	0
	1894	0.192	0.312	0.088	0.108	0.1485	0.048	0.05	0.0705	0.0255		1894	0.049	0.078	0.031	0.068	0.1155	0.04	0.052	0.066	0.038	0.004	0.02	0.001	0.029	0.038	0.018		1894	0.002	0.007	0	0	0.002	0	0.002	0.008	0
	1895	0.194	0.311	0.088	0.106	0.145	0.049	0.052	0.07	0.026		1895	0.048	0.08	0.031	0.064	0.116	0.0405	0.052	0.066	0.036	0.004	0.02	0.001	0.028	0.038	0.018		1895	0.002	0.007	0	0	0.002	0	0.002	0.008	0
	1896	0.193	0.307	0.083	0.104	0.144	0.0495	0.054	0.0695	0.0265		1896	0.05	0.079	0.03	0.066	0.1205	0.0405	0.052	0.066	0.036	0.004	0.02	0.001	0.028	0.04	0.018		1896	0.002	0.007	0	0	0.002	0	0.002	0.0095	0
	1897	0.189	0.306	0.084	0.108	0.1435	0.0515	0.052	0.066	0.0265		1897	0.05	0.078	0.03	0.064	0.122	0.0405	0.051	0.064	0.036	0.004	0.02	0.001	0.028	0.042	0.018		1897	0.002	0.007	0	0	0.002	0	0.002	0.0095	0
	1898	0.192	0.308	0.083	0.108	0.1435	0.048	0.05	0.067	0.025		1898	0.051	0.08	0.029	0.068	0.1205	0.041	0.05	0.062	0.036	0.004	0.022	0.001	0.029	0.038	0.018		1898	0.002	0.007	0	0	0.002	0	0.002	0.0095	0
	1899	0.193	0.307	0.084	0.104	0.1425	0.049	0.048	0.0685	0.025		1899	0.051	0.081	0.029	0.068	0.1205	0.0415	0.05	0.064	0.034	0.004	0.021	0.001	0.028	0.036	0.018		1899	0.002	0.007	0	0	0.002	0	0.002	0.0095	0
	1900	0.194	0.308	0.082	0.104	0.1405	0.052	0.048	0.0685	0.025		1900	0.052	0.08	0.028	0.068	0.117	0.041	0.051	0.064	0.034	0.004	0.022	0.001	0.028	0.036	0.018		1900	0.002	0.007	0	0	0.002	0	0.002	0.0095	0
	1901	0.195	0.31	0.083	0.104	0.138	0.053	0.05	0.069	0.0245		1901	0.053	0.077	0.027	0.072	0.119	0.039	0.05	0.064	0.034	0.004	0.022	0.001	0.028	0.038	0.014		1901	0.002	0.007	0	0	0.002	0	0.002	0.0095	0
	1902	0.195	0.311	0.081	0.104	0.136	0.0555	0.048	0.0715	0.0245		1902	0.054	0.078	0.025	0.072	0.118	0.039	0.051	0.062	0.034	0.004	0.021	0.001	0.027	0.038	0.014		1902	0.002	0.007	0	0	0.002	0	0.002	0.0095	0
	1903	0.196	0.311	0.083	0.102	0.1355	0.06	0.048	0.0685	0.026		1903	0.055	0.078	0.025	0.072	0.1125	0.0395	0.052	0.062	0.034	0.004	0.021	0.001	0.029	0.04	0.014		1903	0.002	0.008	0	0	0.002	0	0	0.011	0
	1904	0.197	0.311	0.085	0.104	0.1335	0.062	0.05	0.067	0.0235		1904	0.055	0.078	0.024	0.072	0.114	0.0405	0.053	0.062	0.036	0.004	0.02	0	0.028	0.042	0.014		1904	0.002	0.008	0	0	0.002	0	0	0.011	0
	1905	0.2	0.309	0.087	0.104	0.1325	0.0625	0.052	0.067	0.0215		1905	0.056	0.077	0.025	0.07	0.114	0.041	0.054	0.062	0.034	0.004	0.02	0	0.028	0.042	0.014		1905	0.002	0.007	0	0	0.002	0	0	0.011	0
	1906	0.201	0.306	0.086	0.104	0.1355	0.0625	0.054	0.0665	0.023		1906	0.056	0.078	0.024	0.07	0.1135	0.0425	0.054	0.062	0.034	0.005	0.022	0	0.027	0.042	0.012		1906	0.002	0.008	0	0	0.002	0	0	0.011	0
	1907	0.197	0.305	0.084	0.106	0.136	0.0625	0.054	0.068	0.0215		1907	0.058	0.079	0.024	0.074	0.1125	0.043	0.054	0.062	0.034	0.005	0.022	0	0.027	0.042	0.012		1907	0.002	0.008	0	0	0.002	0	0	0.011	0
	1908	0.196	0.302	0.083	0.106	0.1355	0.0635	0.052	0.0675	0.022		1908	0.056	0.076	0.024	0.074	0.109	0.043	0.053	0.064	0.034	0.005	0.022	0	0.026	0.04	0.014		1908	0.002	0.01	0	0	0.002	0	0	0.011	0
	1909	0.191	0.304	0.082	0.104	0.136	0.061	0.052	0.067	0.0215		1909	0.056	0.072	0.024	0.076	0.108	0.042	0.054	0.066	0.036	0.004	0.022	0	0.025	0.04	0.012		1909	0.002	0.009	0	0	0.002	0	0	0.011	0
	1910	0.189	0.304	0.084	0.106	0.131	0.0625	0.052	0.068	0.02		1910	0.056	0.072	0.025	0.078	0.108	0.0415	0.056	0.066	0.036	0.004	0.021	0	0.026	0.04	0.014		1910	0.002	0.009	0	0	0.002	0	0	0.011	0
	1911	0.19	0.305	0.084	0.106	0.131	0.0625	0.054	0.0685	0.02		1911	0.056	0.074	0.025	0.078	0.112	0.0445	0.055	0.062	0.036	0.004	0.021	0	0.027	0.04	0.014		1911	0.002	0.009	0	0	0.002	0	0	0.011	0
	1912	0.187	0.308	0.083	0.1	0.131	0.064	0.054	0.0685	0.022		1912	0.055	0.076	0.025	0.078	0.1125	0.0445	0.054	0.062	0.036	0.004	0.019	0	0.028	0.04	0.014		1912	0.001	0.01	0	0	0.002	0	0	0.011	0
	1913	0.185	0.313	0.084	0.1	0.133	0.0655	0.058	0.0685	0.0235		1913	0.053	0.079	0.022	0.078	0.111	0.0475	0.054	0.06	0.036	0.004	0.019	0	0.027	0.04	0.014		1913	0.001	0.01	0	0	0.002	0	0	0.01	0
	1914	0.184	0.311	0.084	0.102	0.138	0.0655	0.06	0.0705	0.0235		1914	0.053	0.076	0.021	0.078	0.1115	0.05	0.054	0.062	0.032	0.004	0.018	0	0.027	0.04	0.014		1914	0.001	0.01	0	0	0.002	0	0	0.0085	0
	1915	0.181	0.31	0.084	0.098	0.141	0.069	0.058	0.07	0.0235		1915	0.052	0.077	0.021	0.078	0.106	0.051	0.054	0.062	0.032	0.004	0.019	0	0.028	0.038	0.012		1915	0.001	0.01	0	0	0.002	0	0	0.009	0
	1916	0.18	0.305	0.082	0.104	0.1415	0.071	0.056	0.068	0.025		1916	0.052	0.077	0.021	0.074	0.105	0.0525	0.054	0.066	0.032	0.004	0.019	0	0.028	0.04	0.012		1916	0.001	0.009	0	0	0.002	0	0	0.009	0
	1917	0.185	0.307	0.083	0.102	0.1415	0.0695	0.056	0.0685	0.0245		1917	0.051	0.076	0.021	0.07	0.1065	0.051	0.054	0.066	0.032	0.004	0.019	0	0.028	0.04	0.012		1917	0.001	0.009	0	0	0.002	0	0	0.009	0
	1918	0.18	0.306	0.08	0.102	0.144	0.0685	0.054	0.0685	0.0225		1918	0.053	0.075	0.021	0.074	0.1055	0.0495	0.052	0.066	0.034	0.004	0.018	0	0.029	0.038	0.012		1918	0.001	0.009	0	0	0.002	0	0	0.0105	0
	1919	0.177	0.314	0.08	0.106	0.1435	0.072	0.054	0.067	0.0225		1919	0.052	0.078	0.02	0.076	0.108	0.05	0.053	0.066	0.03	0.004	0.018	0	0.029	0.038	0.012		1919	0.002	0.009	0	0	0.002	0	0	0.0105	0
	1920	0.178	0.317	0.081	0.106	0.1415	0.0715	0.052	0.0685	0.0225		1920	0.053	0.079	0.02	0.076	0.1035	0.051	0.053	0.066	0.032	0.004	0.017	0	0.029	0.04	0.014		1920	0.002	0.01	0	0	0.002	0	0	0.009	0
	1921	0.181	0.314	0.08	0.106	0.137	0.0675	0.05	0.067	0.0225		1921	0.053	0.078	0.02	0.076	0.106	0.0515	0.052	0.064	0.036	0.004	0.017	0	0.029	0.038	0.016		1921	0.002	0.01	0	0	0.002	0	0	0.006	0
	1922	0.181	0.315	0.083	0.108	0.136	0.0695	0.05	0.0685	0.023		1922	0.054	0.076	0.019	0.076	0.1085	0.053	0.051	0.06	0.032	0.004	0.018	0	0.028	0.04	0.016		1922	0.002	0.01	0	0	0.002	0	0	0.006	0
	1923	0.18	0.316	0.084	0.106	0.134	0.0675	0.048	0.0675	0.021		1923	0.055	0.077	0.019	0.074	0.1075	0.0545	0.053	0.062	0.032	0.004	0.018	0	0.028	0.038	0.016		1923	0.002	0.01	0	0	0.002	0	0	0.0075	0
	1924	0.177	0.313	0.083	0.106	0.133	0.0655	0.048	0.07	0.018		1924	0.055	0.076	0.019	0.076	0.1025	0.055	0.052	0.062	0.034	0.004	0.018	0	0.028	0.04	0.016		1924	0.002	0.009	0	0	0.002	0	0	0.0075	0
	1925	0.18	0.311	0.082	0.106	0.1295	0.068	0.048	0.0695	0.022		1925	0.054	0.075	0.019	0.078	0.104	0.0565	0.051	0.062	0.034	0.004	0.016	0	0.028	0.04	0.018		1925	0.002	0.009	0	0	0.002	0	0	0.009	0
	1926	0.181	0.313	0.082	0.104	0.1295	0.0685	0.05	0.066	0.0235		1926	0.055	0.071	0.018	0.074	0.1035	0.055	0.051	0.062	0.036	0.004	0.016	0	0.029	0.038	0.018		1926	0.002	0.009	0	0	0.002	0	0	0.0075	0
	1927	0.18	0.316	0.081	0.108	0.1275	0.0695	0.046	0.0665	0.0235		1927	0.055	0.07	0.017	0.078	0.101	0.0555	0.054	0.06	0.038	0.004	0.016	0	0.03	0.038	0.02		1927	0.002	0.009	0	0	0.002	0	0	0.007	0
	1928	0.178	0.318	0.081	0.106	0.1295	0.0715	0.048	0.068	0.0235		1928	0.057	0.067	0.017	0.078	0.0975	0.0535	0.051	0.058	0.038	0.004	0.017	0	0.03	0.04	0.018		1928	0.002	0.009	0	0	0.002	0	0	0.007	0
	1929	0.175	0.315	0.079	0.104	0.1305	0.071	0.048	0.0665	0.022		1929	0.056	0.071	0.017	0.078	0.1035	0.054	0.049	0.056	0.04	0.005	0.017	0	0.032	0.036	0.02		1929	0.002	0.009	0	0	0.002	0	0	0.0075	0
	1930	0.178	0.317	0.079	0.102	0.13	0.07	0.048	0.069	0.0225		1930	0.056	0.07	0.018	0.076	0.1015	0.058	0.047	0.06	0.042	0.005	0.016	0	0.034	0.036	0.02		1930	0.002	0.009	0	0	0.002	0	0	0.0075	0
	1931	0.181	0.317	0.081	0.102	0.127	0.0685	0.048	0.0685	0.0235		1931	0.056	0.069	0.018	0.076	0.101	0.0565	0.046	0.058	0.042	0.005	0.016	0	0.034	0.036	0.02		1931	0.002	0.009	0	0	0.002	0	0	0.0075	0
	1932	0.185	0.321	0.081	0.104	0.1255	0.0685	0.05	0.0685	0.025		1932	0.055	0.069	0.017	0.072	0.104	0.055	0.048	0.058	0.038	0.005	0.017	0	0.033	0.036	0.022		1932	0.002	0.009	0	0	0.002	0	0	0.0075	0
	1933	0.181	0.322	0.078	0.104	0.124	0.072	0.046	0.068	0.0265		1933	0.055	0.068	0.017	0.07	0.104	0.058	0.049	0.06	0.04	0.005	0.017	0	0.034	0.034	0.02		1933	0.002	0.008	0	0	0.002	0	0	0.0075	0
	1934	0.181	0.325	0.078	0.104	0.124	0.069	0.046	0.0685	0.0265		1934	0.056	0.069	0.017	0.072	0.1035	0.0565	0.05	0.058	0.038	0.005	0.018	0	0.032	0.034	0.02		1934	0.002	0.008	0	0	0.002	0	0	0.0075	0
[truncated: 466 more rows]

## Sheet: Extended Data Fig. 7b
					Percent action per bin
				EMD similarity	Sustain Increased	Transient Increased	Decreased
				0-0.05	95.2381	0	0
[truncated: 10 more rows]

## Sheet: Extended Data Fig. 7c
							Percent action per bin
[truncated: 12 more rows]

[truncated: 1 more sheets: Extended Data Fig. 7d]
