# Supplementary material for: Dynamic behaviour restructuring mediates dopamine-dependent credit assignment
Source: Nature. 2023 Dec 13;626(7999):583–92. doi: 10.1038/s41586-023-06941-5 (PMC10866702; doi:10.1038/s41586-023-06941-5)
Supplement: Supplementary file 18 — Source Data Extended Data Fig. 8 [file 41586_2023_6941_MOESM18_ESM.xlsx]

## Sheet: Extended Data Figure 8a,b
							Dynamics Types Labels - 1, Sustain Increased; 3, Transiently Increased; 4, Decreased
					Baseline				Day 1				Day 2				Day 3
				Individual Action	T-Sne 1	T-Sne 2	Cluster	Dynamics Type	T-Sne 1	T-Sne 2	Cluster	Dynamics Type	T-Sne 1	T-Sne 2	Cluster	Dynamics Type	T-Sne 1	T-Sne 2	Cluster	Dynamics Type
				1	45.949	51.621	18	4	-8.48775	0.885909	1	1	-60.4881	26.4986	5	1	10.8178	-20.8476	1	1
				2	-27.3557	-12.2582	23	4	14.7516	12.7477	3	1	1.01146	-18.8622	1	1	-58.6594	36.0623	7	3
				3	53.7967	-19.2475	29	4	-45.1271	43.5073	7	3	-19.1547	-29.9457	4	1	51.273	-34.7779	24	1
				4	64.0206	-4.25424	31	4	53.0708	-18.4006	29	4	-14.6025	-48.5346	4	1	42.0623	26.1287	12	4
				5	60.6169	8.9653	20	4	51.6248	28.7387	18	4	-44.1466	-35.2346	6	3	7.0009	-0.195766	3	1
				6	64.8091	-2.49844	26	4	52.3563	-18.5241	29	4	27.2644	-31.3804	19	1	-13.8596	-3.58971	1	1
				7	61.8151	-6.61586	21	4	65.1182	-7.01952	26	4	-18.5068	29.7609	7	3	5.63682	-6.92591	1	1
				8	-28.2691	-3.16817	24	1	65.319	-20.6936	31	4	-19.5257	26.3568	7	3	-51.9247	18.1766	19	1
				9	57.8576	20.5133	20	4	51.9688	-16.9558	29	4	1.55485	-4.80192	3	1	20.6351	25.4729	10	4
				10	46.7834	-1.67269	14	3	31.2138	37.5883	18	4	-6.01677	-25.1396	1	1	15.813	-23.1223	1	1
				11	59.4054	-15.7488	28	4	54.7174	-1.9739	30	4	-50.6116	-22.4308	6	3	-11.8556	-12.6187	2	3
				12	67.8433	-6.97095	28	4	70.127	-15.8424	30	4	-28.7812	-77.1242	4	1	-54.5289	-10.3042	5	1
				13	68.0603	-8.71657	17	3	60.0594	-8.76371	30	4	30.4501	-1.06058	8	3	10.5513	-29.9698	1	1
				14	66.2388	-22.3179	23	4	55.0603	-12.8697	31	4	24.5974	10.3935	8	3	-57.4056	-21.6074	5	1
				15	59.1761	-9.03698	21	4	62.9005	-20.1397	31	4	52.1353	46.7781	22	4	46.5738	-42.0989	24	1
				16	64.8466	-7.03756	26	4	61.7049	-6.36346	21	4	-44.2604	24.4537	19	1	-10.0759	34.7362	7	3
				17	49.2991	0.135955	14	3	67.9263	-9.38877	26	4	-50.8298	32.9039	5	1	10.3767	-35.7162	1	1
				18	63.012	1.64102	26	4	59.0193	-7.00556	21	4	-5.26875	27.3157	15	3	-8.39996	-60.3369	1	1
				19	36.2353	43.3174	18	4	53.2932	-17.1346	26	4	-8.34145	-11.0523	1	1	-14.9317	-48.5889	4	1
				20	46.7317	16.2502	17	3	45.0601	0.441249	14	3	-21.6199	45.354	7	3	33.8213	-33.0564	19	1
				21	-46.2347	12.2462	24	1	56.5762	6.68902	26	4	-26.3285	36.4481	7	3	-4.90623	36.005	9	3
				22	46.288	-2.01747	14	3	33.9431	0.388306	13	4	5.28821	22.8001	3	1	15.4231	57.8597	15	3
				23	57.0532	-16.9198	26	4	23.0611	19.7839	8	3	-18.8148	0.489057	2	3	17.4717	-19.0047	3	1
				24	61.7883	8.24576	26	4	12.5247	66.7249	15	3	-47.0573	4.93542	19	1	3.47095	-24.5406	1	1
				25	51.0973	28.4	18	4	-3.22663	13.8794	3	1	-45.9183	7.09554	19	1	-66.7607	21.0563	19	1
				26	53.8928	6.77089	17	3	-3.74218	57.1601	9	3	-32.7437	13.1342	15	3	-48.2528	-3.22829	19	1
				27	-26.5595	43.8232	7	3	-3.42279	56.2875	9	3	18.8786	35.5666	11	4	8.59413	-67.3579	1	1
				28	54.687	18.8211	20	4	-3.6158	56.7233	9	3	38.2437	40.4666	10	4	10.5688	-41.2013	1	1
				29	57.6474	-1.14909	21	4	-3.58585	56.7372	9	3	2.7758	0.653222	3	1	12.132	-8.53972	3	1
				30	53.3863	-15.4663	26	4	24.5173	62.3372	11	4	-11.1136	-64.1879	1	1	-52.1761	13.0998	19	1
				31	65.0666	-3.23361	28	4	12.6291	39.9467	11	4	-37.6187	-35.414	6	3	49.5732	-48.4998	24	1
				32	64.1532	-4.27869	26	4	-11.699	21.124	7	3	0.821913	-6.10412	3	1	11.4494	33.3056	9	3
				33	64.3902	-4.44302	31	4	-44.1907	41.4922	19	1	-17.3877	-23.8545	1	1	10.5867	-55.0135	1	1
				34	55.1592	20.2204	20	4	-3.5932	56.8794	9	3	-60.798	-7.55336	5	1	-12.2902	-3.68129	1	1
				35	56.6424	-20.6195	29	4	64.796	-24.0186	29	4	29.3452	-39.2475	19	1	-5.8958	-12.2853	1	1
				36	55.7255	-2.98087	30	4	48.2217	0.510779	14	3	-46.1261	16.686	19	1	-10.6558	-14.1063	2	3
				37	70.0644	-16.4478	30	4	48.5578	-0.680289	14	3	55.0373	13.8013	12	4	31.5825	-29.3947	19	1
				38	66.6991	-13.7274	30	4	55.6985	20.4861	23	4	43.484	39.8664	18	4	3.53213	14.2656	3	1
				39	63.9387	-6.10559	21	4	53.4323	-17.2177	26	4	43.4839	40.5739	18	4	15.495	-57.099	1	1
				40	59.1118	42.0125	22	4	40.9931	33.4767	12	4	22.1719	60.2036	11	4	-29.3525	-59.832	4	1
				41	53.1181	2.97039	21	4	-40.5307	4.35965	15	3	-16.3586	33.1559	7	3	-21.1189	-6.00042	2	3
				42	58.2232	20.2064	20	4	-28.2306	-9.95955	22	4	-10.6799	-48.9062	4	1	32.9342	-41.6423	19	1
				43	59.1101	-7.38092	21	4	71.6738	-3.35265	25	4	12.3133	-16.829	1	1	-55.8911	30.9496	7	3
				44	59.4978	-1.81649	30	4	54.7426	-17.847	26	4	-6.06986	13.9477	3	1	4.40696	-43.2666	1	1
				45	58.21	-9.01922	14	3	54.1291	-11.6762	30	4	-64.4988	8.87133	19	1	-10.5794	-6.64257	1	1
				46	3.75197	18.2094	3	1	52.5546	-1.07614	30	4	9.37815	17.3859	3	1	-48.3171	-32.6987	6	3
				47	5.18592	-4.80074	3	1	66.2463	-13.263	30	4	-27.2781	-51.2794	4	1	30.6593	-30.3157	19	1
				48	54.3683	-23.379	29	4	68.8959	-15.2033	30	4	-18.3438	-10.7063	2	3	16.6964	-13.3084	3	1
				49	63.465	10.1373	20	4	52.3894	-1.13902	30	4	-41.5807	-13.1401	24	1	-6.32308	-64.2008	1	1
				50	53.235	20.8873	17	3	8.58733	16.3981	8	3	-27.9934	-9.82535	23	4	-10.8474	-50.7916	1	1
				51	60.1551	8.17408	20	4	-25.0614	34.1146	7	3	54.9123	24.1517	17	3	-10.2182	-30.1187	1	1
				52	-32.5076	-0.608212	22	4	7.68338	24.5155	3	1	34.2737	26.0534	10	4	-50.1865	14.5535	19	1
				53	65.5041	20.4992	26	4	-22.7263	34.2056	7	3	2.00662	31.6947	3	1	21.2804	66.7859	15	3
				54	60.2458	38.6426	22	4	-11.7664	30.4741	16	4	1.95772	9.78488	3	1	-30.591	22.907	15	3
				55	-43.0111	22.8308	19	1	9.51179	-28.5435	1	1	-6.19955	-64.2511	1	1	-38.207	-5.75976	24	1
				56	-9.08858	51.049	9	3	-25.3365	8.73885	16	4	-18.3481	-74.1005	4	1	-21.5875	20.1265	7	3
				57	-2.33213	53.414	9	3	-6.67404	22.6566	3	1	-5.5538	17.873	3	1	-18.7983	-44.5156	1	1
				58	6.71915	38.7313	9	3	-51.7465	2.72779	19	1	-42.1323	25.7708	19	1	-9.21629	-66.9127	1	1
				59	-9.17143	5.83882	1	1	57.049	-25.3674	29	4	-61.8423	27.7135	5	1	-68.7725	20.8998	5	1
				60	40.9195	-0.693583	14	3	-30.3032	7.74424	24	1	-45.1107	45.5066	7	3	-5.55059	34.7253	9	3
				61	34.6604	36.5483	12	4	58.0513	8.42899	17	3	-42.2666	9.66822	24	1	9.37666	-68.0116	1	1
				62	31.0837	55.9599	11	4	59.0467	-7.21029	21	4	-20.561	9.35215	2	3	-10.5625	-39.271	4	1
				63	-4.22423	60.9209	9	3	58.7942	-6.94513	21	4	-35.2215	15.72	15	3	32.5531	-22.6555	19	1
				64	28.2512	-1.09957	8	3	28.7672	40.0368	11	4	53.71	42.5703	18	4	-21.3485	55.1129	7	3
				65	5.10957	40.5836	9	3	57.9931	-22.068	29	4	4.15467	-61.9853	1	1	26.2041	-1.33341	8	3
				66	20.7837	24.8664	10	4	61.2289	-23.5918	29	4	-5.53141	-62.2673	1	1	-11.0139	-75.1901	1	1
				67	65.2708	18.9002	17	3	58.4923	-10.8943	21	4	12.7417	-5.24264	8	3	-24.2969	43.0648	7	3
				68	24.0929	33.2516	12	4	46.7777	-7.9833	13	4	-37.906	14.7009	15	3	-36.7736	-35.7364	6	3
				69	-25.2221	54.7936	7	3	64.5989	-23.7134	31	4	-23.3257	26.9984	7	3	36.1447	-42.585	19	1
				70	4.87361	58.5059	15	3	66.8015	-22.5518	31	4	-41.1762	-9.59988	24	1	-32.0633	23.9824	15	3
				71	17.2435	43.1816	15	3	58.424	8.18072	20	4	-33.671	-4.19449	22	4	12.2276	-11.4633	3	1
				72	-15.8512	9.87948	7	3	32.711	-3.53112	8	3	28.2657	43.8629	18	4	7.12928	-1.6991	3	1
				73	-57.1024	-20.4333	6	3	54.1512	-11.8134	31	4	9.49306	38.3085	11	4	-1.01934	26.0902	3	1
				74	-30.0286	7.42171	22	4	69.2653	-15.3414	30	4	-13.8665	49.6338	9	3	48.1001	-42.5133	24	1
				75	35.5086	38.1617	18	4	66.5515	-14.4923	30	4	-5.43681	34.4365	9	3	1.97888	33.2065	3	1
				76	61.6148	8.54411	26	4	58.9342	-8.55436	14	3	-15.6814	47.7975	15	3	36.5565	48.5945	15	3
				77	52.9284	20.57	20	4	69.9788	-12.7901	21	4	-14.6343	43.5947	9	3	25.3345	-8.16492	8	3
				78	59.1254	-7.48083	21	4	68.8384	-13.7738	30	4	13.3455	53.4441	15	3	-26.732	-73.8916	1	1
				79	47.5008	-7.24478	21	4	69.4696	-13.4566	21	4	8.90824	12.5925	3	1	-6.36695	-27.9082	1	1
				80	5.59128	-2.15846	3	1	59.0921	-5.06051	21	4	-4.33358	-8.87326	1	1	34.6672	-22.1835	19	1
				81	8.23986	0.803814	3	1	68.1912	-8.82528	20	4	-47.7083	8.3952	19	1	-56.1703	7.08743	19	1
				82	31.588	-1.36765	8	3	68.0966	-8.5919	20	4	20.6166	25.0645	11	4	-10.3747	35.2114	7	3
				83	-8.04064	35.8123	9	3	72.9235	-11.4754	28	4	23.3431	19.7336	8	3	6.65883	19.7261	8	3
				84	21.5463	20.9658	8	3	70.0626	-10.9033	28	4	-14.9107	22.1639	7	3	-6.49484	-27.3872	1	1
				85	51.5253	19.5403	17	3	70.4018	-11.0227	28	4	-21.1851	25.2954	7	3	-10.8976	-14.5716	2	3
				86	60.1412	-0.563898	26	4	69.9944	-11.1202	28	4	-67.2459	-19.7059	5	1	35.0036	-23.3873	19	1
				87	70.0506	-5.82429	26	4	72.82	-11.3935	28	4	-28.0437	-79.9177	4	1	61.1937	27.2026	18	4
				88	23.6954	66.7946	15	3	72.7348	-11.288	28	4	2.67537	-16.5381	1	1	22.2738	48.7178	11	4
				89	-7.73077	49.361	9	3	61.4871	-10.4153	21	4	-24.9926	48.9032	19	1	-9.09386	5.04054	1	1
				90	-44.0781	21.3702	19	1	53.0566	9.00143	17	3	58.4925	-30.8953	24	1	-54.1134	37.3485	5	1
				91	-6.59374	48.4958	9	3	23.6085	19.2519	8	3	46.7952	46.0212	18	4	5.42501	-3.34546	1	1
				92	23.448	26.0531	11	4	0.507438	43.9332	9	3	8.44568	51.3955	15	3	-20.866	-27.1876	2	3
				93	-10.848	55.274	9	3	-3.67255	57.0498	9	3	-8.18673	5.44489	1	1	-9.51734	-50.3481	1	1
				94	3.08807	8.70004	3	1	-0.68733	52.0466	9	3	-14.3615	-31.779	1	1	-58.3296	12.9615	19	1
				95	-42.5238	38.9024	19	1	62.1868	30.7968	23	4	-18.8404	-75.6317	4	1	-48.3896	-5.4518	19	1
				96	49.3147	43.9885	18	4	66.1466	-14.7149	26	4	-6.27322	-20.8363	1	1	-35.2876	10.2232	15	3
				97	51.982	47.3015	22	4	70.2532	-15.1389	30	4	-48.8592	-39.6753	6	3	3.92219	-65.4496	1	1
				98	37.5358	8.61119	13	4	69.0206	-15.1358	30	4	-3.10368	1.73633	1	1	-0.64948	-24.5103	1	1
				99	50.7864	13.8817	17	3	65.1016	-7.1817	21	4	-40.3747	9.14762	24	1	5.90786	-61.1831	1	1
				100	44.9049	-0.172886	14	3	63.6057	-6.21069	30	4	18.377	68.6378	15	3	-8.81769	37.7612	9	3
				101	48.0258	9.53894	14	3	52.8908	18.6185	20	4	19.7715	42.5466	11	4	5.05004	-16.6388	1	1
				102	62.2379	9.3007	31	4	52.7809	-18.0454	29	4	16.9403	18.7355	8	3	-16.047	-3.05619	5	1
				103	45.9572	-3.17637	14	3	64.4992	-6.64337	21	4	-13.7922	58.7886	9	3	-36.0678	-30.3791	4	1
				104	60.2417	6.36126	12	4	62.1066	-3.90231	28	4	5.02033	23.0299	3	1	29.8182	-24.5777	19	1
				105	61.5568	-16.2555	28	4	56.5816	9.78669	17	3	0.64793	7.70791	3	1	43.2884	-45.0743	19	1
				106	62.0254	18.7837	20	4	65.0242	-23.7728	31	4	-19.5986	-29.4623	6	3	10.0009	-35.3516	1	1
				107	20.3043	50.0564	11	4	55.901	-14.6166	31	4	10.2443	-34.9918	1	1	-20.154	-30.9792	4	1
				108	31.6133	53.0179	11	4	59.9191	-2.35365	21	4	-20.3902	-32.0604	4	1	-13.2895	-11.5027	2	3
				109	44.7354	37.8336	18	4	58.303	-10.533	21	4	-53.9687	41.9376	7	3	-47.2615	11.0826	24	1
				110	34.2246	45.5253	11	4	66.7342	-22.0481	26	4	-15.5671	49.7779	15	3	-32.2442	22.3496	15	3
				111	51.1557	6.16667	17	3	55.5329	-14.2455	31	4	30.3496	-47.5286	19	1	-2.23876	9.88282	3	1
				112	46.17	19.0535	17	3	70.143	-15.2104	30	4	-43.1939	24.5408	19	1	6.27405	-28.2153	1	1
				113	46.0689	19.8191	17	3	67.3731	-22.029	31	4	8.84361	-29.5618	1	1	-59.6547	20.011	5	1
				114	34.7857	16.776	10	4	58.7135	-9.56808	21	4	3.80879	-65.1839	1	1	-36.1709	9.7999	15	3
				115	54.1714	-17.5447	26	4	63.1885	-20.8944	31	4	-31.1278	-38.5624	4	1	26.2709	-0.880628	8	3
				116	-29.1488	-7.63713	22	4	61.0441	-11.1396	21	4	-51.8622	8.63106	19	1	6.06947	-30.0068	1	1
				117	18.2815	32.2989	11	4	59.0091	8.21731	20	4	49.5353	44.5315	18	4	-17.2872	-14.1038	2	3
				118	33.4984	17.975	10	4	63.9272	-7.23904	21	4	49.3069	45.0405	15	3	-69.7927	17.0354	5	1
				119	44.415	28.9085	12	4	64.0265	-7.59674	21	4	12.6067	17.9408	3	1	33.78	-47.0238	19	1
				120	22.8301	21.0946	8	3	58.5504	-21.0409	26	4	13.9064	-14.5615	3	1	4.99392	-21.1085	1	1
				121	45.7307	18.8891	17	3	58.887	-2.49336	17	3	9.35886	-50.5453	1	1	-22.9614	-78.4072	1	1
				122	15.9703	50.4589	15	3	49.4545	13.2239	17	3	-18.5599	-29.4428	1	1	-31.2362	-58.0046	4	1
				123	-32.5809	14.4852	15	3	59.7103	18.665	20	4	-13.7809	-3.63273	1	1	32.2735	-41.0247	19	1
				124	19.9617	22.5463	8	3	57.6985	40.5551	22	4	-45.8272	-32.6874	6	3	2.60325	32.5167	9	3
				125	-44.4532	36.6384	19	1	54.1648	6.0935	17	3	-51.2217	-22.3325	6	3	15.6095	22.9021	8	3
				126	18.0092	-4.43181	8	3	58.4526	-9.71166	21	4	-36.4389	-42.5299	4	1	-15.2328	-74.7636	1	1
				127	3.8803	58.6025	11	4	60.9574	19.2021	20	4	-68.8072	-15.7284	5	1	-57.998	-22.7076	6	3
				128	64.529	24.6286	23	4	-25.9672	-12.3251	29	4	-51.21	18.7878	19	1	-31.4016	-12.2626	22	4
				129	43.6035	-2.49633	14	3	69.1875	-16.3965	31	4	15.8611	61.9388	15	3	24.0646	-0.609796	8	3
				130	10.2932	21.3299	8	3	66.5702	-14.9427	30	4	11.7185	16.7382	3	1	-15.9579	-34.2652	1	1
				131	26.2967	44.4731	11	4	62.3297	-17.872	30	4	-3.98388	8.63729	3	1	-56.2023	-21.4977	5	1
				132	42.5411	41.9006	18	4	68.9423	-13.7253	21	4	-5.07572	6.24504	7	3	-33.8565	-11.1475	22	4
				133	42.9727	-1.294	14	3	67.8022	-19.0221	30	4	10.8778	-57.923	1	1	-22.1566	20.7377	7	3
				134	61.1616	15.6215	20	4	64.6531	-4.70118	30	4	-15.833	16.9217	7	3	-18.2256	-78.1519	1	1
				135	55.6736	12.9576	17	3	60.4254	-11.701	21	4	12.0297	-48.7168	1	1	-13.3906	-14.4608	1	1
				136	47.4007	35.0837	12	4	67.829	-20.4717	31	4	-15.4973	-23.4239	6	3	12.5958	-3.30489	8	3
				137	46.9219	11	14	3	66.5947	-14.1803	30	4	-70.6986	15.0183	5	1	51.1683	-38.4517	24	1
				138	54.7024	-23.6613	29	4	59.4227	-7.55447	21	4	-37.4328	35.9071	19	1	-32.7488	22.7441	15	3
				139	-30.4988	4.38621	22	4	35.1998	21.1855	10	4	48.9255	-46.3792	24	1	8.39353	-21.9699	1	1
				140	21.7607	58.0897	15	3	28.5251	10.8676	8	3	-31.1092	0.814392	22	4	-24.3476	-49.3281	4	1
				141	4.9622	24.2987	3	1	15.7077	30.1815	8	3	33.1898	8.15913	8	3	27.9611	-39.224	19	1
				142	-32.8533	-13.7318	22	4	0.609465	34.911	3	1	2.31011	9.85544	3	1	12.7432	54.2316	15	3
				143	-1.72757	49.0144	9	3	-39.9358	36.9243	19	1	-1.39153	-39.8191	1	1	2.47287	-29.0379	1	1
				144	-1.1511	49.7093	9	3	-41.8759	6.91243	22	4	-12.6835	17.1739	2	3	2.39671	-2.10032	1	1
				145	-41.7137	3.93899	19	1	56.5388	-20.78	31	4	-58.0692	-5.52337	5	1	-20.7267	-2.34335	2	3
				146	20.171	55.988	15	3	-46.3579	11.7323	22	4	-16.2593	-4.81486	5	1	47.3836	-36.5188	24	1
				147	10.5186	63.5744	15	3	-28.1072	-2.97345	24	1	6.47946	-4.77919	3	1	20.6855	-6.4219	3	1
				148	39.3977	5.26413	10	4	56.6429	-3.99931	30	4	-15.5458	-17.0816	2	3	-4.7679	-56.4923	1	1
				149	35.8373	7.28429	10	4	62.0977	-17.8821	30	4	-47.0768	1.74455	19	1	-8.23578	-41.0416	1	1
				150	-30.2375	9.26274	22	4	51.5527	-1.84025	30	4	-30.4701	3.00274	22	4	32.2119	-40.8077	19	1
				151	21.4942	59.9328	15	3	60.518	-11.9027	14	3	59.5282	26.6506	17	3	-43.0774	30.5299	19	1
				152	26.6095	-1.12728	8	3	56.2464	-2.69331	30	4	18.9975	32.8726	10	4	0.828138	4.56043	3	1
				153	22.3348	53.8642	11	4	58.3741	-9.7137	14	3	17.574	8.66474	8	3	-15.4594	-74.2666	4	1
				154	40.3541	49.6709	18	4	55.6984	22.0606	20	4	9.42814	-13.4678	1	1	-24.5678	-50.7058	4	1
				155	46.716	44.7197	18	4	40.1407	13.477	10	4	1.51204	-24.756	1	1	-35.4616	-38.0944	4	1
				156	36.0637	1.81653	13	4	1.45091	41.9579	9	3	-25.6199	33.2449	5	1	-44.3146	-10.1502	24	1
				157	-32.7326	-0.429231	22	4	-41.8034	22.5379	19	1	-15.1892	3.8681	1	1	59.7275	24.5513	17	3
				158	-43.1489	39.1688	19	1	-11.5063	30.2287	3	1	-7.79325	-25.2517	1	1	13.753	-20.9079	1	1
				159	11.9487	25.7208	8	3	-8.50715	58.6884	9	3	-46.5275	-41.1152	4	1	-4.38908	-10.59	1	1
				160	13.4511	35.5482	11	4	64.1155	22.4205	23	4	20.1235	-24.466	8	3	-2.4677	-28.3948	1	1
				161	35.1184	7.97144	10	4	73.4844	5.9394	17	3	-55.4005	2.90386	19	1	37.0002	-38.5471	19	1
				162	39.3095	19.3913	10	4	36.4156	13.5448	10	4	-25.939	55.3273	9	3	-37.6608	11.317	15	3
				163	-27.0006	41.1477	7	3	77.0354	-2.36806	27	4	-13.6974	-41.1552	1	1	-47.1163	16.1327	19	1
				164	-41.9216	2.02802	24	1	63.342	20.0437	20	4	13.7083	0.989807	8	3	10.3164	-58.0596	1	1
				165	47.531	45.1213	18	4	73.0408	9.17289	25	4	-9.29659	15.0464	3	1	-20.1813	-22.6937	1	1
				166	7.16414	52.3739	15	3	45.0063	40.9382	18	4	-27.254	40.1673	7	3	-7.65874	-33.1892	1	1
				167	-67.105	-1.1229	5	1	69.0361	-10.0264	26	4	-29.3484	55.0301	15	3	-55.4495	30.1411	19	1
				168	-54.7535	35.256	7	3	54.9204	-14.8359	31	4	11.9873	-7.36548	3	1	5.33004	51.3694	9	3
				169	4.25193	-19.9265	1	1	41.3963	17.0068	14	3	-48.6584	40.4661	19	1	-2.53577	39.2604	9	3
				170	-44.2473	-30.8678	6	3	58.1406	20.2887	20	4	59.2467	-31.726	24	1	31.2015	31.5915	10	4
				171	-32.8923	-30.1887	4	1	54.1365	23.0844	17	3	-1.00585	33.6743	3	1	-16.3447	-2.99391	5	1
				172	-44.0638	-41.5668	4	1	50.7028	36.9862	18	4	4.98544	23.3653	3	1	-63.1926	16.4692	19	1
				173	-38.8233	-30.0505	6	3	31.8209	8.77006	8	3	-15.1509	-31.0311	1	1	7.90532	-67.9087	1	1
				174	-4.60501	-66.3233	1	1	8.5176	-17.3849	3	1	-5.51993	-42.5197	1	1	-27.4808	-73.9555	4	1
				175	-47.1195	1.81766	19	1	-60.5431	-15.5049	5	1	-12.8565	-63.1138	4	1	-22.0303	-36.1437	4	1
				176	44.6077	-8.16828	13	4	-24.8549	34.7236	7	3	24.793	-4.55975	8	3	31.702	-33.1987	19	1
				177	44.7591	1.57714	14	3	17.8844	-21.1702	3	1	-19.6709	45.275	15	3	7.77173	-1.79426	3	1
				178	36.3239	38.7055	18	4	-61.0918	-16.4212	5	1	47.4179	-40.2933	24	1	12.7861	-69.2984	3	1
				179	16.0566	28.6054	8	3	-65.7107	-4.66023	5	1	-28.4295	-9.89576	23	4	7.43533	24.1571	3	1
				180	42.4425	11.7919	10	4	-43.7828	41.3383	7	3	11.0951	43.3786	15	3	-65.7799	-1.83937	5	1
				181	71.4243	-3.45859	26	4	57.0086	-21.9381	29	4	-12.1436	45.0455	15	3	30.9875	-44.4202	19	1
				182	68.0055	1.06014	20	4	28.8208	39.8726	11	4	-6.20644	29.0202	7	3	8.54617	7.1586	3	1
				183	41.9386	12.2956	12	4	30.0283	-41.3417	19	1	-7.71363	-75.4982	1	1	-5.0214	27.0807	8	3
				184	15.866	13.6286	9	3	-62.7493	5.92663	7	3	-44.8152	-31.3626	6	3	-5.17285	27.371	8	3
				185	14.0247	14.5074	3	1	-27.5369	-49.1993	4	1	-22.0954	-2.90673	2	3	48.8887	-33.5923	24	1
				186	21.9614	55.0464	11	4	-66.6658	-29.172	6	3	45.575	-37.3048	24	1	7.94991	-67.6426	3	1
				187	19.1535	32.8893	11	4	-0.447738	-21.9243	1	1	15.0852	63.339	15	3	-4.77916	-64.7144	1	1
				188	34.1516	46.6239	12	4	42.4222	-3.57588	13	4	9.58646	25.5942	8	3	-18.2586	-16.9037	2	3
				189	51.1685	-33.5379	24	1	36.3815	9.97594	10	4	-30.513	2.56875	22	4	-49.5149	14.5232	19	1
				190	-5.96209	53.2014	9	3	-6.75942	62.6022	9	3	59.6085	40.5575	22	4	20.1526	62.9725	15	3
				191	18.5361	51.4265	11	4	29.7611	52.5948	11	4	27.1948	43.0123	18	4	7.38201	-68.1027	1	1
				192	43.1178	-2.48588	14	3	16.5904	-4.72394	3	1	19.9947	38.678	15	3	-11.5305	-10.6039	2	3
				193	39.3664	42.4121	18	4	-12.6159	59.2026	7	3	2.3275	-1.59918	3	1	-60.3146	-5.53235	5	1
				194	-44.4431	-6.14697	24	1	-12.8202	26.8048	7	3	-17.8226	-34.3254	1	1	34.8161	-46.9194	19	1
				195	56.8628	-27.6389	29	4	8.18846	7.09666	3	1	4.60618	-41.9528	1	1	-34.1688	11.3483	15	3
				196	15.7508	68.4028	15	3	5.63843	6.48442	3	1	-27.2386	-53.6642	4	1	13.3011	-25.6107	1	1
				197	-6.46241	53.2813	9	3	-66.3105	-4.08786	5	1	-45.2486	32.2637	19	1	-7.37128	-10.9115	1	1
				198	17.6316	55.6473	11	4	-12.3349	38.5373	7	3	51.0469	-27.2839	23	4	27.1874	-38.5518	19	1
				199	9.71419	63.6968	15	3	37.4338	38.0013	18	4	48.5953	39.9425	18	4	-15.1214	50.3251	15	3
				200	-45.9888	16.7143	19	1	-31.3363	-9.72914	22	4	61.7788	25.1912	20	4	2.55233	-16.5881	1	1
				201	1.95891	32.5986	3	1	30.8759	55.7371	11	4	24.8141	9.45087	8	3	3.01254	-26.8718	1	1
				202	-6.03147	56.4627	9	3	25.0014	50.171	11	4	-5.81332	35.8602	9	3	-1.99309	-29.2806	1	1
				203	42.8704	20.2899	10	4	-34.0357	13.6785	15	3	7.84205	-21.8075	1	1	35.3851	-22.1668	19	1
				204	55.9513	39.9106	22	4	24.3668	65.3558	15	3	-60.6731	22.2675	5	1	48.3136	-44.3848	24	1
				205	-42.8268	-2.81655	24	1	17.7677	9.04175	3	1	-5.52646	25.7543	8	3	-25.478	49.1023	7	3
				206	-2.96938	46.7482	9	3	-1.84069	39.7121	9	3	3.49777	-32.7139	1	1	17.9491	-22.8185	3	1
				207	-16.2873	24.7496	7	3	22.7163	46.8699	11	4	-41.862	-32.3488	6	3	-9.52059	-8.14789	1	1
				208	-38.6263	42.6575	19	1	23.1665	46.951	11	4	-24.0257	28.0493	7	3	35.1267	-37.9614	19	1
				209	24.4275	65.007	15	3	49.2179	34.5045	18	4	-36.7741	-9.8319	22	4	11.9842	42.1088	11	4
				210	-12.6528	30.4559	9	3	23.6628	59.1894	11	4	-30.4071	50.6105	19	1	6.96684	-65.2434	1	1
				211	29.6556	55.1508	11	4	-19.2678	58.4344	9	3	-13.8405	41.3991	7	3	-25.5259	-34.8601	4	1
				212	-15.9285	36.5868	7	3	43.7767	36.5363	12	4	-30.3833	50.7304	19	1	-7.66548	-43.7345	1	1
				213	2.44726	-23.4288	1	1	50.4022	33.8048	12	4	-10.388	36.2147	9	3	36.8261	-23.4825	19	1
				214	-12.6522	-38.0237	4	1	44.4331	2.03842	14	3	-43.3586	37.786	19	1	-1.31535	38.3764	9	3
				215	-65.5403	-9.57792	5	1	49.097	-6.70901	21	4	1.11744	44.8879	9	3	-4.1858	17.089	3	1
				216	-28.1964	-2.47196	24	1	48.7713	-6.84449	21	4	21.6856	60.0044	15	3	14.7061	2.91243	8	3
				217	40.1257	13.7388	12	4	24.1515	29.9859	10	4	22.085	42.2221	11	4	-16.1246	9.74548	7	3
				218	74.3978	11.6636	25	4	-32.4817	2.02171	22	4	12.7757	-18.439	1	1	-8.1455	-11.9953	3	1
				219	-40.931	16.0713	19	1	21.1246	66.4046	15	3	-0.321708	-14.6239	1	1	-54.4494	12.0779	19	1
				220	-19.2418	55.6977	15	3	3.75487	29.9645	9	3	-16.5837	16.7698	2	3	58.7277	-31.6723	24	1
				221	32.6805	52.9623	11	4	-19.7866	57.26	15	3	-33.6358	0.207204	22	4	19.9359	-5.85526	3	1
				222	71.4569	5.37786	20	4	28.7661	3.83599	8	3	53.43	42.4968	18	4	-2.58995	-47.7101	1	1
				223	-47.0819	1.81584	19	1	17.1984	-11.5886	3	1	33.3823	48.6797	11	4	19.9458	-23.8149	8	3
				224	37.9515	-0.513208	13	4	-20.702	8.92969	2	3	12.7204	56.4967	15	3	-42.2645	-7.26545	24	1
				225	46.9289	38.1899	18	4	17.292	-13.938	3	1	9.34431	55.1041	15	3	13.1304	28.7326	3	1
				226	-37.4025	15.2274	15	3	49.9677	-16.8329	23	4	9.09876	-30.4592	1	1	16.233	-23.2699	1	1
				227	24.3111	50.7305	11	4	61.291	37.4207	29	4	-6.10313	-64.4373	1	1	-5.78312	-20.4797	1	1
				228	21.585	54.0228	11	4	-21.0217	51.5921	15	3	-19.1136	-29.7572	4	1	-38.4254	43.0344	19	1
				229	23.3622	58.5592	11	4	0.407283	10.3239	3	1	-2.74829	-5.07494	1	1	-46.3712	-7.51927	24	1
				230	1.86575	43.0669	11	4	-15.2849	54.1867	9	3	8.47631	20.6467	8	3	-9.17245	35.2935	3	1
				231	16.4167	-18.8747	3	1	-4.71576	-56.2432	1	1	52.9752	-25.3329	24	1	9.05758	-52.2886	1	1
				232	-13.7922	5.53176	2	3	-68.0314	-27.2953	6	3	22.0426	54.9111	11	4	-32.949	-36.0742	4	1
				233	-12.6213	12.9546	2	3	-62.7249	-5.58353	5	1	22.1285	21.0977	8	3	-5.6334	-44.1212	1	1
				234	-38.5355	-45.1483	4	1	-2.69976	33.6304	3	1	20.7793	4.56502	8	3	3.48105	19.5205	3	1
				235	-42.4544	-34.4297	6	3	19.6116	36.873	10	4	-15.8543	3.91955	2	3	50.2794	-38.8044	24	1
				236	-68.0386	16.4783	5	1	46.3068	11.0422	14	3	-16.2531	-0.980593	2	3	-56.2285	38.3501	7	3
				237	24.9907	57.1146	15	3	48.5446	2.25818	21	4	-16.9292	-39.5826	1	1	-5.64714	-59.8477	1	1
				238	-0.549645	46.2224	9	3	36.5349	32.4211	12	4	-11.434	-39.7657	4	1	-14.0205	-40.8812	1	1
				239	-21.0235	34.7034	7	3	4.6841	39.9813	9	3	-20.5844	-6.26508	2	3	-46.0961	42.6921	19	1
				240	-58.5082	-17.7389	6	3	-5.4309	54.6137	9	3	44.6944	-44.6831	24	1	-45.143	21.8049	19	1
				241	-30.3264	-30.4319	4	1	-2.83271	52.6853	9	3	-36.2427	-12.3503	22	4	28.9215	7.74675	8	3
				242	-9.25443	-22.3843	1	1	38.0391	32.8205	12	4	41.9366	40.4696	18	4	-1.19573	1.47925	3	1
				243	-12.0965	40.7366	7	3	-62.6254	6.01369	19	1	19.2124	38.3488	15	3	-4.24065	-24.2514	1	1
				244	20.4871	18.904	8	3	-21.5723	34.8303	7	3	7.06836	-0.0666864	3	1	4.0406	-2.76086	3	1
				245	-8.75451	57.6591	9	3	15.3642	51.0358	15	3	-33.0827	-57.7371	1	1	-40.1644	25.9074	19	1
				246	-43.8437	36.2945	7	3	39.7198	13.212	12	4	-57.3558	-21.5056	5	1	61.4966	32.0452	18	4
				247	-39.9998	-3.71489	19	1	8.57188	46.4621	11	4	24.5948	-4.55474	8	3	13.6228	-12.0335	3	1
				248	46.1406	46.2037	18	4	13.7644	32.5743	9	3	11.9186	25.6774	8	3	-6.21501	-64.2504	1	1
				249	-27.4755	-11.8822	29	4	-27.7431	43.7471	19	1	-45.772	22.1853	19	1	-51.3049	42.7863	7	3
				250	56.9956	42.0072	22	4	45.9234	38.3569	18	4	48.419	-34.7125	24	1	-29.3021	55.2209	15	3
				251	-49.0315	27.8217	19	1	44.1804	-8.09367	13	4	41.4328	38.5687	17	3	-56.7194	38.8216	7	3
				252	25.0032	50.4278	11	4	41.9933	7.36599	14	3	14.8851	8.50639	8	3	-4.63742	6.14897	7	3
				253	22.4628	58.8907	11	4	47.676	10.4574	14	3	10.9704	-24.6258	1	1	-16.0881	3.83493	2	3
				254	-37.4702	15.2705	15	3	59.0885	42.2471	22	4	-16.5553	-34.445	1	1	-14.4276	21.3906	7	3
				255	-49.4552	31.189	7	3	50.7423	29.9495	17	3	-31.6923	-48.9107	6	3	48.8471	-46.1625	24	1
				256	-52.9446	36.1549	7	3	59.9306	20.6052	23	4	-35.334	-31.1735	4	1	19.7955	18.8078	8	3
				257	-13.6176	7.35732	2	3	37.3136	12.5623	12	4	-48.7004	9.32687	19	1	8.24844	-64.1519	1	1
				258	4.21813	52.374	11	4	32.8096	33.9438	10	4	-38.4643	15.533	15	3	-30.8539	-76.3192	4	1
				259	10.2686	38.4309	11	4	-33.5343	-7.03708	22	4	-53.6381	5.18996	19	1	-1.29041	-4.51461	3	1
				260	34.0505	18.8848	10	4	23.428	49.9663	11	4	22.0386	0.705231	8	3	29.8401	-31.5622	19	1
				261	44.0928	41.2636	18	4	-43.3133	22.0678	19	1	-51.7729	36.7811	5	1	22.3279	47.392	11	4
				262	-9.17407	35.2262	3	1	-20.1855	8.91828	2	3	-19.277	-43.3185	1	1	23.7217	-8.96971	8	3
				263	-25.1181	8.69717	2	3	-45.6059	23.833	19	1	-60.0358	-27.6684	6	3	-9.18064	-71.5841	1	1
				264	-66.5539	-4.41845	5	1	-40.5464	8.56247	24	1	-46.0523	32.5718	19	1	-24.6852	-64.8921	1	1
				265	-13.6384	0.540961	2	3	-33.7627	21.2419	19	1	49.299	-27.3014	22	4	-68.3611	17.2324	19	1
				266	-16.0209	-14.8838	2	3	-39.6171	32.1784	7	3	20.5487	9.69634	8	3	28.8835	-32.0872	19	1
				267	32.4075	0.73772	8	3	17.8565	-5.78078	3	1	15.7328	-10.4318	3	1	10.9284	-36.298	1	1
				268	49.091	41.4091	18	4	21.5699	47.7513	11	4	-18.3417	-44.0373	1	1	-0.791831	-6.29306	3	1
				269	35.7908	28.2783	12	4	15.9506	-10.3084	3	1	-6.11825	25.2563	9	3	25.0406	-4.76088	8	3
				270	47.3765	41.9031	18	4	-11.1852	40.715	7	3	26.662	5.73993	8	3	-44.1014	-5.65124	24	1
				271	27.2778	-29.7648	19	1	-31.9117	4.51759	15	3	-3.42906	1.60733	7	3	-36.4557	-12.6741	24	1
				272	-56.9684	-16.6766	6	3	-31.9335	-25.4199	2	3	-15.967	4.25818	2	3	16.8876	-7.14697	3	1
				273	-52.7996	-16.33	6	3	-68.479	-14.5848	5	1	3.76577	-36.3928	1	1	4.90751	-29.7554	1	1
				274	-31.8293	-41.3546	4	1	-62.2764	-26.8771	5	1	-55.0178	-8.71004	5	1	-0.0312657	0.581161	3	1
				275	27.2651	-4.22948	8	3	-11.3175	11.7366	3	1	-53.3559	-23.662	6	3	28.6092	-39.1414	19	1
				276	37.0397	-0.0788143	13	4	-18.5193	23.5732	2	3	51.204	-39.7322	24	1	28.0046	43.6558	18	4
				277	17.9894	16.3238	8	3	-28.2414	-23.8204	16	4	18.7607	64.386	15	3	19.6897	-22.6096	3	1
				278	16.1369	6.4264	8	3	-29.9979	-78.2827	4	1	20.0858	49.8602	11	4	-15.3895	-43.8296	1	1
				279	-10.2524	56.1706	9	3	7.12535	-9.43299	1	1	-53.7087	5.07441	19	1	-16.6985	-24.0264	1	1
				280	37.6601	4.24646	10	4	-19.8155	9.03001	2	3	-19.1025	15.0186	5	1	-46.3042	-6.23163	24	1
				281	46.9153	-3.29202	14	3	-28.656	-41.9652	4	1	-48.8812	-18.1922	5	1	-13.1522	42.8805	7	3
				282	25.5274	33.8119	12	4	-49.3392	-43.1174	6	3	16.7812	-36.8716	3	1	12.5346	-23.6068	1	1
				283	-33.6096	-7.59976	22	4	-21.7741	-5.97438	2	3	-27.5842	-66.4262	4	1	-7.37347	-55.1245	4	1
				284	30.975	10.8271	8	3	49.8917	-48.1319	24	1	-13.5761	-11.2293	2	3	-17.0176	3.44133	2	3
				285	38.4258	32.7761	12	4	57.4663	-22.6561	29	4	18.8911	-36.3927	8	3	55.087	-38.4574	24	1
				286	47.7592	34.6949	12	4	34.1858	35.6349	12	4	-8.1322	2.71588	7	3	12.7597	30.4567	11	4
				287	54.6691	-31.1477	22	4	42.0484	34.1852	12	4	-5.17535	27.2226	15	3	3.75986	-28.6869	1	1
				288	-27.8539	-13.7499	23	4	58.6112	-28.5248	29	4	-63.2245	25.6997	5	1	-14.7327	-25.4095	1	1
				289	23.1446	61.2256	11	4	40.0947	22.7305	10	4	-21.6055	-6.52207	2	3	5.1625	-5.31322	3	1
				290	40.9079	49.8962	15	3	50.4159	40.6089	18	4	-55.179	30.9878	7	3	-51.3549	14.7782	19	1
				291	35.4882	12.3584	10	4	41.2655	-5.19972	13	4	-25.3502	38.1797	7	3	-39.8887	31.9905	19	1
				292	34.3741	18.352	10	4	50.0328	10.1941	17	3	-43.2414	29.9248	19	1	17.7165	25.5039	15	3
				293	46.9262	11.2686	14	3	59.1149	18.3121	20	4	-32.0776	25.3374	19	1	9.79814	-44.4165	1	1
				294	29.1902	4.88988	8	3	-31.1753	-6.40474	22	4	-14.3548	41.618	7	3	-27.097	-31.9739	4	1
				295	64.4225	26.0751	23	4	37.8535	48.7383	18	4	-1.4308	-18.4812	1	1	-24.6089	-50.3222	4	1
				296	52.6102	30.0794	18	4	34.6521	24.1161	10	4	-8.74487	-38.2017	1	1	12.9924	-4.21726	8	3
				297	44.5174	-7.09028	14	3	36.7828	27.1455	10	4	-9.26243	-46.2537	4	1	47.7346	-41.6444	24	1
				298	55.4947	17.7539	17	3	21.5731	31.8967	10	4	-25.9173	-34.6788	4	1	-36.5484	-11.4149	22	4
				299	48.8581	33.3432	12	4	16.384	50.8763	15	3	-46.9856	-34.7173	6	3	-7.80208	4.39154	1	1
				300	46.9049	34.3747	12	4	15.8088	68.4191	15	3	-46.3708	-5.66983	24	1	-2.7446	-64.6427	1	1
				301	72.9039	4.92798	25	4	52.2532	6.89352	17	3	65.5149	18.9987	26	4	-16.2162	13.4822	7	3
				302	72.8978	5.80311	25	4	64.6516	25.329	23	4	26.3811	10.7823	8	3	-63.1519	-3.83696	5	1
				303	70.6115	5.47847	26	4	4.12465	56.6762	15	3	0.377333	33.5395	9	3	-15.4444	-52.1419	4	1
				304	15.443	36.5256	11	4	30.9631	0.357955	8	3	-12.1762	-3.93541	1	1	-49.7409	-26.291	6	3
				305	60.7548	32.1873	22	4	36.1577	22.745	10	4	-44.152	46.1194	7	3	-46.8863	-5.53013	24	1
				306	54.1391	-17.2943	26	4	46.8593	45.9345	18	4	-10.8205	38.3811	7	3	12.5646	8.88816	3	1
				307	45.8017	52.0445	15	3	60.2121	26.6758	17	3	2.43089	3.23688	3	1	7.30393	-45.8266	1	1
				308	-31.3793	5.36358	15	3	27.5921	14.3602	8	3	-16.9549	-34.5551	1	1	-46.3864	43.133	7	3
				309	-27.5944	-12.8838	29	4	54.719	40.2978	22	4	-2.76853	-60.3048	1	1	-12.6335	44.0707	7	3
				310	45.5415	30.1433	12	4	40.5469	40.9114	17	3	-20.1029	-22.8767	1	1	11.2423	-36.5301	1	1
				311	21.9758	59.4893	15	3	17.2476	38.5987	11	4	-21.6437	-9.01737	2	3	4.63639	-22.7888	1	1
				312	36.1105	47.9286	18	4	48.1884	28.3605	12	4	46.3123	-41.2513	24	1	-31.1631	-48.5021	4	1
				313	-31.51	-4.94069	22	4	51.2582	19.3743	20	4	-39.1589	-5.87367	24	1	-58.7633	5.93918	19	1
				314	-15.3323	46.1372	15	3	25.0045	32.4698	10	4	19.7162	38.4935	15	3	15.5823	-21.119	3	1
				315	39.6342	11.0324	10	4	29.3758	32.5783	10	4	-24.1633	45.3777	19	1	5.42759	-41.7514	1	1
				316	34.4141	26.735	10	4	50.7252	40.3456	18	4	38.5884	45.0672	18	4	0.404949	-3.16904	1	1
				317	44.8648	39.7047	18	4	-30.6266	3.58897	22	4	0.412344	42.7056	9	3	-7.19816	14.4596	3	1
				318	-33.1857	-6.93956	22	4	34.4843	27.1244	10	4	-3.3766	26.3649	3	1	-54.6898	-10.3015	5	1
				319	44.6062	37.5715	18	4	53.6519	40.5716	18	4	14.4376	62.7162	15	3	-72.0064	15.8177	5	1
				320	-44.0505	39.5116	7	3	48.1515	-4.42799	14	3	-32.3598	10.1797	15	3	-25.2303	54.8211	19	1
				321	19.7474	-10.4357	3	1	29.8138	34.472	12	4	35.281	8.24409	10	4	-2.39045	2.49931	3	1
				322	39.2191	-0.98391	13	4	51.2931	-27.545	29	4	13.8429	3.19232	8	3	-13.5894	-26.276	4	1
				323	34.9251	1.86636	13	4	23.3204	31.3601	10	4	-3.06825	2.22725	7	3	-52.0477	19.7168	19	1
				324	27.7974	42.8713	10	4	47.7527	18.5942	12	4	-18.4815	-33.2336	1	1	-32.7388	22.4417	15	3
				325	35.6279	37.98	18	4	56.1927	23.3742	17	3	-28.2721	-27.9156	4	1	8.18504	-68.0154	1	1
				326	-27.3773	-11.9911	29	4	47.5022	-2.96811	14	3	34.9909	-30.3565	19	1	-11.6024	-42.4682	4	1
				327	-34.631	0.272138	22	4	54.314	21.5276	20	4	-34.1773	-4.26448	22	4	-25.3723	-51.0767	1	1
				328	22.7783	48.5266	11	4	45.8891	6.18395	14	3	-45.4452	-5.46743	24	1	-62.5354	14.6865	19	1
				329	-1.58139	30.2492	9	3	47.4507	-3.35384	14	3	12.6762	55.8836	15	3	6.59913	38.1593	9	3
				330	22.8112	44.3364	11	4	65.8287	16.0117	23	4	12.8384	22.1441	8	3	12.5193	44.4208	15	3
				331	47.5313	45.1415	18	4	56.8257	39.4585	22	4	-6.5993	-11.1044	1	1	9.22312	-13.8386	1	1
				332	39.2038	31.5245	12	4	-33.4623	17.2168	22	4	-1.39276	-35.0936	1	1	-29.397	-59.8213	4	1
				333	41.1059	39.4377	18	4	42.9024	2.33405	14	3	-1.42003	12.1329	3	1	-18.2216	-45.6809	4	1
				334	36.4564	36.7228	18	4	52.0798	9.56505	17	3	-12.2266	38.3307	7	3	-22.2354	-4.05053	2	3
				335	34.2138	28.8215	10	4	57.3498	19.6154	20	4	-2.54666	33.2647	3	1	30.1547	-31.2088	19	1
				336	35.0513	44.7245	15	3	29.2693	38.145	11	4	-18.5775	-29.3811	1	1	11.8304	64.1651	15	3
				337	50.086	27.7253	18	4	28.7811	38.8148	11	4	-45.6159	-24.4288	6	3	1.38366	-73.3486	1	1
				338	2.75651	56.7312	15	3	26.9265	37.4338	11	4	-69.6493	18.7187	5	1	-15.0584	15.9718	2	3
				339	38.8978	29.9961	12	4	43.3963	-5.18815	14	3	59.0673	-31.0973	24	1	-63.4846	-3.36917	5	1
				340	27.394	38.4611	9	3	55.5245	16.9082	17	3	-30.1714	2.81929	22	4	-29.3519	-40.8309	4	1
				341	27.8677	38.399	9	3	27.292	9.26891	8	3	22.1531	22.9985	8	3	-23.4259	31.3164	7	3
				342	50.9021	26.1306	18	4	13.9469	11.3155	9	3	2.28859	33.4091	9	3	-54.2405	5.50226	19	1
				343	-19.9197	-10.2521	2	3	15.7206	44.8481	11	4	-13.493	46.4956	9	3	22.4082	-21.4407	3	1
				344	50.6668	27.7725	20	4	-8.02802	6.81326	3	1	-3.31682	26.3131	3	1	18.1878	-24.9486	1	1
				345	52.2827	25.5059	12	4	-36.1629	-20.7229	2	3	12.7063	46.9329	15	3	-36.4627	-5.74906	24	1
				346	60.0231	18.8065	20	4	-25.2468	8.7997	2	3	-13.2989	-11.4233	2	3	-25.8507	53.166	7	3
				347	35.3495	27.7255	10	4	79.2009	10.446	16	4	-8.15673	-18.6172	1	1	6.17383	-71.7433	1	1
				348	35.5663	8.20379	10	4	78.4179	0.225669	16	4	-41.8057	-33.0671	6	3	-15.8464	-74.8399	4	1
				349	11.4609	43.3957	15	3	77.8188	10.1844	16	4	11.1318	-4.07314	1	1	34.4204	-40.221	19	1
				350	39.4893	10.3744	14	3	4.04143	-18.0666	1	1	-69.2379	26.4249	7	3	25.9991	-1.0866	8	3
				351	62.0226	15.437	20	4	-19.7522	9.20436	2	3	-72.1136	13.6667	5	1	-3.26871	-55.8097	1	1
				352	62.0252	15.8221	20	4	25.8127	9.39424	8	3	-37.8262	40.9838	19	1	1.05672	-5.17504	3	1
				353	86.7166	-2.21771	33	4	44.21	3.17188	14	3	-48.5997	-2.52494	19	1	44.1804	-44.9952	19	1
				354	87.287	-1.85587	33	4	55.0462	-19.208	26	4	9.19317	-13.96	1	1	10.9303	50.8441	15	3
				355	13.3956	33.5724	3	1	63.4775	-25.3238	29	4	-14.9959	17.6376	7	3	-5.93354	28.6101	7	3
				356	-0.595016	15.4513	3	1	-33.3364	13.7852	15	3	-19.6275	45.23	7	3	20.9162	-23.9926	8	3
				357	19.3047	41.5829	11	4	6.98757	52.3133	15	3	10.0711	48.4142	15	3	-8.81896	17.8401	3	1
				358	55.9959	11.4955	17	3	47.3539	19.1822	12	4	51.1976	49.425	15	3	-65.0952	30.0537	7	3
				359	70.9296	-5.34906	26	4	45.4735	46.8193	23	4	5.30819	-45.621	1	1	-54.3985	5.13075	19	1
				360	85.8171	-2.74175	33	4	37.5202	32.7868	12	4	-13.5066	-68.433	4	1	-10.8087	44.1023	9	3
				361	91.5558	1.07787	33	4	-33.1784	13.866	15	3	26.3504	-19.7764	8	3	-30.8845	51.5524	7	3
				362	92.1324	2.07767	34	4	-52.9407	33.26	7	3	20.1655	40.5875	11	4	-40.0541	33.8032	7	3
				363	49.5894	27.805	20	4	-35.7398	-22.8778	6	3	-19.1494	14.8221	7	3	-1.30222	4.707	7	3
				364	54.7787	-34.3483	24	1	-22.3066	-38.8517	4	1	-24.544	-3.31748	2	3	3.6483	-62.185	1	1
				365	55.8617	20.1567	23	4	-45.2893	-39.4754	4	1	32.9443	-2.40935	8	3	52.4913	31.529	23	4
				366	56.8477	-16.981	26	4	-67.3301	-12.9023	5	1	50.1523	1.45202	14	3	58.649	-31.1974	24	1
				367	54.4111	-19.1476	26	4	-26.1278	40.2461	7	3	31.4613	31.1555	10	4	22.955	9.41935	8	3
				368	19.736	45.9708	11	4	-6.34749	49.665	9	3	40.3888	32.4245	12	4	17.8092	-22.875	3	1
				369	18.4229	25.6111	15	3	-28.4462	31.3359	7	3	23.3495	20.4059	8	3	15.1153	-44.8397	3	1
				370	39.2237	11.6099	10	4	6.98185	58.9763	15	3	39.7023	23.0501	12	4	35.3865	-21.4169	19	1
				371	16.4937	36.9357	11	4	-22.0129	36.1685	7	3	20.0013	30.2745	10	4	-10.5567	36.1254	9	3
				372	20.176	50.8159	11	4	-61.483	-20.1043	5	1	17.8817	-19.4251	3	1	11.4874	-24.8251	1	1
				373	62.2753	21.9135	23	4	-49.037	-39.8837	6	3	-9.61606	18.3946	3	1	-24.6144	-69.6004	1	1
				374	37.1718	46.9112	18	4	-13.792	-16.8776	2	3	-1.29593	33.4095	3	1	13.5094	-68.0409	8	3
				375	11.6515	42.4692	15	3	8.22934	10.8589	3	1	-64.9233	12.0969	19	1	-53.4725	10.1289	19	1
				376	17.8664	8.95763	8	3	-15.2447	53.5538	7	3	47.1077	-41.7601	24	1	-31.4798	-12.3054	22	4
				377	39.774	-4.25856	13	4	41.7551	-5.99899	13	4	-29.5667	54.8985	15	3	8.83524	8.36735	3	1
				378	59.5208	26.7817	23	4	41.7182	17.2479	17	3	-26.4444	40.7696	7	3	1.9264	-55.4914	1	1
				379	48.1758	-2.35483	14	3	65.622	15.919	23	4	-46.8304	8.28086	19	1	-15.2808	16.5244	7	3
				380	49.6604	11.0326	14	3	60.8122	37.2093	23	4	-25.6707	53.2887	7	3	-48.14	3.61747	24	1
				381	61.5085	15.2271	20	4	47.5438	-3.64226	14	3	-1.77915	8.6652	3	1	-47.3331	5.18913	19	1
				382	62.7403	16.8881	20	4	40.148	18.3114	10	4	1.79379	-39.7568	1	1	18.4145	-20.4803	3	1
				383	62.0325	15.2244	20	4	35.3691	18.9443	10	4	-17.3879	-44.3902	1	1	-15.8061	-53.3144	4	1
				384	92.1311	1.95388	34	4	64.6799	25.1977	23	4	-35.1213	-46.0908	4	1	-62.1026	14.2633	19	1
				385	86.4422	-2.39417	33	4	36.2338	37.2211	18	4	-17.2912	20.0546	1	1	74.3049	11.6488	25	4
				386	51.3254	16.618	20	4	39.9852	18.603	10	4	-39.2477	16.3473	19	1	18.0435	25.2927	15	3
				387	6.30418	12.9272	3	1	24.6619	43.6111	11	4	-0.317204	46.4001	9	3	15.563	-54.2799	1	1
				388	-3.5786	48.1457	9	3	18.1013	-3.74954	8	3	-1.11736	46.7002	9	3	-30.9241	-39.8946	4	1
				389	13.2562	30.3344	10	4	-26.6492	43.3373	7	3	4.86678	-22.2628	1	1	29.0409	-24.7665	5	1
				390	35.4926	27.9085	10	4	-17.5227	26.6032	2	3	-12.3785	26.6578	3	1	-43.4768	30.5463	19	1
				391	23.4516	20.4364	8	3	-25.0673	-41.6544	4	1	-1.85306	-19.4742	1	1	-3.23531	-46.381	1	1
				392	32.8529	1.73876	8	3	-31.5768	-59.5014	4	1	-44.442	-37.3013	6	3	-10.0265	-30.6436	1	1
				393	2.48728	52.4788	9	3	-38.0897	-43.3207	4	1	-33.2313	-27.2725	4	1	6.05377	-58.824	1	1
				394	43.7382	29.9524	12	4	-26.768	-79.9249	4	1	36.2022	-42.6763	19	1	12.2397	31.7117	11	4
				395	40.4971	9.54347	14	3	-40.9436	-21.3077	2	3	49.3754	-26.4316	22	4	-36.9111	-10.3705	24	1
				396	47.0504	29.2107	12	4	-59.4533	-25.8608	5	1	32.1087	23.0531	10	4	-35.8711	-11.9673	22	4
				397	50.3332	36.9669	18	4	-64.366	-26.0954	6	3	6.78415	0.0161472	3	1	24.3311	-19.8434	8	3
				398	62.2661	22.761	20	4	-37.4197	-26.4042	2	3	-4.3992	-13.7683	1	1	-10.1233	-14.3515	1	1
				399	91.1345	1.1427	34	4	-44.4955	-34.6443	6	3	-18.1187	-49.7076	4	1	-59.8788	11.6059	19	1
				400	92.1997	2.26392	34	4	51.0195	-39.985	24	1	-49.592	-38.4065	6	3	26.7932	47.8297	15	3
				401	-29.8216	8.01469	22	4	55.5642	22.2372	17	3	47.9339	-42.0556	24	1	8.10434	-63.4419	1	1
				402	-37.6495	29.8661	19	1	33.9758	46.8589	12	4	38.7712	37.9233	18	4	-13.2086	-27.3336	1	1
				403	49.1456	6.12251	17	3	38.0567	29.5258	12	4	22.2709	10.1033	8	3	-19.2905	-41.6131	1	1
				404	55.564	38.0267	23	4	45.0359	46.8222	18	4	-8.40501	14.5554	3	1	1.45027	18.9397	3	1
				405	36.5975	9.66976	10	4	60.089	20.0388	20	4	-2.20569	-64.8739	1	1	28.2509	-39.8359	19	1
				406	24.4709	10.0231	8	3	51.7939	27.9762	18	4	-29.8575	-50.2473	4	1	6.29028	54.1025	11	4
				407	41.5665	34.2987	12	4	44.8843	0.186351	14	3	-43.2032	-34.3609	6	3	-66.8765	-1.12526	5	1
				408	14.1072	40.3243	11	4	31.9464	33.8325	10	4	-22.407	51.3028	15	3	-5.5525	-14.3779	1	1
				409	11.601	55.5859	15	3	-31.9236	14.0821	15	3	49.4282	-26.1786	29	4	23.9374	-5.52727	8	3
				410	18.4185	68.8304	15	3	18.1811	33.6135	11	4	-29.1332	1.59093	22	4	-17.212	2.71201	2	3
				411	45.8387	43.281	18	4	17.8081	43.5569	15	3	38.2723	40.1369	10	4	-20.3674	-6.85666	2	3
				412	60.7824	36.6623	23	4	-52.9649	35.2428	7	3	-31.3695	14.5136	15	3	42.6968	-44.0846	19	1
				413	8.84839	45.7793	15	3	-15.2094	-11.6684	2	3	16.9706	65.3675	15	3	10.1591	62.359	15	3
				414	47.6694	28.5091	17	3	14.9966	8.87902	8	3	4.05433	20.4015	3	1	11.3912	-56.2741	1	1
				415	28.1002	10.0688	8	3	89.4748	1.13674	34	4	-5.8694	-69.3436	1	1	-18.8231	-33.4248	1	1
				416	19.4658	31.4773	10	4	25.7566	66.2727	15	3	-1.66077	18.4547	3	1	-8.79492	-56.4087	1	1
				417	45.7976	-8.19115	14	3	49.3085	-48.3698	24	1	-2.52402	-6.12463	3	1	-53.1079	-22.0654	6	3
				418	64.6128	-1.30137	26	4	-43.3807	22.5977	19	1	-46.7466	-41.6495	4	1	-49.0626	26.3274	19	1
				419	45.5257	0.533949	14	3	22.4671	46.3509	11	4	-10.5316	-5.36195	1	1	14.912	24.5907	8	3
				420	45.032	0.213672	14	3	4.73467	-19.0181	3	1	48.1707	-34.1959	24	1	5.12408	22.1974	3	1
				421	33.5708	34.13	10	4	-31.0033	-38.3527	4	1	7.36305	59.4563	15	3	10.2811	43.805	11	4
				422	34.5751	23.1106	12	4	-16.0566	4.70375	2	3	20.2213	49.6054	11	4	2.95923	-73.5936	1	1
				423	16.1327	29.7829	8	3	51.0176	-39.7902	24	1	3.2635	27.5809	3	1	-1.29407	19.3091	3	1
				424	-4.54462	35.8713	9	3	56.787	-19.9671	26	4	1.60515	-66.4561	1	1	-17.0718	-34.5828	1	1
				425	-42.1874	3.2233	19	1	48.8396	13.1985	17	3	-21.3386	1.47711	2	3	-58.2762	-8.84629	5	1
				426	-8.49982	46.5273	9	3	45.0339	9.97704	14	3	-7.97697	27.881	7	3	-69.5279	-22.6846	5	1
				427	19.0597	48.9066	11	4	-44.3283	0.408019	19	1	-33.4683	-7.1152	24	1	-5.15419	6.16367	7	3
				428	19.7185	12.1478	9	3	21.2141	47.2183	11	4	65.8638	16.0476	23	4	-3.63913	-1.62517	3	1
				429	14.7723	16.9973	3	1	-3.85343	61.3152	9	3	61.4808	7.80361	26	4	0.401545	-5.12255	3	1
				430	25.8982	49.7625	11	4	-14.7618	46.7857	9	3	49.8469	17.159	17	3	54.1425	-36.9824	24	1
				431	25.5633	49.8165	11	4	10.0593	44.2271	11	4	49.1886	10.0301	14	3	22.35	23.716	11	4
				432	25.7123	49.8223	11	4	-24.7972	37.6217	7	3	49.7238	11.3416	14	3	8.11532	-61.6969	1	1
				433	32.014	50.47	11	4	-71.0649	-0.295443	5	1	32.7956	35.1199	12	4	-10.2322	-52.16	4	1
				434	31.3669	52.9141	11	4	-37.1726	43.5583	19	1	64.9482	21.3744	23	4	-11.7378	-2.63405	1	1
				435	78.1018	-1.45308	27	4	53.1358	-25.1191	22	4	32.3404	36.5703	17	3	-58.16	4.88424	19	1
				436	14.0434	38.6346	9	3	34.2635	18.2798	10	4	55.629	11.5656	17	3	24.1612	8.90816	8	3
				437	-28.4604	31.5114	7	3	14.1554	40.3397	11	4	59.3579	36.9769	23	4	-2.02938	-51.0474	1	1
				438	-4.81659	63.387	9	3	-1.66213	38.3683	9	3	57.8074	4.88163	17	3	-25.166	-43.138	4	1
				439	-0.418654	43.5082	9	3	-16.457	-76.917	1	1	53.0812	9.04179	17	3	-10.4837	-18.8433	1	1
				440	-34.2384	-14.5593	22	4	-27.254	-39.296	4	1	54.8429	20.9745	17	3	34.0151	-31.8613	19	1
				441	16.4935	61.5037	15	3	-56.1092	-25.8776	6	3	62.6877	-20.0363	26	4	21.6421	54.7462	11	4
				442	27.5115	23.8226	11	4	36.2269	-36.4521	19	1	62.5489	11.6499	23	4	26.0829	3.37429	8	3
				443	38.9813	11.9935	10	4	56.8539	-27.672	29	4	50.426	15.6054	17	3	-5.1644	-20.0678	1	1
				444	49.9842	34.7758	12	4	39.4358	26.8104	12	4	51.381	28.5635	18	4	1.71353	-58.0449	1	1
				445	71.8432	4.6852	25	4	60.9031	26.2841	17	3	33.3588	33.0962	10	4	-48.0497	-4.43274	24	1
				446	80.6815	-3.48335	33	4	20.8982	57.4694	15	3	56.0453	38.0185	23	4	-29.1756	55.3573	15	3
				447	90.7443	1.99161	34	4	3.85645	50.9467	11	4	13.0541	59.5978	15	3	6.07416	-67.1874	1	1
				448	91.0869	2.57052	34	4	18.4667	9.41142	9	3	26.3724	-1.0308	8	3	-15.7468	-22.9016	4	1
				449	-37.9973	36.2056	19	1	-18.2692	8.62189	2	3	-62.2823	27.8356	5	1	31.371	-28.0194	19	1
				450	-34.6989	22.7339	15	3	-5.20855	44.0588	3	1	-39.4143	-11.605	24	1	17.2137	9.40419	3	1
				451	-48.4683	-0.52246	19	1	-11.3844	-38.8987	4	1	26.8243	44.0727	12	4	-11.0506	-75.0402	1	1
				452	-33.2206	13.8707	15	3	-39.7346	-25.0445	6	3	10.2757	62.172	15	3	-6.17535	-24.7901	1	1
				453	33.3117	52.4362	11	4	-46.3853	-41.812	4	1	-0.298319	29.754	9	3	36.3281	-25.1484	19	1
				454	31.0413	52.9013	11	4	-19.8206	25.86	2	3	-9.4016	18.3932	7	3	2.44366	15.5291	3	1
				455	31.9351	52.7096	11	4	22.0786	66.7247	15	3	-18.3475	-29.2156	1	1	20.4265	-5.82426	3	1
				456	77.3358	-2.50293	27	4	-38.0972	6.28383	15	3	-11.1478	-65.6261	1	1	-2.66774	-19.5926	1	1
				457	89.8723	1.26837	34	4	20.0793	6.70674	9	3	-10.9324	-48.8626	4	1	-14.553	-30.6902	1	1
				458	82.0085	-2.71376	33	4	-57.3907	26.7923	7	3	-27.9274	-63.9932	4	1	12.6317	-3.36081	8	3
				459	15.6313	29.7336	8	3	-13.3749	1.75821	4	1	43.9412	-40.2788	24	1	14.8833	58.2956	15	3
				460	21.1759	10.0458	8	3	-12.9265	-10.3638	2	3	18.5861	68.4319	15	3	9.31967	55.3246	15	3
				461	24.9273	0.0183319	8	3	-23.9361	-50.8796	4	1	43.9876	29.4786	12	4	33.7438	30.0899	10	4
				462	1.73183	41.5871	9	3	-39.6366	-30.0308	6	3	-39.7639	-2.05888	24	1	34.956	16.845	10	4
				463	32.8938	20.8424	10	4	2.03695	37.3579	3	1	-21.4775	51.9125	7	3	-29.4415	9.13469	22	4
				464	18.1543	68.6965	15	3	-36.9108	3.75576	15	3	-4.14706	-14.596	1	1	33.5891	35.1214	10	4
				465	21.5097	-10.0474	3	1	-41.9389	35.2003	7	3	-4.15625	-31.2492	1	1	36.7746	28.7088	12	4
				466	-36.3581	9.71867	22	4	-13.1696	27.2506	7	3	-54.03	-10.3557	6	3	46.3252	23.2932	10	4
				467	58.1458	-28.3523	29	4	-18.5137	8.78246	2	3	-26.8919	-32.8015	4	1	14.6758	63.0476	15	3
				468	54.724	24.3148	17	3	-11.6059	30.4517	16	4	-56.2841	14.5079	19	1	48.0457	8.69778	14	3
				469	59.5009	23.4737	17	3	29.0892	3.82053	8	3	50.0579	-26.6182	29	4	41.3598	8.12759	10	4
				470	2.93914	56.1708	15	3	38.7558	11.4665	10	4	43.5625	29.4922	12	4	31.6707	37.2061	18	4
				471	-38.0987	35.1371	19	1	46.1876	-8.19574	14	3	9.91883	16.1941	8	3	43.1714	10.3262	14	3
				472	-11.7545	46.53	9	3	59.733	-0.922461	30	4	-14.9238	18.5725	7	3	-47.7414	9.81692	19	1
				473	24.8733	52.2856	11	4	59.0605	41.6335	18	4	-7.58634	-6.54944	1	1	32.8141	17.7719	10	4
				474	26.9119	10.6957	8	3	15.4767	38.6572	11	4	4.49636	-6.54173	3	1	48.9649	-27.261	24	1
				475	29.4145	4.61641	8	3	-11.1006	48.6754	9	3	-4.39892	-1.86926	3	1	-34.7818	10.2225	15	3
				476	10.74	17.0216	3	1	27.1707	56.259	15	3	14.6888	1.07046	8	3	-57.8555	38.1513	7	3
				477	21.0921	-6.32935	8	3	-10.7889	47.0708	9	3	-51.0424	37.7293	7	3	-15.1107	-0.902556	1	1
				478	-13.9077	56.0757	9	3	-18.2787	59.0692	9	3	-32.9308	-29.1082	4	1	-16.4317	-11.0865	2	3
				479	-17.4216	31.6412	7	3	21.5477	58.2812	15	3	-54.2013	-22.2727	6	3	-19.5781	24.9737	7	3
				480	28.8317	17.5344	10	4	-25.2958	35.4545	7	3	-60.9699	14.6515	19	1	28.8529	-48.0622	19	1
				481	33.4166	37.2851	10	4	-49.3819	26.8913	19	1	11.3839	56.8246	15	3	3.39728	-18.1067	1	1
				482	-12.986	11.41	2	3	-15.6577	36.956	7	3	-24.137	29.5828	7	3	7.23088	-48.3858	1	1
				483	17.2446	53.8516	15	3	12.1291	16.2803	3	1	-2.93559	-13.6975	1	1	-60.9331	-8.1134	5	1
				484	37.766	7.90021	10	4	-37.5087	25.8033	19	1	-48.4498	-32.373	6	3	17.1577	-14.2822	3	1
				485	16.44	30.0654	8	3	-5.28955	51.5864	9	3	-57.9674	-22.5575	6	3	2.54643	3.17876	3	1
				486	73.7953	11.7507	25	4	26.955	22.4708	11	4	19.113	-20.5326	3	1	-47.862	-3.61709	24	1
				487	27.2112	47.9743	11	4	23.7844	9.48718	8	3	-18.7072	14.4629	7	3	16.0328	44.7767	11	4
				488	-28.0891	-9.46757	23	4	34.813	21.5394	10	4	50.9522	-35.7526	24	1	14.3546	6.03579	8	3
				489	-27.1224	-11.4147	23	4	56.9053	39.8608	22	4	-39.6907	6.79931	15	3	-5.67595	16.7722	3	1
				490	52.2241	46.0548	22	4	-28.5239	-14.5378	22	4	19.4267	62.8686	15	3	4.39418	-41.8366	1	1
				491	-43.4867	24.3494	19	1	-44.4711	-10.6037	24	1	18.2775	50.5408	15	3	32.354	-22.9611	19	1
				492	1.10025	41.6809	9	3	-0.736891	27.7462	9	3	-24.0875	54.7598	7	3	-34.7034	21.426	15	3
				493	-20.6923	34.654	7	3	-13.1352	1.6064	4	1	16.6705	-12.3426	3	1	19.719	2.02407	8	3
				494	-64.4839	8.42746	19	1	-44.8151	-36.4104	6	3	-6.29792	-7.34721	1	1	-2.83762	-15.185	1	1
				495	31.1909	1.51368	8	3	-5.98282	-47.5544	1	1	-67.1881	20.4403	5	1	4.13436	-29.3025	1	1
				496	36.7648	-48.4465	19	1	41.5915	-6.46074	13	4	-51.5475	14.4389	19	1	-67.176	-25.4936	6	3
				497	-11.6246	2.66725	2	3	35.0464	0.311177	8	3	21.9249	59.5238	15	3	-36.6617	10.3301	22	4
				498	-36.4277	-30.2465	6	3	-1.46693	35.3301	9	3	16.8396	57.4445	15	3	-21.6276	52.324	15	3
				499	-34.908	-30.2402	4	1	14.1044	13.8455	3	1	9.61392	-22.4918	1	1	-19.0859	-82.1815	1	1
				500	-45.1374	34.8099	7	3	26.2951	12.825	8	3	-16.7641	-27.4428	1	1	-25.0248	-33.2428	4	1
				501	50.2595	-25.733	23	4	57.7933	17.9571	17	3	-9.97335	-30.0389	1	1	-59.4017	-6.06601	5	1
				502	38.7819	28.051	12	4	18.0537	32.0948	10	4	-56.6614	-20.703	5	1	17.1516	4.12003	8	3
				503	44.1539	27.5847	12	4	-0.919053	49.8172	9	3	-35.6821	-27.1473	6	3	-39.8728	21.8473	19	1
				504	49.6122	-26.5863	29	4	45.1898	44.3628	18	4	4.16462	12.7001	3	1	54.7567	-34.6078	24	1
				505	24.2888	45.7524	11	4	48.3399	-29.4095	22	4	-27.1616	51.174	7	3	4.64932	1.92299	1	1
				506	46.7744	38.6786	18	4	34.9315	12.4877	10	4	33.7147	48.6981	11	4	4.20181	-28.1626	1	1
				507	45.4023	6.69979	14	3	20.4428	42.5213	11	4	7.82152	18.1825	3	1	-13.0338	18.6376	3	1
				508	36.6379	3.97398	13	4	40.2263	39.7573	18	4	-13.0584	18.3082	7	3	29.0493	-40.9597	19	1
				509	38.5124	13.0609	10	4	49.6193	-28.7198	22	4	-60.8115	24.3214	5	1	21.0499	23.6607	8	3
				510	-30.7187	-5.6456	22	4	-32.2667	10.7251	15	3	-43.5549	28.0924	19	1	4.09189	-63.5792	1	1
				511	14.9325	67.5608	15	3	2.28496	45.4599	9	3	6.51875	-0.889495	3	1	-25.4685	-59.7014	4	1
				512	-3.43216	54.643	9	3	29.8505	52.7467	11	4	-2.95135	-3.43241	3	1	-56.2418	-22.0697	5	1
				513	-8.29327	58.3119	9	3	-5.0369	38.6839	9	3	47.2544	-42.0881	24	1	-42.6678	37.6978	19	1
				514	-36.0034	41.9598	19	1	13.556	-21.1787	1	1	47.6331	45.2317	18	4	-42.0272	30.9168	7	3
				515	26.2858	8.27545	8	3	-64.9403	-2.53629	5	1	18.7345	25.4196	10	4	-5.88624	17.0781	3	1
				516	19.0708	42.3588	11	4	-16.0943	27.1265	2	3	-3.73038	-59.3837	1	1	5.24699	-59.6352	1	1
				517	-42.054	34.0564	9	3	-14.8683	38.207	7	3	-15.9051	-41.9217	1	1	-52.1075	-17.1558	6	3
				518	-54.8285	2.93276	19	1	-29.9925	7.6407	22	4	-18.2414	-11.1221	2	3	-27.0257	40.543	7	3
				519	-66.1744	-4.46405	5	1	15.6511	63.3492	15	3	-4.56095	-14.8233	1	1	49.264	-36.407	24	1
				520	40.9942	-41.6201	24	1	47.0047	20.7809	17	3	-30.4959	47.235	19	1	-12.9191	56.6443	9	3
				521	33.4049	18.2243	10	4	47.0457	5.84044	14	3	-39.8705	6.52106	22	4	10.146	21.5114	8	3
				522	-40.4774	8.21636	22	4	34.214	25.1672	10	4	6.07334	60.8383	9	3	-26.8058	-80.8743	1	1
				523	33.695	51.621	11	4	42.0668	23.0963	10	4	9.14923	56.737	15	3	-18.0123	-45.3261	4	1
				524	-17.0765	57.3421	15	3	43.2391	9.75465	14	3	10.4239	-33.4643	1	1	-65.9079	28.6958	5	1
				525	-52.0196	37.6572	7	3	18.7777	-15.0058	3	1	1.86899	-29.3353	1	1	-51.3903	14.6023	19	1
				526	-55.9309	3.90555	19	1	8.15329	0.880152	3	1	-12.0264	-10.4537	2	3	2.4103	33.3518	9	3
				527	23.2402	50.4559	11	4	33.5809	7.8764	13	4	6.93083	-56.3326	1	1	1.52275	-14.0432	1	1
				528	23.1023	58.1987	11	4	47.0926	-1.40955	14	3	-13.1157	33.2856	7	3	5.21983	-41.8658	1	1
				529	-13.9503	8.57415	2	3	55.5595	-19.7076	29	4	-2.73174	14.2719	3	1	-32.4617	-37.5421	4	1
				530	-24.2824	35.7827	7	3	60.4987	25.2047	17	3	-56.8077	-5.69404	5	1	33.4955	-21.1984	19	1
				531	-2.11401	53.1079	9	3	51.8244	41.3082	18	4	46.3238	-45.0627	24	1	-38.7959	14.6881	19	1
				532	-60.4035	-15.4165	5	1	-47.2161	8.29888	19	1	-9.65189	40.7578	15	3	-6.68598	17.9019	3	1
				533	-58.6182	-18.3814	5	1	-62.4752	-4.90011	5	1	-42.4113	31.178	7	3	-23.9826	-68.7148	1	1
				534	-50.4617	37.8118	7	3	-54.4698	-18.2892	6	3	-0.439875	-1.9148	3	1	-15.364	-5.11236	1	1
				535	22.2118	54.7152	11	4	-30.5242	-45.4363	4	1	-23.3173	29.3124	7	3	-45.4512	7.77465	19	1
				536	24.2493	51.1529	11	4	-29.082	-27.8855	4	1	-45.7127	22.3659	19	1	17.4357	34.8891	11	4
				537	4.18558	53.4854	11	4	-60.9771	-20.7887	5	1	0.265664	46.1903	9	3	11.6995	-36.7895	1	1
				538	28.8228	-1.10526	8	3	-35.5026	-31.4403	4	1	1.34353	35.4612	9	3	-16.349	-41.5111	4	1
				539	-28.4061	31.7254	7	3	-47.5042	-39.981	6	3	16.8303	-18.8465	3	1	-69.7931	17.1392	5	1
				540	-69.2131	-25.1178	5	1	0.974338	-53.6751	1	1	1.44679	-19.2131	1	1	-13.3355	45.7577	9	3
				541	-13.9975	5.33503	2	3	35.5504	5.47283	13	4	-10.4231	-49.0702	4	1	15.544	-56.8946	1	1
				542	-12.2303	-13.294	2	3	44.3117	10.4127	14	3	8.6431	-8.37862	3	1	-31.2567	-60.1672	4	1
				543	38.6484	-1.41069	13	4	56.7142	40.0405	22	4	-18.7438	58.6703	9	3	-36.2584	-45.8594	4	1
				544	54.4123	6.12859	26	4	48.3618	44.3806	18	4	-23.8387	20.9785	7	3	7.21643	-9.0042	1	1
				545	62.9094	0.750702	26	4	56.1226	24.7349	17	3	-27.7146	48.9278	7	3	34.4197	-40.6161	19	1
				546	38.5334	-1.59823	13	4	44.5438	-7.07103	14	3	-6.89557	-64.9887	1	1	-43.7331	-2.80481	19	1
				547	10.7562	33.1481	9	3	42.7136	2.63816	14	3	-18.671	-51.3989	4	1	5.99739	-64.6242	1	1
				548	17.1526	7.94569	3	1	50.1444	1.54051	14	3	-27.0756	-39.7832	4	1	-17.8634	26.2586	7	3
				549	16.7078	-8.93819	3	1	45.8835	20.9176	17	3	-22.2289	26.7487	7	3	-14.4546	18.5918	7	3
				550	-5.50779	54.2605	9	3	4.16813	56.5498	11	4	45.5742	-45.3004	24	1	-40.0057	27.0426	19	1
				551	20.1504	42.4507	11	4	-7.87745	54.9578	9	3	10.6883	52.091	15	3	11.3387	-45.724	1	1
				552	41.6055	15.7007	14	3	0.729703	48.9923	9	3	26.0631	43.2966	11	4	-22.6019	-54.5245	4	1
				553	52.9863	40.0562	18	4	18.8975	45.8559	11	4	-13.7025	-33.3913	1	1	-44.3912	-23.6962	6	3
				554	72.0576	4.19233	25	4	18.2681	32.1143	11	4	-27.0926	-50.6207	6	3	-51.697	19.3174	19	1
				555	82.2997	-4.15743	33	4	36.4767	9.62016	10	4	1.81172	-29.9628	1	1	17.7829	-5.39734	3	1
				556	84.9562	-2.95528	33	4	56.0333	-25.735	29	4	-6.48757	-20.9971	1	1	-5.4518	-67.1199	1	1
				557	87.8724	-1.4099	34	4	37.1034	45.3602	18	4	-14.8228	-6.78991	2	3	-13.0389	-24.3528	4	1
				558	36.1374	45.1044	18	4	48.5946	-29.4833	22	4	-44.7705	0.620004	24	1	32.1498	-42.2841	19	1
				559	-10.564	52.3014	9	3	36.1057	1.75258	13	4	-12.6429	54.6413	9	3	26.1703	1.19581	8	3
				560	-7.08179	55.9918	9	3	11.1701	17.1619	3	1	13.0985	54.1774	15	3	14.4687	-14.7368	3	1
				561	-21.6778	7.57317	2	3	-28.5029	31.1826	16	4	-2.5281	33.8661	3	1	-28.717	-29.1411	4	1
				562	-24.1338	11.6848	2	3	-51.0935	8.5437	19	1	-23.0985	-67.3732	1	1	-54.5042	11.9349	19	1
				563	-14.3466	8.20448	2	3	-33.7689	-6.42698	22	4	-33.7917	-36.591	4	1	-44.4121	4.25744	15	3
				564	-5.6124	13.8568	3	1	51.3194	5.43564	17	3	-24.351	-31.8095	4	1	9.645	-15.6327	1	1
				565	43.9308	51.9725	15	3	23.2471	52.5629	11	4	-67.7597	14.291	19	1	2.30393	-46.0324	1	1
				566	37.2523	43.43	18	4	19.7686	51.0676	11	4	-38.5753	22.7885	19	1	4.66143	-37.6798	1	1
				567	33.367	0.312417	8	3	38.6071	45.5884	18	4	47.8911	47.2207	18	4	-42.9555	27.6683	19	1
				568	-12.7122	7.86324	3	1	23.8506	19.1528	8	3	-22.7096	16.2122	7	3	27.026	24.1148	11	4
				569	5.01087	5.42187	3	1	64.0019	12.3459	23	4	4.40438	-29.9324	1	1	6.17711	-64.3678	1	1
				570	29.0841	5.08058	8	3	42.2606	6.01081	14	3	-50.029	42.1541	5	1	-30.5244	-59.8765	4	1
				571	41.9306	5.46089	14	3	41.6498	24.1595	12	4	50.5208	-29.5854	22	4	-1.69125	-31.3943	1	1
				572	40.7297	5.85085	14	3	31.3333	34.1472	12	4	33.789	13.551	10	4	33.926	-41.5714	19	1
				573	35.5528	15.7296	10	4	57.5673	18.0044	20	4	3.95864	2.39947	1	1	22.4344	47.8128	11	4
				574	42.9214	2.94432	14	3	-1.90284	35.8502	9	3	-2.28004	2.97341	3	1	-18.6177	-82.1364	1	1
				575	28.9578	16.9733	10	4	-49.7465	15.0478	19	1	-7.38064	-11.4082	1	1	-31.0428	-40.58	4	1
				576	-42.6028	38.9792	19	1	56.5116	-27.9195	29	4	-41.9421	-33.7633	6	3	-4.81187	-23.797	1	1
				577	38.5759	49.0448	15	3	34.3315	17.4069	14	3	-67.3936	21.0986	5	1	36.0786	-25.2216	19	1
				578	44.7198	31.8815	12	4	23.3854	32.6945	10	4	-35.2416	10.9079	15	3	-46.2164	18.7082	19	1
				579	-19.0165	28.8038	9	3	18.7402	60.6307	15	3	-7.1107	62.1942	9	3	-0.751123	-49.6599	1	1
				580	33.7316	35.0749	18	4	-48.4233	-6.29993	19	1	-8.03648	2.73536	1	1	-13.3898	-13.6967	2	3
				581	-15.2791	50.0372	7	3	-15.2422	9.25546	7	3	-17.3173	2.73018	2	3	-27.703	39.4402	7	3
				582	-47.0582	16.0977	19	1	-5.39813	57.1188	11	4	-46.7224	-23.9954	6	3	-48.8943	23.1057	19	1
				583	-40.0666	-3.42713	19	1	6.98471	59.8352	15	3	-29.785	-60.3929	4	1	-10.4651	-71.7704	1	1
				584	18.222	32.5938	11	4	7.28183	-4.89562	1	1	-17.9509	-46.955	4	1	-5.23127	-16.0485	1	1
				585	41.9632	26.0306	10	4	-43.5106	-22.6668	2	3	-41.7472	-31.2209	6	3	-59.5229	-22.1229	5	1
				586	-46.6347	7.46989	19	1	-18.1535	-30.3731	1	1	-46.3058	4.53148	24	1	-37.9626	19.3908	19	1
				587	37.1626	31.3098	12	4	-37.5846	-46.8066	4	1	50.3673	-33.1093	24	1	7.76696	13.1659	3	1
				588	37.9167	12.9761	10	4	-33.0006	-64.6877	4	1	61.1319	27.4658	18	4	13.8118	-26.9668	1	1
				589	-30.6924	-9.46646	22	4	-31.5484	-63.5843	4	1	14.7031	6.9857	8	3	-7.93233	-31.3948	1	1
				590	43.8975	27.9369	12	4	-15.9266	-15.1912	2	3	1.89579	28.9476	9	3	0.394935	-39.004	1	1
				591	23.7235	-9.40398	8	3	19.9724	18.6495	8	3	-8.26457	17.0478	3	1	-61.5182	-10.5718	5	1
				592	-51.106	-16.5312	6	3	42.9409	-2.30265	14	3	-14.2493	-44.1378	1	1	32.5458	-41.1544	19	1
				593	-39.7748	-30.1956	6	3	39.8944	18.6435	17	3	-33.7838	-54.8785	6	3	-22.8181	20.678	7	3
				594	-37.4088	-42.909	4	1	44.9503	19.0735	17	3	1.92777	-53.9389	1	1	10.0581	-30.0856	1	1
				595	-30.1193	-40.3787	4	1	46.9593	10.858	17	3	-64.5277	-26.4975	6	3	-15.7516	16.0428	2	3
				596	4.53818	-66.9889	1	1	47.3915	10.8035	14	3	34.6135	-30.8239	19	1	31.3193	-44.2646	19	1
				597	-53.263	-25.4794	2	3	51.0387	16.3475	17	3	39.5726	48.7274	15	3	7.60821	7.77622	3	1
				598	-48.394	-38.0534	6	3	44.2501	-5.68894	13	4	-37.4711	2.97361	15	3	-10.4119	16.1381	2	3
				599	36.8803	-33.3054	19	1	63.3707	21.5754	18	4	14.4201	-22.7669	1	1	1.93258	-46.6734	1	1
				600	23.4274	67.4164	15	3	28.6004	24.8587	11	4	-54.3682	-21.412	6	3	-20.3661	-71.2834	4	1
				601	50.405	39.6768	18	4	22.3958	63.3926	15	3	1.11812	9.26326	3	1	-47.2053	40.1978	19	1
				602	49.111	-33.2988	24	1	-1.5283	38.711	9	3	-21.6678	5.19204	5	1	29.4621	62.8801	15	3
				603	37.5594	44.518	18	4	-4.19742	-20.3986	1	1	-62.8986	-23.7767	5	1	10.7061	-11.613	1	1
				604	43.4158	11.9572	14	3	2.52589	-23.6032	1	1	-47.5899	12.7497	19	1	-2.65752	-56.0111	1	1
				605	-39.8542	-2.9916	19	1	-3.57885	-19.9417	1	1	-31.2684	-12.3628	23	4	-8.17422	-11.9882	3	1
				606	47.0147	36.9525	11	4	36.2762	-32.6009	19	1	-38.9855	9.76376	15	3	16.6571	-36.6998	3	1
				607	42.1369	42.3629	12	4	-30.8191	-5.77745	22	4	20.4991	19.1611	8	3	-39.5104	38.8787	19	1
				608	18.232	61.4542	15	3	61.8788	15.232	20	4	-12.7494	53.0238	15	3	-39.5608	1.60342	22	4
				609	38.0876	49.0712	18	4	72.996	-10.0247	25	4	3.81139	2.32622	3	1	27.6399	-1.13973	8	3
				610	21.9169	22.1695	10	4	45.8937	-3.06343	14	3	-18.5844	-1.10369	5	1	-7.66758	-32.8988	1	1
				611	72.1035	4.39027	25	4	43.6899	17.5128	12	4	36.6819	-24.22	19	1	-8.15968	-10.3118	1	1
				612	84.2311	-2.8396	33	4	-27.097	-12.3792	29	4	1.25307	14.4247	3	1	-56.395	-5.8155	5	1
				613	82.7618	-4.02174	33	4	57.227	-24.0587	29	4	-4.5973	36.0926	9	3	36.7724	-48.3917	19	1
				614	92.4109	2.75693	34	4	45.9764	51.2181	18	4	4.42518	33.572	9	3	-8.07157	0.823416	1	1
				615	-41.525	-9.8188	24	1	43.9	29.2762	12	4	11.2823	-59.7316	1	1	-38.4788	20.4142	19	1
				616	18.5296	8.99077	8	3	38.3018	30.6947	12	4	3.76135	-25.4424	1	1	-1.10685	-14.5904	1	1
				617	31.8682	56.7526	15	3	7.85536	24.996	3	1	-21.6425	-0.00273138	2	3	-26.267	-72.2794	4	1
				618	-43.539	19.6767	19	1	1.58037	31.5608	3	1	-70.594	14.3997	5	1	-31.0623	-63.5346	4	1
				619	-13.5857	2.31994	2	3	-60.5601	25.0507	5	1	-53.6848	10.4057	19	1	-54.4259	-23.9434	6	3
				620	-30.8818	-29.6822	4	1	-1.19116	-0.197838	1	1	-22.1467	51.9967	7	3	-42.4253	24.9838	19	1
				621	-44.4659	-39.8333	4	1	-24.2125	-50.325	4	1	-52.9604	38.2867	7	3	33.626	14.4302	10	4
				622	-44.6836	-36.7539	6	3	-6.58811	-63.7467	1	1	-11.8505	44.2315	9	3	6.10573	-24.9478	1	1
				623	54.252	-36.4585	24	1	-32.9626	-29.1099	4	1	6.13953	36.3492	9	3	-4.49038	-55.8162	1	1
				624	57.9036	-21.7713	29	4	-34.8741	-31.9919	4	1	10.8472	-25.8771	1	1	-20.5203	-32.0506	6	3
				625	46.6803	29.4562	18	4	-64.0549	-23.7184	5	1	-8.11625	-7.5468	1	1	35.2738	-37.2397	19	1
				626	40.5942	32.2252	12	4	46.138	-35.9209	24	1	-23.9213	29.434	7	3	6.38791	30.2328	9	3
				627	63.1959	20.2938	20	4	35.9557	36.9891	12	4	-3.61547	11.4539	3	1	-24.2871	30.0476	7	3
				628	57.2696	-18.1617	26	4	-31.427	-9.73924	22	4	-41.9337	-8.21035	24	1	7.79582	-43.2922	1	1
				629	85.1397	-2.9972	33	4	39.566	30.1399	12	4	-18.8913	56.0265	15	3	-13.3829	-12.8147	2	3
				630	86.2017	-2.53867	33	4	3.79659	56.8764	9	3	-8.94675	50.5808	9	3	-53.9268	41.5992	7	3
				631	93.2702	3.87129	34	4	25.5111	43.9592	11	4	-46.3138	7.35201	19	1	-2.35261	-2.05725	3	1
				632	93.0348	3.67051	34	4	31.1812	1.26268	8	3	6.27073	2.31127	3	1	-47.9101	8.59056	19	1
				633	93.2447	3.86897	34	4	13.0446	15.6143	3	1	-14.5573	18.3385	7	3	19.4028	35.6048	10	4
				634	68.0106	-5.8373	26	4	-29.2605	-64.4118	4	1	-24.038	-58.9984	4	1	11.1461	-2.81584	3	1
				635	13.5482	65.3683	15	3	-44.5319	-39.7744	6	3	-64.7231	-28.5193	6	3	-23.1187	-54.9937	4	1
				636	-0.475986	15.273	3	1	-68.1181	-26.4996	5	1	-37.434	-45.6513	4	1	-20.1317	-61.9788	4	1
				637	-33.5438	-11.1861	22	4	19.2991	1.3455	8	3	-61.2934	11.3216	19	1	-48.9039	22.1822	19	1
				638	52.411	-18.7098	29	4	43.697	-7.45771	13	4	-32.2149	-14.0195	22	4	-42.2756	23.2056	19	1
				639	59.7899	8.05609	20	4	48.4295	10.9937	14	3	0.723	33.6688	3	1	-4.74052	5.79851	7	3
				640	55.8984	-21.6101	29	4	38.8374	8.07044	13	4	8.1346	11.1512	3	1	-10.6296	-48.7867	4	1
				641	35.469	42.8992	18	4	45.2762	40.2892	18	4	-13.9771	-77.9819	1	1	-48.0487	12.5336	24	1
				642	55.6772	12.4667	17	3	43.4614	36.082	12	4	-6.77536	22.4821	3	1	6.26556	-4.14127	3	1
				643	74.7663	-3.89752	25	4	32.268	24.2719	10	4	-58.5948	-21.5154	5	1	0.304584	-73.784	1	1
				644	82.3086	-4.39747	33	4	42.5629	11.7595	14	3	4.63992	-8.05232	1	1	-2.05153	-20.0705	1	1
				645	42.1222	-1.79311	14	3	-28.2041	-11.3679	23	4	-29.4922	-23.6483	2	3	-20.4297	-6.83854	2	3
				646	30.3984	11.0528	8	3	36.7756	6.18814	13	4	-48.7559	-42.6998	4	1	-26.4668	-37.3827	4	1
				647	37.4793	5.41802	10	4	20.5174	2.99475	8	3	-56.8901	13.1038	19	1	-41.537	-30.9121	6	3
				648	63.6635	12.2736	23	4	-11.2341	-51.9186	4	1	-34.7761	-4.12163	22	4	-41.7567	-30.83	6	3
				649	52.1916	3.41606	21	4	-63.87	25.9307	5	1	60.7962	26.093	20	4	46.4492	-39.6738	24	1
				650	62.3167	9.32984	29	4	-68.1379	22.4144	5	1	50.7868	-29.7066	24	1	39.2575	33.8502	12	4
				651	43.3228	47.1803	22	4	-29.8474	-78.0755	1	1	24.3353	2.65078	8	3	-32.4595	10.8638	15	3
				652	53.6085	-23.4835	22	4	-34.3406	-30.4575	4	1	-19.9822	14.1225	5	1	-8.2458	5.27374	1	1
				653	57.5945	8.22946	20	4	-47.5804	-42.4976	4	1	-9.45572	-7.95747	1	1	-15.5934	-43.5796	1	1
				654	37.8577	29.2959	17	3	-33.7414	-37.9642	6	3	7.05772	-48.9151	1	1	-6.051	-8.59851	1	1
				655	19.7252	51.0411	11	4	40.2675	-4.7639	13	4	-14.0865	-38.7296	1	1	14.1753	-51.3288	1	1
				656	35.0254	12.3602	10	4	54.1774	22.6081	20	4	7.08281	16.7861	8	3	-59.4767	8.15561	19	1
				657	19.4528	-4.48489	3	1	47.4927	-7.83576	21	4	-68.5602	-15.7297	5	1	-42.912	-4.10965	24	1
				658	-21.2148	55.4488	15	3	63.7868	21.1627	23	4	-61.6495	-5.3658	5	1	21.7633	42.1018	11	4
				659	56.5638	41.7559	18	4	62.7577	23.8275	23	4	29.6827	-41.6465	19	1	5.79281	-5.41237	1	1
				660	57.1019	2.86953	17	3	44.7124	22.4208	17	3	34.0726	26.5531	10	4	-9.91601	-29.5819	1	1
				661	-54.2028	4.30252	19	1	36.6277	9.38492	10	4	12.4441	44.4365	15	3	11.0347	-3.84967	3	1
				662	-11.7221	30.3406	2	3	60.8507	18.8736	23	4	-2.97323	29.7474	9	3	-54.3263	11.4714	19	1
				663	-0.193161	47.6367	9	3	65.1928	19.7153	26	4	12.9262	-19.4198	1	1	13.3793	53.3555	15	3
				664	-11.1821	53.5453	9	3	61.9648	-6.9205	21	4	-16.6349	49.4682	15	3	2.32769	15.0355	3	1
				665	-66.4652	-4.4071	5	1	52.0187	20.8046	20	4	-3.13222	-46.0556	1	1	6.94592	-1.97113	3	1
				666	-52.7868	-15.5547	6	3	43.033	4.31645	13	4	-42.0076	-32.8739	6	3	-7.47551	-67.3869	1	1
				667	-29.4725	-64.3784	4	1	63.3824	-22.0596	26	4	-29.3595	51.1464	15	3	-21.5316	-3.86398	2	3
				668	-27.3733	-64.7233	4	1	61.3071	-4.09488	21	4	-28.9183	-11.3451	23	4	43.922	-43.6387	24	1
				669	-5.16903	-20.8113	1	1	61.5759	-3.84951	28	4	-42.5372	-1.02878	24	1	-33.511	24.4725	15	3
				670	-0.523742	-6.01313	3	1	59.8416	2.96538	28	4	20.5548	40.1039	10	4	3.56761	-15.8962	1	1
				671	37.5543	5.45804	10	4	64.7196	12.8422	20	4	27.6271	14.7197	8	3	-1.88321	-4.6724	3	1
				672	44.6525	-7.90329	14	3	49.0954	3.08849	21	4	-11.4568	-51.2029	1	1	-17.1031	-72.6591	1	1
				673	35.034	23.3216	10	4	65.9008	14.5983	23	4	-30.3597	-53.6343	4	1	-29.8484	-55.515	4	1
				674	20.7854	51.1542	11	4	38.0124	44.5598	18	4	-15.1693	-52.3755	4	1	-64.4578	9.51918	19	1
				675	46.6344	37.366	18	4	46.5152	-1.87265	14	3	-20.19	-1.37162	2	3	-10.1329	40.5396	9	3
				676	20.7215	24.3409	10	4	47.4846	-7.53079	21	4	-48.223	-5.30207	19	1	6.2747	1.77042	3	1
				677	28.9057	5.71614	8	3	32.4006	36.31	18	4	20.4303	49.4766	11	4	9.27867	-40.7993	1	1
				678	-30.7624	-5.80057	22	4	40.7826	7.98852	14	3	14.1076	-16.0253	1	1	35.8433	-39.8538	24	1
				679	-10.7188	38.2382	7	3	56.2656	-25.1067	29	4	16.4449	-56.4047	1	1	10.6744	43.6745	15	3
				680	11.4494	56.5455	15	3	57.1871	2.82654	17	3	-21.2786	16.6238	5	1	4.18699	-73.1747	1	1
				681	22.7025	68.3106	15	3	47.725	12.2144	17	3	-15.5942	-1.22187	1	1	-17.0985	-65.6216	4	1
				682	23.2457	31.1891	10	4	9.23728	21.3848	8	3	-34.6722	19.0072	19	1	-1.47169	-3.0889	3	1
				683	36.4694	0.644345	13	4	-33.3001	16.7659	22	4	-33.8485	10.8301	15	3	34.7252	-34.0006	19	1
				684	51.2806	40.7709	18	4	48.3578	28.6675	17	3	-44.1603	26.3926	19	1	-57.1433	38.1685	7	3
				685	34.6371	47.4283	18	4	48.1641	16.5656	17	3	10.8798	50.0531	15	3	-22.1803	18.1112	7	3
				686	36.0787	8.54651	10	4	15.0534	68.0076	15	3	-5.70176	-64.8182	1	1	-12.2116	20.953	7	3
				687	18.5946	41.3025	15	3	44.9197	-0.342834	14	3	-19.2496	-37.1881	1	1	-4.78151	-26.1877	1	1
				688	38.0129	32.8654	12	4	41.0305	33.2574	12	4	2.66917	-41.8551	1	1	0.756235	-35.9342	1	1
				689	82.0844	-3.27245	33	4	44.3782	-5.46991	14	3	-5.93437	20.8929	3	1	-5.1557	-47.1928	1	1
				690	72.9422	5.47004	25	4	48.3272	9.03517	14	3	54.3279	-36.9	24	1	-50.9563	1.97824	19	1
				691	70.8138	-2.76246	25	4	50.7829	19.5361	17	3	13.0599	59.3991	15	3	51.9799	20.5184	17	3
				692	17.6786	33.4406	11	4	36.5274	18.8801	10	4	14.7285	58.0864	15	3	57.7638	-19.7853	26	4
				693	-6.66602	61.6363	9	3	55.1376	-22.0025	29	4	-30.7706	19.6477	15	3	61.6479	6.96009	20	4
				694	-38.4415	27.9945	19	1	48.6248	9.64294	17	3	41.8438	40.6295	18	4	35.8067	17.4264	10	4
				695	-26.0964	34.8789	7	3	45.4832	14.4442	10	4	-26.0108	48.7802	7	3	16.7974	18.6193	8	3
				696	-18.4367	27.4911	7	3	50.5719	15.9942	17	3	6.73239	-13.6856	1	1	-19.0117	-33.3695	1	1
				697	-40.6851	3.68032	15	3	45.684	11.2851	14	3	-7.06899	-21.107	1	1	-18.9588	-1.91952	5	1
				698	11.347	57.0667	15	3	23.0465	34.6778	10	4	-25.195	-56.3463	4	1	-1.32272	-27.5832	1	1
				699	-58.2017	25.927	5	1	24.1017	36.9494	11	4	5.17755	-50.9285	1	1	-54.4475	33.0648	5	1
				700	-56.9737	20.4053	2	3	49.2331	16.9655	17	3	-10.8397	21.4788	3	1	18.4443	8.82572	8	3
				701	-49.3188	-4.57825	19	1	27.4999	16.8192	8	3	21.1501	-15.093	8	3	-1.9452	-58.2125	1	1
				702	-1.62067	38.1395	9	3	30.1361	40.703	15	3	-16.1824	18.6375	7	3	-16.9058	-74.8367	4	1
				703	-13.45	22.7704	7	3	53.4301	7.25229	17	3	-42.9574	37.4366	19	1	34.106	-22.6589	19	1
				704	-31.5118	-29.6677	4	1	41.3357	8.13532	10	4	-23.4272	54.614	19	1	-30.6984	-6.23591	22	4
				705	-14.5497	-65.1624	4	1	31.65	34.0697	12	4	9.88814	-52.1076	1	1	23.4945	35.0098	15	3
				706	-47.7353	-39.7884	6	3	37.5087	20.924	10	4	-7.24481	-65.738	1	1	53.9576	-15.0375	31	4
				707	-17.6569	-2.91158	2	3	-43.2997	-11.3723	24	1	-21.7764	-6.19354	2	3	12.9095	47.3483	15	3
				708	32.1444	-0.727633	8	3	60.6568	36.6934	23	4	36.6534	-24.957	19	1	-42.0293	24.4702	19	1
				709	49.5264	28.1905	18	4	42.9964	10.4173	14	3	21.2331	67.2129	15	3	9.82274	-25.9319	1	1
				710	35.9077	17.6982	10	4	-34.9809	-1.33325	22	4	-38.8964	10.9691	15	3	-5.39441	-64.5811	1	1
				711	-27.926	-6.71482	22	4	-24.2874	33.2795	7	3	-23.3363	27.3822	7	3	2.77206	7.73358	3	1
				712	-33.462	-1.71732	24	1	-66.4851	-4.15592	5	1	-20.0869	-45.0809	1	1	28.1025	43.6821	10	4
				713	-42.0198	3.14808	19	1	-61.3776	-20.2205	5	1	0.962851	-32.3449	1	1	38.1442	40.4924	10	4
				714	39.3049	48.5391	15	3	-25.3516	11.6376	2	3	-61.9106	-24.8456	6	3	31.4461	31.4168	10	4
				715	16.8025	-7.06912	3	1	-47.6457	12.2536	19	1	-51.3671	26.957	19	1	-44.9536	-7.40654	24	1
				716	-25.0087	8.3893	2	3	60.5444	38.254	22	4	-37.233	40.5436	19	1	6.06947	30.2437	3	1
				717	-57.3366	-20.3011	6	3	12.8349	19.4917	8	3	2.24642	29.0853	3	1	-4.09775	-22.0949	1	1
				718	-36.0825	-39.1085	4	1	-37.1792	35.2567	19	1	-1.57326	1.18975	1	1	-20.2917	-76.4898	4	1
				719	-35.5696	-30.9107	4	1	2.08995	29.1077	3	1	-3.37491	-31.5767	1	1	-13.3005	-40.8389	1	1
				720	-3.50986	-24.0191	1	1	-3.34523	39.7387	3	1	-14.949	-54.5571	4	1	33.485	-26.5371	19	1
				721	31.625	-1.39354	8	3	-37.9699	-6.0155	24	1	-26.1015	-35.1316	4	1	-31.1164	5.08628	22	4
				722	36.0591	17.6866	10	4	42.5041	40.9617	18	4	-38.6187	-29.0911	4	1	30.818	10.7483	8	3
				723	18.1387	68.7125	15	3	-0.96736	29.8349	3	1	-42.8937	-6.88539	24	1	2.32406	-28.8728	1	1
				724	5.36188	58.8919	15	3	-24.9651	-74.2979	1	1	35.6245	48.9538	11	4	-16.7151	-65.8107	4	1
				725	39.7556	38.976	18	4	-31.8658	-43.6969	4	1	18.5897	25.8616	15	3	-67.0491	-10.5098	5	1
				726	45.2313	41.3115	18	4	-21.1815	-38.1914	4	1	-15.3786	-37.7583	1	1	-47.1453	39.9898	19	1
				727	27.7511	6.73556	8	3	-68.5664	-27.2838	6	3	-11.8802	-10.6503	1	1	31.9728	24.6889	10	4
				728	15.0682	63.7226	15	3	35.2219	-36.406	19	1	-15.8833	-78.9227	1	1	-45.0541	35.1667	7	3
				729	45.856	8.00124	14	3	-31.3527	12.4249	15	3	36.5885	-24.6501	19	1	19.6004	-23.9423	3	1
				730	-36.9269	13.872	15	3	20.1883	49.0284	11	4	47.8778	-44.5791	24	1	-50.9379	42.6939	7	3
				731	4.10605	39.236	9	3	-60.6146	-15.993	5	1	5.93898	30.2076	3	1	-21.8963	52.452	7	3
				732	-70.3277	-1.57628	5	1	-31.0644	-38.5469	4	1	18.8986	5.0635	8	3	14.1458	-16.6838	3	1
				733	-10.5967	11.3558	2	3	-30.6693	-40.9998	4	1	10.6022	48.1792	15	3	-16.65	-44.1957	1	1
				734	-12.2272	7.43	3	1	-21.6954	-40.6473	4	1	1.94882	0.627644	3	1	3.29494	-36.837	1	1
				735	-12.4357	1.41319	4	1	44.218	-7.87587	13	4	10.5615	-3.27802	3	1	-68.2909	-12.3626	5	1
				736	-46.5733	44.3749	5	1	58.1807	9.22311	20	4	16.8058	-34.0189	3	1	-45.2823	21.3596	19	1
				737	-47.0971	-7.74679	24	1	-26.6292	-12.3395	29	4	-12.6478	12.8738	2	3	6.79478	64.7327	15	3
				738	54.3514	-34.3725	24	1	44.7468	37.9078	18	4	-44.1769	-9.74283	24	1	-4.60521	5.13954	7	3
				739	19.045	64.6529	15	3	38.7025	0.329911	13	4	49.3586	-25.6352	23	4	-4.66588	-58.6627	1	1
				740	-11.4796	30.2618	9	3	44.5152	2.56126	14	3	33.3902	27.0326	10	4	-20.3831	2.0835	2	3
				741	48.2874	40.594	18	4	51.962	26.6845	18	4	18.6559	11.892	8	3	19.6181	-23.9404	3	1
				742	45.8713	7.95395	14	3	58.3005	23.5287	20	4	-6.46001	32.2821	15	3	33.7785	25.6659	10	4
				743	37.3349	12.4242	10	4	44.8671	40.663	18	4	-3.1012	-58.5166	1	1	4.9645	5.5089	3	1
				744	79.9365	-2.16633	33	4	61.864	25.4516	23	4	-55.4164	-8.82498	5	1	-22.0548	-51.9747	4	1
				745	73.117	3.22808	25	4	56.505	39.4758	23	4	-66.6365	18.8361	19	1	-67.4042	-10.766	5	1
				746	87.326	-0.731106	34	4	36.1533	9.70856	13	4	-42.7853	-7.39278	24	1	53.506	-36.0596	24	1
				747	87.9744	-0.647653	33	4	44.577	-7.69221	14	3	12.7582	54.1454	15	3	12.8548	-55.7225	1	1
				748	-18.9876	54.8276	15	3	65.1118	19.3489	17	3	1.11957	11.846	3	1	-1.85883	-20.4017	1	1
				749	-17.486	57.8608	9	3	48.4783	-3.22018	14	3	-6.46411	-36.2154	1	1	-53.1128	43.2716	19	1
				750	-1.5532	13.4281	3	1	60.8829	18.4471	20	4	3.99285	-43.4253	1	1	-34.1963	32.4944	7	3
				751	-14.6013	27.6893	7	3	52.3004	16.3613	17	3	15.5528	65.9686	15	3	18.5166	-22.6015	3	1
				752	-12.6057	-11.5933	2	3	29.7978	32.8888	10	4	-36.9966	-10.2264	24	1	-22.4614	27.0883	7	3
				753	-10.0433	13.2708	2	3	46.0164	8.50883	14	3	27.3291	10.7052	8	3	-50.6823	17.0817	19	1
				754	35.7022	13.7251	10	4	47.238	-8.32041	14	3	0.398871	10.2829	3	1	12.6344	14.9305	9	3
				755	46.6523	17.0745	17	3	46.4118	23.0153	17	3	-13.3945	18.4999	7	3	8.76037	-45.6675	1	1
				756	47.4378	11.5737	14	3	44.0179	38.0215	12	4	15.3314	63.9444	15	3	-12.0409	-61.2765	1	1
				757	49.785	-32.816	24	1	45.9619	19.095	17	3	7.62016	24.707	3	1	32.1499	-23.0984	19	1
				758	-33.7526	13.2081	15	3	56.7676	0.536903	21	4	17.4158	-16.9923	3	1	-14.9097	49.8778	7	3
				759	-40.7419	3.34917	22	4	61.8774	-16.6005	26	4	-22.5619	-67.0149	1	1	-5.56804	6.74184	7	3
				760	64.819	12.939	26	4	61.8567	8.97902	26	4	-19.5198	-37.1537	4	1	-7.7192	-33.4386	1	1
				761	-28.9172	-4.50905	22	4	62.9951	2.93086	20	4	-67.8489	12.7789	19	1	11.2657	-3.95245	3	1
				762	18.2898	60.9095	15	3	69.4799	-5.70115	26	4	-56.9657	6.25443	19	1	-67.1981	-19.9047	16	4
				763	43.0126	28.8013	12	4	62.5886	18.6829	23	4	-1.84975	7.2097	3	1	37.7626	-47.8055	19	1
				764	2.24069	52.4312	9	3	53.3474	5.14249	17	3	-10.4244	-8.38244	1	1	-12.341	57.8865	9	3
				765	-53.0725	34.727	7	3	46.4021	17.7057	17	3	-16.0445	-5.09157	1	1	-10.5774	-71.4489	1	1
				766	-16.8522	28.2364	7	3	43.0814	-2.57419	14	3	-16.3577	-11.5571	2	3	-12.0795	-24.5299	4	1
				767	22.7609	42.8526	11	4	50.0533	14.4409	17	3	-16.6401	-52.1493	4	1	34.1364	-29.3394	19	1
				768	33.3776	48.6151	11	4	-40.898	-10.3341	24	1	-31.655	-41.2054	4	1	27.2012	48.0697	11	4
				769	4.31209	52.5678	11	4	-35.165	19.2427	22	4	45.8593	-40.7577	24	1	18.3931	5.26172	8	3
				770	37.2964	36.9539	18	4	50.2505	1.65422	14	3	61.3729	28.6673	17	3	2.50933	-42.8669	1	1
				771	-34.0439	-11.0916	22	4	65.4589	20.2173	26	4	11.5689	25.697	8	3	-22.0452	-37.3532	4	1
				772	-50.3006	35.7762	7	3	43.4865	51.4045	15	3	-3.28814	3.76658	7	3	-14.287	-23.6822	4	1
				773	-4.17008	14.5914	3	1	2.40828	-15.7493	1	1	-14.9794	-43.5923	1	1	35.9425	-38.1289	19	1
				774	9.81403	7.1645	3	1	-35.8516	-39.7093	4	1	-0.548103	-28.7669	1	1	-42.0507	17.8786	19	1
				775	-8.00474	58.9387	9	3	-68.5251	20.9007	5	1	-11.5869	-6.31282	1	1	10.1293	-34.3267	1	1
				776	13.1372	43.2033	11	4	-40.4768	5.68771	24	1	-19.6645	-58.3035	4	1	-10.4952	-14.9204	2	3
				777	-5.73847	54.8095	9	3	36.917	9.19772	10	4	-64.5273	29.4316	5	1	-37.0992	-39.3271	4	1
				778	40.514	-43.1872	19	1	44.9	2.54868	14	3	-43.7278	5.95494	19	1	27.7373	-29.9815	19	1
				779	-4.89859	-56.6327	4	1	38.1499	43.3514	18	4	2.34407	8.06187	3	1	16.7732	5.58615	8	3
				780	-29.6853	-29.0027	4	1	36.5687	45.426	15	3	6.75756	-25.7599	1	1	-9.3916	-62.102	1	1
				781	-24.0283	-52.1374	4	1	14.1743	26.28	8	3	-14.8213	-38.4871	1	1	-6.9604	-42.784	1	1
				782	-30.4644	-37.3162	4	1	-63.4767	7.52566	19	1	-30.1073	-32.9715	4	1	-0.179187	-22.6877	1	1
				783	-28.6983	-24.5383	2	3	-16.3289	-2.89631	5	1	32.784	-34.6802	19	1	14.2461	0.532806	8	3
				784	25.1595	2.62026	8	3	0.912158	-53.4712	1	1	-54.5909	35.267	7	3	45.1255	44.6386	18	4
				785	48.0621	-33.6678	24	1	-64.7412	25.1832	5	1	-62.8375	28.5141	5	1	37.1864	14.4458	10	4
				786	16.4726	23.3786	8	3	-13.0096	18.8715	7	3	-33.9491	-4.2721	22	4	-29.5998	2.99837	22	4
				787	40.4492	-6.62344	8	3	-9.47253	-29.0462	1	1	22.9793	9.49557	8	3	-70.7166	-0.641396	5	1
				788	39.8341	5.51043	10	4	-37.3442	43.5459	19	1	-15.2249	41.6228	7	3	42.8273	-42.4616	19	1
				789	-31.9407	6.96845	22	4	-9.25106	-11.5253	3	1	-8.27907	-5.57967	1	1	5.3325	-15.1768	1	1
				790	33.9946	48.4871	11	4	-3.29934	-14.3158	1	1	-3.26541	-58.519	1	1	7.13915	-39.3792	1	1
				791	56.8243	40.4175	22	4	-20.3368	2.26266	2	3	-57.0873	-8.50413	2	3	-16.242	-38.7945	1	1
				792	56.5701	41.4426	18	4	-36.613	-42.027	4	1	-53.1749	32.2144	7	3	33.5471	-30.0707	19	1
				793	65.1312	14.1239	23	4	-13.513	-11.2599	2	3	35.2611	49.7359	11	4	-1.94093	37.6881	9	3
				794	55.9374	22.564	20	4	-34.7298	-1.92187	24	1	17.6006	24.5853	8	3	4.91361	2.12659	3	1
				795	55.9022	20.6132	20	4	54.542	42.0751	22	4	-67.0161	-1.13391	5	1	17.7953	-25.1244	1	1
				796	-54.288	33.5558	19	1	16.4883	50.5404	11	4	-6.34023	-57.2386	1	1	-26.1677	-73.7984	1	1
				797	-18.2968	5.83595	2	3	17.3241	8.10679	8	3	-21.1324	0.424625	2	3	0.0510758	-36.6785	1	1
				798	30.779	-2.1679	8	3	-13.756	-39.1306	1	1	-58.2386	38.5804	7	3	10.1963	20.7697	8	3
				799	48.7119	13.4352	17	3	-30.7654	-64.5497	4	1	9.54653	-43.0034	1	1	-60.7576	23.1103	5	1
				800	60.7362	9.11223	20	4	-66.9173	19.8263	19	1	1.34847	6.98876	3	1	-62.7808	-22.2422	6	3
				801	52.31	-18.4202	29	4	20.5747	-5.23756	3	1	-16.7516	45.641	9	3	-58.817	-8.77363	5	1
				802	64.6672	-0.376014	28	4	-11.8754	15.0963	2	3	-27.2993	49.9694	7	3	-68.7903	0.642875	5	1
				803	58.001	-10.3588	21	4	-3.4368	23.1158	9	3	-10.2903	40.5665	15	3	-0.55969	-30.0183	1	1
				804	60.2847	-19.078	31	4	-12.8211	18.6725	7	3	24.1273	-3.89338	8	3	-15.6194	-39.8833	1	1
				805	58.0703	-17.1259	28	4	41.0674	6.49063	14	3	-14.6047	18.2421	7	3	-47.0817	41.7778	19	1
				806	50.7113	27.6654	20	4	39.4152	-0.516991	13	4	-62.6255	-22.6575	5	1	-9.25835	-9.90884	1	1
				807	62.7888	12.3453	26	4	23.902	36.9852	11	4	-18.3527	-29.0404	1	1	-43.0746	-12.0777	24	1
				808	68.0771	-7.68172	28	4	25.5001	55.6862	15	3	-60.5609	-23.9677	6	3	30.9967	14.6322	13	4
				809	59.0957	-8.19707	21	4	-46.4171	1.49413	19	1	-17.7789	33.2742	7	3	14.4669	1.6842	8	3
				810	53.4927	-20.6735	31	4	-24.3426	30.0063	7	3	-20.4783	-74.599	4	1	0.173074	-5.4127	3	1
				811	60.4993	-6.23237	21	4	41.6173	6.59823	14	3	-65.3172	-11.4736	5	1	15.8507	-43.8534	3	1
				812	62.4082	-8.9722	28	4	53.8585	14.2354	17	3	-67.2961	27.1043	7	3	-51.9115	19.0492	19	1
				813	68.2356	-7.23214	28	4	61.1629	30.015	23	4	-2.66492	-43.2686	1	1	11.507	63.7548	15	3
				814	64.4186	-7.52065	26	4	16.6113	2.55788	8	3	-62.8471	-4.17464	5	1	17.4374	-5.60439	3	1
				815	61.8114	-19.6157	31	4	18.8582	3.16347	8	3	-17.5947	2.37901	2	3	-15.2429	-43.8034	1	1
				816	61.1539	2.25318	26	4	24.2929	52.7234	11	4	-41.5776	-12.7431	24	1	-7.39753	-41.517	1	1
				817	64.5789	-2.63439	28	4	14.0359	29.2068	9	3	22.2886	23.0754	10	4	-6.67864	21.3328	3	1
				818	61.2581	-11.4879	17	3	1.20879	45.427	9	3	-4.64898	36.0953	9	3	50.3039	-38.9061	24	1
				819	60.7997	0.742805	28	4	31.5084	17.9723	10	4	-3.55551	17.75	3	1	29.3465	62.4257	15	3
				820	60.4958	1.72094	28	4	-33.9276	18.5511	24	1	3.43139	19.5831	3	1	-66.0559	-1.669	7	3
				821	52.9823	-17.1398	23	4	34.5274	42.5999	15	3	-2.12874	-33.7539	1	1	-11.4766	-3.3394	1	1
				822	57.8428	2.24493	21	4	54.5756	20.8829	17	3	-37.538	-44.9336	4	1	-12.8844	-3.26727	1	1
				823	61.6928	-3.05872	28	4	31.9091	34.455	12	4	10.4735	-44.9949	1	1	-21.2107	-63.8715	4	1
				824	58.1076	0.432822	21	4	34.6473	36.625	12	4	-47.9295	-4.6115	24	1	-58.4494	-5.67127	5	1
				825	48.9358	9.9535	17	3	-8.56821	58.2667	9	3	25.7012	66.4576	15	3	-43.5424	34.0085	19	1
				826	64.5173	10.7316	26	4	-5.57014	5.05045	7	3	-23.9022	56.3736	7	3	0.671063	12.013	3	1
				827	63.7488	0.648441	26	4	-1.6359	-6.86004	3	1	0.628093	-66.1183	1	1	5.76299	-5.36369	3	1
				828	59.385	-1.14239	30	4	34.2457	2.99272	8	3	-11.7462	-54.047	4	1	-65.4161	31.0599	7	3
				829	59.1903	-19.7844	26	4	14.0772	31.9924	11	4	-21.8825	6.81085	2	3	-15.0422	43.6194	7	3
				830	47.4956	1.32662	14	3	8.90332	8.88986	3	1	16.0708	-14.1819	3	1	10.2293	-53.5396	1	1
				831	59.2597	-0.470657	30	4	10.7208	-62.9007	1	1	52.6622	-35.8007	24	1	-14.3343	-34.7612	1	1
				832	65.8249	-7.67748	28	4	-19.1549	7.53007	2	3	-35.3341	-11.6537	22	4	16.4225	-36.9863	1	1
				833	67.1996	-4.3672	28	4	1.2494	27.4732	8	3	-10.7632	43.7226	9	3	33.5581	-23.9521	19	1
				834	69.0169	-8.64437	28	4	-50.6749	27.5667	19	1	0.753331	6.0032	3	1	-30.777	19.1594	15	3
				835	69.9953	-11.7458	26	4	3.23742	-20.0726	1	1	7.40808	-5.22651	1	1	16.3218	-18.815	3	1
				836	53.224	2.87474	30	4	29.8041	-0.288246	8	3	-14.7865	-25.111	4	1	5.91062	-30.284	1	1
				837	54.1282	-11.5183	31	4	22.3618	46.3941	11	4	-56.6602	14.0594	19	1	-18.9779	23.7524	2	3
				838	61.2259	-18.8655	31	4	10.4485	41.6006	11	4	-34.0349	-10.9624	22	4	-10.8258	-15.6611	2	3
				839	65.3135	-11.4734	30	4	20.0089	63.442	15	3	25.6528	22.7848	8	3	33.0266	-35.0237	19	1
				840	58.7199	-0.525472	21	4	24.5502	52.6587	11	4	1.90009	28.709	8	3	-22.4441	20.7684	7	3
				841	30.6028	40.6737	15	3	-18.7979	9.49577	2	3	9.93227	-22.9515	1	1	14.7374	3.52899	8	3
				842	61.3935	37.3384	22	4	-12.6408	-37.4868	1	1	-13.6611	-55.3201	4	1	-28.7114	-24.7265	2	3
				843	58.1276	-0.973859	21	4	-57.4513	-20.2457	6	3	-35.61	-29.84	6	3	-67.1087	13.6069	19	1
				844	54.3603	-20.995	31	4	-13.9673	-41.3754	1	1	-15.5671	-52.9087	4	1	-43.3012	27.7743	19	1
				845	46.5853	23.2534	10	4	-3.31736	-72.0018	1	1	-53.2772	-23.2334	6	3	20.0507	30.5754	10	4
				846	43.087	4.43502	10	4	33.5006	-0.0767448	13	4	-72.0428	-4.14265	5	1	-2.53517	4.48448	3	1
				847	70.1678	-14.9048	21	4	53.7388	13.5651	17	3	-3.12829	1.64057	7	3	-25.9891	-69.5919	4	1
				848	55.984	-3.70007	30	4	41.3083	16.8055	14	3	-7.72769	-7.46416	1	1	-6.73992	-62.9627	4	1
				849	54.1797	-11.9352	31	4	3.71101	56.8256	9	3	-15.6084	41.6816	7	3	-52.274	42.066	7	3
				850	55.6222	-3.03466	30	4	37.3573	43.5951	18	4	-25.2412	35.3979	7	3	-54.4242	5.31338	19	1
				851	67.3205	-19.9377	31	4	11.7938	40.3975	11	4	-19.0008	-30.7416	4	1	-31.1189	51.703	19	1
				852	59.7032	-1.43457	30	4	37.1369	46.732	18	4	-16.8196	-15.3585	2	3	-9.75124	-75.3394	1	1
				853	52.9667	-1.02571	10	4	61.8803	20.978	23	4	-69.3297	13.7738	5	1	-17.1942	2.63789	2	3
				854	61.8202	-18.3849	31	4	-43.4287	-4.89545	24	1	-31.4716	14.5721	15	3	-5.48484	-21.9603	1	1
				855	55.7882	-3.11058	30	4	-3.82201	39.8857	9	3	9.02723	52.6748	15	3	-14.1397	-14.2122	2	3
				856	63.3844	11.9971	23	4	1.37509	-61.4664	1	1	8.21297	-13.2503	1	1	45.6526	-37.7145	24	1
				857	53.3291	-15.704	26	4	-13.1416	-14.8812	1	1	-19.4139	-62.7647	1	1	-45.8248	5.4437	24	1
				858	35.3212	43.4485	18	4	20.7796	3.42577	8	3	-28.1307	-38.1643	4	1	4.4932	27.3079	9	3
				859	45.3648	47.1082	22	4	0.261858	37.522	9	3	-16.9635	19.7456	7	3	1.50468	-38.7448	1	1
				860	61.7066	8.28214	20	4	9.06744	-17.628	3	1	-35.3408	15.5916	15	3	-20.1246	-60.5006	1	1
				861	61.7109	14.2853	20	4	-48.3494	-38.869	6	3	19.9366	43.7882	11	4	-8.72562	14.8872	3	1
				862	55.2486	-15.919	28	4	29.8031	5.07235	8	3	6.11402	-16.0332	3	1	-39.9206	-11.8595	24	1
				863	69.2375	-7.73301	28	4	33.1939	13.9837	10	4	-3.18245	-27.1412	1	1	26.4768	23.2363	11	4
				864	55.0805	-13.2892	31	4	22.0911	40.5583	11	4	-69.6059	-3.23632	5	1	9.03407	-52.2523	1	1
				865	60.2029	-10.0146	30	4	-41.2467	15.6195	19	1	-53.7705	11.0464	19	1	-22.974	-54.5725	4	1
				866	64.8848	-4.57865	30	4	-6.4103	17.0465	3	1	-31.4243	6.28881	15	3	20.9094	-15.7382	8	3
				867	70.2505	-15.4171	30	4	-22.6539	33.4079	7	3	11.6657	42.0908	15	3	-51.5214	14.3999	19	1
				868	56.258	-3.87846	30	4	-13.9221	37.8713	7	3	3.98545	-28.0002	1	1	-38.9634	10.0869	15	3
				869	62.2927	-17.9668	30	4	11.7468	22.7078	3	1	-20.4284	-76.407	4	1	16.4799	-6.45574	3	1
				870	59.2112	-10.5273	30	4	33.1298	17.7058	10	4	-47.0543	-34.3395	6	3	2.6456	-50.2605	1	1
				871	64.73	-0.722781	28	4	25.7866	31.1926	10	4	-16.6338	-75.1278	1	1	7.24732	-8.94184	1	1
				872	61.8447	10.8075	20	4	44.4399	39.1025	18	4	-18.3131	-17.2673	2	3	-12.0593	12.6587	2	3
				873	52.4024	-18.3576	29	4	-32.7578	9.08228	15	3	48.002	-41.7347	24	1	36.6429	-36.1169	19	1
				874	23.275	22.6892	8	3	22.1198	24.8987	11	4	29.3691	53.6588	9	3	-56.5677	33.5746	5	1
				875	-49.9755	27.6939	19	1	38.6188	-0.668308	13	4	9.82748	56.602	15	3	-8.6929	-63.8253	1	1
				876	-42.5694	22.0371	19	1	-36.5062	-5.51033	24	1	-43.644	28.6229	19	1	-6.03857	-73.4155	1	1
				877	-32.9708	0.11394	22	4	29.1957	-24.9291	19	1	-18.0415	19.5565	7	3	14.4061	39.5704	11	4
				878	49.6969	-3.15559	21	4	-39.9598	-24.7897	6	3	-16.6589	-32.3725	1	1	15.2183	-23.2746	3	1
				879	63.0552	11.3969	20	4	-11.6638	-41.8785	4	1	-10.4121	-55.5977	4	1	-18.9294	-0.871346	5	1
				880	-28.7987	-3.70718	22	4	-35.5877	-30.0295	6	3	-24.8654	-58.5307	4	1	43.5883	-44.4605	19	1
				881	62.4911	26.1098	23	4	-29.7992	-39.4867	4	1	-24.1515	-82.0187	1	1	16.2025	-10.3943	3	1
				882	49.7492	-3.1801	21	4	-46.4289	20.4137	19	1	-57.0595	-20.0023	6	3	5.05619	-61.2779	1	1
				883	58.9687	-7.1093	21	4	-3.71821	9.40166	3	1	-64.4314	-4.85685	5	1	-30.1441	-40.3254	4	1
				884	69.7293	-7.41549	26	4	-14.7016	15.9408	2	3	44.3549	-44.7061	19	1	-2.05773	-24.0292	1	1
				885	52.1908	-13.8754	23	4	-16.9383	-11.6095	2	3	19.7841	62.8719	15	3	-49.5005	-4.68503	24	1
				886	67.9973	-6.87909	28	4	-4.17886	-24.4652	1	1	26.1881	26.4053	15	3	6.58735	31.8064	3	1
				887	69.8496	-10.8546	26	4	18.6963	24.3081	10	4	3.91826	-65.0119	1	1	2.99176	-50.4319	1	1
				888	51.4589	-1.92078	13	4	44.1034	27.9093	12	4	-4.81814	-14.0177	1	1	-23.9003	-31.1712	6	3
				889	61.3975	10.0931	31	4	77.1583	-0.921543	27	4	-13.7586	-23.2534	2	3	-14.2723	-57.916	1	1
				890	-27.8971	-5.35981	22	4	30.9406	0.079377	8	3	1.10266	-45.2402	1	1	-54.7329	12.2139	19	1
				891	54.199	-14.365	31	4	42.5809	-2.3171	13	4	-68.523	13.1554	19	1	-36.1636	-8.84887	22	4
				892	62.7902	-0.0731264	28	4	54.4902	-18.9612	23	4	-41.8179	10.0089	24	1	10.4157	63.297	15	3
				893	56.1946	-15.3498	26	4	42.8866	1.15856	14	3	32.0622	52.8767	11	4	9.15617	1.92863	3	1
				894	58.1051	-19.3907	31	4	47.2666	-2.99	14	3	6.96695	37.5792	9	3	-17.9201	-65.4605	1	1
				895	69.0894	-15.8069	30	4	54.1336	40.5087	22	4	9.66553	-51.6683	1	1	-18.7633	-29.4934	4	1
				896	59.7811	-9.05169	30	4	48.4317	6.20254	17	3	-29.1284	-73.6021	1	1	31.2857	-44.3776	19	1
				897	65.7698	-12.6352	30	4	39.7479	26.6976	12	4	-53.0399	-16.6828	6	3	-37.9253	14.4835	15	3
				898	47.5329	10.1179	14	3	55.8824	40.4584	22	4	-66.8693	-25.0126	5	1	14.4827	8.21365	8	3
				899	55.0075	-22.1007	29	4	48.0857	-47.7985	19	1	54.5407	-34.355	24	1	-11.6419	-70.5974	1	1
				900	57.5848	8.59994	20	4	-17.7796	32.1873	7	3	-29.7528	2.65527	22	4	-14.5025	15.6218	2	3
				901	63.8213	12.7549	23	4	-0.644917	15.5035	3	1	28.2771	42.9096	10	4	-48.0915	-7.01806	19	1
				902	60.4108	7.60815	20	4	-22.7081	11.2543	2	3	-13.2621	42.9809	7	3	6.33566	-60.7665	1	1
				903	38.61	19.5375	10	4	3.70543	-19.9753	1	1	-33.0286	5.0955	24	1	-8.07309	-25.1149	1	1
				904	38.4931	19.3263	10	4	-7.69092	-33.3844	1	1	-6.51159	28.6424	7	3	-0.0238536	-23.1697	1	1
				905	27.2457	14.4202	8	3	-11.8967	-42.4982	4	1	14.5554	-9.54569	3	1	36.5398	-24.8411	19	1
				906	16.4523	37.5505	11	4	-44.3284	-41.7664	4	1	-11.6447	1.4857	2	3	7.73352	13.1298	3	1
				907	58.4471	-30.3565	24	1	-30.4458	-61.0809	4	1	-48.6771	40.3896	19	1	4.10363	-29.8026	1	1
				908	55.0233	5.68649	30	4	-64.9751	-27.0577	6	3	-2.42777	-20.3743	1	1	-38.395	43.2292	19	1
				909	60.1553	1.74928	28	4	-69.2826	13.4984	19	1	-13.4909	-12.8141	2	3	-25.6053	54.9655	15	3
				910	57.8701	-16.8033	26	4	-42.5965	25.0523	19	1	25.6144	-18.3766	3	1	5.79119	-72.2481	1	1
				911	57.0962	-20.0293	31	4	-2.53332	46.6964	9	3	-20.815	3.26685	2	3	-21.1683	-36.6523	4	1
				912	65.3617	-12.0474	30	4	-14.0075	7.46699	2	3	1.68574	-58.1988	1	1	2.35334	-37.1507	1	1
				913	60.8176	-11.4305	21	4	-13.4245	-13.4098	2	3	-18.5417	6.4075	2	3	34.4072	-22.2136	19	1
				914	66.7877	-13.9531	30	4	-14.4262	5.60223	2	3	35.5724	-24.952	19	1	20.1401	39.8732	11	4
				915	51.093	-3.91582	21	4	-68.9496	-16.3628	5	1	47.0448	-43.772	24	1	11.5324	-57.7388	1	1
				916	63.898	-20.2559	30	4	-43.1062	-7.1055	24	1	-2.79005	9.55283	3	1	-24.0208	-51.7803	4	1
				917	67.6527	-19.0934	30	4	5.02419	52.6799	11	4	-11.1691	-75.527	1	1	-3.99217	-1.90198	1	1
				918	72.152	-11.7173	26	4	22.3985	45.1219	11	4	-49.4618	-27.5094	6	3	-60.532	11.1741	19	1
				919	60.5558	-9.23577	21	4	-2.44392	9.62083	3	1	-30.0456	-80.2486	4	1	30.5224	-47.2955	19	1
				920	65.4065	-20.3794	31	4	-55.2165	35.14	5	1	-33.3768	-26.2923	4	1	12.5898	-16.8653	1	1
				921	53.1088	2.93349	21	4	-40.213	38.0223	19	1	-46.6668	-6.56539	24	1	-21.4476	-37.5824	4	1
				922	69.4528	-7.24323	28	4	23.7106	47.2391	11	4	21.6049	58.955	15	3	-32.2574	-37.4196	4	1
				923	59.8026	2.601	28	4	-16.468	-81.0656	1	1	10.1736	43.5757	15	3	29.9251	-33.2421	19	1
				924	58.6523	35.8914	18	4	-24.3376	-43.2194	4	1	5.56792	-58.6001	1	1	24.3896	-20.9646	8	3
				925	58.0542	-22.2262	29	4	-68.436	-26.9558	6	3	-10.4865	-14.0192	1	1	0.727833	-34.4761	1	1
				926	59.8429	20.0208	20	4	-69.3139	22.6474	5	1	31.5316	-28.8392	19	1	12.8192	0.0791572	3	1
				927	40.6006	12.4044	10	4	-31.5323	-5.00156	22	4	4.31807	34.6424	9	3	-53.622	10.751	19	1
				928	39.9133	-4.22922	13	4	38.3103	27.178	12	4	9.01656	-45.8878	1	1	19.865	61.2289	15	3
				929	36.8421	19.7532	12	4	19.1842	32.044	10	4	-20.6035	-5.58411	2	3	16.8575	-6.35704	3	1
				930	12.9879	47.9019	15	3	7.14443	-19.8147	1	1	-24.6363	44.2533	19	1	-9.62445	-8.86902	1	1
				931	29.2774	4.42016	8	3	-39.4021	-24.2936	4	1	8.5133	16.0297	8	3	-12.9567	19.021	7	3
				932	21.914	3.45637	8	3	-20.4178	-76.0934	1	1	-1.64587	-4.99549	3	1	-0.451725	-4.91072	3	1
				933	-31.5386	-4.45859	22	4	-24.5543	-41.343	4	1	-5.3702	-32.3219	1	1	1.24766	-56.1401	1	1
				934	44.5788	-5.82918	14	3	-63.4252	-26.1806	6	3	14.6906	0.543146	8	3	-1.36057	-3.75612	3	1
				935	35.5297	17.0311	10	4	0.189968	26.998	7	3	-35.1678	19.7686	19	1	33.6248	-42.8808	19	1
				936	28.7807	7.78724	8	3	-52.7481	37.3431	7	3	-37.4957	43.8997	19	1	-29.308	1.0579	18	4
				937	60.885	8.50006	17	3	-24.5033	33.6446	7	3	-11.5887	15.2072	3	1	15.0182	-9.27265	3	1
				938	59.5679	-7.75535	21	4	-52.6313	19.1679	19	1	54.6184	-34.2598	24	1	5.05464	-30.0623	1	1
				939	57.7422	-0.23551	30	4	18.5025	41.5275	15	3	57.7019	-31.7873	24	1	-12.4949	-14.2266	1	1
				940	55.4996	-14.2833	18	4	-32.0758	2.35157	22	4	14.295	36.6603	11	4	-66.6386	12.7546	19	1
				941	64.7728	-1.6606	20	4	-5.68964	34.5694	3	1	-15.0599	-40.3544	1	1	-25.8454	54.9763	7	3
				942	67.7915	-9.40973	20	4	15.3133	-54.2256	1	1	-17.5238	-41.6556	4	1	3.01284	-73.8281	1	1
				943	63.7636	-7.84965	17	3	-66.7894	19.8246	19	1	-13.391	-67.8356	4	1	-26.2469	-57.5	1	1
				944	67.4414	-7.11786	20	4	-16.3353	49.0656	15	3	1.81007	32.1396	3	1	-45.676	-33.0599	6	3
				945	64.5983	-6.89588	30	4	3.70158	-40.6638	1	1	-24.6123	56.0295	9	3	-35.4296	-26.7957	4	1
				946	69.9514	-8.13566	28	4	-30.338	-28.8483	4	1	12.9789	-10.9305	3	1	47.3458	-40.1919	24	1
				947	67.721	-7.55542	20	4	-30.7802	-32.6486	4	1	4.27994	-26.1079	1	1	7.33357	8.1284	3	1
				948	65.9143	-23.0845	31	4	-63.7139	9.76088	19	1	-35.8051	-36.7981	4	1	-4.95672	-14.7808	1	1
				949	57.8395	17.9646	17	3	5.40451	22.3733	3	1	-11.6125	12.2925	2	3	-21.7479	-3.58781	2	3
				950	22.5348	42.7383	11	4	-20.7249	2.59306	2	3	47.7102	-43.0448	24	1	-56.6167	14.169	19	1
				951	-37.9597	29.6252	19	1	-17.4754	-11.585	2	3	13.4225	59.534	15	3	-11.8436	44.1104	7	3
				952	0.668633	43.783	9	3	-18.532	-51.4815	4	1	1.0535	8.14904	3	1	11.3843	-59.5532	1	1
				953	4.74658	40.0911	9	3	-42.3625	-35.9734	4	1	-8.29342	-36.032	1	1	-12.0531	-68.3599	4	1
				954	6.13524	12.2886	3	1	34.4231	-28.2303	19	1	-3.42374	-31.6553	1	1	-1.49284	18.3911	3	1
				955	6.26526	6.06895	3	1	52.1921	-36.7376	24	1	-68.1595	25.261	5	1	33.324	-40.0468	19	1
				956	35.9165	3.31694	13	4	48.5168	46.0137	18	4	-30.7006	-5.19341	22	4	1.14555	15.0807	3	1
				957	40.6683	11.9438	10	4	20.3267	60.9924	15	3	50.4287	43.3521	18	4	-4.7204	-48.1727	1	1
				958	10.9857	17.2848	3	1	-5.64093	29.1532	3	1	-0.808747	35.4958	3	1	10.0391	-2.94925	3	1
				959	14.3152	15.5777	3	1	-10.3196	-55.7114	1	1	20.5375	-6.13137	8	3	9.02543	-6.88042	3	1
				960	31.5063	13.7639	10	4	-27.0589	-32.6787	4	1	-50.9581	-17.5534	6	3	48.3122	-40.6657	24	1
				961	45.9494	9.40208	14	3	-25.296	-43.4109	4	1	7.71111	-46.8146	1	1	-41.2113	16.3284	19	1
				962	-27.3614	-9.5708	23	4	-10.2325	-6.62264	1	1	-7.79015	-65.4483	1	1	12.6748	-45.5861	1	1
				963	50.4361	47.0817	15	3	30.7076	15.2477	10	4	-15.9593	-3.21224	1	1	-20.7169	-61.7349	4	1
				964	2.23988	14.8141	3	1	45.5774	7.97362	14	3	-60.7736	24.2093	5	1	-14.134	-11.1663	2	3
				965	21.4314	25.0361	11	4	49.1126	3.09663	17	3	-22.7442	-38.1159	4	1	-18.3177	-17.2423	2	3
				966	37.7262	12.996	10	4	44.2939	21.3304	10	4	-28.9156	-29.1849	4	1	42.6852	-44.0021	19	1
				967	-6.29356	57.0527	9	3	30.7809	56.7063	15	3	-28.9339	50.8219	19	1	-11.2044	46.7581	15	3
				968	75.3899	11.1402	11	4	-38.1588	36.0466	7	3	48.8887	-32.8075	24	1	6.25588	19.9177	8	3
				969	75.047	11.1512	11	4	-35.1845	43.8018	19	1	-3.20966	29.8579	7	3	-25.5081	-73.669	4	1
				970	24.4152	51.6739	11	4	10.3317	21.2652	8	3	-13.8821	-38.0239	1	1	-30.8949	-58.6635	4	1
				971	82.608	-2.22701	32	4	27.4311	14.3423	8	3	-21.5647	-6.43616	2	3	-13.8604	-4.02819	1	1
				972	47.3714	36.4952	18	4	8.72806	51.2613	15	3	-1.79351	-30.1104	1	1	-51.3435	8.82877	19	1
				973	82.9411	-2.42466	33	4	-6.12041	61.4928	9	3	28.0799	-38.1964	19	1	34.9071	50.2285	11	4
				974	73.1126	7.79526	25	4	2.40185	41.0368	9	3	-1.80757	37.5987	9	3	13.5524	-58.4733	1	1
				975	2.54725	41.9248	11	4	-3.79969	16.6975	3	1	15.2795	6.24626	8	3	-16.9343	-42.0541	4	1
				976	8.47989	4.27172	3	1	-47.1469	33.5997	19	1	-2.85508	-60.6204	1	1	-57.2403	14.3105	19	1
				977	-26.2986	35.8081	7	3	-31.756	-25.5209	4	1	-1.37131	-24.2254	1	1	10.278	63.2509	15	3
				978	-53.0751	34.6426	7	3	-32.522	-31.6595	4	1	-20.0644	-22.9369	1	1	11.3574	-30.9169	1	1
				979	19.0862	68.1594	15	3	-12.6404	-51.237	1	1	35.533	-31.583	19	1	-25.0872	-34.8286	4	1
				980	43.4462	-2.27189	14	3	-25.3448	53.1215	7	3	-34.3033	11.1669	15	3	30.2245	-23.873	19	1
				981	53.8417	22.7831	20	4	-57.6362	27.0016	7	3	-1.66847	27.9545	7	3	-40.7095	26.1447	19	1
				982	43.465	-2.80199	14	3	-31.586	-29.4644	4	1	5.55342	-22.5939	1	1	-3.69461	-59.3049	1	1
				983	48.6697	42.2435	18	4	-44.2459	-31.4166	6	3	-39.1106	-25.5624	6	3	-28.7742	-71.0237	4	1
				984	23.3015	51.2233	11	4	-13.4012	-68.6843	4	1	-62.8043	-25.3392	5	1	-71.0508	14.7961	5	1
				985	21.2388	57.7474	11	4	14.7846	0.626137	8	3	-65.2706	30.0666	7	3	-8.06239	27.6578	7	3
				986	7.16106	54.2345	9	3	1.07257	49.2002	9	3	29.1496	-40.8094	19	1	-1.6031	-60.3889	1	1
				987	42.9741	41.4312	18	4	-39.8458	37.5057	19	1	4.35544	27.971	9	3	-15.6138	-45.9928	4	1
				988	56.7599	39.9403	22	4	-61.0154	-17.4518	5	1	12.4443	47.6788	15	3	13.3085	-69.0777	1	1
				989	41.4288	33.7444	12	4	-35.9312	-37.1883	6	3	7.95591	22.35	3	1	32.0412	-23.1139	19	1
				990	23.3947	50.2925	9	3	-18.5037	25.6026	2	3	8.11917	-7.99491	3	1	-11.9613	49.1801	9	3
				991	31.0796	10.8158	8	3	-57.2401	-21.717	6	3	-43.3349	45.3287	7	3	13.9477	-22.419	1	1
				992	42.1283	-1.38029	14	3	-28.0991	-37.63	4	1	-43.205	-7.53762	24	1	5.42613	-45.5995	1	1
				993	-22.4197	13.1469	7	3	25.8077	-19.9468	8	3	19.8171	49.6413	11	4	5.65479	-6.41737	1	1
				994	18.901	9.87921	8	3	54.2696	6.61368	17	3	-33.7901	21.2851	19	1	-67.8156	14.8508	19	1
				995	36.0675	7.84019	10	4	37.0314	22.2348	10	4	-29.8808	21.4051	15	3	-53.0832	33.7284	7	3
				996	35.6964	22.6044	10	4	-1.45859	49.8709	9	3	11.5968	31.6193	9	3	11.9912	-12.1697	3	1
				997	64.5975	21.264	23	4	-44.1348	22.5287	19	1	12.6686	-13.0336	3	1	-21.1433	-52.9856	1	1
				998	11.6133	54.813	15	3	35.3239	51.779	11	4	-4.68071	-61.6079	1	1	0.97278	-37.5928	1	1
				999	17.7713	61.1052	15	3	22.7306	44.439	11	4	1.88626	-61.9973	1	1	-4.4384	-0.769198	1	1
				1000	-51.057	27.59	19	1	23.1008	66.4547	15	3	-16.8596	26.2733	2	3	-50.5122	10.4697	24	1
				1001	-1.9106	33.8031	3	1	-21.7245	-52.6711	1	1	-9.67353	22.531	3	1	-48.977	22.3915	19	1
				1002	39.2943	-3.73975	13	4	-12.9642	12.234	2	3	61.4287	28.8143	17	3	-11.8403	-68.412	1	1
				1003	34.3671	46.6347	18	4	2.95064	-25.9885	1	1	60.0116	-29.3486	29	4	-4.96968	-24.6831	1	1
				1004	44.4429	37.795	18	4	-70.95	-3.83031	5	1	22.6052	25.9396	11	4	-62.9856	13.4531	19	1
				1005	42.7613	2.88875	14	3	-30.9494	-39.6219	4	1	-4.66168	41.2075	9	3	-16.5392	31.7854	7	3
				1006	36.3775	38.1046	18	4	-14.0442	-48.5555	4	1	15.3966	2.43038	8	3	12.1389	-56.4469	1	1
				1007	62.7658	25.1209	23	4	25.614	-20.1803	8	3	0.86141	6.06041	3	1	-28.9552	-64.6381	4	1
				1008	46.2134	44.8074	18	4	34.1389	17.9472	10	4	-11.2065	16.7122	3	1	-31.4028	-74.9204	4	1
				1009	45.226	7.51231	14	3	14.6188	38.8788	11	4	-47.9969	-27.2918	5	1	-1.90002	-43.3035	1	1
				1010	43.4561	9.97309	14	3	-41.6426	25.6409	19	1	-49.0632	10.9974	24	1	32.448	-39.9511	19	1
				1011	59.5217	29.0048	18	4	-50.966	19.2709	19	1	23.2421	51.2691	11	4	6.35791	39.5006	9	3
				1012	59.7207	29.4431	18	4	-62.0017	-5.16308	5	1	-16.0539	33.4325	7	3	9.83498	-57.9145	1	1
				1013	56.9846	14.5781	17	3	-29.4361	-41.5732	4	1	-21.2397	-0.362388	5	1	-12.4933	-26.548	4	1
				1014	48.2773	41.7678	18	4	-63.1425	-23.6634	6	3	1.96183	-1.84226	1	1	17.0823	-33.3765	3	1
				1015	54.0188	13.9223	17	3	-29.0313	-29.0525	4	1	-1.6971	-5.49852	3	1	-68.6687	23.9759	5	1
				1016	-28.1294	-10.5375	23	4	-38.1583	-43.5764	4	1	-2.41191	-31.2795	1	1	-58.0201	5.72841	19	1
				1017	58.3898	39.3271	22	4	24.7409	8.92364	8	3	-5.9422	44.8296	9	3	-3.12126	7.47342	3	1
				1018	60.9048	19.5338	20	4	53.4723	7.11938	17	3	10.5366	-26.7421	1	1	-29.671	-77.6429	4	1
				1019	15.5074	61.5617	15	3	65.7896	16.0244	23	4	-26.5367	-30.058	4	1	-3.50756	-71.204	1	1
				1020	-8.81728	38.3218	9	3	-41.6936	-11.9272	24	1	-42.5639	-29.1992	6	3	5.50694	41.2532	9	3
				1021	43.7729	-7.66019	13	4	13.0741	53.657	15	3	42.2815	-43.0189	24	1	1.76995	-8.27766	1	1
				1022	70.5653	-5.33589	26	4	6.04677	-71.0723	1	1	-34.2611	-8.52408	22	4	-30.57	-76.8591	4	1
				1023	60.3972	36.6629	23	4	-53.2011	-14.728	5	1	13.5195	35.7246	11	4	-43.3891	-31.6124	6	3
				1024	41.1455	0.515139	14	3	-39.3885	38.6766	19	1	0.872405	0.972421	3	1	-22.2917	6.54983	7	3
				1025	41.6834	9.88651	14	3	13.5215	48.033	15	3	-16.9878	-68.769	4	1	-13.8418	58.973	7	3
				1026	22.2033	60.6236	15	3	-38.356	42.8233	19	1	-27.7757	-33.8809	6	3	-13.2674	-8.8161	2	3
				1027	48.6063	42.1774	18	4	-9.087	-73.0985	1	1	-6.37028	-63.9612	1	1	-4.22038	-3.37706	3	1
				1028	46.6165	41.794	18	4	7.20418	-30.5182	1	1	-23.3332	-31.1079	4	1	43.1021	-43.2662	19	1
				1029	45.9015	9.21386	14	3	-38.1088	39.8929	19	1	-57.8569	-10.5801	5	1	-45.3455	28.2509	19	1
				1030	57.9208	11.1061	17	3	-11.4828	4.78641	7	3	-60.3672	11.8762	19	1	-5.41167	6.8696	7	3
				1031	81.806	-4.50446	27	4	-21.8997	-51.943	4	1	-6.2087	57.0936	9	3	10.1638	-30.1768	1	1
				1032	86.1403	-2.58005	33	4	-35.9588	-35.4624	6	3	8.80254	8.42154	3	1	-22.6446	-79.1311	4	1
				1033	86.392	-2.42544	33	4	25.7319	6.6844	8	3	-4.75786	-61.1261	1	1	-16.4669	-27.3401	1	1
				1034	48.994	3.092	21	4	48.04	-27.6902	24	1	-35.1317	-32.3143	4	1	-12.6858	22.3117	7	3
				1035	-34.3576	-11.7018	22	4	50.2099	43.1702	18	4	14.3306	-8.57759	3	1	47.3025	-42.1941	24	1
				1036	50.1849	43.5599	18	4	10.0422	63.5121	15	3	-55.2895	39.3578	7	3	16.9119	-8.2626	3	1
				1037	41.4266	30.6138	12	4	-33.4192	-5.79796	22	4	11.9947	-12.2594	3	1	-12.0438	-70.8512	1	1
				1038	42.0533	36.2875	12	4	17.5679	9.25123	8	3	-12.0973	-12.8336	1	1	1.35341	-52.9009	1	1
				1039	35.933	16.4384	10	4	-46.6655	42.1112	19	1	-32.8277	-26.0019	4	1	-63.3575	-6.48439	5	1
				1040	38.9572	43.5339	18	4	-21.6488	-81.1392	1	1	25.6045	-20.2033	8	3	-46.11	43.0027	7	3
				1041	65.694	21.7672	23	4	-23.0663	-37.9062	4	1	-38.1642	4.27721	24	1	11.9574	13.7884	9	3
				1042	35.7414	12.7947	10	4	-36.3868	-36.081	4	1	-45.4915	-4.73543	24	1	-16.0795	-36.0438	1	1
				1043	12.4847	31.7849	11	4	-61.0768	-23.4984	6	3	-30.3823	51.0615	19	1	-64.1376	29.6975	7	3
				1044	50.1797	-27.9014	22	4	-35.7686	-44.5977	4	1	-16.0751	-35.9918	1	1	5.72244	-59.5828	1	1
				1045	-31.1979	-4.94502	22	4	-15.4605	-52.8383	4	1	-12.6819	-57.6161	4	1	0.32107	-5.84411	1	1
				1046	16.0045	68.2821	15	3	-1.26979	29.1749	3	1	-20.6053	-61.3626	1	1	-67.2051	-25.7071	5	1
				1047	31.7313	34.1059	10	4	-21.099	34.2723	7	3	2.8579	-59.3191	1	1	-61.1122	10.1229	19	1
				1048	-24.683	33.9299	7	3	-17.6438	30.528	7	3	-24.3994	34.2598	7	3	-44.3535	27.6598	19	1
				1049	-14.1858	-9.62324	2	3	-70.1564	-3.75009	5	1	-19.7419	-7.2027	2	3	7.20102	-48.5135	1	1
				1050	19.2283	34.2019	10	4	-30.7868	-37.1583	4	1	55.3418	-37.5246	24	1	-51.2521	-18.7583	5	1
				1051	35.8761	3.962	13	4	-53.9841	-24.1565	6	3	27.387	55.6766	15	3	-0.961048	-36.2548	1	1
				1052	14.3348	26.1835	8	3	-63.9347	25.3483	5	1	-11.0587	44.0925	9	3	22.2361	-24.6919	8	3
				1053	34.3079	22.7062	12	4	-71.3653	12.2954	19	1	2.11291	34.9693	9	3	-55.0497	3.31412	19	1
				1054	29.4535	53.9282	11	4	-38.1445	45.9246	7	3	-3.36391	23.4474	3	1	49.1954	-26.4413	22	4
				1055	68.3395	1.38549	17	3	27.1072	36.1632	11	4	-21.6496	45.1161	7	3	1.5124	6.30254	3	1
				1056	67.463	1.04834	20	4	15.8512	68.6488	15	3	-29.6629	2.73273	18	4	-1.7225	-49.5651	1	1
				1057	-32.7277	-15.4523	22	4	45.7316	11.8059	14	3	-16.4605	-81.571	1	1	8.3716	-5.75275	1	1
				1058	58.2757	40.4613	22	4	49.9108	20.2342	17	3	-14.1211	-41.7307	1	1	-63.3973	16.6529	19	1
				1059	-12.2881	51.5661	9	3	49.5783	12.909	12	4	-26.2988	-34.7648	4	1	24.0486	59.1883	15	3
				1060	21.1197	47.2755	11	4	-27.8994	-5.29891	22	4	18.3456	-38.5407	3	1	11.2774	-56.1873	1	1
				1061	4.57943	58.7688	11	4	-32.4422	-15.9603	24	1	-51.1116	27.2394	19	1	-18.94	-33.1957	1	1
				1062	0.128574	49.8972	9	3	48.0554	-2.72439	14	3	-22.1532	1.83104	2	3	-21.5062	-76.1718	4	1
				1063	57.2157	38.1563	23	4	64.8802	23.9156	17	3	-15.655	-13.529	2	3	2.97494	-52.5368	1	1
				1064	48.0094	-33.5583	24	1	16.5659	29.9385	8	3	-50.6426	39.8249	7	3	-45.5685	45.33	7	3
				1065	51.8255	41.2766	18	4	2.97335	7.33969	3	1	47.9818	-44.6312	24	1	27.5969	-29.6888	19	1
				1066	41.8095	17.8718	12	4	-21.3951	45.492	15	3	12.6849	52.6872	15	3	13.6028	43.7822	15	3
				1067	49.9453	11.5122	10	4	60.3018	43.4238	15	3	-3.20547	-13.435	1	1	13.0683	-25.135	3	1
				1068	9.94454	44.1669	15	3	18.6546	70.4106	15	3	-29.7104	-61.8618	4	1	-12.6646	12.7215	2	3
				1069	-15.3117	6.05247	2	3	49.5077	-26.2485	29	4	-67.7448	22.4123	5	1	-21.2345	-3.3388	2	3
				1070	37.9334	-0.569403	13	4	53.9743	5.76981	17	3	-34.2947	2.02125	24	1	29.9827	-47.5153	19	1
				1071	36.7795	0.28854	13	4	55.5151	16.9342	17	3	19.353	19.0978	8	3	8.97167	-12.9827	1	1
				1072	36.4152	37.0199	18	4	56.0934	7.67689	17	3	-29.0181	-80.6919	1	1	-13.6448	-33.7666	1	1
				1073	35.9803	4.12771	13	4	59.8165	40.6481	22	4	-35.0381	-27.1477	6	3	20.9748	-15.1625	8	3
				1074	62.1743	16.7642	20	4	30.9081	0.0548626	8	3	-19.3504	-11.6164	2	3	-55.5296	12.9173	19	1
				1075	82.0274	-4.51296	27	4	-59.8772	24.3072	5	1	1.94996	-7.58179	3	1	-10.522	40.4798	7	3
				1076	80.8404	-4.90731	27	4	-22.4239	-79.4707	4	1	-8.93788	-10.4759	1	1	-14.4441	20.1268	7	3
				1077	62.1577	18.4803	20	4	-36.5402	42.9507	15	3	-69.9976	20.5552	5	1	3.38692	19.8715	3	1
				1078	48.8287	39.5112	18	4	16.544	-61.1753	3	1	31.9131	-41.1932	19	1	1.37408	-56.4748	1	1
				1079	17.2354	60.3561	15	3	-22.4295	-4.94728	2	3	-17.369	59.2339	9	3	-61.6137	-21.113	5	1
				1080	40.4145	32.4536	12	4	18.5863	-34.2849	3	1	-51.8154	38.6919	7	3	-44.6941	35.0181	19	1
				1081	39.2262	10.2008	10	4	25.8822	36.8699	11	4	1.75688	-65.7251	1	1	11.6303	-45.6272	1	1
				1082	46.179	-1.94772	14	3	-55.8894	14.1271	19	1	-29.2746	-59.4637	4	1	-15.9532	-41.8496	4	1
				1083	46.526	39.7501	18	4	57.9075	-31.8154	24	1	4.55043	-20.8262	1	1	16.7554	-33.4644	3	1
				1084	39.0432	26.3232	12	4	23.6189	37.2151	11	4	-41.8125	37.8347	19	1	31.0484	-23.4871	19	1
				1085	2.91744	49.8565	9	3	12.6033	55.0387	15	3	-34.0585	-5.63854	22	4	-12.9502	56.1791	9	3
				1086	16.741	7.85308	3	1	2.05093	32.1915	3	1	-27.0047	48.8298	7	3	14.5006	-22.7746	1	1
				1087	-44.7074	18.9359	19	1	-47.3932	42.1085	5	1	-3.55778	8.34746	7	3	9.18615	-39.9709	1	1
				1088	-5.29589	54.3052	9	3	4.56125	-37.5233	1	1	-25.9371	-80.1147	4	1	-2.55056	-31.5021	1	1
				1089	35.6116	4.33233	13	4	-35.1025	-38.1499	4	1	-31.8991	-42.0229	4	1	47.2143	-36.5884	24	1
				1090	63.5525	22.4526	23	4	-15.0433	-56.5035	4	1	-32.4202	-1.41543	22	4	34.3808	19.8294	10	4
				1091	74.838	-1.62387	25	4	-50.8929	42.5953	7	3	-33.8811	10.4787	15	3	57.6955	22.9994	20	4
				1092	56.656	14.2446	17	3	56.0436	-25.8581	29	4	-30.581	51.2759	7	3	13.2086	33.6912	11	4
				1093	71.6382	-3.34952	25	4	61.7783	25.4825	20	4	5.4664	23.3616	3	1	16.2187	50.7422	15	3
				1094	75.6173	-3.15951	27	4	59.9914	26.4045	17	3	21.2383	-14.7245	8	3	44.1656	40.9176	18	4
				1095	86.0369	-2.34229	33	4	12.3476	16.5078	3	1	1.65013	-46.4959	1	1	44.8859	38.0171	18	4
				1096	-30.2492	-7.77544	22	4	12.9036	17.9448	3	1	-36.7347	-45.6141	4	1	61.7667	21.3129	23	4
				1097	-5.72145	52.9856	9	3	-7.84557	28.3102	3	1	11.8858	-7.30805	3	1	28.4799	43.9923	18	4
				1098	-12.9446	47.1254	9	3	-48.7209	26.4294	19	1	-45.0542	-7.16125	24	1	35.7903	46.6888	11	4
				1099	15.7479	10.6068	8	3	-13.5037	2.17184	2	3	6.0356	55.8939	15	3	61.7505	21.4121	20	4
				1100	27.5674	55.8112	15	3	-11.9003	23.5748	7	3	15.8659	-12.6079	3	1	41.4127	24.8073	10	4
				1101	-41.5872	-10.3207	24	1	-12.7781	8.33218	7	3	4.63057	-37.6019	1	1	62.7303	24.6824	23	4
				1102	15.9526	51.4242	15	3	-22.5617	-79.1732	4	1	-11.852	-16.2578	2	3	50.3035	42.0698	18	4
				1103	-20.8327	34.5417	7	3	-35.4431	-42.9901	4	1	-45.4826	42.7577	7	3	44.9357	19.0387	17	3
				1104	-24.9225	34.7447	7	3	-2.61733	-28.4538	1	1	-4.94483	-72.1363	1	1	43.3574	39.41	18	4
				1105	-3.87022	14.3413	3	1	-68.9644	26.6301	7	3	-11.233	-8.34231	2	3	37.1028	38.302	18	4
				1106	-13.9609	1.57861	2	3	15.6921	65.7069	15	3	35.2324	-37.9566	19	1	-5.03813	44.5279	9	3
				1107	15.7737	50.1768	15	3	46.0344	6.21076	14	3	54.295	43.4109	18	4	9.41613	-30.6063	1	1
				1108	48.1249	3.39742	14	3	-40.5176	-11.8593	24	1	-12.0367	36.0895	7	3	-19.4545	1.65531	2	3
				1109	28.8382	5.51612	8	3	-39.5673	9.67728	15	3	-12.1398	-42.0445	4	1	-53.8216	41.8124	7	3
				1110	32.1461	24.7016	10	4	16.9144	68.6141	15	3	-57.1123	-8.37682	2	3	-31.1304	19.6408	15	3
				1111	23.1371	31.7706	10	4	59.7564	37.9069	23	4	-40.7076	-2.33326	24	1	-8.6754	46.5014	9	3
				1112	-47.4728	2.76324	19	1	38.9775	33.72	12	4	-2.23676	9.9746	3	1	-10.3198	9.46698	3	1
				1113	4.83841	41.6488	9	3	13.5961	35.7728	11	4	-2.86689	-23.1707	1	1	-1.46178	12.1847	3	1
				1114	75.4344	10.8924	25	4	32.0015	22.8743	10	4	-7.51046	-20.7152	1	1	2.7287	-42.52	1	1
				1115	73.6681	7.10088	25	4	12.3717	53.8206	15	3	-39.6568	-29.2248	6	3	-5.76697	-47.7502	1	1
				1116	75.8396	-2.42815	27	4	-35.5262	18.3409	15	3	31.356	-33.2593	19	1	-49.4419	-28.8083	6	3
				1117	73.2311	4.85522	25	4	-46.1273	11.566	24	1	4.72285	28.6443	9	3	37.7169	-41.6081	24	1
				1118	39.1483	5.1778	10	4	44.2863	12.5781	17	3	14.2558	3.45496	8	3	-26.0838	41.1246	7	3
				1119	27.0674	10.7083	8	3	15.0578	35.8482	11	4	6.02407	19.4325	8	3	-24.1301	28.8376	7	3
				1120	46.0418	10.9319	14	3	-9.58237	-64.7342	1	1	-0.327971	-34.7497	1	1	-42.9115	39.0064	19	1
				1121	24.0511	43.6309	12	4	-30.9862	-63.996	4	1	-6.93002	-19.0795	1	1	-4.43795	-16.1592	1	1
				1122	-53.4307	3.75519	19	1	-25.5765	-79.6965	4	1	-57.4578	-11.3438	5	1	-7.15767	-69.2935	1	1
				1123	-57.2933	37.6103	7	3	-10.8381	-21.79	1	1	-43.7871	-5.5179	24	1	-16.6625	-68.4051	4	1
				1124	-29.6051	-49.6965	4	1	-69.0578	-16.7537	5	1	9.6918	7.21942	3	1	1.46831	11.6679	3	1
				1125	-66.1018	-4.11694	5	1	-42.7989	27.4552	19	1	-2.57292	-14.909	1	1	50.1241	-44.4073	24	1
				1126	-36.4679	-23.7044	4	1	-10.6263	11.3719	2	3	-21.5768	5.03963	2	3	-22.4015	51.532	15	3
				1127	-18.2067	25.9844	2	3	-62.0504	-6.32114	5	1	6.89739	-1.11067	3	1	10.4311	-20.6903	1	1
				1128	48.5385	40.3523	18	4	-41.4838	6.76187	22	4	-44.6264	-32.6985	6	3	-22.8217	44.6629	15	3
				1129	55.6267	16.4365	17	3	2.76859	49.437	9	3	32.305	-22.9648	19	1	-5.94542	20.9016	3	1
				1130	-31.8362	4.13891	22	4	37.1674	12.0799	10	4	55.7431	-36.4475	24	1	32.5702	-22.3137	19	1
				1131	-43.0831	21.9379	19	1	3.17785	10.9781	3	1	20.91	20.2393	8	3	1.97077	36.2352	9	3
				1132	-6.51744	48.1552	9	3	27.1978	9.48738	8	3	-4.56869	-14.552	1	1	1.75918	14.158	3	1
				1133	-3.65137	61.9242	9	3	-35.9976	15.7451	15	3	-11.2821	-51.5107	4	1	6.76242	-45.2859	1	1
				1134	19.3281	-4.8018	3	1	11.0475	63.272	15	3	-21.763	-63.9412	4	1	-9.7229	-41.5061	1	1
				1135	45.7258	21.2113	18	4	-60.9916	-17.688	5	1	-47.2641	-25.5988	4	1	-50.3314	-29.9844	6	3
				1136	39.7459	13.2292	10	4	-35.2905	-39.3382	4	1	33.973	-32.9567	19	1	-68.9605	-22.5178	5	1
				1137	27.0466	10.7046	8	3	-8.09465	-27.3957	1	1	12.8091	26.653	8	3	-9.48404	-72.7391	1	1
				1138	38.9735	34.2584	12	4	-54.9258	-21.8943	6	3	-2.28737	10.0042	3	1	-14.0513	-38.9009	1	1
				1139	31.9312	17.8041	10	4	-34.0172	-26.1049	2	3	-2.57123	-61.245	1	1	-16.5155	-48.6243	4	1
				1140	-30.312	-2.33124	22	4	-26.223	-24.0285	2	3	-9.77535	-30.3355	1	1	29.0634	-26.7757	19	1
				1141	32.791	54.7052	11	4	-23.8953	29.4137	7	3	12.8334	-69.3808	3	1	-2.54904	3.54504	3	1
				1142	49.4168	35.0581	12	4	-18.2238	23.2471	2	3	-8.04114	23.4286	7	3	-8.88688	-50.455	1	1
				1143	72.4328	9.90164	25	4	16.7624	2.09798	8	3	45.5837	-37.5594	24	1	-3.61574	-24.2026	1	1
				1144	72.7341	4.95034	25	4	38.9537	-0.440126	13	4	-39.7676	1.73975	15	3	15.2307	-44.7608	3	1
				1145	39.0749	48.3995	15	3	46.5597	16.1628	17	3	16.358	9.6722	8	3	-29.5028	48.8853	19	1
				1146	51.7033	39.8061	18	4	36.9513	37.0395	18	4	-52.631	-18.657	5	1	-57.4076	34.1213	5	1
				1147	-42.2377	-2.85111	19	1	34.4071	45.104	11	4	-48.7962	-26.7856	6	3	36.2179	-25.2613	19	1
				1148	-11.9777	49.4291	9	3	40.5796	38.5493	18	4	-15.7358	21.969	3	1	-8.97232	35.6041	3	1
				1149	20.1539	56.958	15	3	15.0209	38.2503	11	4	-4.71472	0.10034	3	1	0.727781	0.189635	3	1
				1150	38.587	-1.67283	13	4	38.9147	10.212	10	4	18.6624	-25.277	3	1	-20.688	-71.8058	1	1
				1151	17.5212	35.1354	10	4	45.488	10.5027	10	4	-5.3102	-28.472	1	1	-10.5743	-51.9447	1	1
				1152	22.0794	41.227	11	4	61.6023	28.8418	17	3	-56.4123	-22.3971	5	1	-45.6758	32.3469	19	1
				1153	39.6704	33.9706	12	4	38.066	28.8327	12	4	-8.11825	27.4309	7	3	-10.7147	46.388	9	3
				1154	-46.312	7.57921	19	1	39.4692	33.7006	12	4	12.1217	65.2479	15	3	4.78168	-28.0543	1	1
				1155	-8.15241	58.3375	9	3	39.3737	32.6575	11	4	16.7818	-4.96023	3	1	-17.5309	-44.382	4	1
				1156	-38.4094	28.1903	19	1	15.7886	51.187	15	3	-14.4838	-40.5049	1	1	3.0695	-5.19015	3	1
				1157	5.7211	40.9997	9	3	19.8074	29.2349	8	3	-9.20851	-52.0502	1	1	-56.0393	14.7878	19	1
				1158	-53.8105	-17.4728	6	3	39.3656	7.83768	10	4	-38.5291	0.245421	24	1	-38.7444	31.729	19	1
				1159	-38.4638	-26.3684	6	3	45.4354	19.3811	17	3	-35.3903	-11.745	24	1	24.4179	-8.65935	8	3
				1160	-34.3801	-63.1652	4	1	65.8652	21.7752	23	4	14.518	35.8317	11	4	4.87952	-61.6608	1	1
				1161	-49.3379	-44.8207	4	1	46.0017	19.4055	17	3	8.88123	-30.7353	1	1	-60.1502	-24.7418	6	3
				1162	-66.4313	-28.849	6	3	33.4074	33.7322	10	4	1.19197	-53.9039	1	1	10.5132	-3.01287	3	1
				1163	-48.7042	-40.7179	6	3	45.7729	20.8892	17	3	-33.8895	-46.1931	4	1	-5.48547	-31.3587	1	1
				1164	-33.3569	-62.67	4	1	11.8616	34.616	11	4	-66.8381	31.5984	5	1	36.5646	-32.2801	19	1
				1165	-49.7056	-43.5541	4	1	-51.9498	31.7157	7	3	-28.8762	1.95287	18	4	-46.0273	-1.76952	19	1
				1166	79.5334	1.0282	6	3	-62.5531	-21.0811	5	1	9.42376	38.3396	11	4	11.5809	-20.9108	1	1
				1167	-68.4312	-27.9941	6	3	7.22365	-65.6546	1	1	-44.4523	35.1867	7	3	-19.7646	-62.8906	4	1
				1168	-38.399	-25.6175	6	3	26.7263	6.05272	8	3	-1.87501	-60.5903	1	1	-29.3057	-45.1812	4	1
				1169	-67.3261	13.8383	19	1	39.1629	31.8817	12	4	-7.27813	-7.01455	1	1	-32.5971	-62.6407	4	1
				1170	-30.4429	9.3265	22	4	18.6693	46.0146	11	4	-1.7417	-5.8197	3	1	-29.624	-33.5763	4	1
				1171	30.5764	56.0522	11	4	17.3545	31.8393	11	4	-46.8353	-25.7112	6	3	-65.0734	-27.7604	6	3
				1172	-44.5135	36.4545	19	1	35.7937	38.0953	18	4	-49.3186	8.50227	24	1	30.0003	-47.2584	19	1
				1173	-20.906	-3.9264	2	3	-27.1652	-9.10132	23	4	-34.8923	-4.43565	22	4	10.2705	41.4925	9	3
				1174	-17.8724	-11.7753	2	3	23.4531	19.4358	8	3	9.90914	15.4243	3	1	-2.2871	6.62476	7	3
				1175	-30.4061	-73.6756	4	1	10.548	14.5155	8	3	5.18416	23.054	3	1	0.907511	-29.1326	1	1
				1176	-48.853	-40.1026	6	3	37.8511	46.9485	18	4	-0.998086	-40.5404	1	1	-4.13506	-71.4991	1	1
				1177	-49.4108	-36.5255	6	3	36.7719	46.3558	18	4	-24.7114	-78.3518	4	1	-13.4091	-44.1298	1	1
				1178	-57.0437	12.7735	19	1	-45.9904	-5.57094	24	1	-44.5565	-39.9329	4	1	-65.0282	-13.351	5	1
				1179	-44.3545	-5.77052	24	1	-22.0621	12.8412	2	3	-32.7695	-65.1468	4	1	-63.497	7.29873	19	1
				1180	-27.9447	2.23169	18	4	-57.7732	-21.2043	6	3	-71.4816	-4.20095	5	1	-11.6677	1.74792	2	3
				1181	23.5864	65.6106	15	3	11.5499	-2.37468	8	3	2.91836	40.8951	9	3	-10.4978	-49.0032	4	1
				1182	62.0069	-26.4214	29	4	27.7139	7.55548	8	3	10.482	-53.8695	1	1	-52.829	17.9226	19	1
				1183	64.9439	-23.8896	31	4	48.5538	-7.28607	14	3	-22.9876	-51.8554	4	1	-12.8643	18.5927	7	3
				1184	69.1932	-14.2326	21	4	47.3355	-2.72594	21	4	-45.821	-24.2259	6	3	-3.31494	0.897766	3	1
				1185	70.0483	-13.8872	21	4	43.6837	10.5349	14	3	-59.083	20.1394	5	1	-21.4592	-33.3256	4	1
				1186	70.1834	-12.5567	26	4	22.3919	60.2073	15	3	-54.9945	33.0193	5	1	-23.3999	-77.3052	4	1
				1187	47.2765	-7.38224	14	3	-2.95346	53.4652	9	3	-23.0015	57.9251	7	3	-1.96415	1.37117	1	1
				1188	30.976	15.0643	10	4	-36.948	30.8245	9	3	22.2039	34.0317	10	4	-21.261	54.326	7	3
				1189	3.14036	4.20631	3	1	-40.0177	31.9177	19	1	-20.083	13.9381	5	1	26.2664	43.6099	15	3
				1190	-60.5073	-15.4876	5	1	9.34028	-25.3344	1	1	-6.54104	-74.2251	1	1	11.3456	-36.6675	1	1
				1191	-46.1924	36.4833	7	3	-23.0229	33.2432	7	3	-18.0751	2.95497	2	3	4.86771	-41.7399	1	1
				1192	-35.2862	7.1362	15	3	-16.9395	58.5595	9	3	4.07103	2.71394	3	1	-1.0857	-27.747	1	1
				1193	24.8297	62.6559	15	3	-12.3205	26.8547	3	1	-1.59903	12.9669	3	1	-62.1229	14.5928	19	1
				1194	-26.3304	-12.1752	23	4	4.4111	-20.472	1	1	-51.5554	28.8706	19	1	-3.37129	39.5162	9	3
				1195	67.5296	1.00876	28	4	-7.86242	-27.5779	1	1	-5.31605	-8.13494	1	1	18.4233	11.8472	3	1
				1196	-33.2302	16.4891	22	4	-25.2504	-73.7346	1	1	-49.5674	10.6207	24	1	6.74974	-48.7081	1	1
				1197	20.762	24.6504	11	4	20.596	32.1941	10	4	-44.0287	2.90011	15	3	-0.421267	-39.4775	1	1
				1198	14.6829	13.0187	3	1	21.1915	46.7808	11	4	9.00587	-13.3818	1	1	35.9048	-32.7373	19	1
				1199	15.9109	13.092	3	1	46.1194	31.9445	12	4	3.29248	-2.53044	3	1	-30.4592	22.8524	15	3
				1200	23.4407	56.7004	9	3	15.856	10.2672	8	3	-14.4268	-10.3584	2	3	-5.35741	-62.5948	1	1
				1201	-8.50292	47.8015	9	3	-59.5223	24.8685	5	1	-43.1156	-31.6024	6	3	-7.99998	-41.1882	1	1
				1202	-3.52043	15.4131	3	1	-12.3657	-11.7688	2	3	-23.6648	-55.5379	4	1	-68.6359	-17.0726	5	1
				1203	-45.9457	16.7601	19	1	33.2907	-27.1153	19	1	10.5907	9.60403	3	1	-41.0211	37.606	19	1
				1204	20.3764	55.5931	11	4	-43.247	-10.4017	24	1	17.436	65.0936	15	3	13.464	-25.4244	1	1
				1205	2.64093	51.4586	11	4	-32.2152	2.31266	22	4	-10.6808	16.3531	7	3	-27.9629	-71.3298	1	1
				1206	15.8856	-55.6933	1	1	-5.48433	57.0209	9	3	43.9426	-44.9849	19	1	-10.4939	-59.9025	1	1
				1207	-5.60722	14.1657	3	1	7.30633	-20.2737	1	1	-34.6413	-9.48053	22	4	34.856	-23.1173	19	1
				1208	-18.523	5.53734	2	3	-21.2992	-28.1873	1	1	11.6917	25.8081	8	3	-10.6885	44.2933	9	3
				1209	-60.667	-18.7565	5	1	-21.7409	-52.2701	4	1	-11.6523	-69.5976	1	1	9.10996	1.94217	3	1
				1210	-61.0748	28.3546	2	3	-30.9715	-78.2331	4	1	-14.9987	-57.4468	4	1	1.82046	-28.7565	1	1
				1211	45.9579	51.2954	18	4	-41.7652	-33.1658	6	3	-42.2905	-32.1735	6	3	-22.87	-40.6179	4	1
				1212	47.6715	41.9862	18	4	37.4139	-38.6661	24	1	36.7475	-37.215	19	1	3.86743	-36.2872	1	1
				1213	73.4734	9.7428	25	4	-42.1642	-7.42445	24	1	49.9209	41.8197	18	4	-51.2363	16.7184	19	1
				1214	73.1701	3.30669	25	4	46.1778	34.8394	12	4	42.3066	33.7865	12	4	-31.0696	23.816	15	3
				1215	87.7698	-0.844245	34	4	26.0058	23.8861	11	4	-4.6251	-55.848	1	1	27.64	-32.4256	19	1
				1216	3.74618	51.0485	11	4	8.25096	-6.28513	3	1	-32.1206	-60.4183	4	1	-25.2958	49.413	7	3
				1217	-42.6751	21.0698	19	1	-34.5778	-40.1752	4	1	-13.4174	-32.1309	1	1	4.33035	-25.8623	1	1
				1218	27.533	-32.6486	19	1	32.1111	-21.4894	5	1	16.8477	58.8659	15	3	-8.86841	13.8119	2	3
				1219	-19.4469	10.1343	2	3	45.8429	-37.3023	24	1	-11.5768	4.53759	2	3	-51.3988	16.8922	19	1
				1220	-13.7589	9.04008	9	3	47.176	36.4373	12	4	0.570935	-23.2572	1	1	-10.5407	38.0202	7	3
				1221	78.8072	0.164576	32	4	26.5089	54.7716	11	4	-38.3732	42.6437	19	1	5.38333	-66.859	1	1
				1222	-27.6227	32.9857	7	3	-25.5133	33.3162	7	3	33.4695	-47.3627	19	1	-9.56429	-14.6381	1	1
				1223	-25.8326	36.1969	7	3	-18.7933	1.03233	2	3	0.526552	27.9931	9	3	-49.9938	15.3029	19	1
				1224	-1.88157	12.6722	3	1	-34.8243	19.1741	19	1	-3.40789	25.1948	3	1	16.9472	7.9698	8	3
				1225	-28.3552	49.6128	7	3	37.3304	50.5643	11	4	-5.49228	-48.8172	1	1	-1.67896	-58.142	1	1
				1226	-2.35173	46.6957	9	3	1.95692	52.5286	9	3	-2.73781	-43.5253	1	1	-3.9518	-25.8571	1	1
				1227	-3.06901	48.2087	9	3	-4.25033	-55.9291	1	1	27.1912	-1.99498	8	3	-2.70549	4.35587	3	1
				1228	-36.7413	30.2342	9	3	12.2864	-7.72626	3	1	-12.9664	47.2937	9	3	32.3071	-45.8024	19	1
				1229	-1.84176	54.1953	9	3	-59.0327	24.0279	5	1	-5.39847	17.7502	3	1	48.9707	-48.6541	24	1
				1230	-4.75826	61.33	9	3	-68.5028	26.6041	2	3	-22.7808	11.4288	2	3	-8.12907	5.39591	1	1
				1231	77.7662	10.1555	16	4	51.7643	-33.3935	24	1	-38.5222	-25.382	6	3	-15.3308	-34.0678	1	1
				1232	31.6301	25.041	11	4	36.0968	47.5082	18	4	22.7731	-25.1664	3	1	-48.1317	-25.988	6	3
				1233	39.946	30.6319	12	4	3.99392	7.2268	3	1	55.1994	-33.3371	24	1	3.96722	-33.375	1	1
				1234	60.5242	26.2209	17	3	10.8672	-58.0267	1	1	50.2876	-36.0865	24	1	-2.49961	-0.60111	3	1
				1235	-50.4309	32.9021	7	3	-62.4129	-5.87596	5	1	-27.5339	50.6141	7	3	48.1402	-42.2925	24	1
				1236	-24.4484	35.9256	7	3	27.7978	-3.14302	8	3	20.4849	26.8465	10	4	-43.863	30.6845	19	1
				1237	-52.5101	-15.7336	6	3	-2.87122	50.3084	9	3	4.12488	-28.6212	1	1	8.5964	10.2997	3	1
				1238	-58.476	-21.7649	5	1	-5.65745	14.4412	3	1	-9.69318	-18.991	1	1	-25.5617	-53.8908	4	1
				1239	10.1988	43.8973	15	3	32.4589	23.6856	10	4	-27.5903	-80.5973	4	1	-30.3777	-58.3416	4	1
				1240	58.6557	-28.5436	24	1	45.3572	14.603	10	4	-43.6889	-35.123	6	3	-15.1947	-11.8622	2	3
				1241	0.439543	43.4343	9	3	44.1311	37.9068	18	4	-15.8887	-4.56317	1	1	-67.4608	22.1249	7	3
				1242	-1.2547	11.9897	3	1	37.4866	36.7972	18	4	-44.4735	21.3432	19	1	-42.7752	-6.12976	24	1
				1243	-22.8785	17.8649	7	3	53.9864	6.52729	26	4	3.93251	27.475	3	1	-51.4387	3.7119	19	1
				1244	-58.709	-17.7822	5	1	13.0916	59.2739	15	3	10.8495	-25.6498	1	1	8.04925	-21.7497	1	1
				1245	-44.948	21.6627	19	1	-1.05937	49.896	9	3	-11.9974	-42.6091	4	1	-9.76213	-73.4337	1	1
				1246	-30.7555	4.75883	22	4	-17.3134	45.318	15	3	-13.5672	-55.5081	4	1	-55.3336	-22.0221	6	3
				1247	5.71312	56.1069	15	3	35.8974	17.4456	10	4	-51.0319	-30.8554	6	3	-46.8305	34.2321	19	1
				1248	-37.2655	3.51523	15	3	43.4101	0.610822	14	3	-8.50111	-37.8774	1	1	15.1965	38.8221	11	4
				1249	76.8136	-0.792526	27	4	36.3205	16.8092	10	4	3.3578	-56.7409	1	1	-8.39163	-60.4957	1	1
				1250	73.2824	2.89532	25	4	-27.9079	2.17601	23	4	12.9111	47.6265	15	3	-69.1499	21.4886	5	1
				1251	86.4572	-0.985136	34	4	49.6111	-17.7251	26	4	57.8965	-31.9653	24	1	-3.02017	36.0482	9	3
				1252	72.2671	10.3503	25	4	47.2881	45.0229	18	4	-29.0658	21.5608	15	3	18.1035	-19.0746	3	1
				1253	25.5102	9.06972	8	3	18.8304	33.1999	11	4	5.60774	-13.9295	1	1	-1.80786	-30.6031	1	1
				1254	-54.6692	34.8771	7	3	14.3202	59.219	15	3	-1.14318	1.16731	3	1	-16.7772	-50.8706	4	1
				1255	62.9845	25.819	23	4	-53.6687	39.466	7	3	4.89485	-35.7471	1	1	-59.578	-10.9333	5	1
				1256	59.0503	-20.0335	26	4	-5.21098	37.0826	9	3	-37.9583	-27.2979	4	1	33.1972	-47.3317	19	1
				1257	62.995	12.0735	26	4	-36.903	34.5223	15	3	35.3615	-36.2702	19	1	11.7841	-58.3914	1	1
				1258	52.0239	28.9922	18	4	-37.3257	33.1063	15	3	18.4452	26.4582	11	4	4.5122	-68.6812	1	1
				1259	-43.1129	-4.90253	24	1	4.10237	-19.4765	1	1	22.1165	2.69675	8	3	-0.210603	-41.1511	1	1
				1260	-43.4711	15.6264	19	1	-26.1018	-24.0054	4	1	-5.37391	5.21718	7	3	-21.1429	26.6097	7	3
				1261	-36.4839	3.38934	15	3	-21.2868	45.1648	7	3	13.7747	-26.6757	1	1	36.1969	-42.8576	19	1
				1262	77.4973	10.4458	16	4	27.5127	-38.7323	19	1	-4.7945	-21.939	1	1	0.146941	26.5202	7	3
				1263	-13.9938	28.0009	9	3	-37.5002	11.7289	15	3	-13.1092	-5.62419	3	1	-10.501	-64.6335	1	1
				1264	79.0529	10.1456	16	4	-51.0983	-16.3984	6	3	-28.2649	40.6095	7	3	-63.2479	16.7459	19	1
				1265	78.8066	9.79278	16	4	-7.95919	-27.3234	1	1	-51.7296	-21.9367	6	3	14.6533	36.6268	11	4
				1266	-5.16443	63.3812	9	3	-22.2921	-79.4505	4	1	-26.0564	-39.3054	4	1	14.8296	2.70951	8	3
				1267	-4.13988	60.6076	9	3	-16.2258	-47.924	1	1	-35.6516	-31.1196	4	1	-49.3242	41.1733	7	3
				1268	78.3782	-1.50963	33	4	10.5985	-2.1638	3	1	37.0453	-38.7639	19	1	2.07396	8.03348	3	1
				1269	-15.4432	54.4044	7	3	-2.24038	34.5025	9	3	-42.5989	0.357396	24	1	-22.8557	-64.824	1	1
				1270	33.679	27.7656	10	4	20.6391	25.4216	10	4	14.912	30.2395	11	4	-18.2846	-11.4339	2	3
				1271	26.8777	12.1722	8	3	-4.53311	62.5615	9	3	-3.3058	24.7139	3	1	34.1988	-33.1776	19	1
				1272	-12.2449	52.8239	9	3	-8.08131	55.815	9	3	-3.05143	3.62498	3	1	-44.0045	-5.18518	24	1
				1273	-71.6784	-4.07443	5	1	16.3003	-59.806	3	1	-11.2573	-9.88693	1	1	20.7903	-23.589	3	1
				1274	-19.4643	7.78217	2	3	-16.6015	25.6455	2	3	-9.07479	-54.764	1	1	1.36107	-31.5845	1	1
				1275	-24.5753	14.0237	7	3	-27.1487	43.4403	7	3	35.6584	-36.5042	19	1	-4.55901	-72.1918	1	1
				1276	-21.4093	-79.97	1	1	43.7568	21.6943	10	4	-41.6542	2.23044	19	1	3.04861	19.2812	3	1
				1277	-12.2042	12.3577	2	3	-26.9871	-11.9267	23	4	7.15806	30.3174	9	3	-43.2949	30.0769	19	1
				1278	-17.8774	26.2549	2	3	55.2613	-21.6655	31	4	13.1455	-3.66918	3	1	-12.3723	21.9837	7	3
				1279	37.0827	-0.161213	13	4	35.5921	7.66906	13	4	-14.3415	-31.5424	1	1	-1.03878	8.0585	3	1
				1280	36.2993	18.5434	10	4	5.95445	29.9098	3	1	-31.497	-38.6373	4	1	-13.3545	-27.6034	1	1
				1281	50.7344	35.0091	12	4	-0.731208	-34.8688	1	1	41.557	-42.6582	19	1	-36.8127	-35.7151	4	1
				1282	48.6818	33.4734	12	4	-52.0075	12.506	19	1	10.2771	36.9314	9	3	36.8648	-48.3428	19	1
				1283	74.7924	-1.32767	25	4	-33.1473	-4.02761	22	4	-2.65044	-13.395	1	1	27.5127	8.89187	8	3
				1284	84.1093	-2.83259	33	4	18.5993	13.0552	9	3	-21.5508	-46.2075	1	1	-2.11845	-30.5342	1	1
				1285	91.8327	2.66589	34	4	3.48308	-65.661	1	1	-15.7803	-1.35556	5	1	-44.5313	-25.3507	6	3
				1286	71.7676	-5.30827	25	4	-30.3488	-45.4106	4	1	-46.7217	34.0468	19	1	-58.5063	4.15872	19	1
				1287	93.3234	3.92063	34	4	-65.441	-11.0608	5	1	11.3265	13.4197	8	3	22.3524	-21.901	3	1
				1288	91.625	1.15224	33	4	-15.3894	47.5052	9	3	14.2684	-14.8115	3	1	-29.7517	-52.3404	4	1
				1289	59.0559	42.1998	22	4	-33.5711	12.2726	15	3	3.59022	-15.5377	1	1	35.1914	-22.4263	19	1
				1290	48.5785	37.1443	18	4	-12.6362	1.2741	4	1	-0.770566	18.2618	3	1	3.78017	29.9014	8	3
				1291	57.5816	4.95781	17	3	-60.2718	-27.7182	6	3	-37.6643	-22.5441	2	3	-2.02967	-64.7894	1	1
				1292	-29.8818	8.13022	22	4	-14.0563	-67.8598	4	1	37.1946	-48.1362	19	1	-10.4629	-8.3735	1	1
				1293	59.3245	-28.0202	29	4	-29.4284	-45.239	4	1	-25.8355	36.2006	7	3	-48.3862	-32.8785	6	3
				1294	54.9144	-21.5845	29	4	-70.2182	20.3688	5	1	-5.5512	15.7972	3	1	-48.3523	-31.442	4	1
				1295	-41.9158	7.14129	24	1	-33.02	-14.7438	24	1	-6.16614	-24.6468	1	1	-37.656	-39.1784	4	1
				1296	-30.4475	2.4198	22	4	-30.8015	-0.771182	22	4	-23.3832	-32.4314	4	1	-0.83932	7.09167	3	1
				1297	58.4138	-28.13	29	4	40.7852	32.4432	12	4	-19.5823	-69.1771	4	1	54.504	-37.0041	24	1
				1298	65.3452	13.9701	29	4	20.714	39.1203	15	3	29.3967	-45.8992	19	1	-30.8395	19.6028	15	3
				1299	48.9395	34.6061	12	4	13.4529	-52.433	1	1	6.72139	39.183	9	3	-11.4326	35.835	7	3
				1300	-33.922	11.7929	15	3	-11.208	-39.2532	4	1	-1.56256	38.606	9	3	-54.044	40.0966	7	3
				1301	71.7197	8.3751	12	4	-52.9971	17.5192	19	1	-23.0215	44.6187	15	3	4.26758	-64.9698	1	1
				1302	59.9644	-29.2819	29	4	52.176	-38.1519	24	1	-1.5342	-30.1258	1	1	1.14145	-15.6075	1	1
				1303	64.1844	3.35836	26	4	-15.7789	49.6446	15	3	-17.4758	-74.5481	4	1	-23.3029	29.1987	7	3
				1304	51.2499	-27.523	29	4	20.8412	64.8881	15	3	-44.6128	-37.0302	6	3	-11.4682	-37.0445	1	1
				1305	55.7303	12.8476	17	3	-42.7453	-6.40384	24	1	-38.3642	-11.3811	24	1	45.3354	-37.4703	24	1
				1306	70.3685	-2.79741	20	4	35.931	33.0964	12	4	-0.776039	46.7918	9	3	10.7891	50.0775	15	3
				1307	71.6737	8.30832	17	3	37.0443	46.0315	18	4	15.9474	-54.2978	1	1	-2.42404	-61.0082	1	1
				1308	-28.808	-14.6402	18	4	-33.4431	-11.9535	22	4	-3.89309	-26.8306	1	1	-6.65548	-68.2889	1	1
				1309	76.4891	-3.14492	27	4	39.2417	42.2165	18	4	5.32147	-50.319	1	1	-61.9954	-6.11348	5	1
				1310	79.9053	-3.48737	33	4	33.0873	8.21019	8	3	-18.3026	18.3714	5	1	-43.8275	27.9386	19	1
				1311	-31.2039	12.4088	15	3	9.64738	52.5049	15	3	-67.7814	-26.8321	5	1	13.988	-45.9355	1	1
				1312	-18.8426	58.7433	9	3	36.4509	45.3182	15	3	-25.252	42.5111	7	3	-25.6882	-59.9722	4	1
				1313	-24.9953	9.42442	2	3	4.47877	-59.4511	1	1	-42.8352	-3.1877	19	1	-23.763	-55.8713	4	1
				1314	-11.4895	29.9903	9	3	-33.5821	-28.6819	4	1	10.5841	61.9761	15	3	-63.6918	16.6145	19	1
				1315	-11.2658	30.0447	3	1	-49.5921	-38.6518	6	3	13.9829	-10.5041	3	1	-51.3353	2.20263	19	1
				1316	78.9491	9.47093	16	4	1.10785	-49.6766	1	1	-4.15069	3.04201	1	1	-48.8572	23.1593	19	1
				1317	78.0964	-0.454915	32	4	-2.71531	-6.31662	3	1	18.8919	-21.3865	3	1	13.9534	-28.4115	1	1
				1318	-2.80646	46.7427	9	3	2.56925	-33.8007	1	1	-5.7113	17.0495	3	1	13.2678	-52.0478	1	1
				1319	42.8332	-2.44959	14	3	0.264586	-7.98793	3	1	-6.27478	14.7311	2	3	-41.3698	-27.3937	6	3
				1320	40.2613	26.3808	12	4	33.9968	13.6565	10	4	-38.2652	-5.94377	24	1	35.3373	-38.0507	19	1
				1321	47.6504	36.4629	18	4	5.61915	53.0598	11	4	25.6183	66.6953	15	3	19.5561	64.4364	15	3
				1322	72.4011	4.8757	25	4	28.9931	3.8085	8	3	-13.9629	36.6325	7	3	5.88094	20.2914	8	3
				1323	91.1137	2.49892	34	4	-2.33391	53.9615	9	3	11.266	32.9975	9	3	-10.9402	-3.77398	1	1
				1324	51.1299	35.6974	18	4	1.59368	33.6112	9	3	-6.24486	-36.0451	1	1	-20.0158	-64.693	4	1
				1325	82.3481	-3.20965	33	4	19.4284	-10.635	3	1	-21.8291	13.4864	7	3	-23.8856	-82.2041	1	1
				1326	48.8239	41.6454	18	4	-3.45999	40.1012	9	3	-13.8368	-31.7528	1	1	-63.8336	8.70243	19	1
				1327	51.9341	40.4063	18	4	12.0845	52.7971	15	3	-5.55753	18.2505	3	1	2.59616	40.5314	9	3
				1328	72.7324	9.54305	25	4	-40.0746	32.911	7	3	-38.0206	19.9196	19	1	1.89361	-62.1464	1	1
				1329	72.2154	8.38537	25	4	20.9305	49.1749	11	4	-44.1642	4.10214	15	3	-26.2871	-70.6439	4	1
				1330	83.5664	-2.75659	33	4	-2.79945	9.607	3	1	-31.2927	44.1995	7	3	35.4617	-22.2083	19	1
				1331	83.255	-2.96157	33	4	3.46762	-24.0263	1	1	1.61731	-15.0984	1	1	14.11	35.7069	11	4
				1332	71.621	8.38007	17	3	6.38937	5.89903	3	1	-17.605	-73.5109	4	1	5.21185	-70.5553	1	1
				1333	81.4444	-4.72472	33	4	-14.8953	36.6111	7	3	-12.9213	-6.63118	1	1	-23.7138	-52.2494	4	1
				1334	-41.3902	9.34885	22	4	-10.6093	54.0275	9	3	-5.49997	-47.4851	1	1	-7.99743	-47.7754	1	1
				1335	43.9642	27.9038	12	4	-35.5029	28.0042	9	3	35.8739	-42.9847	19	1	35.198	-23.1569	19	1
				1336	55.5993	13.775	17	3	-16.7454	5.74462	2	3	-13.7008	50.9921	9	3	28.276	-48.5605	19	1
				1337	20.5486	24.2479	11	4	9.10321	17.0463	3	1	28.9265	3.96705	8	3	10.58	-57.0988	1	1
				1338	22.9954	22.0142	8	3	-19.2334	35.6027	9	3	13.8856	49.6407	15	3	-5.97061	-28.1804	1	1
				1339	37.1964	-0.103188	13	4	5.10651	-30.7412	1	1	3.31143	-33.3067	1	1	34.5674	-21.9214	19	1
				1340	48.5087	45.4371	18	4	-14.7457	-25.5595	1	1	-16.8843	-41.2835	1	1	2.14208	14.9885	3	1
				1341	-37.1155	3.48925	15	3	19.1997	-25.2663	3	1	-33.0641	-57.8546	1	1	12.1516	-48.6485	1	1
				1342	72.3513	10.0305	25	4	17.1824	34.8037	11	4	-67.331	-27.63	5	1	-23.4504	-77.6222	4	1
				1343	81.3831	-3.55564	33	4	37.7091	49.7613	11	4	-71.1663	-4.06171	5	1	-39.9426	-30.5588	4	1
				1344	47.3045	35.1458	12	4	-46.7523	-7.64007	24	1	9.33013	56.8525	15	3	-42.1182	8.57348	24	1
				1345	72.8599	3.81164	25	4	-49.5296	31.5818	7	3	-17.4283	-2.30026	5	1	15.2715	24.2339	8	3
				1346	81.5829	-2.86444	33	4	-12.9164	11.9126	2	3	3.18791	-44.3676	1	1	-25.9713	-69.5408	4	1
				1347	79.4503	-3.04993	27	4	-15.4854	-62.2454	4	1	16.9207	-33.824	3	1	-21.9816	-58.9609	4	1
				1348	91.0852	2.55804	34	4	-23.2396	-58.574	4	1	-6.5067	-18.6322	1	1	27.9222	-39.5854	19	1
				1349	48.5582	33.3791	12	4	29.4599	-40.8598	19	1	-15.8625	10.4477	7	3	28.7305	-48.0338	19	1
				1350	-35.9298	15.6073	15	3	11.8765	64.9026	15	3	-9.15753	-69.4018	1	1	17.6656	-20.0784	3	1
				1351	-31.2346	-2.17996	24	1	-37.5601	30.0905	19	1	-26.1534	-49.2515	4	1	-0.453734	-71.9751	1	1
				1352	29.0987	36.6895	12	4	-18.8703	28.9713	7	3	42.402	-42.5458	19	1	-22.7417	-53.8084	4	1
				1353	35.629	5.91354	10	4	-38.6992	6.63309	15	3	-47.3277	-7.51111	24	1	-61.555	-8.82104	5	1
				1354	4.93184	37.9568	3	1	-3.0679	48.5188	9	3	2.35009	3.93026	7	3	-51.3679	28.2738	19	1
				1355	7.47738	-65.617	1	1	20.3421	45.7129	11	4	-7.91983	-34.6986	1	1	21.452	28.892	10	4
				1356	-58.6282	-17.3278	6	3	-40.2	8.72734	24	1	-6.52516	-51.5932	1	1	9.9876	-67.2256	1	1
				1357	-13.4717	1.98143	2	3	-3.15437	46.6147	9	3	-24.5059	-50.6442	4	1	-2.13168	-30.2285	1	1
				1358	-11.5823	30.3895	16	4	-0.914518	-47.8207	1	1	-4.47175	-57.0852	1	1	-21.0914	-21.9246	1	1
				1359	-19.2153	9.7836	2	3	-21.8199	-52.0883	4	1	-17.1053	24.3817	7	3	-49.6114	-0.688282	19	1
				1360	-25.1701	8.47791	2	3	-52.807	-16.1339	6	3	-58.5948	4.17227	19	1	23.4734	-20.503	8	3
				1361	79.28	0.592239	32	4	-66.5896	-12.5214	5	1	5.48627	31.5487	9	3	1.47855	-44.8255	1	1
				1362	-28.4937	31.2163	7	3	-47.7214	15.5367	19	1	-51.3108	35.2364	5	1	-60.3918	-27.8039	6	3
				1363	-19.3431	35.4336	7	3	-39.9182	-3.75178	24	1	-21.6422	53.5791	7	3	38.0776	-48.4245	19	1
				1364	15.6597	12.9759	3	1	-22.9344	53.9209	7	3	14.1539	36.2634	11	4	14.5849	-57.6526	1	1
				1365	-37.262	34.0143	7	3	55.0144	-28.2843	29	4	-5.73967	32.4187	9	3	4.64924	-54.2522	1	1
				1366	30.744	-47.6117	19	1	52.2762	-31.292	24	1	-16.1487	-48.637	1	1	-15.1924	-12.8044	2	3
				1367	39.806	41.8404	18	4	53.8202	42.4312	18	4	-30.2954	-53.723	4	1	-49.3997	13.7746	19	1
				1368	58.9343	36.1413	20	4	0.760499	46.1898	9	3	-31.8992	-43.5985	4	1	14.5224	28.7044	11	4
				1369	18.9487	68.5336	15	3	-22.3693	55.8613	15	3	-9.91048	34.8795	3	1	22.5359	-25.2059	3	1
				1370	37.573	50.2489	11	4	-38.4734	22.9321	19	1	-23.1428	18.8318	7	3	-13.3113	-46.7299	1	1
				1371	24.5879	64.2344	15	3	8.24834	-30.5617	1	1	-22.7746	26.9219	7	3	-8.73237	-14.9361	1	1
				1372	-11.372	30.4123	9	3	15.023	-27.1285	1	1	6.36807	-6.49136	1	1	-58.1732	13.1152	19	1
				1373	4.44984	52.847	11	4	-23.605	32.0804	7	3	-5.59695	-28.0517	1	1	-16.9049	58.2184	9	3
				1374	18.5274	51.7972	11	4	-37.7008	29.8056	19	1	-53.5449	10.0048	19	1	-34.0649	11.2394	15	3
				1375	21.3993	19.4129	8	3	-18.3427	59.9312	9	3	57.6279	-31.0014	24	1	19.8526	-23.7705	3	1
				1376	35.4329	7.48507	10	4	22.0911	3.2851	8	3	13.8916	25.8657	8	3	-10.9276	16.8849	3	1
				1377	34.1172	36.2364	12	4	-13.6659	27.0802	7	3	-3.21933	23.8974	3	1	21.8896	1.08888	8	3
				1378	39.3991	43.7944	18	4	-70.3907	-3.42119	5	1	-46.7458	11.571	22	4	-45.8843	45.2401	5	1
				1379	51.6662	-16.6971	23	4	-43.7199	36.2888	19	1	10.5078	-4.27555	3	1	-30.2102	-40.3649	4	1
				1380	50.0746	-3.42524	21	4	-6.10702	55.8101	9	3	-48.4227	12.6044	19	1	51.9789	-38.0431	24	1
				1381	56.5944	-20.2365	26	4	-56.918	-18.4432	5	1	9.55226	23.6217	8	3	-46.0254	5.97095	19	1
				1382	63.1534	24.8514	23	4	-37.5833	-24.836	2	3	15.4177	66.147	15	3	12.616	-12.8722	3	1
				1383	22.0093	59.7671	15	3	-14.1197	-13.99	1	1	6.08776	19.6033	8	3	5.95701	-30.897	1	1
				1384	7.77298	-70.1848	3	1	31.589	-0.443056	8	3	15.273	-36.9901	1	1	-10.2716	-10.5198	2	3
				1385	24.7887	-8.42433	3	1	26.0936	10.7144	8	3	0.746583	0.369274	8	3	-59.785	5.04682	19	1
				1386	-25.6419	55.1112	15	3	18.1158	18.5435	8	3	-60.2072	-24.831	5	1	21.3383	-21.4683	3	1
				1387	50.1496	-45.7223	24	1	14.5978	12.6054	3	1	-17.0949	-4.34619	5	1	-14.5639	-44.8343	1	1
				1388	23.4477	65.1932	15	3	22.2916	-20.9065	3	1	-1.47776	-27.5442	1	1	-24.507	-42.5582	4	1
				1389	20.0737	6.51057	3	1	17.7215	-19.9102	3	1	-22.1912	20.9319	7	3	17.6655	-36.0247	8	3
				1390	-3.88303	61.251	9	3	-31.5234	5.79741	15	3	-37.599	13.1114	15	3	-68.6679	20.7333	5	1
				1391	-35.0419	11.3561	15	3	34.1389	51.1999	11	4	-10.4571	30.5248	9	3	-37.547	34.3155	19	1
				1392	-7.15959	47.5985	9	3	-24.976	37.1262	7	3	-0.149956	4.81891	3	1	-3.34001	30.9995	9	3
				1393	27.0885	-29.5652	19	1	-4.47829	-40.755	1	1	6.27634	-4.26671	3	1	11.3477	-59.6288	1	1
				1394	-52.5435	-14.9107	6	3	-67.0714	-3.06808	5	1	-20.8567	-55.548	1	1	-7.9224	-26.1365	1	1
				1395	-42.0059	-27.8451	6	3	32.4702	14.2897	10	4	9.75274	-9.06667	3	1	-69.1028	-16.5836	5	1
				1396	-28.5853	-24.8047	2	3	-5.46552	43.9236	9	3	8.03143	22.3329	3	1	52.1966	-36.2628	24	1
				1397	-3.23843	-46.0084	1	1	5.25503	37.612	9	3	-16.8575	24.251	7	3	3.81167	8.81112	3	1
				1398	43.7585	12.5776	10	4	15.7737	-19.6944	3	1	-68.283	-21.0983	5	1	-20.3132	-63.4213	4	1
				1399	44.7658	-6.0394	14	3	-23.6982	31.4857	7	3	-45.0011	26.7354	19	1	-16.0555	-48.2088	4	1
				1400	43.7088	1.91842	14	3	-2.34525	-3.82666	3	1	-17.7192	-1.66519	5	1	-39.1149	19.4293	19	1
				1401	20.3415	49.4933	11	4	36.4476	0.583597	13	4	-5.39479	-35.6087	1	1	5.91639	51.8265	11	4
				1402	-8.55443	53.4192	9	3	44.5735	41.1591	18	4	-52.6221	-22.9938	6	3	15.961	-15.4872	3	1
				1403	-1.82678	13.0196	3	1	44.6546	45.0508	18	4	-60.973	24.2753	5	1	-21.9001	-59.3602	4	1
				1404	15.6979	28.0936	8	3	35.2955	22.4118	10	4	12.7814	46.6672	15	3	-17.8982	-73.519	1	1
				1405	22.283	67.0563	15	3	31.7214	17.5174	10	4	-24.2107	-81.851	1	1	-23.2849	6.25	5	1
				1406	24.3681	45.8784	11	4	12.8681	55.634	15	3	-39.9003	-32.7386	6	3	-47.0394	2.6115	19	1
				1407	20.2057	44.9819	11	4	11.7692	31.603	3	1	-56.6397	-9.22369	2	3	15.6541	8.21462	3	1
				1408	31.977	28.3924	10	4	21.4918	60.5485	15	3	48.8995	-44.4824	24	1	-1.79041	-64.8877	1	1
				1409	-31.6999	-5.38728	22	4	-53.3179	38.0822	7	3	60.2772	29.6791	10	4	-26.6452	-40.5367	4	1
				1410	-18.9578	55.4269	15	3	-61.3016	-20.1275	5	1	14.2893	26.2695	8	3	-9.25837	-14.6792	1	1
				1411	-35.5422	-22.9741	2	3	-23.14	-2.02438	2	3	12.893	-3.19194	8	3	36.9095	-39.034	24	1
				1412	-11.6197	37.7931	7	3	-2.36191	43.3069	9	3	3.60362	-32.9797	1	1	-25.1204	37.5934	7	3
				1413	-37.8448	-11.7133	24	1	-61.1041	-17.3733	5	1	-2.63334	0.316763	3	1	3.53513	-47.2696	1	1
				1414	24.4519	22.9488	11	4	-22.9896	-63.001	4	1	-47.1153	5.24325	19	1	-17.6867	-46.948	4	1
				1415	-71.8615	-3.76694	5	1	18.6991	7.32006	3	1	11.718	52.6488	15	3	17.4946	-36.824	8	3
				1416	-57.3406	21.2876	2	3	-61.6922	-20.4257	5	1	5.95858	-70.7807	1	1	-37.9113	9.96375	15	3
				1417	-19.13	-7.76167	2	3	-58.5757	-23.5715	6	3	-4.98607	-63.6243	1	1	13.6501	-26.2504	1	1
				1418	-33.9709	-29.0315	4	1	51.449	-38.3287	24	1	-24.9733	-34.7823	4	1	-20.4356	-26.2389	4	1
				1419	-41.2426	-28.7385	6	3	29.556	6.82608	13	4	-16.6986	-18.8403	2	3	32.7575	-45.3701	19	1
				1420	-55.2857	12.7388	19	1	27.3705	10.1685	8	3	-46.2518	-5.82839	24	1	14.6534	-23.3998	1	1
				1421	-42.9098	-6.41824	24	1	-35.236	12.0949	15	3	-46.0209	6.30352	19	1	-28.4486	-73.9542	4	1
				1422	-23.0071	57.1623	7	3	-28.7256	35.8068	7	3	7.63474	-14.5391	1	1	16.5238	-37.0329	1	1
				1423	11.3719	34.778	9	3	-58.9172	-17.6442	5	1	-12.0399	-48.5582	4	1	51.1558	49.4607	15	3
				1424	16.8212	36.8728	11	4	-5.88599	-7.21637	1	1	-23.4917	-37.6012	4	1	-52.3048	35.1646	7	3
				1425	19.8808	32.3914	11	4	-51.8685	-17.8749	6	3	-27.1773	-73.4014	4	1	23.8028	-8.31913	8	3
				1426	49.0523	-26.7587	22	4	-48.0731	-40.5862	6	3	-3.73266	-32.5141	1	1	-22.314	-72.8039	1	1
				1427	45.8177	52.125	15	3	-45.3968	-36.0548	6	3	-4.07977	-4.09118	3	1	-15.1286	-64.5267	4	1
				1428	17.5102	9.19882	3	1	-56.7774	-6.97866	6	3	-1.50537	39.3124	9	3	-65.7457	31.6219	5	1
				1429	39.7811	13.2954	12	4	49.7495	-39.4486	24	1	-40.0331	32.0097	19	1	-54.8556	38.6444	7	3
				1430	26.7511	11.4025	8	3	52.2861	-18.4024	29	4	14.888	-55.3445	1	1	18.8146	-21.3619	3	1
				1431	-30.8027	20.9935	15	3	-25.7583	-12.2008	29	4	-8.6798	-56.2025	1	1	-13.2968	-66.9658	4	1
				1432	-38.3611	23.0674	9	3	15.8328	68.4698	15	3	-6.70163	21.0336	3	1	4.92201	-33.8818	1	1
				1433	-4.54196	61.1603	9	3	37.0271	8.66762	10	4	50.2126	-48.5964	24	1	32.4165	-41.1695	19	1
				1434	34.5082	-46.6392	19	1	50.2426	3.50804	17	3	-32.2159	4.23655	22	4	-31.2318	51.7853	19	1
				1435	-34.1214	-11.3536	22	4	44.6267	51.9593	15	3	13.6078	26.3952	10	4	-29.308	50.6574	7	3
				1436	-35.2728	6.87304	15	3	18.7655	24.5215	10	4	2.48598	-1.82719	1	1	-15.3367	-0.683336	1	1
				1437	0.713685	42.6676	9	3	-2.41584	53.5658	9	3	-15.4742	-31.0512	1	1	-3.63585	-17.5138	1	1
				1438	48.4299	40.5345	18	4	-21.0352	6.20952	7	3	-9.01504	-41.2533	1	1	-0.451122	-35.1983	1	1
				1439	45.1567	30.0308	12	4	-15.2403	-0.355406	1	1	-56.8513	13.9741	19	1	-51.9906	28.8239	19	1
				1440	45.1015	29.7903	12	4	-67.6095	-2.45867	5	1	55.4801	38.0106	23	4	17.2182	64.9316	15	3
				1441	-35.3698	10.2718	15	3	-18.5444	1.30332	2	3	22.1652	24.0724	11	4	0.862733	-38.4493	1	1
				1442	-29.3978	-0.303394	22	4	-10.3173	-14.4438	1	1	11.0478	-24.6814	1	1	-16.4065	-54.7331	4	1
				1443	32.9	48.7784	11	4	1.90986	-16.9099	1	1	-7.34297	-65.2814	4	1	-25.9918	-79.1847	4	1
				1444	45.7715	-1.61218	14	3	-19.6954	27.3558	7	3	5.09726	-20.7016	1	1	-58.8236	22.008	5	1
				1445	13.5157	32.4342	3	1	13.1117	-5.10269	3	1	0.96143	49.4029	11	4	-42.4806	4.65911	24	1
				1446	-12.3285	5.97823	3	1	20.5773	35.0889	11	4	-4.99288	-7.3368	3	1	17.2358	42.9778	15	3
				1447	-25.7339	-73.5078	1	1	15.9989	51.6355	15	3	-18.3349	5.92381	2	3	13.3744	-10.8591	3	1
				1448	-19.4413	-58.2343	4	1	-48.7464	-2.47782	19	1	-19.4346	27.8554	7	3	4.39191	-54.8793	1	1
				1449	-57.0124	-25.4652	6	3	2.53443	41.0384	9	3	49.9956	-44.6105	24	1	-13.8548	-14.9268	2	3
				1450	51.1369	-39.8029	24	1	-62.8808	25.4567	5	1	-36.7243	12.9832	15	3	-66.7017	19.7366	19	1
				1451	29.3901	-46.9924	19	1	-60.2186	26.1795	5	1	-16.1522	34.2239	7	3	48.1237	-44.0747	24	1
				1452	-1.94276	46.9312	9	3	-23.9314	-4.67616	6	3	-24.8497	-74.3107	1	1	4.26851	3.89558	3	1
				1453	6.46117	40.1788	9	3	-56.1337	-21.9843	6	3	-35.5509	-37.532	4	1	7.90465	-39.1836	1	1
				1454	-35.0666	-6.22743	22	4	-10.4161	-22.4328	1	1	-32.7875	-31.6611	4	1	-40.6101	-21.3611	2	3
				1455	75.5724	-2.60033	27	4	25.606	-18.5261	3	1	29.0728	-24.8338	5	1	-49.7181	14.7912	19	1
				1456	-40.398	7.0172	22	4	-4.34042	53.8661	9	3	-43.575	29.3547	19	1	-7.94435	1.21369	7	3
				1457	-32.7191	14.3755	15	3	-37.2109	8.21958	15	3	-0.329479	34.4224	9	3	-9.96404	-55.0041	1	1
				1458	24.3951	45.8374	11	4	-18.221	58.8428	9	3	14.9541	1.24399	8	3	-21.4497	-0.532431	5	1
				1459	-5.02781	56.924	9	3	19.0684	-10.8897	3	1	-7.57587	-64.9032	4	1	9.67503	52.2975	15	3
				1460	47.6772	42.5589	18	4	-60.6811	-15.4623	5	1	-47.4231	-26.3613	6	3	-3.11494	37.8083	9	3
				1461	-34.651	2.64805	24	1	-3.89555	-4.58448	1	1	-37.3193	-46.3785	4	1	-17.0824	-78.617	1	1
				1462	-29.5028	-7.52425	22	4	33.6204	13.9471	10	4	-33.5288	-1.76669	24	1	-31.2225	-53.4901	4	1
				1463	55.0854	40.4251	22	4	-33.7379	-4.1673	22	4	-39.2685	17.0706	19	1	-8.2411	-38.3559	1	1
				1464	26.0274	49.0057	11	4	23.9488	67.6552	15	3	20.8737	24.8525	11	4	1.44216	20.1461	3	1
				1465	-30.0347	8.90589	22	4	-26.1832	35.2432	7	3	18.4742	-20.1407	3	1	-44.5321	-5.34862	24	1
				1466	62.0755	25.9526	23	4	14.2701	-11.0364	3	1	-9.17408	-66.8838	1	1	23.827	7.86349	8	3
				1467	59.5407	-0.133299	21	4	-39.3869	27.6855	19	1	-25.0641	-50.8957	4	1	-27.9724	-75.3503	1	1
				1468	53.0386	-16.3747	26	4	-19.4031	35.373	7	3	-55.1046	30.8821	19	1	-26.279	-49.3444	1	1
				1469	46.0346	9.38814	14	3	0.899523	45.5129	9	3	-6.40007	-35.4403	1	1	-69.1063	-22.7546	5	1
				1470	41.5497	17.543	14	3	-39.0282	13.0367	15	3	-25.2976	-34.7997	4	1	1.58437	-15.2644	1	1
				1471	27.3888	9.33886	8	3	-65.0517	-21.6525	5	1	-45.4039	-31.9518	6	3	-25.1031	-72.9289	1	1
				1472	49.3768	35.0878	12	4	-53.6159	-14.0743	6	3	36.6075	-46.9606	19	1	-4.29457	-8.96035	1	1
				1473	13.3343	26.5992	8	3	-65.2945	29.3806	5	1	-38.5254	33.6398	19	1	-28.2371	-26.2255	4	1
				1474	48.1498	3.31679	10	4	22.0173	-15.5706	8	3	2.93807	29.7625	3	1	47.5721	-36.6007	24	1
				1475	59.2694	27.349	17	3	-17.0993	3.37168	2	3	2.65986	-40.901	1	1	19.7427	66.5936	15	3
				1476	25.8363	55.1272	11	4	27.9947	-3.44167	8	3	-13.3494	-68.7156	1	1	13.86	-10.1427	3	1
				1477	40.4749	-4.32647	13	4	61.4032	-19.3165	31	4	-7.71516	-52.9745	1	1	-31.239	-78.6264	1	1
				1478	49.7908	11.2593	14	3	57.9147	-21.8727	29	4	-49.0247	21.4468	19	1	-30.3596	-48.713	4	1
				1479	56.1726	16.1117	17	3	45.69	11.4274	14	3	48.7821	46.5056	18	4	-17.8908	-42.8307	1	1
				1480	62.674	22.4341	23	4	33.719	35.9523	12	4	25.6505	23.8748	10	4	-13.8287	-3.95127	1	1
				1481	8.7529	21.1923	8	3	20.8021	4.09187	8	3	10.6905	-29.9729	1	1	30.3884	-41.0924	19	1
				1482	51.5479	-15.0276	20	4	32.6174	17.4365	10	4	-2.10413	-30.9097	1	1	0.239006	45.3604	9	3
				1483	62.1188	-22.9597	26	4	50.152	-3.58577	21	4	-36.7694	-43.5798	4	1	1.3832	-66.1903	1	1
				1484	63.1891	22.7855	23	4	41.5471	15.8644	14	3	-15.3167	-62.7303	4	1	-30.949	-61.0805	4	1
				1485	33.0331	54.9443	11	4	47.2195	10.91	17	3	30.2349	-23.9812	19	1	-32.3627	-38.0863	4	1
				1486	48.6418	33.1985	12	4	45.813	45.0668	18	4	-23.9975	56.3233	15	3	30.9809	-27.7245	19	1
				1487	90.5942	2.07842	34	4	-39.2799	16.2189	19	1	4.40747	27.3695	9	3	-6.48437	4.65216	7	3
				1488	72.7232	4.83745	25	4	-42.6749	-2.6025	19	1	-15.6913	-5.7713	2	3	-16.0168	-45.1902	1	1
				1489	72.7995	4.14855	25	4	-43.8087	21.9107	19	1	0.588209	1.38212	3	1	-52.2189	-23.3373	6	3
				1490	50.2387	33.7032	12	4	-4.26087	61.2856	9	3	-26.6448	51.6374	7	3	-42.401	26.3866	19	1
				1491	81.3432	-3.50786	33	4	-57.2949	27.0561	7	3	-10.5261	3.2614	1	1	12.9526	-56.4772	1	1
				1492	57.7443	12.2366	20	4	-13.2259	10.278	3	1	1.32972	-19.49	1	1	-31.6139	-59.8582	4	1
				1493	51.6951	16.1767	20	4	-34.5646	-0.146367	22	4	-56.5883	37.083	5	1	-28.409	-80.0798	4	1
				1494	50.4153	16.0333	17	3	-47.1513	3.08562	19	1	-21.4767	-79.786	1	1	-69.3384	26.4083	7	3
				1495	-33.992	1.74188	22	4	-45.5867	18.4851	19	1	-16.7932	-12.1478	2	3	-46.9212	-0.299797	19	1
				1496	39.4839	11.4835	10	4	-46.5785	36.4552	7	3	-14.4854	-16.6703	2	3	15.8451	-57.153	1	1
				1497	40.4554	18.3091	17	3	-18.2916	59.808	9	3	39.4246	-43.5851	19	1	-30.3928	-61.9621	4	1
				1498	34.3113	46.6141	11	4	23.8947	53.0754	11	4	39.597	40.1567	18	4	-21.0972	24.0567	7	3
				1499	24.3184	61.7057	11	4	-54.7801	3.26023	19	1	8.22612	-22.9676	1	1	-46.0085	23.0121	19	1
				1500	45.8576	34.4877	12	4	2.80362	39.6048	9	3	22.5305	32.1165	10	4	18.7184	33.2315	11	4
				1501	44.1393	29.4671	12	4	-15.1618	38.4576	7	3	-11.2223	-68.9209	1	1	1.77844	-66.3415	1	1
				1502	-36.118	29.8746	7	3	1.91594	-64.8791	1	1	-6.3775	-19.2808	1	1	-19.6656	-76.6394	4	1
				1503	-51.4169	31.4701	7	3	-11.4161	13.1164	2	3	-3.07156	-70.6802	1	1	-62.652	27.8189	5	1
				1504	-12.0727	28.5934	3	1	19.6228	-6.01247	3	1	-69.1087	-16.6218	5	1	-56.7571	39.1164	7	3
				1505	78.2261	0.640079	16	4	-9.48995	5.92562	1	1	-37.6282	3.16267	22	4	-19.2444	-83.1983	1	1
				1506	79.2607	10.4311	16	4	-8.1824	20.5057	3	1	18.9932	17.1005	8	3	1.67182	-4.82682	3	1
				1507	37.4268	4.63875	10	4	22.1374	29.6255	10	4	-3.19082	25.2368	3	1	-17.3383	46.2252	9	3
				1508	28.6963	17.4005	10	4	42.6875	41.7419	18	4	-4.74952	-14.3181	1	1	47.8019	-44.7374	24	1
				1509	33.749	49.0979	18	4	10.0234	61.3131	15	3	-9.06619	-55.5363	1	1	-7.64063	7.41886	3	1
				1510	49.3153	34.2929	12	4	38.7447	33.9564	10	4	-49.8144	-29.3115	6	3	7.65443	-46.4282	1	1
				1511	50.5009	35.1371	12	4	28.9039	-26.7546	5	1	-64.9151	13.8221	19	1	-28.0269	-80.6238	4	1
				1512	23.3587	50.1024	11	4	-39.4558	-25.0819	6	3	-16.3935	57.8295	9	3	-19.58	-47.4748	6	3
				1513	47.4094	37.0502	18	4	14.0179	-27.9701	1	1	1.86342	-63.842	1	1	31.8145	-33.5305	19	1
				1514	46.1027	16.7923	17	3	-22.0972	-5.99796	2	3	-2.8325	-48.3087	1	1	-41.5916	30.8643	7	3
				1515	30.6657	18.323	10	4	8.50827	23.2914	8	3	-12.4424	25.1646	7	3	-25.6974	54.115	7	3
				1516	50.585	37.1739	18	4	36.8507	31.4646	12	4	-59.4805	24.7033	7	3	-23.9711	20.1261	7	3
				1517	72.8191	8.65177	25	4	-35.3132	24.9471	15	3	-9.19965	1.33167	1	1	-49.9425	41.1726	7	3
				1518	22.9315	66.7717	15	3	1.6595	3.69102	1	1	-28.724	-71.5204	1	1	-26.7096	-80.2891	1	1
				1519	-8.48489	58.4485	9	3	-60.5633	-15.2568	5	1	-46.9685	-34.5988	6	3	-3.63486	-30.4437	1	1
				1520	16.3935	13.8664	9	3	-18.6013	23.9043	2	3	43.6533	-46.9045	19	1	-6.57536	-74.2308	1	1
				1521	33.5689	24.1617	10	4	18.2677	3.15519	8	3	-31.9361	22.242	15	3	-68.1688	-12.1906	5	1
				1522	44.2687	2.09414	14	3	1.63633	52.6555	9	3	9.37455	8.14522	3	1	-47.998	3.51892	24	1
				1523	55.1079	21.0658	20	4	-21.6535	36.3298	9	3	-5.6093	-2.43085	3	1	-18.2892	-81.028	1	1
				1524	51.9578	-18.202	29	4	-34.1587	26.9952	15	3	-26.0179	-71.3619	1	1	-13.3497	-51.7822	4	1
				1525	25.3727	32.7587	10	4	-18.6335	30.5316	7	3	-23.1943	-58.9331	4	1	5.43939	-5.44985	3	1
				1526	57.3474	10.1153	20	4	-46.6468	-24.4408	6	3	-20.1405	-7.00784	2	3	-71.2571	-0.319939	5	1
				1527	64.4337	-0.186942	28	4	-5.76041	23.655	3	1	-51.9523	18.2204	19	1	-51.1929	29.4056	7	3
				1528	63.5198	10.2632	20	4	28.8884	3.99544	8	3	-1.61268	47.7153	9	3	1.3237	-26.818	1	1
				1529	41.1707	17.3254	17	3	22.5331	40.4664	15	3	9.46206	-55.9236	1	1	-10.1129	-16.9735	1	1
				1530	25.5164	34.0613	11	4	-5.9544	54.7918	9	3	-32.0017	-63.3087	4	1	-52.8173	9.80383	19	1
				1531	19.8774	62.6242	15	3	4.60539	-73.0597	1	1	-23.7803	45.2135	15	3	2.07979	32.152	9	3
				1532	-8.83979	53.6042	9	3	-16.1921	53.8123	7	3	-0.0320291	-14.7605	1	1	7.54737	-46.0213	1	1
				1533	22.7083	-11.2243	3	1	-32.1193	-10.0266	22	4	-21.5699	-37.2295	4	1	-6.24521	-50.7658	1	1
				1534	-72.0636	-4.04621	5	1	-36.8597	9.73397	15	3	-17.677	-73.6487	4	1	9.30745	-7.17246	3	1
				1535	-1.28436	15.2921	3	1	-3.72666	61.6931	9	3	-48.9286	-2.19214	19	1	-52.206	17.9964	19	1
				1536	-16.9053	49.0305	9	3	-46.8532	17.1171	19	1	23.3316	65.0574	15	3	-40.3158	2.10805	15	3
				1537	39.3279	-0.682344	14	3	-11.568	54.7374	9	3	15.9675	10.0976	8	3	25.4881	-18.5972	8	3
				1538	-27.2239	-12.2208	23	4	-11.4763	-37.2446	1	1	-9.25437	-69.504	1	1	-9.8696	-33.8204	1	1
				1539	16.2093	50.6403	15	3	-31.094	-77.5784	4	1	-20.7894	-63.9073	4	1	1.07717	-55.7463	1	1
				1540	-28.9311	2.66756	22	4	-4.99195	-56.0757	4	1	7.44159	17.8114	3	1	-29.8677	21.2692	24	1
				1541	34.4641	22.2482	10	4	14.3082	15.5649	3	1	59.1755	-30.8227	24	1	-48.6354	-1.70033	19	1
				1542	51.3013	46.8902	22	4	31.6164	1.31655	8	3	-29.9361	-0.383499	22	4	10.5274	47.4531	15	3
				1543	57.324	40.9988	22	4	45.1346	5.78816	14	3	6.12937	55.5865	15	3	5.25733	-58.4817	1	1
				1544	-49.0406	-1.26769	19	1	-37.4206	14.8283	15	3	-1.78699	-11.8939	1	1	5.11576	-34.0102	1	1
				1545	-30.8551	6.283	22	4	-0.904763	26.1514	8	3	-16.1016	-44.363	1	1	-5.12432	-49.2823	1	1
				1546	-37.0191	4.21021	15	3	-44.7364	17.1444	19	1	-27.7022	-31.3149	4	1	11.3062	43.0382	11	4
				1547	42.7982	20.2577	10	4	-49.3217	34.1699	19	1	-22.4976	-4.25311	2	3	14.6053	-11.3693	3	1
				1548	54.7531	13.1486	17	3	-12.3931	21.6214	7	3	8.75434	-68.8852	1	1	10.6405	-3.66246	3	1
				1549	-30.6379	-8.73655	22	4	7.62807	24.7834	3	1	-5.86306	14.6767	3	1	54.1241	-36.5273	24	1
				1550	34.0444	42.618	15	3	-68.7172	17.786	5	1	-18.4749	27.7757	7	3	-9.41842	35.1813	9	3
				1551	-47.3026	11.3985	19	1	-27.8049	-31.8535	4	1	37.5558	-47.8362	19	1	-19.1809	-28.2837	1	1
				1552	-28.0085	-2.72439	15	3	-61.1073	-23.6774	6	3	48.7518	46.5415	18	4	-22.8817	-75.1392	4	1
				1553	62.2926	9.23246	31	4	-29.0144	-32.765	4	1	11.018	44.9717	15	3	-24.614	-55.6414	4	1
				1554	47.9862	1.17991	14	3	-67.9196	19.1979	5	1	-8.88508	-60.5119	1	1	-60.4929	5.32175	19	1
				1555	44.812	35.0795	12	4	60.8858	-26.7602	24	1	-10.691	-17.096	1	1	18.5478	3.37706	8	3
				1556	42.0478	40.4835	12	4	12.5963	48.3217	15	3	5.216	-49.2784	1	1	-5.01643	-52.1121	1	1
				1557	29.6837	55.5642	15	3	-12.0396	49.6584	9	3	-10.2071	-29.8756	1	1	-18.1636	-73.0577	4	1
				1558	36.352	9.1265	10	4	-12.5588	36.1316	7	3	-4.90113	15.9159	3	1	-64.3571	29.198	5	1
				1559	70.7868	-3.72762	26	4	-24.8552	-39.7576	4	1	-39.6711	22.0128	19	1	-57.1553	5.61126	19	1
				1560	59.563	19.1969	20	4	-61.7607	-5.98957	5	1	55.4796	-34.6944	24	1	-58.7416	6.0426	19	1
				1561	-38.0271	14.2313	19	1	-45.807	21.8098	19	1	23.9783	67.6381	15	3	-24.0852	44.8232	7	3
				1562	2.01628	43.6362	9	3	12.7911	17.7505	9	3	19.5447	36.9079	11	4	-2.16888	-12.0582	1	1
				1563	39.1074	18.0255	10	4	19.9545	51.1891	11	4	-6.75553	-6.96751	1	1	-3.20941	-24.2921	1	1
				1564	48.7859	-4.67344	21	4	21.2536	8.93092	8	3	5.11941	18.848	8	3	-15.3476	-66.9932	4	1
				1565	40.9371	7.65199	14	3	-5.17601	6.37124	7	3	0.974335	-58.0224	1	1	-16.7717	-18.7531	2	3
				1566	-19.4224	45.3071	7	3	-8.89134	-56.4008	1	1	-22.441	-64.9978	1	1	31.1834	-45.6731	19	1
				1567	45.1518	46.9013	23	4	2.96321	-43.4703	1	1	-10.264	-23.3432	1	1	-12.1798	21.3578	7	3
				1568	16.3115	50.9944	11	4	-1.38909	22.2443	9	3	-61.2454	-9.79498	5	1	12.7925	47.2235	15	3
				1569	17.57	60.8248	15	3	50.5445	46.0848	22	4	27.1614	-29.6124	19	1	23.2591	35.0656	10	4
				1570	17.57	55.7007	11	4	59.7538	-29.2312	24	1	-26.9794	48.8381	7	3	-56.2175	14.6639	19	1
				1571	36.2367	12.5688	10	4	51.549	41.1248	18	4	-4.9731	-15.4589	1	1	21.1472	27.955	8	3
				1572	43.0554	-2.49266	14	3	15.7709	13.5539	9	3	-32.29	-58.4624	4	1	-30.4243	-80.2916	4	1
				1573	3.63836	58.6843	11	4	28.8282	-48.1003	19	1	-22.6767	-38.6041	4	1	1.60819	-44.6638	1	1
				1574	19.6228	45.8404	11	4	-12.73	52.7908	9	3	-15.3079	42.5272	7	3	-6.74675	21.086	3	1
				1575	58.4444	23.5359	20	4	-32.1903	4.32786	22	4	-48.1572	-2.081	19	1	-65.7864	-10.8595	5	1
				1576	-27.8535	-14.184	23	4	32.4458	23.4746	10	4	3.97778	8.05897	3	1	-56.7815	-22.427	5	1
				1577	63.4947	23.1311	23	4	-29.4149	55.0227	15	3	-5.68269	-62.4467	4	1	33.6939	-27.4022	19	1
				1578	-31.4638	-3.92326	22	4	-8.14192	-40.7905	1	1	-12.6294	17.2327	7	3	-32.7428	-12.4916	22	4
				1579	9.10762	52.5001	15	3	-71.7025	15.8267	19	1	30.4233	-38.3908	19	1	29.1997	4.48918	8	3
				1580	-6.1195	16.4389	2	3	-8.31296	58.4623	9	3	1.00367	5.87734	3	1	2.40934	-62.4611	1	1
				1581	39.105	-3.89375	13	4	-21.4425	56.4968	7	3	3.40138	-62.1387	1	1	-23.8657	-55.7304	4	1
				1582	61.8176	16.9222	20	4	12.0842	-12.9971	3	1	-8.25737	-61.8596	1	1	2.74997	-42.5871	1	1
				1583	30.4388	18.5667	10	4	-62.9541	14.7584	19	1	-14.2532	-32.1755	1	1	36.737	-39.789	19	1
				1584	50.4576	36.8858	12	4	-41.4727	25.5615	19	1	-13.4584	-10.8501	2	3	-41.8148	17.2229	19	1
				1585	47.2855	35.8106	18	4	4.47015	38.9783	9	3	-62.0496	14.3908	19	1	-53.8758	-16.3479	5	1
				1586	80.2142	-3.5138	27	4	12.1175	13.7399	8	3	-12.489	36.0348	7	3	-16.4734	-76.3757	1	1
				1587	81.2189	-3.50019	33	4	-5.62787	-19.7854	1	1	9.46613	7.5947	3	1	-27.1208	-31.9919	4	1
				1588	91.6224	2.39483	34	4	-33.7608	-59.1048	4	1	1.35864	-72.5646	1	1	-14.8288	-56.8086	4	1
				1589	16.0296	29.4933	3	1	-25.8255	-40.8	4	1	-4.56034	-17.4714	1	1	49.5398	-39.0811	24	1
				1590	-3.35293	48.1509	9	3	-48.8325	40.6305	7	3	-7.63249	18.1569	3	1	21.5434	62.7185	15	3
				1591	39.713	9.8578	10	4	-41.5362	7.05243	24	1	-68.099	-19.5364	5	1	17.8388	-23.5273	3	1
				1592	-29.1227	2.08	22	4	55.0228	-28.5644	29	4	-15.0214	46.8843	9	3	-2.76801	-49.25	1	1
				1593	-34.9862	-4.22833	22	4	-42.9733	37.9249	19	1	-21.5007	-38.9375	4	1	-19.3198	-73.7637	4	1
				1594	59.732	-27.6345	29	4	-1.28292	39.3111	9	3	-20.6977	-71.6102	1	1	35.4131	-36.509	19	1
				1595	56.1988	-27.0621	24	1	-53.7372	38.717	7	3	10.8016	-1.8399	3	1	25.849	65.8828	15	3
				1596	45.3556	40.4437	18	4	-10.8883	3.49293	1	1	-42.5233	-7.72795	24	1	14.2773	3.46817	8	3
				1597	65.6336	22.4364	23	4	-4.80918	-56.5519	1	1	48.3452	-43.9337	24	1	18.7084	-25.5283	3	1
				1598	43.6261	51.6747	15	3	-61.688	11.0671	19	1	11.4522	56.5701	15	3	-8.33125	-42.8528	4	1
				1599	26.3004	26.3385	10	4	-34.8257	12.5237	15	3	-6.28	35.4429	9	3	32.9718	-27.2609	19	1
				1600	-37.0212	4.83129	15	3	4.19205	-18.1827	1	1	-8.07962	-56.7555	1	1	29.9678	-46.0079	19	1
				1601	-30.7272	-8.73601	22	4	-21.6264	-52.0869	4	1	-5.52119	-44.0253	1	1	5.43385	-49.1074	1	1
				1602	40.2583	41.9469	18	4	7.94947	0.976624	3	1	10.529	-67.6796	1	1	0.585174	-34.5494	1	1
				1603	53.7747	41.565	15	3	-18.3707	32.7189	7	3	3.41966	18.0102	3	1	-15.6036	-48.7262	4	1
				1604	38.2119	37.2913	18	4	-57.2616	21.3081	2	3	31.6019	8.79162	8	3	43.6739	-44.1028	19	1
				1605	22.1998	10.6996	8	3	21.7199	-6.00879	8	3	-0.705463	13.8268	3	1	40.1008	39.8735	18	4
				1606	-2.95819	53.4385	9	3	-2.91608	51.357	9	3	-21.1392	34.6626	7	3	5.57873	-32.1442	1	1
				1607	-36.3239	-20.8613	2	3	-17.4181	60.158	9	3	-19.9095	-26.6454	4	1	2.45745	-51.2431	1	1
				1608	-11.2206	8.92826	2	3	-7.61782	54.6429	9	3	-5.01848	-32.322	1	1	-5.59017	-25.4814	1	1
				1609	37.2071	32.2892	12	4	-43.7201	35.9209	7	3	-64.0596	7.05424	19	1	-64.3895	8.89405	19	1
				1610	61.2434	19.7318	20	4	-14.0237	25.9252	7	3	-65.2803	-2.14591	5	1	19.3756	-4.27109	8	3
				1611	60.1773	-22.1147	26	4	-10.0935	10.0119	3	1	-61.6604	-10.2969	5	1	-10.4993	-43.9953	1	1
				1612	55.7434	2.22823	21	4	-46.607	41.5907	19	1	36.3961	-39.0579	24	1	-56.9412	14.6015	19	1
				1613	67.2646	0.542676	28	4	-1.56403	-23.4196	1	1	10.5288	-21.9696	1	1	-5.56372	36.3133	9	3
				1614	91.6441	1.07965	33	4	1.27476	-31.4192	1	1	5.0221	18.8193	8	3	5.52318	-68.7886	1	1
				1615	85.5786	-2.84405	33	4	-25.8266	-79.9189	4	1	-6.39568	-68.4362	1	1	-9.19418	-46.1956	4	1
				1616	-18.4528	25.5817	2	3	-3.98434	-39.0024	1	1	35.4213	-28.3238	19	1	0.0486438	-35.9895	1	1
				1617	4.77263	57.8286	15	3	26.7452	5.91782	8	3	19.0581	-4.6234	8	3	-67.0316	12.1357	19	1
				1618	39.0511	18.3122	10	4	15.9928	32.2635	11	4	6.55424	0.321068	3	1	-56.5841	39.3235	7	3
				1619	57.1105	22.5174	20	4	24.3653	67.6531	15	3	-11.4713	20.9323	7	3	-6.3023	-56.949	1	1
				1620	-33.6236	-14.7718	24	1	-53.7068	3.69944	19	1	-3.249	-71.0449	1	1	-12.1084	-56.0994	1	1
				1621	37.53	8.94719	10	4	-16.5041	58.542	9	3	-14.8525	-16.9751	2	3	4.94364	-1.40042	3	1
				1622	29.637	32.6767	10	4	-33.9837	32.5354	7	3	-36.2396	46.5628	19	1	19.6211	4.81143	8	3
				1623	54.9469	-19.5114	26	4	-19.725	-27.3642	1	1	46.798	-44.5634	24	1	-49.1253	-18.3765	5	1
				1624	63.7797	2.99388	20	4	-65.6242	-10.3429	5	1	-21.4588	8.7787	7	3	-63.1782	-21.2731	5	1
				1625	64.3798	-0.440653	26	4	-1.75106	48.6061	9	3	-8.14154	1.10354	7	3	-53.1983	-21.149	6	3
				1626	61.5454	-23.2689	31	4	11.3279	-11.6729	7	3	15.1997	-25.7715	1	1	49.2469	-36.8666	24	1
				1627	57.3562	-1.2374	21	4	-70.1549	-3.09807	5	1	3.09844	-36.9973	1	1	16.5484	67.1164	22	4
				1628	41.5926	-2.84992	13	4	-58.6993	22.2728	5	1	-38.2846	-21.605	2	3	-15.5636	33.5204	7	3
				1629	49.7846	19.9706	10	4	53.5641	-34.8768	24	1	-11.9775	15.0794	2	3	24.9416	-4.93171	8	3
				1630	63.8651	10.3896	20	4	45.4829	51.8858	15	3	34.4331	8.10572	10	4	-3.90547	25.411	3	1
				1631	52.186	-15.8393	20	4	-16.7772	59.4283	9	3	-7.3555	47.2667	9	3	6.89546	-4.06604	1	1
				1632	51.6115	-15.319	18	4	-15.2963	7.71462	2	3	-9.99397	40.6332	9	3	33.191	-41.2375	19	1
				1633	58.6807	35.9451	18	4	-9.76086	14.9662	1	1	-19.7062	5.00615	2	3	17.0819	9.52776	3	1
				1634	52.1336	25.7162	12	4	-52.6258	38.1402	7	3	7.64901	-63.7509	1	1	-3.10516	-51.4018	1	1
				1635	65.9959	-22.8464	31	4	7.38991	-19.7327	3	1	-37.9417	-27.462	6	3	-45.6367	-31.5256	5	1
				1636	63.8169	-5.99624	30	4	-65.853	28.9072	5	1	-46.1882	27.9664	19	1	-62.5063	15.2626	19	1
				1637	64.9374	-3.42091	20	4	6.0261	60.5625	9	3	31.0217	52.1567	11	4	19.3462	49.6255	15	3
				1638	61.1178	-11.3164	21	4	18.6228	13.1387	9	3	50.5762	45.9303	18	4	6.09912	-71.0433	1	1
				1639	63.3931	-6.04426	21	4	10.4648	-32.4367	1	1	-5.3252	36.5716	9	3	1.93596	-58.4309	1	1
				1640	59.7138	-7.7187	21	4	-33.0293	-62.7291	4	1	9.86957	-41.0865	1	1	-18.2313	-11.2023	2	3
				1641	67.6159	-19.0482	26	4	12.0757	-48.7469	1	1	-52.1282	-18.5744	5	1	-14.8393	-29.6807	1	1
				1642	63.2214	10.486	20	4	3.01132	40.5865	9	3	8.76935	-30.7939	1	1	-68.0775	-13.3891	5	1
				1643	45.874	52.0529	18	4	-16.2269	33.2277	7	3	-8.38432	14.0107	3	1	44.8832	-45.2435	19	1
				1644	43.8879	1.71283	14	3	17.9732	16.3969	8	3	5.63669	-49.7991	1	1	-1.07345	9.4911	3	1
				1645	62.2464	10.9684	29	4	-41.292	0.80246	24	1	2.49658	19.1108	3	1	-1.78401	-59.2363	1	1
				1646	21.5273	58.2903	15	3	-43.6049	21.8135	19	1	-35.9461	-5.90867	24	1	2.14121	-4.79861	3	1
				1647	36.0361	2.75094	13	4	-12.7993	59.2105	9	3	-47.772	-3.06155	19	1	-17.7905	46.8998	9	3
				1648	65.2928	-22.1995	26	4	-67.6605	-18.736	5	1	1.86932	27.598	9	3	-41.2437	40.1868	7	3
				1649	65.9262	-12.9712	30	4	-21.7097	-6.40274	2	3	11.1407	-36.2856	1	1	-44.5528	28.582	19	1
				1650	60.5166	-16.0322	28	4	-60.8526	-7.43892	5	1	2.41029	20.3817	3	1	20.4274	30.2367	10	4
				1651	65.4759	-12.2469	30	4	-16.6238	-14.6194	2	3	13.9042	-0.33169	8	3	-5.68492	-73.8799	1	1
				1652	65.0814	-7.81746	28	4	-25.0273	42.4433	7	3	-17.9481	-49.5616	4	1	-64.4454	-7.04596	5	1
				1653	56.3941	-20.6001	29	4	44.3973	-39.7341	24	1	-3.25598	-1.76886	1	1	-67.9164	-26.2054	5	1
				1654	42.6199	6.10986	14	3	-39.2704	-5.78609	24	1	-16.5157	-18.9038	2	3	5.11306	-34.006	1	1
				1655	58.8342	-6.85859	21	4	7.23243	55.4074	9	3	30.1662	-23.9647	19	1	5.42232	-18.9634	1	1
				1656	59.5635	-15.8938	26	4	1.87562	34.9717	3	1	-15.0046	7.61587	2	3	-10.9719	-9.58182	1	1
				1657	51.2916	9.59191	21	4	3.10849	40.4246	9	3	-9.23961	-37.9366	1	1	-49.8599	40.8826	7	3
				1658	58.7389	-9.3355	21	4	-40.0959	8.57832	19	1	-10.8108	-20.8659	1	1	-10.8161	45.1086	9	3
				1659	61.1	-19.9532	31	4	17.2435	-13.5195	3	1	-62.4325	-26.8832	5	1	9.81897	-51.1387	1	1
				1660	48.7727	-7.4926	21	4	-47.6269	-23.2992	1	1	-52.9409	37.4224	7	3	-30.5104	-60.9559	4	1
				1661	67.1098	-22.2268	29	4	-63.6532	-14.8778	5	1	-17.8095	32.342	7	3	-68.196	-12.7348	5	1
				1662	59.9185	-11.2868	21	4	-64.0483	7.18024	19	1	-25.5076	13.4202	7	3	1.54468	32.4426	3	1
				1663	58.6398	-5.62437	30	4	11.967	37.3011	11	4	-9.36094	4.71756	1	1	2.18616	-62.4896	1	1
				1664	60.0325	2.10069	20	4	-9.9407	-69.2961	1	1	-61.0226	-19.6509	5	1	0.72865	-41.6696	1	1
				1665	59.8877	3.98751	20	4	-21.9383	-4.37043	2	3	-19.2762	-30.6427	4	1	-66.3655	-4.63265	5	1
				1666	69.367	-8.9419	28	4	-43.3795	20.701	19	1	-19.0782	-74.0113	4	1	-30.3824	-36.7491	4	1
				1667	10.0729	22.1602	8	3	23.9912	52.8806	11	4	-18.2486	-68.8826	4	1	-63.3229	27.7218	5	1
				1668	15.4711	61.5197	15	3	-10.0222	30.4279	3	1	1.14221	6.05729	3	1	43.759	-43.053	24	1
				1669	12.9662	64.9486	15	3	-22.3438	12.0928	2	3	-0.639348	-15.3696	1	1	11.8186	-7.43298	3	1
				1670	49.4866	39.2545	18	4	-13.4388	20.4754	7	3	-15.3241	-40.8497	1	1	-0.0819255	19.5799	3	1
				1671	15.6738	29.7903	8	3	35.3458	-1.20453	13	4	-17.3218	-11.7446	2	3	-7.74223	15.0386	3	1
				1672	-16.5725	58.7453	9	3	33.713	2.38623	8	3	-25.1448	-40.32	4	1	-45.1826	31.0266	19	1
				1673	14.5101	29.9286	9	3	-5.91725	51.3076	9	3	30.7647	-29.9354	19	1	7.1924	12.4907	3	1
				1674	28.8487	61.6775	15	3	-38.0093	32.7476	7	3	-10.1077	-41.6146	1	1	-9.19205	-62.2218	1	1
				1675	48.0762	-32.3535	24	1	13.1618	17.0556	9	3	-17.9716	-48.3223	1	1	-63.8424	25.6092	5	1
				1676	-37.2741	14.8078	15	3	6.65229	30.9218	3	1	33.6774	-30.1192	19	1	-24.5876	43.1213	7	3
				1677	12.2596	66.1259	15	3	-2.33938	30.2999	9	3	-38.5577	22.9013	19	1	14.4734	28.9766	3	1
				1678	48.1426	38.5364	18	4	-17.7202	29.0099	7	3	-0.664561	14.0649	3	1	6.55635	20.6419	8	3
				1679	-27.2005	-11.8202	29	4	-21.0267	16.6928	5	1	-15.3359	-40.1016	1	1	2.60732	-41.2061	1	1
				1680	37.5306	8.1594	13	4	13.0451	25.834	8	3	-12.1926	-10.2932	2	3	-5.68483	-25.6415	1	1
				1681	64.6676	21.0722	23	4	-41.7899	1.41569	24	1	-67.4247	25.3289	5	1	-69.283	14.2649	5	1
				1682	32.3198	24.78	12	4	-42.6999	-2.58138	19	1	-9.52531	17.8354	7	3	44.9959	-45.3729	19	1
				1683	27.0634	22.3736	8	3	-41.8593	-4.61675	24	1	-17.9997	44.4894	15	3	4.3456	-16.606	1	1
				1684	-35.2381	11.5404	15	3	-42.2288	-2.4113	24	1	-0.0624427	-18.6679	1	1	-15.3296	-43.8112	1	1
				1685	-52.9983	32.1047	19	1	-21.8129	7.44767	5	1	-9.56321	-41.4651	1	1	-64.3264	25.9303	5	1
				1686	-19.6698	10.3822	2	3	-45.0194	36.4508	7	3	-33.1175	-36.64	4	1	-25.1905	53.9079	7	3
				1687	-6.05059	47.5085	9	3	-1.66111	-19.5032	1	1	-45.7539	-31.6446	5	1	-17.0543	-79.6111	1	1
				1688	7.28569	-20.3462	1	1	-31.1174	-42.9276	4	1	29.7128	-42.535	19	1	-21.5001	-2.71107	2	3
				1689	-62.281	27.1994	5	1	-66.7886	27.3249	5	1	-4.87106	36.0481	9	3	-30.9468	49.4252	19	1
				1690	-24.3975	33.769	7	3	-12.2807	28.433	9	3	-16.2799	24.5377	2	3	14.9317	2.96809	8	3
				1691	-14.2119	6.36622	2	3	22.5738	0.359439	8	3	-10.0979	-32.4374	1	1	-18.2066	44.9167	15	3
				1692	-19.3002	7.97367	2	3	-59.2447	24.634	5	1	-14.6073	16.9934	7	3	-1.22656	-2.98107	3	1
				1693	-43.7382	39.7638	19	1	15.0129	-23.9996	3	1	-14.4	18.2884	7	3	2.95626	19.6589	3	1
				1694	-15.1364	56.3112	9	3	-38.5745	35.6288	7	3	-1.06754	-27.8806	1	1	8.40984	-6.86199	1	1
				1695	-2.92034	61.8259	9	3	-52.9891	33.8402	7	3	-16.6232	-14.5195	2	3	-61.4614	-13.4821	5	1
				1696	11.7611	16.5776	3	1	-11.6867	42.9734	9	3	-69.6155	19.2329	5	1	44.0365	-39.9454	24	1
				1697	9.36001	-54.7201	1	1	-69.343	-3.23065	5	1	-43.7107	-11.5888	24	1	23.0892	22.0516	11	4
				1698	-34.5893	-38.4249	4	1	-20.5983	2.00942	2	3	-8.47496	56.7681	9	3	7.25784	-57.0661	1	1
				1699	16.9489	66.8927	15	3	-24.6418	-35.0468	4	1	17.1847	34.1871	11	4	-13.3937	-48.6295	4	1
				1700	-28.4511	-13.9308	23	4	12.3873	-48.529	1	1	-44.8907	21.682	19	1	-20.6212	22.9374	7	3
				1701	-27.7856	-5.90305	29	4	9.00671	21.2722	8	3	11.9289	-48.7807	1	1	-46.9969	1.18315	24	1
				1702	32.8071	36.0397	12	4	40.7728	39.2595	18	4	-7.5105	-67.2739	4	1	12.2093	-43.4624	1	1
				1703	-35.4248	5.15659	15	3	-10.1818	46.0816	9	3	-0.613737	-52.4927	1	1	-22.6032	-72.7506	1	1
				1704	2.965	40.7643	9	3	34.9142	23.3142	10	4	29.3523	-46.5392	19	1	-2.966	4.56431	3	1
				1705	-18.2049	32.4628	7	3	-39.8136	7.41721	22	4	-15.4644	47.76	9	3	-11.2399	4.25439	1	1
				1706	-5.13093	45.5383	9	3	12.6743	-20.2721	1	1	13.0169	14.6688	3	1	-56.9522	-7.10987	2	3
				1707	14.8444	35.7618	11	4	-36.5935	-41.7918	2	3	12.2756	22.5347	8	3	29.6306	-34.1719	19	1
				1708	11.1127	37.0361	9	3	-43.3769	41.1755	7	3	15.4394	-25.4633	1	1	-11.3099	51.8249	9	3
				1709	7.69451	-65.3045	1	1	-11.4446	46.3508	15	3	-14.279	-25.6076	1	1	-1.22064	-31.5974	1	1
				1710	-26.4401	-57.6941	4	1	-55.2095	3.55294	19	1	-10.5401	-22.3718	1	1	-35.9182	-35.276	4	1
				1711	-41.7386	-30.784	6	3	-11.1502	52.492	9	3	-65.5069	-10.3199	5	1	-51.5194	16.6308	19	1
				1712	-33.6294	-64.1352	4	1	-9.7284	-52.1584	1	1	-48.9207	28.2867	7	3	-11.2181	43.3171	9	3
				1713	-49.3543	-44.9581	4	1	-72.2383	13.4236	5	1	-34.3786	-10.0087	22	4	7.58399	-2.655	3	1
				1714	-68.5898	-28.197	6	3	-41.6135	22.8105	19	1	8.92661	-64.1933	1	1	-8.66011	-70.812	1	1
				1715	-49.353	-44.7141	6	3	-55.2554	3.21122	19	1	-47.1353	-23.926	5	1	-37.7683	-35.2979	6	3
				1716	-32.9026	-62.7587	4	1	1.43149	39.5077	9	3	3.61893	-25.354	1	1	-33.4258	-46.1074	4	1
				1717	-66.3188	-29.2063	6	3	4.46281	-19.2398	1	1	-23.8342	-42.2582	4	1	-64.3714	-26.4142	6	3
				1718	-41.6615	-35.1513	6	3	-5.91433	14.0564	3	1	-22.565	-31.4931	6	3	30.7363	-30.0482	5	1
				1719	12.5343	25.7571	8	3	-46.1522	16.7536	19	1	-53.6451	42.8081	7	3	-0.86717	5.30631	3	1
				1720	44.1252	-8.10072	13	4	5.02784	40.4624	9	3	55.8545	-36.212	24	1	0.778271	-2.39622	1	1
				1721	7.02091	12.9211	3	1	4.12999	-20.2721	1	1	-31.4189	23.7982	15	3	7.90269	-6.60182	1	1
				1722	-12.9185	54.4199	9	3	-49.0027	43.1218	7	3	8.74631	9.92884	3	1	-1.90521	-2.96285	3	1
				1723	2.19902	14.7451	3	1	-12.3966	55.6763	9	3	1.53864	-29.0143	1	1	-38.1967	-11.3054	24	1
				1724	-54.6631	-18.5734	6	3	16.2413	-50.2429	3	1	0.691876	-34.4949	1	1	-48.3288	-6.47614	19	1
				1725	-31.2689	-32.0077	4	1	-30.9025	-30.4816	4	1	-12.0951	-47.782	4	1	27.2806	10.1901	8	3
				1726	-47.5284	-39.9446	4	1	-24.1486	32.9481	7	3	34.4446	-33.2764	19	1	1.28342	-73.417	1	1
				1727	-59.2703	-21.4671	5	1	-31.5317	6.18666	15	3	-5.40846	34.9392	9	3	-20.5771	-75.7951	4	1
				1728	-12.7881	-12.5961	1	1	23.1097	55.6455	9	3	10.1467	-54.8605	1	1	-55.8485	-20.7097	5	1
				1729	-25.2246	-42.7624	4	1	-18.527	8.18546	2	3	-19.4983	-36.758	4	1	-39.1868	37.8572	19	1
				1730	-34.9602	-62.1496	4	1	-36.9281	34.5202	15	3	1.58955	-51.8199	1	1	10.9863	-56.4805	1	1
				1731	-5.87316	32.3937	15	3	2.9495	49.6739	9	3	18.6645	-38.7662	8	3	-16.8076	16.7938	5	1
				1732	44.6094	-8.32332	14	3	12.114	-20.5101	1	1	-51.5712	18.6664	19	1	-16.0945	-24.0067	1	1
				1733	20.152	28.8485	10	4	-55.1421	-8.67471	5	1	-35.0754	11.1604	15	3	-26.2671	-64.8571	1	1
				1734	-3.17909	40.1305	9	3	-29.558	-60.395	4	1	11.3416	8.50124	3	1	9.81164	-40.9965	1	1
				1735	32.2664	55.7277	11	4	0.530076	-49.7132	1	1	4.72224	22.999	3	1	36.315	-42.5283	19	1
				1736	47.6378	36.1617	18	4	38.7407	-1.01725	13	4	15.8511	-16.6169	1	1	-10.371	46.0911	9	3
				1737	24.2387	61.6198	11	4	-6.73509	48.9398	9	3	-4.16547	-40.5625	1	1	16.007	-6.85308	3	1
				1738	-35.3744	12.2085	15	3	20.1971	48.4963	11	4	36.3589	-40.1628	19	1	-14.5197	20.235	7	3
				1739	-31.2798	44.1872	7	3	21.8806	20.8364	8	3	40.0844	-43.1949	19	1	8.60436	-54.8273	1	1
				1740	-14.1692	58.1666	7	3	-38.2922	27.2884	19	1	-3.6505	7.31723	7	3	-10.4119	-25.2583	1	1
				1741	-51.5297	36.9225	5	1	-23.4199	13.5094	7	3	-14.9109	-44.6744	1	1	-66.7514	12.1484	19	1
				1742	-0.981948	34.9314	9	3	-55.7331	36.2173	7	3	-9.09663	-64.5898	1	1	-8.204	27.0344	7	3
				1743	18.7841	40.9113	15	3	-54.3383	-18.2215	6	3	-9.70753	13.8673	2	3	-1.93808	-48.4706	1	1
				1744	15.9719	49.7258	15	3	-25.0263	12.3916	2	3	-18.0953	-48.3869	1	1	-12.0913	-40.7326	4	1
				1745	22.0861	29.3815	10	4	27.0719	-39.6114	19	1	27.2568	-29.581	19	1	-21.0854	-6.24564	2	3
				1746	-1.20244	49.8919	9	3	-27.2938	50.0203	7	3	11.295	33.301	9	3	-28.7688	35.8775	7	3
				1747	38.9307	33.4051	12	4	-3.10416	37.2133	9	3	20.2716	36.4379	10	4	-0.551673	-5.323	3	1
				1748	46.271	45.3409	18	4	12.8277	59.4471	15	3	-2.88131	4.28318	3	1	12.0936	-48.6198	1	1
				1749	23.566	65.7562	15	3	55.2634	-28.2124	29	4	-11.6244	-6.22534	1	1	-51.8459	31.5588	7	3
				1750	34.602	0.432494	13	4	-29.7483	3.62576	22	4	-13.7489	-12.7857	2	3	50.9684	-34.7047	24	1
				1751	8.97626	45.4732	15	3	41.5734	22.3412	10	4	-19.2086	-74.2801	4	1	16.5011	-12.2359	3	1
				1752	22.9794	20.0966	8	3	56.413	-22.3892	31	4	-41.6668	-34.7022	6	3	5.21272	-4.22286	3	1
				1753	45.5271	-2.69402	14	3	-32.8577	-11.3133	22	4	-48.3549	-2.6234	24	1	-5.67555	-26.2446	1	1
				1754	45.9389	51.2351	18	4	-35.0958	26.8217	15	3	-6.7439	57.5755	9	3	28.577	-27.553	19	1
				1755	30.5838	15.2793	10	4	47.7976	47.6225	18	4	16.7039	18.701	8	3	12.0195	15.3643	3	1
				1756	42.5141	10.131	14	3	-36.4375	34.8899	15	3	3.70987	2.49774	3	1	-2.92926	-31.2309	1	1
				1757	32.7674	17.0904	10	4	-8.05128	59.3882	9	3	16.1442	-33.668	3	1	-10.6483	-61.4786	1	1
				1758	-1.69287	35.2668	9	3	-24.1733	35.8754	7	3	-8.38398	46.6405	9	3	-2.24188	-33.8845	1	1
				1759	-0.487917	-18.6056	1	1	-19.0981	53.3899	15	3	-22.0946	19.9114	7	3	-55.5715	30.7774	19	1
				1760	19.2571	6.62691	8	3	24.9321	62.9436	15	3	-15.966	-1.17631	5	1	22.8196	63.485	15	3
				1761	-12.017	23.8336	7	3	30.2228	-30.3765	19	1	3.94483	-25.4978	1	1	15.3511	7.94038	3	1
				1762	-18.219	27.9945	7	3	-54.225	35.1545	7	3	-5.67618	-53.3862	1	1	8.38085	-50.3741	1	1
				1763	-55.1543	-20.8918	5	1	5.81302	-15.2148	3	1	-42.2234	-21.3284	2	3	-32.342	-37.6249	4	1
				1764	-20.6126	-6.99291	2	3	28.4271	-38.9802	19	1	50.2002	-36.5866	24	1	2.19621	-49.9533	1	1
				1765	-30.9911	-41.4671	4	1	-46.3437	-7.93541	24	1	48.4024	-32.5828	24	1	32.9183	-26.7122	19	1
				1766	-57.751	-21.7228	6	3	-48.0292	-3.86619	24	1	23.0676	22.2112	10	4	-4.77578	6.20811	7	3
				1767	-19.1301	55.4137	15	3	-17.5511	59.7312	9	3	-0.125359	-1.30841	3	1	-18.8446	-73.2363	4	1
				1768	-30.9742	-2.63147	22	4	27.9397	-27.3787	19	1	-5.50247	-52.8018	1	1	-25.5541	-44.1557	4	1
				1769	63.6531	25.3747	23	4	-10.0833	54.2342	9	3	-29.6366	-61.0677	4	1	-16.9626	-48.4065	4	1
				1770	38.7657	46.4213	18	4	27.7981	-32.4127	19	1	-58.6931	12.0102	19	1	13.959	0.204657	8	3
				1771	37.6406	49.4641	18	4	-38.0012	27.6374	19	1	-20.1568	54.6892	15	3	-12.482	26.8352	3	1
				1772	47.9391	3.44459	14	3	-57.3661	27.0537	7	3	4.30606	2.52705	3	1	-57.7332	33.8698	5	1
				1773	18.2938	31.8383	11	4	14.3286	-51.3972	1	1	8.82825	-30.65	1	1	-46.4666	4.4241	24	1
				1774	32.4156	35.537	12	4	25.0046	-5.41468	8	3	-60.2033	-10.4	5	1	-22.3818	51.4112	9	3
				1775	37.9418	21.4938	12	4	34.5369	2.23561	13	4	-6.73816	-36.4311	1	1	2.36773	-26.9892	1	1
				1776	3.4401	-23.8597	1	1	12.5065	66.6085	15	3	-26.8086	-40.7116	4	1	-12.5851	-62.3769	4	1
				1777	-64.8123	12.0058	19	1	24.1113	43.7318	12	4	-14.5993	-65.0969	4	1	-65.9792	0.365972	5	1
				1778	48.0539	-43.8044	24	1	24.9597	45.6763	11	4	-8.4198	-5.81152	1	1	9.58222	-43.4346	1	1
				1779	37.7694	36.2195	18	4	-33.8086	26.1261	15	3	-49.8656	-27.7729	6	3	-23.1582	-74.9438	4	1
				1780	52.2839	30.1608	18	4	-18.2695	13.9525	1	1	-64.2969	8.69159	19	1	-2.54889	0.21275	3	1
				1781	35.8405	38.2631	18	4	-64.576	-21.5083	5	1	-22.6372	58.4236	7	3	40.8634	-41.6578	24	1
				1782	20.5367	46.4851	11	4	18.2488	-15.1468	3	1	-5.79272	17.3808	3	1	-11.8989	52.1547	9	3
				1783	51.0946	38.8633	18	4	28.5842	21.7555	10	4	-20.8126	3.50151	2	3	15.4429	-15.4344	3	1
				1784	-11.2302	53.3522	9	3	-38.6461	26.4763	19	1	-21.4418	-6.20687	2	3	-17.0036	-4.46647	1	1
				1785	-22.5527	17.9419	7	3	-46.0147	43.4733	7	3	-60.6907	-7.92509	5	1	-29.5412	-77.6319	4	1
				1786	-11.9718	-39.4265	4	1	7.961	29.8914	9	3	-48.5179	41.3085	7	3	-48.9072	-4.11822	19	1
				1787	-24.4396	33.8265	7	3	34.9916	4.55695	10	4	-11.6064	-16.1082	2	3	22.1655	10.2644	8	3
				1788	-38.0121	31.5248	15	3	-34.4021	13.151	15	3	-15.858	-5.30931	2	3	6.98136	-61.2018	1	1
				1789	-2.14929	53.1604	9	3	-18.085	58.8428	9	3	-18.1842	-74.7146	4	1	-7.48105	-43.6009	1	1
				1790	21.2058	48.0021	11	4	27.6732	10.1205	8	3	-47.1693	-40.1881	6	3	-25.0255	-58.2176	4	1
				1791	5.80136	-23.0393	1	1	35.4244	8.01556	10	4	-19.7546	25.9478	7	3	21.0843	28.8957	10	4
				1792	-12.9361	-26.5149	4	1	15.308	29.3878	8	3	50.4521	-32.8666	22	4	45.2175	-44.8208	19	1
				1793	-48.3801	-39.2133	6	3	-37.8018	32.4367	9	3	12.719	30.2958	11	4	13.3547	-12.0734	3	1
				1794	-69.6064	-23.282	19	1	-49.8185	31.0564	19	1	10.3295	-14.8146	1	1	-9.9145	-48.1014	1	1
				1795	54.4303	-23.6716	29	4	9.07183	-31.2316	1	1	-6.08543	-25.5839	1	1	-68.1183	-12.4309	5	1
				1796	45.6399	11.6067	14	3	-1.19915	-6.26876	3	1	-24.9231	-53.9711	1	1	49.9053	-46.3519	24	1
				1797	33.5808	-0.356106	8	3	14.1112	-28.3997	1	1	2.52886	-54.1645	1	1	-29.8195	-77.5444	1	1
				1798	20.6197	37.3942	15	3	-35.038	15.4366	15	3	-3.1641	22.6628	9	3	-3.3297	-46.0598	1	1
				1799	48.8607	6.17563	17	3	20.9184	20.9272	8	3	35.179	-37.5151	19	1	-65.7826	13.7094	19	1
				1800	56.6868	10.8908	20	4	19.2549	-4.56241	3	1	-17.9043	56.6911	9	3	-49.827	26.5769	19	1
				1801	39.6509	40.7587	10	4	25.8703	43.7328	11	4	11.3118	-21.0542	1	1	9.50308	-67.6254	1	1
				1802	50.238	46.7699	18	4	29.6805	53.6429	9	3	-23.8937	-68.527	1	1	-20.9555	-39.6472	1	1
				1803	-37.649	24.9357	19	1	15.0778	-12.3418	1	1	-8.58479	-53.6032	1	1	-29.8591	-58.5979	4	1
				1804	-55.7392	-17.7474	6	3	-17.4795	32.1877	7	3	-14.8536	-11.0073	2	3	-22.6869	44.9513	15	3
				1805	-49.1191	-39.5099	6	3	-22.1067	33.6217	7	3	-67.3723	-25.7011	6	3	31.1666	-44.5038	19	1
				1806	-66.8389	18.1163	5	1	-57.5305	27.0514	7	3	5.8418	-66.655	1	1	-2.29148	31.1412	9	3
				1807	-41.5946	35.7952	7	3	-53.2082	32.1386	19	1	-11.3061	-24.6807	1	1	13.4425	-48.7329	1	1
				1808	-5.30444	-21.272	1	1	-37.4236	35.1844	19	1	-41.449	-10.1612	24	1	-6.48142	-36.1239	1	1
				1809	-35.7384	-37.7321	4	1	-43.4198	24.3712	19	1	48.4533	-32.5365	24	1	33.7284	-21.6568	19	1
				1810	-35.6264	-29.6936	6	3	-20.1193	35.3226	7	3	10.5082	62.3256	15	3	14.4672	7.18519	8	3
				1811	29.1123	-26.4241	19	1	-58.3336	26.1467	5	1	-32.3109	10.7412	15	3	9.64152	-15.682	1	1
				1812	-18.7551	59.865	9	3	-5.29246	-41.125	1	1	18.4354	24.3406	10	4	-27.6413	-50.207	6	3
				1813	-62.4316	-21.086	5	1	33.0439	-26.8918	19	1	9.63916	-42.909	1	1	-36.2448	-45.4582	4	1
				1814	-29.8564	-32.9925	4	1	-35.7364	5.15344	15	3	-21.9018	27.0058	7	3	-60.8208	10.2043	19	1
				1815	-5.564	-41.0659	1	1	33.7696	52.413	11	4	10.3139	-5.20315	3	1	-41.5901	26.288	19	1
				1816	14.1893	-3.78171	3	1	-35.6083	10.0112	15	3	7.45289	-7.75744	3	1	17.1898	-24.1943	1	1
				1817	-42.0921	34.8016	7	3	54.9952	-38.5136	24	1	34.4938	-27.4099	19	1	-13.2721	-68.3927	1	1
				1818	-34.0225	1.67627	22	4	0.733239	45.4345	9	3	-21.7933	53.4723	15	3	-31.9093	-50.7552	6	3
				1819	58.2431	-30.3842	24	1	-40.2984	28.4985	19	1	15.0099	-57.4185	3	1	-43.0975	30.1148	19	1
				1820	52.5262	31.4738	22	4	-1.7597	49.0949	9	3	3.97661	-27.5425	1	1	10.1063	-34.0833	1	1
				1821	45.502	40.5547	18	4	-43.7359	20.5909	19	1	2.32686	-42.6771	1	1	0.488564	-39.654	1	1
				1822	23.2415	49.3144	11	4	-41.6671	23.3639	19	1	-18.3256	19.4069	7	3	-65.1366	25.6227	5	1
				1823	48.3103	39.3605	18	4	15.3831	34.0021	11	4	-40.7251	-20.6615	2	3	17.0993	64.9065	15	3
				1824	11.6185	64.7016	15	3	-19.1305	55.3836	15	3	-35.2743	20.736	19	1	16.0569	-55.6997	1	1
				1825	33.7064	49.3864	11	4	-5.48576	57.0315	9	3	53.7834	-34.985	24	1	-7.92484	-56.9009	1	1
				1826	74.449	6.2966	25	4	14.4475	-54.2241	1	1	25.7414	3.2482	8	3	-29.5506	-52.7109	4	1
				1827	72.9782	9.27295	25	4	-15.7827	-0.375785	1	1	8.24998	-39.0182	1	1	1.94917	11.1161	3	1
				1828	73.4841	3.12589	27	4	36.3504	-48.5452	19	1	-0.682086	-36.4335	1	1	1.20898	20.1317	3	1
				1829	82.0577	-3.21723	33	4	-22.923	57.5561	7	3	-10.1498	-59.4619	1	1	-20.7542	25.2894	7	3
				1830	72.7719	4.53296	25	4	-5.80384	54.7268	9	3	27.6831	-38.8041	19	1	-21.0913	26.6531	7	3
				1831	91.13	2.49239	34	4	-38.0977	-7.25399	24	1	22.7034	64.0663	15	3	53.5221	-37.2763	24	1
				1832	20.9772	47.2958	11	4	50.0905	-32.9896	22	4	8.3636	10.1369	3	1	-25.7423	55.3738	7	3
				1833	-35.1277	24.6403	15	3	33.1971	-47.4952	19	1	-3.90194	26.2343	3	1	-3.88303	-19.5176	1	1
				1834	-5.54774	54.5872	9	3	-70.4353	-1.93538	5	1	-18.1191	19.3971	7	3	-6.77216	-50.231	1	1
				1835	-6.3534	61.3941	9	3	-6.29198	57.2007	9	3	3.95794	1.80541	3	1	-18.9519	19.0663	7	3
				1836	51.2496	-25.3025	23	4	-47.1172	21.4691	19	1	2.77209	-49.005	1	1	-47.9531	-3.19442	19	1
				1837	54.6036	-22.8185	29	4	-42.6261	-2.74078	19	1	-9.18224	-50.3525	1	1	14.2822	-28.4705	1	1
				1838	34.7692	22.7265	10	4	-37.4713	34.1037	7	3	-2.12514	-41.4146	1	1	-12.3259	-50.677	4	1
				1839	45.9781	34.6477	12	4	-8.03113	58.5335	9	3	-62.7682	-24.7058	5	1	3.05292	-53.4746	1	1
				1840	47.4796	37.1726	18	4	5.45989	-19.0045	1	1	-61.4313	-9.60015	5	1	-25.3055	11.6585	7	3
				1841	54.8051	13.4076	17	3	-4.25248	14.3902	3	1	41.0834	-41.5071	24	1	-43.1605	30.474	19	1
				1842	50.0451	-32.9167	24	1	-49.7217	27.6005	19	1	32.3479	25.6823	12	4	-12.672	49.2413	9	3
				1843	50.6483	-27.3305	29	4	-32.3089	2.87509	22	4	1.0597	7.46992	3	1	-14.2035	48.7249	9	3
				1844	13.7076	32.4752	3	1	50.4664	46.9363	18	4	-5.82804	-62.6374	4	1	-22.876	16.5747	7	3
				1845	47.6001	38.2516	18	4	29.0922	-0.870622	8	3	-4.86441	-17.0109	1	1	-11.4591	-2.55781	1	1
				1846	57.3662	-18.331	26	4	8.85624	4.17103	3	1	-3.36102	3.96723	3	1	4.84939	-67.8473	1	1
				1847	42.7961	-2.4958	14	3	2.3563	9.63581	3	1	-23.2386	29.3626	7	3	-23.1277	-2.22073	2	3
				1848	34.421	0.246441	8	3	19.1514	-20.5995	3	1	-27.6414	-30.0989	4	1	33.5669	-23.4525	19	1
				1849	56.8273	15.1411	17	3	23.8794	-8.32137	8	3	-20.059	-3.92406	2	3	-45.0833	0.713405	24	1
				1850	35.961	18.1768	10	4	3.45777	40.2293	9	3	50.0904	-44.4381	24	1	13.1882	-3.13137	8	3
				1851	36.0705	28.1987	10	4	-6.19112	51.9362	9	3	13.0318	37.7643	11	4	5.67766	-58.5494	1	1
				1852	57.0756	40.7832	22	4	6.71038	30.3634	3	1	15.0065	31.8828	11	4	-45.4318	-31.8299	6	3
				1853	56.1739	6.25481	26	4	15.7164	28.3776	8	3	-0.0599322	-26.6021	1	1	28.9494	-40.7873	19	1
				1854	61.5571	20.3372	23	4	-31.5318	-12.1709	22	4	-3.31469	-17.5992	1	1	18.1351	-4.71059	3	1
				1855	55.0423	40.6231	22	4	-33.435	-11.2677	22	4	-56.7655	-18.7202	5	1	-5.2644	-28.8616	1	1
				1856	-54.2012	33.6212	19	1	17.3627	-11.7052	3	1	-9.11009	-57.1707	1	1	-22.936	-63.3138	4	1
				1857	-17.67	31.0999	7	3	19.7677	-18.702	3	1	-22.8076	-38.2689	4	1	-47.9219	-26.8962	5	1
				1858	-39.3481	-23.9747	6	3	-19.1166	58.4979	9	3	-69.5946	-23.3187	19	1	-11.0276	47.0884	7	3
				1859	-36.1955	-39.5919	4	1	31.159	-47.5055	19	1	-44.7167	6.71775	19	1	15.2401	-15.0645	3	1
				1860	-47.4901	-41.2547	4	1	-17.6719	60.1063	9	3	-38.1757	24.8809	19	1	-11.8005	-4.15822	1	1
				1861	-34.5068	-30.194	4	1	-24.59	34.9546	7	3	4.41988	-20.0773	1	1	-63.7137	16.4733	19	1
				1862	24.4907	-6.50281	8	3	-6.67546	51.4685	9	3	-18.2138	-43.1997	1	1	5.83402	22.1475	8	3
				1863	43.2247	-3.40158	14	3	8.78798	-29.2786	1	1	-9.8466	-33.7732	1	1	-9.5632	17.9947	7	3
				1864	35.8323	17.0115	10	4	32.3535	-34.5606	19	1	18.8986	-38.2148	8	3	0.979543	-53.9193	1	1
				1865	26.8503	47.9122	15	3	21.9056	63.1607	15	3	4.58856	26.7974	9	3	-14.5912	-63.8333	4	1
				1866	36.842	11.8157	10	4	33.8396	-47.2686	19	1	-34.1484	9.54771	15	3	-64.5709	-11.1274	5	1
				1867	45.6133	8.10016	14	3	-45.323	18.111	19	1	-28.9555	-3.64071	24	1	-52.9938	35.7425	7	3
				1868	57.397	-18.1913	26	4	-22.9482	5.39911	1	1	-36.6004	34.8601	15	3	7.82166	-14.899	1	1
				1869	71.0636	-4.8072	25	4	-6.79627	48.2446	9	3	17.9151	-5.0818	3	1	-32.6667	-35.9367	4	1
				1870	71.1259	-5.13121	26	4	3.21494	48.8903	9	3	-4.15927	24.4852	3	1	14.3516	0.527816	8	3
				1871	-32.208	2.53976	22	4	-6.70901	56.2363	9	3	0.977256	-39.2023	1	1	-45.8026	-5.19488	24	1
				1872	0.393546	43.3482	9	3	16.255	-50.1872	1	1	-6.67849	-42.9494	1	1	-38.2241	9.92934	15	3
				1873	36.1607	13.3152	10	4	-13.3898	27.3285	7	3	34.1072	-39.1084	19	1	13.6536	-27.8911	1	1
				1874	42.4261	5.01578	14	3	-51.5067	39.6704	5	1	21.5509	66.9901	15	3	-65.4786	-11.0717	5	1
				1875	36.0781	38.4919	18	4	-38.4567	22.9463	15	3	0.406895	38.7154	9	3	-42.1939	27.7397	19	1
				1876	17.5731	55.383	11	4	-34.3679	-10.4068	22	4	-5.2038	17.4736	3	1	-18.1	-81.3576	1	1
				1877	17.6793	52.0972	11	4	12.6979	30.4602	10	4	-6.97325	22.3558	7	3	-21.0849	-36.4934	4	1
				1878	57.5084	2.351	21	4	45.7421	51.921	15	3	-14.9024	-38.5285	1	1	32.739	-22.5388	19	1
				1879	-28.2634	-3.04121	24	1	-39.4146	9.44795	15	3	-64.2646	29.4534	7	3	17.2577	59.5508	15	3
				1880	13.456	33.6906	9	3	48.2657	-29.0611	22	4	-10.7353	16.693	3	1	15.7363	-55.8308	1	1
				1881	59.9978	18.4417	20	4	-35.091	-2.65063	24	1	-8.49137	-41.3125	1	1	-26.854	-39.8549	4	1
				1882	58.6126	35.8014	18	4	21.7008	63.2598	15	3	-30.8289	-40.8717	4	1	-61.3421	-13.4739	5	1
				1883	38.9594	19.2152	10	4	-8.45564	47.7986	9	3	-55.5431	4.39499	19	1	-15.3626	-0.598025	1	1
				1884	17.6691	30.7983	8	3	-55.7781	38.5605	7	3	-45.6973	17.5987	19	1	-1.35015	-3.57395	3	1
				1885	48.3087	1.15879	14	3	-25.6322	40.3749	7	3	-3.10756	8.86346	3	1	-4.84893	-72.2888	1	1
				1886	48.5364	27.3271	12	4	29.5512	62.8953	15	3	-19.9072	-32.7349	1	1	-1.34438	-4.35771	3	1
				1887	36.0336	45.0001	18	4	34.0954	50.529	11	4	0.229496	-38.9471	1	1	-68.2959	22.7331	7	3
				1888	25.122	45.6888	12	4	-33.9471	12.5964	15	3	-21.3944	-76.135	4	1	29.7269	-47.4146	19	1
				1889	27.0366	14.3472	8	3	-55.0415	35.3437	7	3	-15.3665	-4.20979	1	1	-40.7126	-4.47568	24	1
				1890	66.3534	0.457406	17	3	-13.8469	-25.9018	1	1	-39.6018	32.3478	19	1	1.17984	-66.24	1	1
				1891	45.0464	3.52836	14	3	-20.5796	-22.1586	1	1	21.2857	2.90493	8	3	-3.97773	-14.2598	1	1
				1892	62.8881	24.2591	23	4	27.3713	-29.4941	19	1	-5.32207	-10.9173	1	1	-65.2183	27.2096	5	1
				1893	36.6252	22.3112	10	4	12.4569	56.4192	15	3	-12.7163	-26.283	4	1	-24.3525	56.0026	7	3
				1894	36.6807	20.9507	10	4	-23.7364	56.0461	7	3	5.82891	-48.2659	1	1	4.79053	-67.2108	1	1
				1895	53.6544	19.2905	17	3	-54.5543	4.94448	19	1	-11.5813	-6.03307	1	1	-16.8643	-41.9714	1	1
				1896	57.2963	-24.3094	29	4	-40.1834	36.4872	7	3	-57.1063	-24.7956	6	3	-3.39582	-72.0398	1	1
				1897	58.3111	8.56015	20	4	-49.7402	27.877	19	1	-22.8983	-4.8781	2	3	-68.6935	-13.0575	5	1
				1898	61.9678	9.18679	20	4	6.65683	39.6638	9	3	30.4958	-38.605	19	1	-59.447	6.31549	19	1
				1899	59.6369	-10.0894	21	4	-32.3898	6.54054	15	3	-13.675	27.0794	7	3	-25.8954	52.2549	9	3
				1900	64.6658	-23.4263	31	4	-32.7526	-14.9489	22	4	-4.91259	-52.6632	1	1	1.84124	7.81847	3	1
				1901	59.6064	37.801	23	4	-43.1195	-3.02527	19	1	-12.5682	-61.5446	4	1	-6.63141	-28.9736	1	1
				1902	1.09706	50.082	11	4	-38.5546	28.4123	19	1	-58.7192	-6.11945	5	1	5.61324	19.5548	3	1
				1903	-40.0672	8.57337	15	3	-43.8551	28.8932	19	1	49.5706	-48.5611	24	1	-26.6878	-28.2335	4	1
				1904	37.5963	7.07695	13	4	-11.2079	56.0887	9	3	18.5807	23.9187	8	3	44.4187	-42.8118	24	1
				1905	43.2539	2.72899	14	3	-53.0058	34.359	7	3	17.7616	-22.9834	3	1	11.8513	31.5563	3	1
				1906	54.4802	19.906	23	4	-35.9639	-11.6549	22	4	8.65562	-5.35389	3	1	-20.4151	-64.4561	1	1
				1907	45.7181	11.2772	14	3	23.0482	20.3165	8	3	4.72292	-7.89863	3	1	-25.5276	-34.7232	4	1
				1908	38.643	19.9086	10	4	-3.87357	57.3451	9	3	-31.4682	48.2574	19	1	29.0225	-40.4322	19	1
				1909	-30.7638	-5.67279	22	4	-30.0129	7.74081	22	4	-25.5581	-27.9513	4	1	-11.4971	49.6809	9	3
				1910	2.49444	22.6906	3	1	12.8775	53.1187	15	3	-8.09908	-5.611	1	1	-13.8136	49.1571	9	3
				1911	-0.268794	19.5128	3	1	-4.55539	9.04987	7	3	-45.6888	45.3872	7	3	-4.94511	6.18273	7	3
				1912	-43.0882	-4.47966	24	1	46.4374	-39.815	24	1	-46.9949	2.37335	19	1	-13.561	-66.7342	1	1
				1913	38.0393	50.1447	18	4	-42.0727	18.3162	19	1	49.1408	-46.9737	24	1	-8.2661	-37.1973	1	1
				1914	-1.67988	53.5549	9	3	6.66054	38.4111	9	3	19.7864	37.6197	15	3	-40.627	-21.8286	2	3
				1915	3.05737	40.6171	9	3	-5.43225	44.0017	9	3	-15.856	-27.2542	1	1	33.2946	-30.6578	19	1
				1916	42.7019	3.568	14	3	34.1466	-39.2722	19	1	-12.4661	-61.7231	4	1	10.3801	-32.9609	1	1
				1917	52.3239	30.0857	18	4	-11.6811	53.4314	9	3	1.06005	-51.0181	1	1	-16.9685	-37.9241	4	1
				1918	10.1293	22.0447	8	3	32.0097	24.8718	11	4	30.2197	-46.9068	19	1	-42.7096	45.2925	19	1
				1919	-30.819	12.4912	15	3	39.601	34.0739	18	4	12.0756	65.0044	15	3	-6.21448	35.9136	9	3
				1920	38.4086	11.3255	10	4	28.1771	43.1322	10	4	8.35375	13.5508	9	3	-6.05725	-73.3274	1	1
				1921	47.0066	15.9198	14	3	-47.7241	-2.36867	24	1	7.67063	-61.2524	1	1	-12.0532	-25.15	4	1
				1922	56.31	19.9018	23	4	3.55208	-23.9353	1	1	-46.1448	-25.5738	6	3	33.362	-21.1533	19	1
				1923	57.2572	14.8375	18	4	32.3613	-26.9723	19	1	-37.5522	-46.7054	4	1	-4.65666	30.0885	9	3
				1924	45.8947	7.33704	14	3	-51.7658	14.1189	19	1	8.69184	-6.02286	1	1	11.7301	-45.5787	1	1
				1925	51.5475	30.6793	23	4	19.8259	56.0201	15	3	12.2529	-11.9271	3	1	-37.1152	19.2665	19	1
				1926	59.1831	41.4235	23	4	44.2247	40.0279	18	4	-37.5919	-22.4783	2	3	-5.66035	25.914	8	3
				1927	4.83181	58.187	15	3	20.1781	57.8437	11	4	37.6368	-48.0445	19	1	4.28425	-59.386	1	1
				1928	-34.5621	11.6454	15	3	20.3191	-5.56225	8	3	-54.2277	5.22484	19	1	-18.7977	-75.2825	4	1
				1929	73.9316	7.04362	25	4	-25.594	-46.9566	1	1	5.33402	-14.4823	1	1	-62.9417	-24.303	6	3
				1930	82.2824	-2.51393	33	4	-65.1387	-22.9891	5	1	-4.92615	-15.5419	1	1	-46.7526	34.1582	19	1
				1931	46.95	34.5891	12	4	-2.58615	-52.3856	1	1	-22.4076	-58.9422	4	1	-7.33391	7.53821	3	1
				1932	73.2105	6.438	25	4	30.5153	-2.4166	8	3	13.2503	-45.4323	1	1	-2.87796	-19.603	1	1
				1933	-33.2635	10.3686	15	3	-28.8862	-3.1198	22	4	2.45819	14.2964	3	1	-30.4193	-32.8231	4	1
				1934	34.0532	1.84112	13	4	-41.0738	-10.2688	24	1	22.8676	53.1956	11	4	-3.80916	-45.605	1	1
				1935	55.9685	11.4481	17	3	-51.2623	8.86659	19	1	23.2367	66.1959	15	3	33.5179	-30.1169	19	1
				1936	53.0704	21.7658	17	3	54.7864	10.0854	17	3	-23.8391	6.58785	5	1	-23.6685	19.893	7	3
				1937	46.9822	29.228	12	4	31.9394	12.9987	10	4	5.14592	-41.9576	1	1	-12.2415	-68.9689	4	1
				1938	43.9119	0.306568	14	3	13.8239	-25.778	1	1	-59.8223	-22.4191	5	1	-29.459	-78.2141	4	1
				1939	46.72	15.8347	17	3	-23.2095	-37.8431	4	1	-14.2021	-74.1593	1	1	4.71957	24.301	3	1
				1940	38.9669	19.7681	17	3	36.8301	-32.6668	19	1	-46.6854	-32.004	6	3	-30.4197	50.9375	19	1
				1941	62.03	10.6081	23	4	62.2564	-26.1139	29	4	-55.7152	2.54577	19	1	10.8751	-57.7373	1	1
				1942	58.1616	20.1227	20	4	60.1316	40.2669	22	4	56.2787	-32.1705	24	1	-52.9809	-23.6832	6	3
				1943	47.3215	-7.1576	14	3	18.8748	51.5284	11	4	14.6546	8.68369	8	3	43.808	-42.8204	24	1
				1944	64.4337	-22.0346	23	4	-43.4335	-4.69748	24	1	-7.74486	-37.9189	1	1	12.185	-65.5389	1	1
				1945	65.8125	-22.6069	23	4	-46.4829	2.54617	19	1	-3.09781	-43.0357	1	1	-3.12938	-31.4378	1	1
				1946	50.4645	-28.8341	22	4	-44.5129	29.0488	19	1	-26.2068	-35.1226	4	1	-69.0792	13.1384	19	1
				1947	29.425	55.275	15	3	-60.95	-17.1085	5	1	-46.6735	-40.6482	4	1	12.4256	15.014	9	3
				1948	48.6979	32.8298	12	4	-31.5492	-57.7507	1	1	-58.6654	4.17089	19	1	-11.5422	-75.4415	1	1
				1949	48.1756	2.45169	14	3	-65.5878	-27.9639	6	3	14.9667	34.4402	11	4	-26.0006	-39.5734	4	1
				1950	61.7332	16.6991	20	4	-24.1609	-81.8647	1	1	1.7099	27.85	9	3	-49.0016	-27.1343	6	3
				1951	47.2969	-1.20135	14	3	40.8812	-5.23964	13	4	15.6326	62.7018	15	3	-8.02536	-25.0743	1	1
				1952	49.9094	16.8365	17	3	23.665	66.1797	15	3	-23.0107	44.4521	19	1	-3.25127	-2.25104	1	1
				1953	31.985	24.3453	10	4	-23.3841	56.0856	15	3	-4.24931	2.4815	7	3	-4.3729	34.1547	9	3
				1954	43.6301	22.5203	17	3	-64.4091	-6.88077	5	1	-24.1882	20.0835	7	3	27.6625	7.0107	8	3
				1955	41.344	24.777	10	4	-44.8352	28.5163	19	1	13.7925	-52.3472	1	1	32.8905	-40.5441	19	1
				1956	-6.542	48.3132	9	3	-11.2849	48.3291	9	3	2.84506	1.85488	1	1	-37.2977	-11.4643	24	1
				1957	6.68169	-20.361	1	1	10.2993	-58.0204	1	1	3.99635	-27.6886	1	1	-51.9266	38.528	7	3
				1958	24.7211	2.93778	8	3	-33.6257	-30.1569	4	1	-37.4078	43.6042	19	1	3.51957	-40.4027	1	1
				1959	46.7552	-4.13277	14	3	-17.3192	-72.4119	4	1	-40.9116	-21.1488	2	3	-45.9489	-25.9928	4	1
				1960	50.7125	12.2823	17	3	1.38736	-1.72894	3	1	-64.5472	-25.4174	6	3	-23.2403	-56.6547	4	1
				1961	16.1111	28.9023	8	3	28.4747	-2.96628	8	3	28.4311	-32.4584	19	1	-66.9081	19.1667	5	1
				1962	23.3973	56.7886	11	4	23.5996	57.0262	15	3	-15.8219	47.872	15	3	16.9231	-33.5164	3	1
				1963	78.458	-1.60638	32	4	-8.41325	58.9483	9	3	0.781394	19.8582	3	1	36.1558	-27.8369	19	1
				1964	80.4046	-1.87506	32	4	23.5541	55.5524	11	4	-67.2395	27.3824	7	3	-19.6247	45.026	7	3
				1965	78.2733	-1.46047	33	4	-3.24958	52.2715	9	3	-50.667	10.667	19	1	-1.185	34.4814	3	1
				1966	89.8247	1.24483	34	4	-50.9286	38.1812	7	3	18.9641	42.7662	11	4	15.1929	-36.7128	1	1
				1967	6.5251	13.5857	3	1	-16.4097	-81.086	1	1	18.4591	10.228	3	1	1.89703	-44.529	1	1
				1968	-33.3426	0.936534	22	4	-15.1629	-17.3521	2	3	20.3985	-15.8196	3	1	-3.65802	-14.6161	1	1
				1969	66.0145	21.6384	23	4	-2.83245	-2.03476	3	1	-12.7159	12.72	2	3	-70.0856	21.6376	5	1
				1970	56.8863	39.8807	22	4	28.3006	-3.08732	8	3	-66.8522	19.3386	19	1	31.256	-27.8429	19	1
				1971	27.4689	55.8677	15	3	54.1647	43.4409	18	4	14.4345	67.563	15	3	17.141	-13.7764	3	1
				1972	22.9507	36.4874	11	4	-37.4884	25.3373	19	1	14.6073	4.48972	8	3	7.28106	-39.4331	1	1
				1973	36.6302	21.3329	10	4	14.4448	-50.7987	1	1	-9.69294	-73.3795	1	1	-9.25752	-19.0924	1	1
				1974	18.7041	70.3613	15	3	-2.66335	-5.70476	1	1	-15.4736	-14.6445	2	3	-33.7267	-54.8447	4	1
				1975	31.7345	34.1676	17	3	32.5174	14.3991	10	4	33.0207	-1.77189	8	3	-13.9435	-58.2403	1	1
				1976	50.3012	25.1681	12	4	-36.3621	10.0579	15	3	53.4102	-35.5512	24	1	30.312	-38.6558	19	1
				1977	-47.1099	11.9552	19	1	-23.5745	16.792	7	3	-35.0403	-10.5129	22	4	-16.2601	58.0946	9	3
				1978	-2.31551	50.5695	9	3	-12.1337	-10.7872	2	3	-4.78152	29.9783	9	3	-26.7707	51.9283	9	3
				1979	-54.5273	33.8999	5	1	-64.8218	-2.62505	5	1	5.55342	-41.6235	1	1	-27.3464	-81.1986	1	1
				1980	-62.343	-29.0288	6	3	-53.5433	10.3448	19	1	9.98734	-37.233	1	1	-37.6106	-31.6733	6	3
				1981	-36.4756	-42.5828	4	1	-1.83785	53.3193	9	3	-5.56434	-26.2707	1	1	-57.1655	-21.7759	5	1
				1982	-24.4946	-41.6839	4	1	-14.7316	17.4659	7	3	-22.7082	42.5559	7	3	26.8221	-29.2295	19	1
				1983	40.8846	-5.30234	13	4	3.27767	-19.9527	1	1	-15.1353	4.10715	2	3	-0.379612	-18.8437	1	1
				1984	48.5434	-0.588392	21	4	-53.3232	31.8402	19	1	-11.6232	-24.2837	2	3	0.826016	-37.8718	1	1
				1985	41.9377	14.6929	17	3	-4.56902	51.8402	9	3	48.136	-47.1872	24	1	-21.6328	-0.717466	2	3
				1986	41.3388	-4.35598	13	4	13.8433	43.3714	9	3	-42.92	18.3087	19	1	-2.22647	-66.093	1	1
				1987	54.6209	-17.5175	26	4	-61.328	28.5365	2	3	16.0312	-16.4496	3	1	11.3326	-2.21835	3	1
				1988	-28.4415	-9.68936	23	4	-2.28962	17.388	3	1	-8.93705	-62.0107	1	1	14.4586	59.5085	15	3
				1989	-4.09656	61.0083	9	3	-3.07431	48.4015	9	3	-26.7164	-41.1176	4	1	17.0876	64.9637	15	3
				1990	19.2373	33.8842	11	4	-36.8802	-12.8484	24	1	-33.1784	-59.5238	4	1	-5.11801	34.5134	3	1
				1991	4.27842	52.5081	11	4	27.8622	48.7866	11	4	-62.4571	-25.3099	6	3	9.22781	-53.2421	1	1
				1992	45.1187	44.3387	18	4	-54.1661	31.1079	7	3	-26.8627	38.037	7	3	-37.7684	-35.3056	4	1
				1993	34.578	22.8534	10	4	-41.5554	26.8027	19	1	-25.3569	53.3068	9	3	59.4339	-32.2389	24	1
				1994	56.5964	39.3706	23	4	18.4187	18.7968	8	3	-13.6098	58.7867	9	3	11.1009	50.5354	15	3
				1995	-31.9099	1.6968	22	4	4.14107	30.9033	9	3	-2.28788	-60.7095	1	1	6.4644	-60.8474	1	1
				1996	10.0265	61.6904	15	3	-16.4205	32.3883	7	3	-1.52379	1.27868	3	1	-58.6693	-5.80442	5	1
				1997	21.7584	18.0829	8	3	-35.7838	-23.0295	2	3	-16.4536	-3.85753	5	1	-38.0524	40.3391	19	1
[truncated: 3,003 more rows]

## Sheet: Extended Data Figure 8c
						All Action Cluster						Action Clusters Not Overlapping with Target Hypervolume
					Animals	Sustained Increased	Transiently Increased	Decreased	Others		Animals	Sustained Increased	Transiently Increased	Decreased	Others
					1	10.8108	10.8108	75.6757	2.7027		1	5.88235	8.82353	82.3529	2.94118
					2	20	48.5714	31.4286	0		2	7.40741	55.5556	37.037	0
					3	12.9032	22.5806	58.0645	6.45161		3	0	18.1818	72.7273	9.09091
					4	8.57143	8.57143	71.4286	11.4286		4	0	8.33333	87.5	4.16667
					5	12.9032	19.3548	54.8387	12.9032		5	0	16.6667	75	8.33333
					6	5.40541	13.5135	78.3784	2.7027		6	3.33333	3.33333	90	3.33333
					7	6.25	37.5	53.125	3.125		7	0	35	60	5
					8	8.33333	19.4444	69.4444	2.77778		8	3.44828	13.7931	79.3103	3.44828
					9	31.25	6.25	53.125	9.375		9	25	4.16667	58.3333	12.5
					10	23.5294	17.6471	52.9412	5.88235		10	18.5185	22.2222	51.8519	7.40741
					11	14.2857	17.1429	51.4286	17.1429		11	5.55556	16.6667	61.1111	16.6667
					12	5.88235	14.7059	73.5294	5.88235		12	3.84615	19.2308	73.0769	3.84615
					13	16.6667	27.7778	47.2222	8.33333		13	5.26316	31.5789	57.8947	5.26316
					14	17.6471	23.5294	58.8235	0		14	11.1111	18.5185	70.3704	0
					15	12.5	31.25	56.25	0		15	5.88235	23.5294	70.5882	0
