# Supplementary material for: Dynamic behaviour restructuring mediates dopamine-dependent credit assignment
Source: Nature. 2023 Dec 13;626(7999):583–92. doi: 10.1038/s41586-023-06941-5 (PMC10866702; doi:10.1038/s41586-023-06941-5)
Supplement: Supplementary file 19 — Source Data Extended Data Fig. 9 [file 41586_2023_6941_MOESM19_ESM.xlsx]

## Sheet: Extended Data Fig. 9b
		Time	ChR2 Individuals													Average	S.E.M.		Time	YFP Individuals										Average	S.E.M.
		30	1	1	1	1	1	1	1	1	1	1	1	1	1	1	0		30	1	1	1	1	1	1	1	1	1	1	1	0
		60	2.88	2.26882	9.25191	2.94017	1.74138	2.28125	3.52841	3.79091	4.60993	3.02941	5.08602	2.62963	3.4918	3.65613	1.92291		60	0	0.666667	0.229508	0	0.278539	0.0909091	0.619565	0.0795455	0.0857143	0.3	0.235045	0.239917
		90	5.10667	3.45161	15.3511	7.32479	2.94828	3.8625	5.60795	6.2	4.75887	4.06373	12.4086	2.51323	10.6885	6.48353	3.9584		90	0.117647	1.25	0.721311	0.322581	0.246575	0	0.130435	0.977273	0.161905	1.1	0.502773	0.464516
		120	6.57333	4.83871	14.8321	9.1453	4.56897	3.9625	6.19318	6.66364	6.11348	4.98529	18.3656	3.97884	17.8852	8.31586	5.21077		120	1.82353	1.9375	0.393443	0.0967742	0.826484	1.79545	1.3913	0.875	0.980952	2.9	1.30204	0.834698
		150	7.72	4.51613	15.6565	10.1795	4.57759	4.55	7.16477	6.9	6.65957	5.69608	22.1935	3	26.8689	9.66789	7.38547		150	0	0.4375	0.803279	0	0.114155	0.204545	0.152174	0	0.238095	1	0.294975	0.349806
		180	7.17333	4.90323	11.2519	9.8547	6.30172	4.49688	7.875	8.56364	6.39007	6.26471	21.8065	3.97354	25.1475	9.53867	6.55408		180	1.82353	3.58333	1.06557	0.645161	0.689498	1.09091	1.19565	0.738636	0.609524	2	1.34418	0.922626
		210	8.08	5.89247	12.2137	10.547	6.57759	5.13125	7.98864	8.94545	6.73759	6.5049	22.1828	3.3545	26.8033	10.0738	6.85599		210	0	1.45833	0.147541	0.129032	0.228311	0.5	0.0978261	0.0113636	0.047619	0.2	0.282003	0.43767
		230	7.59	5.29032	10.7634	11.7179	6.18103	4.95469	8.42898	8.78182	7.92553	7.41912	22.5806	5.38889	31.8934	10.6858	7.84869		230	1.76471	2.5625	1.64754	0.653226	1.07534	2.11364	1.46739	1.94318	0.871429	0.9	1.4999	0.618891
		250	3.65	4.17742	3.16031	4.11538	3.29741	2.37188	2.72727	3.13636	3.67021	3.19118	6.93548	2.61111	10.0574	4.08472	2.12701		250	0.529412	1.34375	0.0245902	0.290323	0.739726	0.0681818	0.130435	0.0170455	0.0428571	0	0.318632	0.437995
		270	3.32	3.32258	2.81679	3.39744	2.21121	1.59844	1.86648	2.49545	2.8617	2.25	6.72581	2.13492	9.81148	3.4471	2.30096		270	0.0882353	0.78125	0.122951	0.0241935	0.232877	0	0.570652	1.56818	0.214286	1.65	0.525263	0.622032
		290	2.68	2.95161	2.34733	3.71795	0.685345	1.30781	1.44034	1.58182	1.98936	1.55147	3.25806	1.83333	6.88525	2.47921	1.57659		290	0	0.625	1.77049	0	0.19863	0.0340909	0.733696	2.65909	0.1	1.05	0.7171	0.891013
		310	8.79	6.32258	13.5458	12.8974	5.52155	4.70625	8.29261	9.19091	7.2234	7.77941	21.3548	4.53968	34.4754	11.1261	8.37433		310	0	0.28125	0.786885	0	1.00685	0.170455	0.0163043	0.204545	0	0.3	0.276629	0.350866

## Sheet: Extended Data Fig. 9c
Exte
			Reinforcement Sessions					Reinforcement Sessions
		Baseline	1	2	3		Baseline	1	2	3
		0.69897	1.30031	1.55307	1.5813		-0.246672	-1.47712	-0.28679	-0.28679
		0.491362	0.94776	1.16137	1.22358		0.20412	0.185637	0.278754	0.605664
		0.64015	1.73011	1.82326	1.70955		0.308209	-0.0147233	0.0851716	0.0910805
		0.591065	1.30139	1.57615	1.5997		0.31527	-0.477121	-1	-0.09691
		0.587337	0.957448	1.24756	1.3962		0.863323	0.282547	0.535716	0.525045
		1.02803	1.51543	1.65706	1.71054		0.166331	-1.17609	0.166331	0.0669468
		0.768391	1.42813	1.5931	1.66776		0.486667	0.0606978	0.374137	0.297396
		0.564271	1.26285	1.39562	1.50651		0.467361	0.190332	0.108339	0.0413927
		0.672098	1.34275	1.47736	1.48926		0.544068	-0.363178	0.329059	0.0606978
		0.832509	1.38232	1.56011	1.63766		-0.477121	-0.632023	-0.187087	-0.435729
		0.491362	1.43324	1.79842	1.83368
		0.799341	1.20952	1.34209	1.3633
		0.308209	1.15886	1.65801	1.72277

## Sheet: Extended Data Fig. 9d
				Triggers per min (raw and no Log10 transformation here)
				Action A, Session			Action B, Session
			Animal	1	2	3	1	2	3
			1	33.5167	55.8667	61.9333	17.4	28.95	30.4333
			2	8.41667	20.4333	29.35
			3	29.3167	49.3167	53.9333	8.13333	13.0833	14.9167
			4	35.3333	48.4833	50.6667	39.3167	48.5167	41.3167
			5	23.6167	37.3167	42.35	16.45	30.2167	32.2667
			6	33.7	57.1333	61.85	8.51667	15.5333	22.0167
			7	30.8	48.4167	66.8833	27.2	36.85	40.8167
			8	27.95	48.1667	56.6667
			9	8.61667	12.3833	12.3333	21.3667	29.9167	33.8833
			10	19.2333	31.3667	32.2333	16.35	22.7667	28.6
			11	20.2667	43.9833	44.9333	19.8333	26.85	27.5833
			12	35.3	50.8833	59.9167	20.2333	29.75	35.0167
			13	17.2333	20.6	26.3	21.4	45.2	50.0167
			14	23.8833	37.9667	46.9833	14.3833	18.8833	19.6167
			15	15.2833	27.0833	34.05	11.8167	33.7167	39.7833

## Sheet: Extended Data Fig. 9e
						Percent target detection resulting in trigger
						68.4014
						91.1552
						77.4208
						75.7684
						82.288
						71.4235
						75.8309
						75.2018
						90.0697
						84.1108
						75.1545
						77.0742
						87.3311
						81.052
						89.2892
						89.3586
						72.6848
						72.2195
						75.5908
						67.7872
						68.4657
						69.1388
						88.7694
						80.1533
						69.4291
						71.2818
						83.7966
						75.9587
						83.5905
						64.9991
						85.7352
						73.1961
						72.5364
						77.5168
						66.901
						61.7955
						68.4794
						88.0952
						81.7759
						71.4172
						67.843
						81.8465
						77.5943
						82.0812
						87.1452
						91.7293
						73.2154
						82.5941
						93.9338
						83.0112
						79.6768
						89.3443
						90.0833
						83.8398
						79.3572
						88.9691
						82.3461
						81.0168
						89.8169
						72.9208
						80.5778
						88.3412
						81.1674
						76.1561
						91.8628
						89.8996
						81.9183
						72.1085
						86.0289
						74.4024
						79.8077
						88.7897
						80.9073
						81.5158
						88.7173
						79.4872
						72.659
						89.1892
						89.5563
						80.7456
						73.4819
						85.2899
						75.6577

## Sheet: Extended Data Fig. 9f
		Normalized Frequency
		ChR2 Individuals														Group
	Time (Min)	1	2	3	4	5	6	7	8	9	10	11	12	13	14	Average	S.E.M.
	20	1	1	1	1	1	1	1	1	1	1	1	1	1	1	1	0
	40	0.480896	0.272647	0.787234	0.293617	0.351204	0.533473	0.478713	0.323559	0.357143	0.462466	0.43112	0.307143	0.484536	0.315343	0.419935	0.135971
	60	0.437418	0.163588	0.62614	0.261702	0.289934	0.357741	0.322611	0.221436	0.284161	0.36059	0.303271	0.297857	0.396171	0.307633	0.330732	0.109357
	80	0.353096	0.129288	0.553191	0.218085	0.317287	0.110879	0.263955	0.17088	0.180124	0.25067	0.209118	0.144286	0.340206	0.215883	0.246925	0.11615
	100	1.1581	1.0642	1.19149	1.25851	1.10066	0.893305	0.949858	0.983822	1.04658	0.908847	1.04856	0.945714	0.842415	1.08096	1.03379	0.120286

## Sheet: Extended Data Fig. 9g
			ChR2-YFP animals				YFP animals
			Mainetenance	Extinction	Re-acquisition		Mainetenance	Extinction	Re-acquisition
			37.95	13.4	43.95		1	0.3	0.05
			16.4	9.15	19.6		4.1	2.15	1.25
			47	10.25	59.15		3.35	0.05	0.25
			45.7	14.5	50.3		1.35	0	0
			23.9	2.65	21.35		7.85	1.45	7.35
			52.85	13.95	50.2		3.1	0.05	0.25
			49.45	8.45	48.65		4.5	2.25	0.05
			32.2	5.8	33.7		5.7	7.8	0.6
			37.25	9.35	33.95		3.05	0.35	0
			50.45	10.55	52.9		0.3	0.35	0.1
			70	10.1	66.2
			33.95	11.55	28.6
			64.85	14	70.1

## Sheet: Extended Data Figure 9h
																																													Percentile Individuals
	Learning Stage	Target Individuals																																											1-10
	Baseline	5.16	3.56	4.44	3.96	3.48	11.04	6.04	3.6	5.12	6.32	3.2	5.8	2.28																															6.48	5.48	8.32	15.72	3.56
	Early	12.88	7.44	39.96	9.56	6.36	22.84	19.8	11.72	21.2	19.44	13.24	16.6	5.8																															8.04	10.72	10.68	31.04	17.92
	Mid	32.96	15.24	67.16	36.68	18.16	43.44	37.8	25.48	30.68	35.56	58.68	25.2	36.92																															8.44	15	16	14.12	28.4
	Late	36.72	14.72	48.32	38.56	24.08	48.96	47.84	31.84	29.36	43.84	68.48	25.24	53																															10.24	18.32	21.08	21.96	47.8
[truncated: 413 more columns]

## Sheet: Extended Data Fig. 9i
			ChR2 individuals - Frequency B				ChR2 individuals Laser Triggers				YFP individuals Frequency B
			Maintenance	Cont. Degradation	Re-acquisition		Maintenance	Cont. Degradation	Re-acquisition		Maintenance	Cont. Degradation	Re-acquisition
			38.25	27.7	38.5		29.5	32	30.6		1.9	0.7	0
			65.55	12.1	62.65		48.1	49.7	46.05		1.7	0.3	6.6
			19.7	6.05	22.05		17.6	18.35	19		2.85	0.65	0.2
			50.1	28.7	78.5		40.55	41.2	58		2.6	0	0
			52.05	21.2	50.1		40.4	40.4	39.8		5.45	0.25	0.25
			25.15	18.15	21.9		22.25	23.8	19.4		1.7	0	0.05
			53.7	27.5	54.6		42.35	41.75	41.55		4.05	3.55	0.35
			51.4	16.25	47.4		36.95	40.5	36.35		4.55	0.15	0.05
			35.2	26.1	26.45		30.05	30.1	23.45		1	1.55	0
			46.85	28.55	36.8		37.4	37.2	31		0.6	0.3	0
			52.15	20.15	49.5		41.1	40.85	39.6
			66.2	34.7	37.4		50	49.9	31.85
			34.95	21.25	24.75		29.05	29.9	21.6

## Sheet: Extended Data Fig. 9j
			YFP Action B
			EMD	Baseline	Early	Mid	Late
			0	1	0.0892857	0.232143	1.07143
			0	1	0.129032	1.37097	0.741935
			0	1	0.3	6.5	4.1
			0	1	0.325714	0.908571	0.76
			0	1	0.5625	0.825	0.3
			0	1	0.888889	1.62963	1.81481
			0	1	2	25	16
			0	1	13	26	30
			0	1	13	60	63
			0	1	23	6	27
			0.0363384	1	7.5	1	6.5
			0.0427357	1	0	2	2.8
			0.0449411	1	15	44	40
			0.0499242	1	0.522293	0.917197	0.585987
			0.0501515	1	1.54167	3.35417	2.72917
			0.0544444	1	0.571429	1.33333	0.452381
			0.0557912	1	0.0722892	0.638554	1.20482
			0.0587626	1	0.206612	0.876033	0.644628
			0.0597727	1	0.25	1.61765	0.661765
			0.0614141	1	1.08333	3.66667	2.5
			0.0637121	1	0.0833333	0.75	0.52451
			0.0668939	1	0.343195	1.08876	0.721893
			0.0681061	1	1.71429	3	3.85714
			0.0693013	1	9	46	27.5
			0.0703535	1	0.717241	0.668966	0.441379
			0.0742172	1	1	1.38462	0.153846
			0.075202	1	0.0720721	0.648649	0.558559
			0.0766077	1	0.166667	1.07407	0.37037
			0.0769024	1	0.21118	1.56522	0.652174
			0.077096	1	3.77273	2.72727	2.84091
			0.0793603	1	0.169811	4.30189	1.77358
			0.0798485	1	0.173913	0.486957	1.35652
			0.0831061	1	0.63964	0.918919	0.72973
			0.0831566	1	1.16667	0.166667	1.5
			0.0843603	1	16	24.6667	24.5
			0.084899	1	13	39	35
			0.0858081	1	1.09859	2.78873	2.15493
			0.0858333	1	3.11579	2.25263	2.90526
			0.086271	1	1.8	12.8	9
			0.0875758	1	1.44231	2.40385	1.63462
			0.0903535	1	5.6	4.12	4.68
			0.0911616	1	0.116279	0.705426	0.689922
			0.0926431	1	0.833333	1.79167	0.3125
			0.0928451	1	0.302469	1.76543	0.333333
			0.0940657	1	0.0592593	0.422222	0.933333
			0.0948232	1	0.205263	0.852632	0.589474
			0.0949242	1	0.0123457	0.444444	0.938272
			0.098468	1	0.06	0.24	1.68
			0.0986279	1	0.448276	4	5.13793
			0.100564	1	0.571429	3.85714	3.28571
			0.100976	1	7	30.25	16.5
			0.101035	1	0.598901	1	1.19231
			0.102189	1	0.0869565	0.869565	0.304348
			0.104377	1	2.94737	2.52632	3.36842
			0.104907	1	0.351351	1.58559	0.558559
			0.105126	1	5	21.3333	17.6667
			0.107896	1	11.75	44.75	44
			0.107904	1	0.461538	2.65385	1.53846
			0.109545	1	0.196078	1.03922	0.720588
			0.109571	1	3	14	16
			0.110758	1	2.66667	10	7.33333
			0.111212	1	1.35294	2.02941	1.70588
			0.11197	1	0.641667	1.1	0.425
			0.113215	1	0.420168	1.35294	0.806723
			0.114369	1	0.43956	0.846154	0.368132
			0.114369	1	3.16667	1.16667	6.33333
			0.114554	1	0.0833333	4.625	2.45833
			0.115505	1	0.0813953	0.325581	0.953488
			0.116187	1	0.989362	0.308511	0.93617
			0.116439	1	1.50794	2.65079	2.38095
			0.117778	1	0.461538	0.75	0.288462
			0.118687	1	0.155556	0.166667	1.32222
			0.12016	1	0.6875	4	2.75
			0.120783	1	1.80851	0.468085	1.40426
			0.121978	1	33	19	69
			0.1225	1	0.0792683	0.853659	0.676829
			0.122525	1	1.17647	2.56863	2.64706
			0.122551	1	1.02717	1.55978	1.65217
			0.122786	1	0.403361	1.51261	0.773109
			0.125547	1	0.365854	4.29268	1.90244
			0.126793	1	0.577236	0.487805	0.609756
			0.12883	1	0.714286	3.42857	5.47619
			0.128906	1	1.77778	2.33333	0.222222
			0.130412	1	0.44898	1.91837	0.959184
			0.130631	1	0.146067	0.977528	0.580524
			0.131414	1	4.92857	3.39286	3.125
			0.132652	1	0.851852	5.07407	3.66667
			0.133232	1	2.28571	9.42857	8.14286
			0.135219	1	7.28571	19.8571	15.8571
			0.135758	1	0.758333	1.15833	0.933333
			0.136263	1	3.18182	0.636364	1.27273
			0.137323	1	1.20548	3.05479	1.73973
			0.137348	1	3.8	10.8	20.4
			0.140455	1	2.75	1.04545	1.88636
			0.140918	1	0.0666667	0.8	0.56
			0.14096	1	0.0207254	0.665803	0.712435
			0.141372	1	0	0.0454545	1.5
			0.14202	1	0.160714	0.763393	0.571429
			0.142988	1	0.291667	4.125	4.375
			0.143232	1	0.876923	0.933333	1.14359
			0.144259	1	0.263158	1.73684	0.0789474
			0.145463	1	0.275362	1.26087	0.26087
			0.145572	1	4.16667	14.25	11.3333
			0.14569	1	0.8	2.75	2.65
			0.146187	1	1.58333	4.91667	3.91667
			0.146263	1	9.6338	3.94366	4.74648
			0.147475	1	0.363636	0.900826	1.3719
			0.151641	1	6.66667	14.6667	14
			0.153157	1	2.36	1.56	2.12
			0.155152	1	0.0888889	1.08889	0.488889
			0.156322	1	0.5	1.17164	0.902985
			0.156742	1	0.345794	0.794393	0.663551
			0.156869	1	1.57143	0.744898	0.479592
			0.157938	1	0.45	2.65	2.3
			0.157955	1	3.33333	1.5	2.91667
			0.158333	1	0.5	0.5	2.11111
			0.158367	1	0.0757576	0.954545	0.424242
			0.159293	1	0.813559	1.23729	0.305085
			0.160985	1	0.934783	1.93478	1.73913
			0.161515	1	0.14	0.893333	0.553333
			0.161734	1	0.542857	2.98571	3.47143
			0.162854	1	0.979381	0.257732	0.886598
			0.163131	1	0.662921	1.34831	0.662921
			0.163131	1	1.61905	3.14286	3.2381
			0.163561	1	1.9	6.85	6.9
			0.16399	1	6.42857	16.4286	19
			0.164184	1	0.727273	9	8.63636
			0.16479	1	0.611111	3.33333	2.69444
			0.165278	1	0.5	8.75	2.75
			0.166035	1	1.16667	0.0833333	0.416667
			0.166785	1	0.338235	0.161765	1.41176
			0.167071	1	0.231441	0.68559	1.0655
			0.167609	1	0.723077	1.81538	1.03077
			0.168098	1	0.129032	1.45161	0.322581
			0.168535	1	0.416667	5.5	4
			0.169217	1	1.11538	3.03846	1.67308
			0.169966	1	3.5	36.6667	21.8333
			0.172551	1	6.74627	3.64179	4.43284
			0.173561	1	1.83721	2.04651	1.09302
			0.174588	1	0.26087	3.06522	5.82609
			0.174731	1	4.55556	1.72222	4
			0.174773	1	0.5	1.01389	0.875
			0.175421	1	5.06667	10.0667	9.33333
			0.176061	1	0.662791	2.04651	0.94186
			0.176111	1	0.705882	3.70588	3.70588
			0.176313	1	1.26136	1.88636	1.39773
			0.17654	1	0.754386	1.96491	1.68421
			0.176793	1	2.14943	1.71264	1.26437
			0.178173	1	21	9	25
			0.17846	1	0.097561	0.195122	0.878049
			0.17904	1	0.842857	1.9	1.51429
			0.179537	1	0.0833333	0.354167	1.22917
			0.180227	1	1.33333	4.41667	4
			0.181086	1	6.75	18.25	21.5
			0.181566	1	0.0340136	0.802721	0.789116
			0.1817	1	2.16667	13.8333	9
			0.181869	1	0	1.16505	1.30097
			0.182567	1	14	102	81
			0.183687	1	1.33884	0.338843	1.29752
			0.18383	1	6	18	22
			0.183965	1	9.5	19.1667	24.1667
			0.184672	1	0.0886076	0.78481	0.613924
			0.184672	1	0.798387	0.419355	0.483871
			0.185909	1	1.17143	2.82857	3.37143
			0.187172	1	5	4.11429	3.71429
			0.187323	1	0.154545	0.645455	1.19091
			0.187736	1	0.893333	1.87333	2.22
			0.188131	1	1.15	1.45	0
			0.188232	1	10.3548	3.6129	5.19355
			0.18851	1	0.0169492	1.74576	0.389831
			0.189722	1	2.16667	3.5	4.83333
			0.189983	1	0.265625	1.23438	1.0625
			0.190732	1	3.44444	2.7037	2.96296
			0.191776	1	0.784314	1.33333	0.372549
			0.191944	1	0.0921053	0.921053	0.782895
			0.192003	1	0.638889	2.69444	3.5
			0.19213	1	1.54237	1.47458	1.10169
			0.193308	1	4.3913	3.21739	3.56522
			0.193872	1	3.42857	2.48214	1.67857
			0.196439	1	0.2	1.02	0.51
			0.197045	1	1.54545	1.54545	1.90909
			0.19713	1	0.186047	1.65116	0.302326
			0.197247	1	0.113636	0.636364	0.5
			0.198485	1	2.16667	5.23333	5.4
			0.19851	1	0.84	3.24	0.76
			0.19915	1	0.00934579	1.14019	0.943925
			0.199293	1	1.1	3.15	2.4
			0.200749	1	3.76923	4	5.69231
			0.200934	1	0.108247	0.71134	0.840206
			0.202096	1	3.83333	10.9167	11.5
			0.202904	1	3.92241	2.83621	1.60345
			0.202988	1	0.576	1.424	1.176
			0.205051	1	1.97222	1.38889	0.824074
			0.20548	1	2.5625	7.1875	11.5
			0.206902	1	0.181818	0.121212	1.75758
			0.207593	1	2.92857	7.78571	10
			0.208527	1	0.242424	1.12121	0.363636
			0.210152	1	0.106061	0.979798	0.590909
			0.211465	1	0.802469	1.46914	0.530864
			0.21149	1	1.36364	4	3.27273
			0.212862	1	1	4.47059	3.88235
			0.213056	1	0.678571	2.40476	1.55952
			0.213333	1	0.75	1.25	2.125
			0.21383	1	0.471698	3.35849	5.28302
			0.21516	1	1.84184	1.0051	1.21429
			0.215707	1	3.79221	3.94805	2.61039
			0.216616	1	0.672727	2.01818	1.89091
			0.217247	1	4.73684	3.57895	3.78947
			0.217685	1	1.23214	1.60714	1.05357
			0.218426	1	0.117647	0.764706	0.983193
			0.21851	1	0.398176	0.617021	0.796353
			0.218653	1	1.8	24.4	18.6
			0.219217	1	1.24	1.84	6.56
			0.222374	1	0.6	0.8	1.4
			0.223763	1	3.37037	6.14815	7.37037
			0.225025	1	0.0177778	0.271111	0.737778
			0.225042	1	0.224852	1.04734	1.5858
			0.225909	1	5.36364	14.2727	16.2727
			0.228603	1	3.94737	7.57895	7.84211
			0.228939	1	1.0137	1.30137	1.49315
			0.229242	1	0.452381	2.21429	0.928571
			0.229992	1	0.2	0.533333	0.366667
			0.230253	1	0.901961	2.13725	2.15686
			0.230842	1	0.0204082	1.06122	0.622449
			0.231616	1	0	0.390071	0.148936
			0.233409	1	0.162562	1.32512	1.867
			0.233931	1	0.868421	1.78947	1.07895
			0.233939	1	8	3	11.5
			0.235084	1	2.23288	1.94521	0.780822
			0.23553	1	2	4	4.16667
			0.236229	1	3.52542	2.33898	3.44068
			0.237601	1	0.110294	1.07353	1.29412
			0.237626	1	1.0559	0.968944	0.838509
			0.238451	1	3.22222	0.111111	1.33333
			0.238535	1	2.23404	1.42553	1.46809
			0.239411	1	0.339286	1.375	2.05357
			0.23947	1	0.181818	1.20455	0.5
			0.239495	1	0.684211	4.68421	6.84211
			0.243283	1	3	8	9.4375
			0.24436	1	2.65854	2.12195	2
			0.245648	1	4.91667	15.25	10
			0.245707	1	0.979167	0.854167	0.864583
			0.248409	1	0.433071	1.5	1.59449
			0.248914	1	0.0722892	0.638554	0.445783
			0.248948	1	0.0909091	0.745455	0.672727
			0.250707	1	1.05319	1.2766	0.670213
			0.251751	1	6.95238	5.07143	2.57143
			0.252121	1	0.0674157	1.44944	2.69663
			0.252475	1	8	33	41.6667
			0.255202	1	0.846154	4.30769	3.30769
			0.258308	1	0	0.0833333	2.25
			0.25883	1	0.360656	3.16393	4.18033
			0.259066	1	0.759259	0.660494	0.919753
			0.259571	1	0.0294118	1.55882	0.764706
			0.260017	1	0.0152672	0.625954	1.1374
			0.260152	1	1.93548	4.03226	4.54839
			0.260581	1	0.575472	1.34906	1.19811
			0.263207	1	1.27778	2.72222	0
			0.263535	1	1.08333	2.58333	3.58333
			0.265547	1	2	8.82353	7.82353
			0.265581	1	3.19048	3.07143	4.54762
			0.26782	1	0.111111	1.85714	2.53968
			0.268148	1	1.66667	3.86667	4.56667
			0.268611	1	0.677083	1.67708	0.625
			0.269268	1	3.85714	3.04762	4.57143
			0.273072	1	3.16304	3.44565	1.83696
			0.273586	1	0.818182	2.93939	1.9697
			0.273838	1	16.5714	24.4286	27.5714
			0.275657	1	0.882353	3.52941	4.17647
			0.276128	1	1.28571	7.71429	2.14286
			0.277138	1	0.186667	0.844444	1.51111
			0.278249	1	9.2	4.8	9.4
			0.278662	1	1.12214	2.22901	1.16794
			0.278889	1	0.320261	0.411765	0.784314
			0.280076	1	1.52632	0.894737	0.894737
			0.280076	1	0.407407	1.74074	0.333333
			0.280177	1	2.83333	5.66667	6.66667
			0.283636	1	6.66667	8.95833	12.7917
			0.283864	1	5.02632	4.55263	9.39474
			0.284234	1	0.27451	1.47059	2.07843
			0.284259	1	0	8	2
			0.285421	1	0.0123967	0.280992	0.380165
			0.285884	1	0.4	1.525	0.525
			0.28963	1	0	0.622222	0.0666667
			0.289874	1	1.27419	1.8871	1.62903
			0.290303	1	2.27778	5.11111	5.55556
			0.293106	1	0.00606061	1.09697	1.20606
			0.304369	1	11.0625	9.375	13.625
			0.306035	1	3.77778	3.7619	2.39683
			0.307517	1	3.5	24	7
			0.308123	1	0.0222222	0.5	1.15
			0.309259	1	1.79104	0.895522	2.1791
			0.309596	1	1.09091	0.181818	0.181818
			0.309773	1	0.3	0.809091	0.427273
			0.309941	1	0.1875	1.19792	1.32292
			0.312096	1	4.41667	6.875	8.83333
			0.312138	1	0	0.618321	2.25191
			0.317803	1	0.0989011	0.538462	0.615385
			0.321591	1	0.0840336	0.89916	1.16807
			0.323081	1	1.39286	1.29762	1.65476
			0.329167	1	0.222222	0.777778	1.22222
			0.329672	1	0.506849	0.863014	0.356164
			0.331667	1	1.15455	0.863636	0.445455
			0.331843	1	0.844697	0.840909	0.734848
			0.338712	1	10.6667	6	23.3333
			0.340194	1	1.93617	0.861702	1.52128
			0.344638	1	0.331325	0.891566	1.58434
			0.345859	1	0.845161	1.23226	1.46452
			0.348005	1	0.75	1.78571	1.10714
			0.350202	1	23.7937	3.45625	7.74375
			0.352727	1	0.731778	0.276968	1.16035
			0.354066	1	0.757322	0.895397	3.7364
			0.354217	1	0.204545	1.47727	0.136364
			0.356111	1	0.356757	0.867568	0.610811
			0.357433	1	0.671642	1.0597	1.81343
			0.362576	1	1.175	0.2375	6.0375
			0.363939	1	0.661202	0.79235	0.57377
			0.370455	1	1.63158	1.10526	0.894737
			0.37346	1	1.52989	1.14771	0.999414
			0.376961	1	3.71111	4.07778	2.26667
			0.378333	1	0.121212	0.969697	0.545455
			0.396077	1	0.59542	1.22137	1.66412
			0.406566	1	0.128316	0.0855441	0.0059556
			0.410707	1	1.20996	0.450048	0.450999
			0.413283	1	0.171548	0.405858	0.456067
			0.416616	1	2.30303	19.5758	1.45455
			0.416961	1	59	32	18
			0.427332	1	47.8889	30	17.3333
			0.427374	1	0.694134	0.35336	0.145809
			0.427702	1	6.75	0.5	1
			0.429049	1	0.407895	0.421053	0.0855263
			0.432677	1	2.17998	1.3195	1.05965
			0.434933	1	0.0580913	0.404564	0.0850622
			0.448704	1	0.161107	0.982967	0.00780696
			0.453493	1	1.18019	0.411863	1.44376
			0.45798	1	0.129885	0.133706	0.066412
			0.460429	1	22	0	0
			0.477365	1	1.01762	0.1771	0.531928
			0.482744	1	46.5455	3.90909	1.45455
			0.487374	1	2.94292	4.28311	5.95205
			0.506305	1	1.0488	0.41146	0.107209

## Sheet: Extended Data Fig. 9k
	Early							Late
	Emd		Early Positive	Early Negative	Early Neutral			Emd		Early Positive	Early Negative	Early Neutral
	0		13					0		30
	0.0438636		15					0.0438636		40
	0.0618687		13					0.0618687		35
	0.0664394		3.8					0.0664394		20.4
	0.0811111		1.9					0.0811111		6.9
	0.0841667		6.42857					0.0841667		19
	0.0929293		6.75					0.0929293		21.5
	0.0964141		6					0.0964141		22
	0.10447		9.5					0.10447		24.1667
	0.109773		1.17143					0.109773		3.37143
	0.112929		2.16667					0.112929		4.83333
	0.113056		2.16667					0.113056		5.4
	0.117677		3.83333					0.117677		11.5
	0.120934		2.5625					0.120934		11.5
	0.143081		3.37037					0.143081		7.37037
	0.143157		5.36364					0.143157		16.2727
	0.157753		1.0137					0.157753		1.49315
	0.158384		2					0.158384		4.16667
	0.160808		3					0.160808		9.4375
	0.168418		8					0.168418		41.6667
	0.16851		1.93548					0.16851		4.54839
	0.171035		1.08333					0.171035		3.58333
	0.172601		3.19048					0.172601		4.54762
	0.17654		16.5714					0.17654		27.5714
	0.185362		2.83333					0.185362		6.66667
	0.201372		6.66667					0.201372		12.7917
	0.208586		5.02632					0.208586		9.39474
	0.218081		2.27778					0.218081		5.55556
	0.219832		11.0625					0.219832		13.625
	0.224697		4.41667					0.224697		8.83333
	0.243283		1.39286					0.243283		1.65476
	0.187677		1.77778					0.187677		0.222222
	0.253333		1.33884					0.253333		1.29752
	0.263207		1.15					0.263207		0
	0.309394		1.0559					0.309394		0.838509
	0.334899		1.27778					0.334899		0
	0.506667		1.175					0.506667		6.0375
	0.507449		1.52989					0.507449		0.999414
	0.47553		2.30303					0.47553		1.45455
	0.504924		2.17998					0.504924		1.05965
	0		23					0		27
	0.0592088		7.5					0.0592088		6.5
	0.0995202		1.16667					0.0995202		1.5
	0.109848		3.16667					0.109848		6.33333
	0.114672		1.80851					0.114672		1.40426
	0.133207		2.75					0.133207		1.88636
	0.140732		2.36					0.140732		2.12
	0.15096		1.57143					0.15096		0.479592
	0.154773		3.33333					0.154773		2.91667
	0.166338		1.16667					0.166338		0.416667
	0.180328		4.55556					0.180328		4
	0.191843		21					0.191843		25
	0.19899		3.44444					0.19899		2.96296
	0.203148		4.3913					0.203148		3.56522
	0.206944		3.92241					0.206944		1.60345
	0.210581		1.97222					0.210581		0.824074
	0.213207		3.79221					0.213207		2.61039
	0.213796		4.73684					0.213796		3.78947
	0.22798		8					0.22798		11.5
	0.233939		3.22222					0.233939		1.33333
	0.239874		3.85714					0.239874		4.57143
	0.253813		3.16304					0.253813		1.83696
	0.267012		1.12214					0.267012		1.16794
	0.272601		1.27419					0.272601		1.62903
	0.299975		3.77778					0.299975		2.39683
	0.370901		3.71111					0.370901		2.26667
	0.413308		6.75					0.413308		1
	0.438586		22					0.438586		0
	0.454646		2.94292					0.454646		5.95205
	0.14016		1.02717					0.14016		1.65217
	0.248948		1.24					0.248948		6.56
	0.298367		2.23404					0.298367		1.46809
	0.443872		23.7937					0.443872		7.74375
	0.0810017		1.8					0.0810017		9
	0.165547		2.16667					0.165547		9
	0.217189		1.66667					0.217189		4.56667
	0.224057		1.28571					0.224057		2.14286
	0.239495		3.5					0.239495		7
	0.341557		59					0.341557		18
	0.423249		46.5455					0.423249		1.45455
	0.445143		1.0488					0.445143		0.107209
	0.095404		1.54167					0.095404		2.72917
	0.105303		3.77273					0.105303		2.84091
	0.106263		1.09859					0.106263		2.15493
	0.118005		3.11579					0.118005		2.90526
	0.132837		1.44231					0.132837		1.63462
	0.133375		5.6					0.133375		4.68
	0.159217		1.35294					0.159217		1.70588
	0.171667		1.50794					0.171667		2.38095
	0.172778		4.92857					0.172778		3.125
	0.194141		1.20548					0.194141		1.73973
	0.197828		9.6338					0.197828		4.74648
	0.215025		6.74627					0.215025		4.43284
	0.226162		1.83721					0.226162		1.09302
	0.227071		1.26136					0.227071		1.39773
	0.230051		2.14943					0.230051		1.26437
	0.263207		5					0.263207		3.71429
	0.275657		10.3548					0.275657		5.19355
	0.276086		1.1					0.276086		2.4
	0.370934		1.15455					0.370934		0.445455
	0.468333		1.63158					0.468333		0.894737
	0		13					0		63
	0.0503788		9					0.0503788		27.5
	0.072399		16					0.072399		24.5
	0.0728535		7					0.0728535		16.5
	0.0852778		5					0.0852778		17.6667
	0.0912879		11.75					0.0912879		44
	0.10798		33					0.10798		69
	0.113796		7.28571					0.113796		15.8571
	0.129108		4.16667					0.129108		11.3333
	0.139419		3.5					0.139419		21.8333
	0.140126		5.06667					0.140126		9.33333
	0.144369		14					0.144369		81
	0.153662		3.76923					0.153662		5.69231
	0.15851		2.92857					0.15851		10
	0.16548		1.8					0.16548		18.6
	0.170387		3.94737					0.170387		7.84211
	0.173308		3.52542					0.173308		3.44068
	0.176869		2.65854					0.176869		2
	0.182567		4.91667					0.182567		10
	0.188813		2					0.188813		7.82353
	0.195379		9.2					0.195379		9.4
	0.226237		1.79104					0.226237		2.1791
	0.252626		10.6667					0.252626		23.3333
	0.268249		1.93617					0.268249		1.52128
	0.408131		1.01762					0.408131		0.531928
	0.244545		1.54237					0.244545		1.10169
	0.245219		3.42857					0.245219		1.67857
	0.272576		1.84184					0.272576		1.21429
	0.281212		1.23214					0.281212		1.05357
	0.301212		2.23288					0.301212		0.780822
	0.304167		6.95238					0.304167		2.57143
	0.486414		47.8889					0.486414		17.3333
	0.525909		1.18019					0.525909		1.44376
	0		2					0		16
	0.059899		1.08333					0.059899		2.5
	0.0679545		1.71429					0.0679545		3.85714
	0.0942424		2.94737					0.0942424		3.36842
	0.106035		3					0.106035		16
	0.114015		2.66667					0.114015		7.33333
	0.116439		1.17647					0.116439		2.64706
	0.136364		2.28571					0.136364		8.14286
	0.140051		3.18182					0.140051		1.27273
	0.143005		1.58333					0.143005		3.91667
	0.144444		6.66667					0.144444		14
	0.147306		1.61905					0.147306		3.2381
	0.158434		1.11538					0.158434		1.67308
	0.184293		1.33333					0.184293		4
	0.190732		1.54545					0.190732		1.90909
	0.198056		1.36364					0.198056		3.27273
	0.227753		1.05319					0.227753		0.670213
	0.255202		1.52632					0.255202		0.894737
	0.292938		1.09091					0.292938		0.181818
	0.399394		1.20996					0.399394		0.450999
	0.127475			0.6				0.127475			1.4
	0.249848			0.661202				0.249848			0.57377
	0.27803			0.694134				0.27803			0.145809
	0			0.5625				0			0.3
	0.0818939			0.522293				0.0818939			0.585987
	0.0836364			0.571429				0.0836364			0.452381
	0.0949242			0.717241				0.0949242			0.441379
	0.126641			0.63964				0.126641			0.72973
	0.135976			0.833333				0.135976			0.3125
	0.143258			0.641667				0.143258			0.425
	0.155177			0.43956				0.155177			0.368132
	0.170051			0.989362				0.170051			0.93617
	0.177146			0.461538				0.177146			0.288462
	0.18218			0.577236				0.18218			0.609756
	0.19814			0.876923				0.19814			1.14359
	0.212879			0.813559				0.212879			0.305085
	0.213283			0.979381				0.213283			0.886598
	0.234318			0.662921				0.234318			0.662921
	0.236793			0.5				0.236793			0.875
	0.24298			0.662791				0.24298			0.94186
	0.262727			0.798387				0.262727			0.483871
	0.266439			0.784314				0.266439			0.372549
	0.268232			0.84				0.268232			0.76
	0.304343			0.802469				0.304343			0.530864
	0.308561			0.452381				0.308561			0.928571
	0.310227			0.759259				0.310227			0.919753
	0.3675			0.407407				0.3675			0.333333
	0.420606			0.4				0.420606			0.525
	0.424899			0.3				0.424899			0.427273
	0.444343			0.757322				0.444343			3.7364
	0.480606			0.204545				0.480606			0.136364
	0			0.0892857				0			1.07143
	0.0869276			0.0722892				0.0869276			1.20482
	0.110463			0.173913				0.110463			1.35652
	0.115438			0.0592593				0.115438			0.933333
	0.117694			0.0123457				0.117694			0.938272
	0.148182			0.06				0.148182			1.68
	0.156237			0.0813953				0.156237			0.953488
	0.163106			0.155556				0.163106			1.32222
	0.164899			0				0.164899			1.5
	0.17846			0.363636				0.17846			1.3719
	0.180295			0.5				0.180295			2.11111
	0.191389			0.338235				0.191389			1.41176
	0.198359			0.231441				0.198359			1.0655
	0.221313			0.097561				0.221313			0.878049
	0.221515			0.0833333				0.221515			1.22917
	0.245152			0.0340136				0.245152			0.789116
	0.249975			0.154545				0.249975			1.19091
	0.25048			0.0169492				0.25048			0.389831
	0.258308			0.108247				0.258308			0.840206
	0.263039			0.181818				0.263039			1.75758
	0.273939			0.75				0.273939			2.125
	0.274318			0.398176				0.274318			0.796353
	0.282424			0.0177778				0.282424			0.737778
	0.287845			0				0.287845			0.148936
	0.293864			0.868421				0.293864			1.07895
	0.294091			0				0.294091			2.25
	0.303308			0.0294118				0.303308			0.764706
	0.351136			0.320261				0.351136			0.784314
	0.391919			0.222222				0.391919			1.22222
	0.397424			0.844697				0.397424			0.734848
	0.429141			0.75				0.429141			1.10714
	0.426035			0.129885				0.426035			0.066412
	0			0.325714				0			0.76
	0.055463			0.206612				0.055463			0.644628
	0.0879966			0.0833333				0.0879966			0.52451
	0.0924579			0.343195				0.0924579			0.721893
	0.101827			0.0720721				0.101827			0.558559
	0.108443			0.116279				0.108443			0.689922
	0.113687			0.205263				0.113687			0.589474
	0.128165			0.598901				0.128165			1.19231
	0.133418			0.196078				0.133418			0.720588
	0.136296			0.0792683				0.136296			0.676829
	0.143864			0.146067				0.143864			0.580524
	0.147357			0.758333				0.147357			0.933333
	0.154125			0.0207254				0.154125			0.712435
	0.166145			0.160714				0.166145			0.571429
	0.173695			0.345794				0.173695			0.663551
	0.185236			0.14				0.185236			0.553333
	0.192508			0				0.192508			1.30097
	0.196852			0.0886076				0.196852			0.613924
	0.2167			0.0921053				0.2167			0.782895
	0.217079			0.2				0.217079			0.51
	0.238039			0.113636				0.238039			0.5
	0.244832			0.00934579				0.244832			0.943925
	0.24665			0.106061				0.24665			0.590909
	0.283241			0.0204082				0.283241			0.622449
	0.29915			0.181818				0.29915			0.5
	0.313645			0.0722892				0.313645			0.445783
	0.339832			0.0909091				0.339832			0.672727
	0.357483			0.0989011				0.357483			0.615385
	0.437811			0.0840336				0.437811			1.16807
	0.47915			0.121212				0.47915			0.545455
	0			0.3				0			4.1
	0.0753114			0.169811				0.0753114			1.77358
	0.0929966			0.448276				0.0929966			5.13793
	0.0965067			0.0833333				0.0965067			2.45833
	0.117668			0.365854				0.117668			1.90244
	0.121524			0.714286				0.121524			5.47619
	0.127113			0.291667				0.127113			4.375
	0.145109			0.45				0.145109			2.3
	0.149242			0.542857				0.149242			3.47143
	0.156928			0.727273				0.156928			8.63636
	0.159891			0.5				0.159891			2.75
	0.160892			0.416667				0.160892			4
	0.161658			0.26087				0.161658			5.82609
	0.166582			0.471698				0.166582			5.28302
	0.166759			0.117647				0.166759			0.983193
	0.181961			0.224852				0.181961			1.5858
	0.190976			0.339286				0.190976			2.05357
	0.193653			0.684211				0.193653			6.84211
	0.202668			0.360656				0.202668			4.18033
	0.214259			0.0152672				0.214259			1.1374
	0.21431			0.111111				0.21431			2.53968
	0.22665			0.186667				0.22665			1.51111
	0.229773			0.0123967				0.229773			0.380165
	0.240598			0.0222222				0.240598			1.15
	0.252887			0.1875				0.252887			1.32292
	0.265143			0				0.265143			2.25191
	0.288039			0.331325				0.288039			1.58434
	0.318249			0.59542				0.318249			1.66412
	0			0.888889				0			1.81481
	0.150101			0.461538				0.150101			1.53846
	0.198157			0.934783				0.198157			1.73913
	0.211818			0.611111				0.211818			2.69444
	0.271793			0.893333				0.271793			2.22
	0.281919			0.672727				0.281919			1.89091
	0.290783			0.901961				0.290783			2.15686
	0.308889			0.979167				0.308889			0.864583
	0.31202			0.677083				0.31202			0.625
	0.322677			0.882353				0.322677			4.17647
	0.365682			0.506849				0.365682			0.356164
	0.382071			0.731778				0.382071			1.16035
	0.452323			0.356757				0.452323			0.610811
	0.476717			0.128316				0.476717			0.0059556
	0.483434			0.171548				0.483434			0.456067
	0.371136			0.161107				0.371136			0.00780696
	0			0.129032				0			0.741935
	0.0618687			0.25				0.0618687			0.661765
	0.0618939			0.166667				0.0618939			0.37037
	0.0723822			0.21118				0.0723822			0.652174
	0.108173			0.302469				0.108173			0.333333
	0.127803			0.0869565				0.127803			0.304348
	0.130909			0.351351				0.130909			0.558559
	0.143157			0.420168				0.143157			0.806723
	0.144823			0.403361				0.144823			0.773109
	0.15154			0.44898				0.15154			0.959184
	0.154141			0.0666667				0.154141			0.56
	0.175227			0.263158				0.175227			0.0789474
	0.180354			0.275362				0.180354			0.26087
	0.191086			0.0888889				0.191086			0.488889
	0.191768			0.5				0.191768			0.902985
	0.19899			0.0757576				0.19899			0.424242
	0.222071			0.723077				0.222071			1.03077
	0.228283			0.129032				0.228283			0.322581
	0.229992			0.265625				0.229992			1.0625
	0.254167			0.186047				0.254167			0.302326
	0.260631			0.576				0.260631			1.176
	0.267071			0.242424				0.267071			0.363636
	0.29649			0.2				0.29649			0.366667
	0.31133			0.575472				0.31133			1.19811
	0.319621			0				0.319621			2
	0.392045			0				0.392045			0.0666667
	0.409848			0.671642				0.409848			1.81343
	0.494798			0.407895				0.494798			0.0855263
	0.499015			0.0580913				0.499015			0.0850622
	0.056734			0				0.056734			2.8
	0.0939141			0.571429				0.0939141			3.28571
	0.11404			0.6875				0.11404			2.75
	0.12888			0.851852				0.12888			3.66667
	0.14165			0.8				0.14165			2.65
	0.168249			0.705882				0.168249			3.70588
	0.173864			0.754386				0.173864			1.68421
	0.173914			0.842857				0.173914			1.51429
	0.187096			0.638889				0.187096			3.5
	0.207921			0.678571				0.207921			1.55952
	0.208056			0.162562				0.208056			1.867
	0.211187			0.110294				0.211187			1.29412
	0.225766			0.433071				0.225766			1.59449
	0.243182			0.0674157				0.243182			2.69663
	0.250101			0.846154				0.250101			3.30769
	0.252904			0.818182				0.252904			1.9697
	0.263763			0.27451				0.263763			2.07843
	0.286111			0.00606061				0.286111			1.20606
	0.34096			0.845161				0.34096			1.46452
	0.118965				1			0.118965				0.153846
	0.202879				1			0.202879				3.88235

[truncated: 1 more sheets: Extended Data Fig. 9l]
