# Supplementary material for: Dynamic behaviour restructuring mediates dopamine-dependent credit assignment
Source: Nature. 2023 Dec 13;626(7999):583–92. doi: 10.1038/s41586-023-06941-5 (PMC10866702; doi:10.1038/s41586-023-06941-5)
Supplement: Supplementary file 20 — Source Data Extended Data Fig. 10 [file 41586_2023_6941_MOESM20_ESM.xlsx]

## Sheet: Extended Data Figure 10a
			Reinforcement	Time (minutes)	Frequency (Per 5 min)
			OFF	5	14
			ON	10	8
			ON	15	73
			ON	20	227
			ON	25	221
			ON	30	285
			ON	35	403
			ON	40	348
			OFF	45	260
			OFF	50	94
			OFF	55	3
			ON	60	0
			ON	65	226
			ON	70	345
			ON	75	351
			ON	80	341

## Sheet: Extended Data Figure 10b
				Reinforcement	Time (minutes)	Frequency (Per 5 min)
				OFF	5	10
				ON	10	4
				ON	15	3
				ON	20	13
				ON	25	1
				ON	30	61
				ON	35	99
				ON	40	112
				OFF	45	46
				OFF	50	3
				OFF	55	0
				ON	60	3
				ON	65	179
				ON	70	203
				ON	75	165
				ON	80	201

## Sheet: Extended Data Figure 10c
	Reinforcement	Time	Frequency (per 90 min)		Reinforcement	Time	Median Interval (sec)
	OFF	Baseline	18		OFF	Baseline	12.15
	T1-->T2	Day1 Reinforce	19.5		T1-->T2	Day1 Reinforce	10.8
	T1-->T2	Day2	19		T1-->T2	Day2	17.7
	T1-->T2	Day3	42		T1-->T2	Day3	9.3
	T1-->T2	Day4	51		T1-->T2	Day4	9.3
	T1-->T2	Day5	50		T1-->T2	Day5	7.05
	T1-->T2	Day6	33		T1-->T2	Day6	8.1
	T1-->T2	Day7	22		T1-->T2	Day7	8.85
	T1-->T2	Day 8	25		T1-->T2	Day 8	12
	T1-->T2	Day 9	28		T1-->T2	Day 9	9.9
	T1-->T2	Day 10	31		T1-->T2	Day 10	7.8
	T1	T1 reinforced	60		T1	sec reinforced	5.25
	T2	T2 reinforced	24		T2	first reinforced	5.4
	T1-->T2	Sequence Reinforce	117		T1-->T2	Two action	3.9
