# Supplementary material for: Dynamic behaviour restructuring mediates dopamine-dependent credit assignment
Source: Nature. 2023 Dec 13;626(7999):583–92. doi: 10.1038/s41586-023-06941-5 (PMC10866702; doi:10.1038/s41586-023-06941-5)
Supplement: Supplementary file 21 — Source Data Extended Data Fig. 11 [file 41586_2023_6941_MOESM21_ESM.xlsx]

## Sheet: Extended Data Fig. 11a
		Data for Figure 4c
		Animal	1	2	3	4	5	6	7	8	9	10	11	12	13	14	15
		Open Field Median Interval (sec)	8.85	2.1	3.3	8.55	6.9	4.8	9.15	5.7	4.65	3	3.3	4.2	4.95	5.25	4.8

## Sheet: Extended Data Fig. 11b
						Median Baseline Inter-Trigger (simulated) interval (sec)	Sessions to Criterion Frequency (Log10)		Comparing Fast to Slow learners
						0.221153	0.954243		T1 to T2 EMD Score
						0.254141	0.30103		Fast Learers	Slow Learners
						0.221498	0.477121		0.254141	0.221153
						0.286195	1.30103		0.221498	0.286195
						0.265934	1.11394		0.217197	0.265934
						0.193653	1		0.243232	0.193653
						0.236591	1.38021		0.253822	0.236591
						0.217197	0.69897		0.221566	0.215985
						0.243232	0.30103		0.180665	0.211322
						0.253822	0.30103
						0.221566	0.30103
						0.215985	1.51851
						0.211322	0.954243
						0.180665	0.60206

## Sheet: Extended Data Fig. 11c
					Median Baseline Inter-Trigger (simulated) interval (sec)	Sessions to Criterion Frequency (Log10)		Comparing Fast to Slow learners
					0.4	9		Baseline Frequency
					1.03333	2		Fast Learers	Slow Learners
					1.63333	3		1.03333	0.4
					0.2	20		1.63333	0.2
					1.2	13		2.3	1.2
					1.06667	10		3.7	1.06667
					1.03333	23		1.56667	1.03333
					2.3	5		2.06667	2.76667
					3.7	2		1.43333	1.56667
					1.56667	2
					2.06667	2
					2.76667	33
					1.56667	9
					1.43333	4

## Sheet: Extended Data Fig. 11d
						Median Baseline Inter-Trigger (simulated) interval (sec)	Sessions to Criterion Frequency (Log10)
						24.6	0.954243		Comparing Fast to Slow learners
						25.8	0.30103		Median baseline inter-trigger (simulated) interval
						28.05	0.477121		Fast Learers	Slow Learners
						202.2	1.30103		25.8	24.6
						34.5	1.11394		28.05	202.2
						33.3	1		22.35	34.5
						33.6	1.38021		10.8	33.3
						22.35	0.69897		35.55	33.6
						10.8	0.30103		16.8	17.85
						35.55	0.30103		25.2	34.8
						16.8	0.30103
						17.85	1.51851
						34.8	0.954243
						25.2	0.60206

## Sheet: Extended Data Fig. 11e
	Cumulative Reinforcements	slow individuals							fast individuals
	200	0	0	0	0	0	0	0	0	0	0	0	0	0	0
	400	0.0372638	-0.0268732	0.0203532	-6.17641e-05	-0.0158442	0.0272225	0.0532089	0.280468	0.306831	0.0720079	0.279704	0.209802	0.20468	0.130317
	600	0.107519	-0.0204136	0.0571613	0.0104805	-0.00847848	0.065047	0.12742	0.456269	0.481661	0.160801	0.482882	0.3408	0.356609	0.224738
	800	0.193353	0.00887888	0.118408	0.0342073	0.0298452	0.123134	0.211098	0.544594	0.490445	0.258475	0.530556	0.416332	0.490678	0.29407
	1000	0.435027	0.10838	0.176012	0.0467449	0.0310587	0.097324	0.284902	0.438395	0.461402	0.477251	0.703933	0.390969	0.488073	0.31362
	1200	0.484531	0.118338	0.218377	0.127574	0.0202032	0.170818	0.389546	0.596787	0.586538	0.654185	0.842202	0.478891	0.478013	0.364722
	1400	0.604012	0.282525	0.289376	0.226931	0.0514947	0.312791	0.536283	0.780667	0.764537	0.843786	0.842342	0.512107	0.616833	0.471218
	1600	0.687496	0.463388	0.313614	0.352846	0.153431	0.469317	0.705989	0.819059	0.94911	0.877686	0.770087	0.402073	0.754566	0.523018
	1800	0.823824	0.695109	0.391389	0.448893	0.18302	0.439468	0.775733	0.702789	1	0.952611	0.785347	0.441086	0.844242	0.495782
	2000	0.805917	0.872054	0.526392	0.530244	0.189203	0.528112	0.777752	0.744279	0.898462	0.996552	0.70541	0.592205	0.873609	0.556722
	2200	0.914308	1	0.608657	0.500867	0.19969	0.544628	0.85583	0.83373	0.730118	0.895892	0.66621	0.646266	0.814914	0.663495
	2400	0.946258		0.586151	0.568761	0.25983	0.536651	1	0.859872	0.687094	0.826855	0.683926	0.550357	0.870234	0.744431
	2600	0.984597		0.592019	0.722023	0.303449	0.46067	0.971141	0.853479	0.800637	0.82894	0.757089	0.562452	1	0.731812
	2800	1		0.695973	0.96339	0.333609	0.499987	0.853503	0.884279	0.898622	0.987186	0.716847	0.65416	0.792243	0.639147
	3000			0.746905	1	0.332322	0.49906	0.841753	0.86232	0.961969	1	0.817821	0.74419	0.466506	0.642197
	3200			0.802636	0.971034	0.334168	0.548751	0.88025	0.765742	0.902107	0.938231	0.916482	0.745476	0.415735	0.691085
	3400			0.874206	0.909968	0.422383	0.565432		0.826728	0.910747	0.903025	1	0.758404	0.674203	0.806396
	3600			0.896685	0.951011	0.444142	0.624885		0.976251	0.846807	0.946444	0.931402	0.762482	0.764589	0.80275
	3800			0.797118	0.915392	0.508309	0.667916		1	0.734302	0.962604	0.896346	0.795434	0.819397	0.839212
	4000			0.780474	0.891765	0.511517	0.764282		0.8704	0.611524	0.977461	0.81633	0.759987	0.632659	0.786036
	4200			0.883249	0.893493	0.583642	0.804959		0.762973	0.660382		0.820357	0.754774	0.564791	0.813203
	4400			0.98931	0.918782	0.517758	0.811041		0.744187	0.713425		0.847256	0.723091	0.663779	0.855792
	4600			1		0.576135	0.772301		0.80387	0.717432		0.887317	0.677362	0.879089	0.934279
	4800			0.932271		0.542272	0.738942		0.945578	0.68638		0.94601	0.806446	0.878843	0.951242
	5000					0.565141	0.721538		0.931592	0.680428		0.896774	0.941351	0.949767	0.975299
	5200					0.572817	0.821581		0.836834	0.69127		0.666083	1	0.989948	1
	5400					0.6074	0.875284		0.784722	0.713997		0.60086	0.946697	0.919587
	5600					0.711551	1		0.743532	0.678932		0.627898	0.904677	0.808041
	5800					0.910119	0.974367		0.819392	0.699101		0.713093	0.868756	0.803248
	6000					0.989137	0.860179		0.975772	0.744926		0.864632		0.878987
	6200					1
	6400					0.904543

## Sheet: Extended Data Fig. 11f
		Slow Learners - Individuals							Fast Learners - Individuals
	Cumulative Reinforcements	1	2	3	4	5	6	7	1	2	3	4	5	6	7
	200	0	0	0	0	0	0	0	0	0	0	0	0	0	0
	400	0.0372638	-0.0268732	0.0203532	-6.17641e-05	-0.0158442	0.0272225	0.0532089	0.280468	0.306831	0.0720079	0.279704	0.209802	0.20468	0.130317
	600	0.107519	-0.0204136	0.0571613	0.0104805	-0.00847848	0.065047	0.12742	0.456269	0.481661	0.160801	0.482882	0.3408	0.356609	0.224738
	800	0.193353	0.00887888	0.118408	0.0342073	0.0298452	0.123134	0.211098	0.544594	0.490445	0.258475	0.530556	0.416332	0.490678	0.29407
	1000	0.435027	0.10838	0.176012	0.0467449	0.0310587	0.097324	0.284902	0.438395	0.461402	0.477251	0.703933	0.390969	0.488073	0.31362
	1200	0.484531	0.118338	0.218377	0.127574	0.0202032	0.170818	0.389546	0.596787	0.586538	0.654185	0.842202	0.478891	0.478013	0.364722
	1400	0.604012	0.282525	0.289376	0.226931	0.0514947	0.312791	0.536283	0.780667	0.764537	0.843786	0.842342	0.512107	0.616833	0.471218
	1600	0.687496	0.463388	0.313614	0.352846	0.153431	0.469317	0.705989	0.819059	0.94911	0.877686	0.770087	0.402073	0.754566	0.523018
	1800	0.823824	0.695109	0.391389	0.448893	0.18302	0.439468	0.775733	0.702789	1	0.952611	0.785347	0.441086	0.844242	0.495782
	2000	0.805917	0.872054	0.526392	0.530244	0.189203	0.528112	0.777752	0.744279	0.898462	0.996552	0.70541	0.592205	0.873609	0.556722
	2200	0.914308	1	0.608657	0.500867	0.19969	0.544628	0.85583	0.83373	0.730118	0.895892	0.66621	0.646266	0.814914	0.663495

## Sheet: Extended Data Fig. 11g
		Animals	Open Field Medial Interval (sec)	Cumulative Reinforcements upon Criterion Frequency
		1	8.85	1000
		2	2.1	400
		3	3.3	400
		4	6.9	1400
		5	4.8	1400
		6	9.15	1600
		7	5.7	2400
		8	4.65	800
		9	3	400
		10	3.3	600
		11	4.2	600
		12	4.95	1400
		13	5.25	1000
		14	4.8	800
