# Supplementary material for: Dynamic behaviour restructuring mediates dopamine-dependent credit assignment
Source: Nature. 2023 Dec 13;626(7999):583–92. doi: 10.1038/s41586-023-06941-5 (PMC10866702; doi:10.1038/s41586-023-06941-5)
Supplement: Supplementary file 22 — Source Data Extended Data Fig. 12 [file 41586_2023_6941_MOESM22_ESM.xlsx]

## Sheet: Extended Data Fig. 12a
			Session	ChR2 Individuals
			Baseline 1	0	0	0	0	0	0	0	0	0	0	0	0	0	0	0
			Reinforcement 1	0.468718	0.149878	0.473541	0.571259	0.374886	0.459075	0.305969	0.394975	0.045292	0.432981	0.374249	0.471961	0.360489	0.428296	0.236641
			2	0.84359	0.549878	0.879919	0.858665	0.75221	0.869573	0.584932	0.787337	0.35876	0.846512	0.947767	0.761573	0.515275	0.767135	0.605062
			3	1	1	1	1	1	1	1	1	1	1	0.995867	1	1	1	1

## Sheet: Extended Data Fig. 12b
			Go to Figure 4c for data

## Sheet: Extended Data Fig. 12c
			Two action sequence learners - ChR2																Single action Learners - ChR2
			0	0	0	0	0	0	0	0	0	0	0	0	0	0			0	0	0	0	0	0	0	0	0	0	0	0	0	0	0
			-0.011889	0.310811	0.140436	0.0736364	-0.0496324	0.0765596	0.0482518	0.152027	0.315843	0.304866	0.268008	-0.160305	-0.0839416	0.0938272			0.468718	0.149878	0.473541	0.571259	0.374886	0.459075	0.305969	0.394975	0.045292	0.432981	0.374249	0.471961	0.360489	0.428296	0.236641
			0.0964333	0.66036	0.574657	0.101818	-0.064951	0.0047259	-0.020979	0.168919	0.768111	0.493321	0.59322	-0.236641	-0.0583942	0.16214			0.84359	0.549878	0.879919	0.858665	0.75221	0.869573	0.584932	0.787337	0.35876	0.846512	0.947767	0.761573	0.515275	0.767135	0.605062
			0.0871863	0.925225	0.920904	0.0563636	-0.0404412	0.0207939	-0.0125874	0.430743	0.780298	0.586832	0.937853	-0.251908	0.0559611	0.354733			1	1	1	1	1	1	1	1	1	1	0.995867	1	1	1	1
			0.117569	0.981081	1	0.0781818	-0.0306373	0.036862	0.0251748	0.829392	0.927217	0.707061	0.725989	-0.124682	0.187348	0.548971
			0.0937913	1	0.794189	0.0927273	-0.0428922	0.0463138	0.0181818	0.940878	1	0.843511	0.889831	-0.13486	0.0924574	0.723457
			0.182299	0.981982	0.811945	0.12	-0.0441176	0.0680529	0.0293706	1		0.850191	0.97387	-0.150127	0.265207	0.855144
			0.35535	0.985586	0.750605	0.08	0.00857843	0.0954631	-0.0055944	0.976351		1	1	-0.180662	0.379562	1
			0.573316			0.0509091	0.0416667	0.120038	0.0377622					0.0839695	0.798054
			0.808454			0.0654546	0.0808824	0.332703	0.0601399					0.0763359	0.858881
			1			0.0618182	0.205882	0.563327	0.0811189					0.142494	0.965937
						0.0345454	0.230392	0.952741	0.00839161					0.185751	1
						0.0963636	0.352941	1	-0.0097902					0.101781
						0.0872727	0.605392		0.0699301					0.160305
						0.132727	0.748775		0.169231					0.16285
						0.125455	0.875		0.172028					0.211196
						0.265455	1		0.148252					0.310433
						0.250909			0.211189					0.361323
						0.258182			0.208392					0.333333
						0.64			0.309091					0.284987
						1			0.268531					0.437659
									0.338462					0.455471
									0.395804					0.417303
									0.472727					0.340967
									0.436364					0.414758
									0.461538					0.636132
									0.53007					0.531807
									0.753846					0.582697
									0.718881					0.651399
									0.724476					0.564886
									0.767832					0.608142
									0.721678					0.496183
									0.763636					1
									1					0.839695
									0.895105					0.829517

## Sheet: Extended Data Fig. 12d
		Session 1
		Baseline Frequency	Reinforced Frequency (actions/min)
		3.9	49.6
		4.13333	9.26667
		3	37.9
		7.4	47.6167
		8.23333	28.7333
		4.53333	47.5333
		7.46667	40.7
		4.43333	37.1833
		8.93333	9.56667
		5.8	22.8667
		3.33333	27.2167
		4.06667	45.8667
		8.03333	19.8333
		3.53333	29.4667
		7.3	17.1167
		Session 3
		Baseline Frequency	Reinforced Frequency (actions/min)
		3.9	97.5
		4.13333	34.25
		3	73.7
		7.4	70.4
		8.23333	54.6833
		4.53333	93.6667
		7.46667	108.617
		4.43333	82.9167
		8.93333	13.9833
		5.8	39.4167
		3.33333	63.5667
		4.06667	88.5667
		8.03333	32.7333
		3.53333	60.55
		7.3	41.4833

## Sheet: Exteneded Data Fig. 12e
		Number cluster transitioning into target at Baseline	Fold Change Frequency (Session 3 vs. Baseline)
	Animals	9	25
		25	8.28629
		10	24.5667
		18	9.51351
		25	6.6417
		10	20.6618
		21	14.5469
		12	18.703
		23	1.5653
		25	6.79598
		10	19.07
		8	21.7787
		30	4.07469
		14	17.1368
		24	5.68265

## Sheet: Extended Data Fig. 12f
		Number cluster transitioning out of target at Baseline	Fold Change Frequency (Session 3 vs. Baseline)
	Animals	12	25
		16	8.28629
		12	24.5667
		18	9.51351
		22	6.6417
		12	20.6618
		25	14.5469
		15	18.703
		20	1.5653
		23	6.79598
		10	19.07
		13	21.7787
		24	4.07469
		19	17.1368
		20	5.68265

## Sheet: Extended Data Fig. 12g 
				Number of actions transitioning into T1 at Baseline	Sessions by Criterion Frequency (Log10)
			ChR2 Individuals	29	0.954243
				25	0.30103
				24	0.477121
				22	1.30103
				17	1.11394
				21	1
				24	1.38021
				8	0.69897
				8	0.30103
				19	0.30103
				26	0.30103
				26	1.51851
				29	0.954243
				18	0.60206

## Sheet: Extended Data Fig. 12h
				Number of actions transitioning out of T1 at Baseline	Sessions by Criterion Frequency (Log10)
			ChR2 Individuals	21	0.954243
				27	0.30103
				23	0.477121
				19	1.30103
				17	1.11394
				13	1
				15	1.38021
				7	0.69897
				7	0.30103
				17	0.30103
				20	0.30103
				20	1.51851
				18	0.954243
				18	0.60206

## Sheet: Extended Data Fig. 12i
			Number of actions transitioning into T2 at Baseline	Sessions by Criterion Frequency (Log10)
		ChR2 Individuals	12	0.954243
			30	0.30103
			12	0.477121
			17	1.30103
			12	1.11394
			15	1
			12	1.38021
			19	0.69897
			19	0.30103
			9	0.30103
			16	0.30103
			16	1.51851
			12	0.954243
			5	0.60206

## Sheet: Extended Data Fig. 12j
			Number of actions transitioning out of T2 at Baseline	Sessions by Criterion Frequency (Log10)
		ChR2 Individuals	12	0.954243
			23	0.30103
			20	0.477121
			16	1.30103
			13	1.11394
			18	1
			14	1.38021
			17	0.69897
			17	0.30103
			11	0.30103
			20	0.30103
			20	1.51851
			14	0.954243
			7	0.60206

[truncated: 4 more sheets: Extended Data Fig. 12k, Extended Data Fig. 12l, Extended Data Fig. 12m, Extended Data Fig. 12n]
