# Supplementary material for: Dynamic behaviour restructuring mediates dopamine-dependent credit assignment
Source: Nature. 2023 Dec 13;626(7999):583–92. doi: 10.1038/s41586-023-06941-5 (PMC10866702; doi:10.1038/s41586-023-06941-5)
Supplement: Supplementary file 23 — Source Data Extended Data Fig. 13 [file 41586_2023_6941_MOESM23_ESM.xlsx]

## Sheet: Extended Data Fig. 13a
Individuals	Open Field Median Interval (Sec)	Change in Area Under T1-T2 Refinement Curves (per time block
1	8.85	1.18641
2	2.1	0.0518773
3	3.3	-0.153069
4	6.9	0.329957
5	4.8	0.651752
6	9.15	1.00213
7	5.7	0.176626
8	4.65	0.10652
9	3	0.108905
10	3.3	-0.0912781
11	4.2	-0.149137
12	4.95	0.119007
13	5.25	0.191203
14	4.8	-0.297125

## Sheet: Extended Data Fig. 13b
	Individuals	EMD Similarity	Change in Area Under T1-T2 Refinement Curves (per time block
	1	0.221153	1.08162
	2	0.254141	0.0454077
	3	0.221498	-0.0616449
	4	0.286195	0.387978
	5	0.265934	0.5713
	6	0.193653	1.05331
	7	0.236591	0.20626
	8	0.217197	0.124711
	9	0.243232	0.184344
	10	0.253822	-0.265996
	11	0.221566	-0.144284
	12	0.215985	0.169816
	13	0.211322	0.192291
	14	0.180665	-0.323613

## Sheet: Extended Data Fig. 13c
	T1-->T2							T2-->T1
	Slow				Fast			Slow				Fast
Individuals	Initial	Turning Pt.	Crit. Freq. Session	Last Session	Initial	Crit. Freq. Session	Last Session	Initial	Turning Pt.	Crit. Freq. Session	Last Session	Initial	Crit. Freq. Session	Last Session
1	8.85	2.4	1.2	0.9	2.1	1.2	0.9	6.6	6	4.05	3	5.4	5.7	1.5
2	6.9	2.4	2.1	1.5	3.3	2.1	1.2	62.1	13.2	5.7	4.5	4.35	1.2	1.2
3	4.8	4.35	2.1	1.5	4.65	1.2	1.2	22.2	21.6	5.7	2.4	9.3	3.3	2.4
4	9.15	4.8	2.4	1.5	3	0.9	0.6	14.85	11.85	3.9	1.5	4.5	1.2	0.6
5	5.7	2.4	2.4	1.5	3.3	2.1	0.6	9.75	4.2	4.2	3.3	8.1	3.9	1.8
6	4.95	3.6	1.8	1.8	4.2	2.1	0.9	8.7	6.3	3	3.3	4.8	3	0.9
7	5.25	3	1.5	1.5	4.8	1.5	0.9	13.5	7.35	3.3	3.6	5.55	1.5	0.9
