# Supplementary material for: Dynamic behaviour restructuring mediates dopamine-dependent credit assignment
Source: Nature. 2023 Dec 13;626(7999):583–92. doi: 10.1038/s41586-023-06941-5 (PMC10866702; doi:10.1038/s41586-023-06941-5)
Supplement: Supplementary file 24 — Source Data Extended Data Fig. 14 [file 41586_2023_6941_MOESM24_ESM.xlsx]

## Sheet: Extended Data Fig 14a
			Scaled Refinement Index
			Target A	Target B
		Baseline	1	1
		Early (Session 1)	0.357228	0.612329
		Late (Session 3)	0.0477589	0.266189

## Sheet: Extended Data Fig 14b
		T1 Individuals
	Session	1	2	3	4	5	6	7	Average	S.E.M	n
	Baseline	1.34291	0.832036	1.05718	1.38859	0.869885	1.07545	1.02482	1.08441	0.080687	7
	1	0.874742	0.523515	1.16231	0.60908	0.507789	0.466082	0.788955	0.70464	0.0955071	7
	2	0.500674	0.281492	1.04839	0.134071	0.254746	0.0954361	0.54515	0.408566	0.124377	7
	3	0.154131	0.0901448	0.663349	0.0549664	0.133953	0.0430937	0.258851	0.199784	0.0819907	7
	4	0.066737	0	0.215373	0	0.0670648	0.0280781	0.0716436	0.0641281	0.0278052	7
	5	0.0188422	0.0177781	0.0521295	0.0430006	0.0192804	0.0140104	0.0262595	0.0273287	0.00549289	7
	6	0	0.0211512	0		0	0.00389479	0	0.00417433	0.00345442	6
	7	0.0199739	0.0387165	0.0940017		0.0078295	0	0.019911	0.0300721	0.0138636	6
		T2 Individuals
	Session	1	2	3	4	5	6	7	Average	S.E.M	n
	Baseline	1.6123	0.843519	1.02306	0.774054	2.73374	1.37669	1.79797	1.45162	0.258556	7
	1	0.760653	0.639141	1.07587	0.310364	1.13474	0.629814	1.45023	0.857259	0.145089	7
	2	0.228635	0.434626	0.910383	0.0373361	0.19315	0.196207	1.0794	0.439963	0.150974	7
	3	0.164076	0.108831	0.401887	0.0203105	0.173313	0.157077	0.694321	0.245688	0.086595	7
	4	0.0409598	0.0239268	0	0	0.115131	0.18887	0.250467	0.0884792	0.0375153	7
	5	0.0136654	0	0.00249869	0.0263029	0.0305456	0.201663	0.10085	0.0536465	0.0278221	7
	6	0	0.0143062	0.039429		0	0.136337	0.00426178	0.0323891	0.0216572	6
	7	0.0189319	0.0796331	0.179181		0.0126484	0	0	0.0483991	0.028816	6

## Sheet: Extended Data Fig 14c
				T1 Individuals
			Session	1	2	3	4	5	6	7
			1	-0.468169	-0.30852	0.105136	-0.779513	-0.362096	-0.609373	-0.23587
			2	-0.842237	-0.550544	-0.00878701	-1.25452	-0.615139	-0.980019	-0.479674
			3	-1.18878	-0.741891	-0.393829	-1.33363	-0.735932	-1.03236	-0.765974
			4	-1.27617	-0.832036	-0.841805	-1.38859	-0.802821	-1.04738	-0.953181
			5	-1.32407	-0.814257	-1.00505	-1.34559	-0.850605	-1.06144	-0.998565
			6	-1.34291	-0.810884	-1.05718		-0.869885	-1.07156	-1.02482
			7	-1.32294	-0.793319	-0.963176		-0.862056	-1.07545	-1.00491
				T2 Individuals
			Session	1	2	3	4	5	6	7
			1	-0.851643	-0.204378	0.0528064	-0.46369	-1.599	-0.746875	-0.347737
			2	-1.38366	-0.408893	-0.112676	-0.736718	-2.54059	-1.18048	-0.718563
			3	-1.44822	-0.734688	-0.621172	-0.753743	-2.56042	-1.21961	-1.10365
			4	-1.57134	-0.819592	-1.02306	-0.774054	-2.61861	-1.18782	-1.5475
			5	-1.59863	-0.843519	-1.02056	-0.747751	-2.70319	-1.17503	-1.69712
			6	-1.6123	-0.829213	-0.98363		-2.73374	-1.24035	-1.79371
			7	-1.59336	-0.763886	-0.843878		-2.72109	-1.37669	-1.79797
